# Supplementary material for: The effector repertoire of Fusarium oxysporum determines the tomato xylem proteome composition following infection
Source: Front Plant Sci. 2015 Nov 4;6:967. doi: 10.3389/fpls.2015.00967 (PMC4631825; doi:10.3389/fpls.2015.00967)
Supplement: Supplemental Table 1 — Overview of protein annotation information (columns A-G), SignalP analysis (column H), group averaged normalized log10 LFQ values from the ANOVA fit (columns I-Q), “Present,” “Marginal” and “Absent” calls (columns R-Z), normalized log10 LFQ ratio data (columns AA-AG), FDR adjusted p-values (columns AH-AN), DAPs increase or decrease (columns AO-AU), observed F-values from the F1 test (columns AV-BB), processed Max Quant log10 LFQ data (columns BC-CL). [file Table1.XLSX]

## Sheet: Sheet1
id	IDENTIFIER	BINCODE	NAME	category	DESCRIPTION	description	SP	dAVR2.Exp1	dSIX5.Exp1	FOL007.Exp1	MOCK.Exp1	dSIX1.Exp2	dSIX2.Exp2	dSIX6.Exp2	FOL007.Exp2	MOCK.Exp2	presence.dAVR2.Exp1	presence.dSIX5.Exp1	presence.FOL007.Exp1	presence.MOCK.Exp1	presence.dSIX1.Exp2	presence.dSIX2.Exp2	presence.dSIX6.Exp2	presence.FOL007.Exp2	presence.MOCK.Exp2	FC.dAVR2.FOL007.Exp1	FC.dSIX5.FOL007.Exp1	FC.FOL007.MOCK.Exp1	FC.dSIX6.FOL007.Exp2	FC.dSIX1.FOL007.Exp2	FC.dSIX2.FOL007.Exp2	FC.FOL007.MOCK.Exp2	adjPval.dAVR2.FOL007.Exp1	adjPval.dSIX5.FOL007.Exp1	adjPval.FOL007.MOCK.Exp1	adjPval.dSIX6.FOL007.Exp2	adjPval.dSIX1.FOL007.Exp2	adjPval.dSIX2.FOL007.Exp2	adjPval.FOL007.MOCK.Exp2	significance.dAVR2.FOL007.Exp1	significance.dSIX5.FOL007.Exp1	significance.FOL007.MOCK.Exp1	significance.dSIX6.FOL007.Exp2	significance.dSIX1.FOL007.Exp2	significance.dSIX2.FOL007.Exp2	significance.FOL007.MOCK.Exp2	FObs.dAVR2.FOL007.Exp1	FObs.dSIX5.FOL007.Exp1	FObs.FOL007.MOCK.Exp1
Solyc02g069670.1.1	Solyc02g069670.2.1	26.3.1	misc.gluco-, galacto- and mannosidases.alpha-galactosidase	cw	highly similar to ( 975) AT5G11720 | Symbols: | alpha-glucosidase 1 (AGLU1) | chr5:3776840-3780025 FORWARDhighly similar to ( 930) AGLU_SPIOL Alpha-glucosidase precursor (EC 3.2.1.20) (Maltase) - Spinacia oleracea (Spinach) Glyco_hydro_31 COG1501 PRK10658 PRK10426 Alpha-glucosidase 1 (AHRD V1 **** O22444_ARATH); contains Interpro domain(s) IPR000322 Glycoside hydrolase, family 31	>Solyc02g069670.1.1 genomic_reference:SL2.31ch02 evidence_code:10F0H1E1IEG gene_region:34089568-34094214 functional_description:Alpha-glucosidase 1 (AHRD V1 **** O22444_ARATH); contains Interpro domain(s) IPR000322 Glycoside hydrolase, family 31	N	5.98563	6.00383	6.37378	6.59243	5.47171	5.50225	5.47787	5.59532	6.46435	A	A	M	M	A	A	A	A	M	-0.38815	-0.36995	-0.218646	-0.117453	-0.123607	-0.0930742	-0.869026	0.127464	0.162475	0.0824777	0.170501	0.329347	0.656746	0.0145585	0	0	-1	0	0	0	-1	18.8741	20.9205	21.4434
Solyc00g058890.1.1	Solyc00g058890.1.1	35.2	not assigned.unknown	na	Unknown Protein (AHRD V1)	>Solyc00g058890.1.1 genomic_reference:SL2.31ch00 evidence_code:10F1H0E1IEG gene_region:14071260-14071670 functional_description:Unknown Protein (AHRD V1);>Solyc12g010550.1.1 genomic_reference:SL2.31ch12 evidence_code:10F1H0E1IEG gene_region:3536978-35373	Y	5.98563	6.00383	6.02965	6.85232						A	A	A	M						-0.0440157	-0.0258163	-0.822672					0.386111	0.456479	0.0169349					0	0	-1	0	0	0	0	0.011131	0.00382919	3.88842
Solyc00g072400.1.1	Solyc00g072400.2.1	26.12	misc.peroxidases	po	moderately similar to ( 329) AT5G58400 | Symbols: | peroxidase, putative | chr5:23605357-23606967 REVERSEmoderately similar to ( 352) PER1_ARAHY Cationic peroxidase 1 precursor (EC 1.11.1.7) (PNPC1) - Arachis hypogaea (Peanut)secretory_peroxidase plant_peroxidase peroxidase ascorbate_peroxidase Peroxidase 1 (AHRD V1 ***- A0SWU6_SESRO); contains Interpro domain(s) IPR002016 Haem peroxidase, plant/…	>Solyc00g072400.1.1 genomic_reference:SL2.31ch00 evidence_code:10F0H1E1IEG gene_region:14666501-14667611 functional_description:Peroxidase 1 (AHRD V1 ***- A0SWU6_SESRO); contains Interpro domain(s) IPR002016 Haem peroxidase, plant/fungal/bacterial	Y	7.62676	7.68909	6.35497	7.86721	8.33104	8.36568	8.28135	8.34491	8.50211	P	P	M	P	P	P	P	P	P	1.27179	1.33411	-1.51224	-0.0635577	-0.0138694	0.0207715	-0.157197	0.00275791	0.00225992	0.000276217	0.171107	0.376581	0.67297	0.092417	1	1	-1	0	0	0	-1	23.1691	25.4956	32.7583
Solyc02g080220.1.1	Solyc02g080220.2.1	10.8.1	cell wall.pectin*esterases.PME	cw	highly similar to ( 613) AT1G11580 | Symbols: ATPMEPCRA, PMEPCRA | PMEPCRA (METHYLESTERASE PCR A); enzyme inhibitor/ pectinesterase | chr1:3888730-3890649 FORWARDmoderately similar to ( 448) PME3_CITSI Pectinesterase-3 precursor (EC 3.1.1.11) (Pectin methylesterase 3) (PE 3) - Citrus sinensis (Sweet orange)Pectinesterase PemB PMEI PRK10531 Pectinesterase (AHRD V1 ***- B9RXQ4_RICCO); contains Inte…	>Solyc02g080220.1.1 genomic_reference:SL2.31ch02 evidence_code:10F0H1E1IEG gene_region:39074988-39076759 functional_description:Pectinesterase (AHRD V1 ***- B9RXQ4_RICCO); contains Interpro domain(s) IPR000070 Pectinesterase, catalytic ;>Solyc02g080210	N	7.85599	6.88547	7.21284	7.12586	7.66271	6.25463	7.77214	6.79168	7.20802	P	P	P	P	P	P	P	M	P	0.643157	-0.327368	0.0869712	0.980466	0.871032	-0.537049	-0.416343	0.0242682	0.151779	0.118072	0.0911715	0.223467	0.656746	0.0952412	1	0	0	1	0	0	-1	0.288128	0.00677703	11.0844
Solyc00g174340.1.1	Solyc00g174340.1.1	20.1	stress.biotic	sr	weakly similar to ( 180) AT4G33720 | Symbols: | pathogenesis-related protein, putative | chr4:16182813-16183304 FORWARDweakly similar to ( 193) PRB1_TOBAC Basic form of pathogenesis-related protein 1 precursor (PRP 1) - Nicotiana tabacum (Common tobacco) SCP SCP SCP Pathogenesis-related protein 1b (AHRD V1 ***- Q941G6_SOLTU); contains Interpro domain(s) IPR018244 Allergen V5/Tpx-1 related, conser…	>Solyc00g174340.1.1 genomic_reference:SL2.31ch00 evidence_code:10F1H1E1IEG gene_region:18155246-18155725 functional_description:Pathogenesis-related protein 1b (AHRD V1 ***- Q941G6_SOLTU); contains Interpro domain(s) IPR018244 Allergen V5/Tpx-1 related,	Y	10.1784	10.1584	10.7771	8.97931	9.82905	10.1568	9.93232	10.3221	7.30997	P	P	P	P	P	P	P	P	P	-0.598744	-0.61873	1.79779	-0.389814	-0.493077	-0.165368	3.01216	0.00182302	0.0011046	0.000140772	0.057484	0.0743108	0.656746	0.000250778	-1	-1	1	-1	-1	0	1	39.8211	42.5239	359.01
Solyc01g006290.1.1	Solyc01g006290.2.1	26.12	misc.peroxidases	po	moderately similar to ( 389) AT5G06720 | Symbols: | peroxidase, putative | chr5:2077567-2078857 REVERSEmoderately similar to ( 483) PERX_TOBAC Lignin-forming anionic peroxidase precursor (EC 1.11.1.7) (TOPA) - Nicotiana tabacum (Common tobacco)secretory_peroxidase plant_peroxidase peroxidase ascorbate_peroxidase Peroxidase (AHRD V1 **** Q42964_TOBAC); contains Interpro domain(s) IPR002016 Haem pe…	>Solyc01g006290.1.1 genomic_reference:SL2.31ch01 evidence_code:10F0H1E1IEG gene_region:884839-887404 functional_description:Peroxidase (AHRD V1 **** Q42964_TOBAC); contains Interpro domain(s) IPR002016 Haem peroxidase, plant/fungal/bacterial	Y	8.29349	8.22702	8.55357	8.18562	8.11365	8.21104	7.66625	8.31153	7.75924	P	P	P	P	P	P	P	P	P	-0.260085	-0.326557	0.367955	-0.645285	-0.19788	-0.100496	0.552298	0.0179933	0.00856644	0.0010484	0.0237459	0.288067	0.656746	0.0122229	-1	-1	1	-1	0	0	1	8.39795	13.2391	16.8086
Solyc01g006300.1.1	Solyc01g006300.2.1	26.12	misc.peroxidases	po	moderately similar to ( 368) AT5G06720 | Symbols: | peroxidase, putative | chr5:2077567-2078857 REVERSEmoderately similar to ( 469) PERX_TOBAC Lignin-forming anionic peroxidase precursor (EC 1.11.1.7) (TOPA) - Nicotiana tabacum (Common tobacco)secretory_peroxidase plant_peroxidase peroxidase ascorbate_peroxidase Peroxidase (AHRD V1 **** Q43774_SOLLC); contains Interpro domain(s) IPR002016 Haem pe…	>Solyc01g006300.1.1 genomic_reference:SL2.31ch01 evidence_code:10F1H1E1IEG gene_region:889094-891677 functional_description:Peroxidase (AHRD V1 **** Q43774_SOLLC); contains Interpro domain(s) IPR002016 Haem peroxidase, plant/fungal/bacterial	Y	9.1567	9.15136	9.55163	8.97279	8.97204	9.16138	8.74215	9.22078	8.40085	P	P	P	P	P	P	P	P	P	-0.394928	-0.400266	0.578843	-0.478631	-0.248734	-0.0593949	0.819932	0.00404102	0.00397466	0.000225712	0.0309973	0.223274	0.656746	0.00132123	-1	-1	1	-1	0	0	1	18.2275	18.7235	39.1571
Solyc01g006310.1.1	Solyc01g006310.2.1	26.12	misc.peroxidases	po	moderately similar to ( 384) AT5G19890 | Symbols: | peroxidase, putative | chr5:6724372-6725877 REVERSEmoderately similar to ( 311) PERX_TOBAC Lignin-forming anionic peroxidase precursor (EC 1.11.1.7) (TOPA) - Nicotiana tabacum (Common tobacco)secretory_peroxidase plant_peroxidase peroxidase ascorbate_peroxidase Peroxidase (AHRD V1 ***- D7LZC8_ARALY); contains Interpro domain(s) IPR002016 Haem pe…	>Solyc01g006310.1.1 genomic_reference:SL2.31ch01 evidence_code:10F0H1E0IEG gene_region:899230-902052 functional_description:Peroxidase (AHRD V1 ***- D7LZC8_ARALY); contains Interpro domain(s) IPR002016 Haem peroxidase, plant/fungal/bacterial	Y	8.71286	8.94464	8.82738	8.53198	8.92304	9.12324	8.84733	9.17432	8.79093	P	P	P	P	P	P	P	P	P	-0.114523	0.11726	0.295397	-0.326991	-0.251282	-0.0510722	0.383382	0.321414	0.371451	0.054167	0.103143	0.274459	0.656746	0.0456205	0	0	1	0	0	0	1	0.180117	0.188828	1.19835
Solyc01g006660.1.1	Solyc01g006660.1.1	29.5.1	protein.degradation.subtilases	p	highly similar to ( 617) AT1G20160 | Symbols: ATSBT5.2 | ATSBT5.2; identical protein binding / serine-type endopeptidase | chr1:6990852-6993737 REVERSEPA_subtilisin_like Peptidase_S8 Subtilisin_N PA Subtilisin-like serine protease (AHRD V1 **-* Q8LAE1_ARATH); contains Interpro domain(s) IPR015500 Peptidase S8, subtilisin-related	>Solyc01g006660.1.1 genomic_reference:SL2.31ch01 evidence_code:10F0H1E1IEG gene_region:1249071-1255565 functional_description:Subtilisin-like serine protease (AHRD V1 **-* Q8LAE1_ARATH); contains Interpro domain(s) IPR015500 Peptidase S8, subtilisin-rel	Y					6.69159	6.45041	7.54188	6.80771	7.43256					M	P	P	M	P				0.734171	-0.11612	-0.357301	-0.624854				0.134312	0.353318	0.656746	0.0858847	0	0	0	0	0	0	-1
Solyc01g008620.1.1	Solyc01g008620.2.1	26.4.1	misc.beta 1,3 glucan hydrolases.glucan endo-1,3-beta-glucosidase	sr	moderately similar to ( 312) AT4G16260 | Symbols: | catalytic/ cation binding / hydrolase, hydrolyzing O-glycosyl compounds | chr4:9200180-9201441 REVERSEmoderately similar to ( 491) E13G_TOBAC Glucan endo-1,3-beta-glucosidase, acidic isoform GI9 precursor (EC 3.2.1.39) ((1->3)-beta-glucan endohydrolase) ((1->3)-beta-glucanase) (Beta-1,3-endoglucanase) (PR-2B) (PR-36) - Nicotiana tabacum (Common …	>Solyc01g008620.1.1 genomic_reference:SL2.31ch01 evidence_code:10F0H1E1IEG gene_region:2700782-2702304 functional_description:Beta-1 3-glucanase (AHRD V1 ***- Q9SYX6_TOBAC); contains Interpro domain(s) IPR000490 Glycoside hydrolase, family 17	Y	9.82209	9.78644	10.3856	8.19233	9.39937	9.55912	8.96597	9.79898	6.93616	P	P	P	P	P	P	P	P	P	-0.563496	-0.599149	2.19326	-0.833014	-0.399611	-0.239866	2.86282	0.00182302	0.000981019	0.000140772	0.0222004	0.212356	0.656746	0.000250778	-1	-1	1	-1	0	0	1	47.1046	53.2539	713.613
Solyc01g009810.1.1	Solyc01g009810.2.1	30.2.3	signalling.receptor kinases.leucine rich repeat III	s	moderately similar to ( 206) AT1G34210 | Symbols: SERK2, ATSERK2 | SERK2 (SOMATIC EMBRYOGENESIS RECEPTOR-LIKE KINASE 2); kinase | chr1:12459078-12462752 FORWARDvery weakly similar to (85.5) RPK1_IPONI Receptor-like protein kinase precursor (EC 2.7.11.1) - Ipomoea nil (Japanese morning glory) (Pharbitis nil)LRRNT_2 LRR receptor-like serine/threonine-protein kinase, RLP	>Solyc01g009810.1.1 genomic_reference:SL2.31ch01 evidence_code:10F0H1E1IEG gene_region:4251980-4255077 functional_description:LRR receptor-like serine/threonine-protein kinase FEI 1 (AHRD V1 **** FEI1_ARATH); contains Interpro domain(s) IPR013210 Leucin	Y	8.09752	8.06465	9.01873	7.69341	8.62999	8.88932	8.38859	8.82452	6.60619	P	P	P	P	P	P	P	P	P	-0.921213	-0.954082	1.32532	-0.435935	-0.194537	0.0647926	2.21834	0.00182302	0.0011046	0.000158626	0.108922	0.329347	0.656746	0.000327302	-1	-1	1	0	0	0	1	39.0043	41.8373	80.7304
Solyc01g010710.1.1	Solyc01g010710.2.1	29.5.5	protein.degradation.serine protease	p	moderately similar to ( 386) AT1G28110 | Symbols: SCPL45 | SCPL45 (SERINE CARBOXYPEPTIDASE-LIKE 45 PRECURSOR); serine-type carboxypeptidase | chr1:9804153-9806832 REVERSEmoderately similar to ( 302) CBP22_HORVU Serine carboxypeptidase II-2 precursor (EC 3.4.16.6) (CP-MII.2) [Contains: Serine carboxypeptidase II-2 chain A; Serine carboxypeptidase II-2 chain B] (Fragment) - Hordeum vulgare (Barley)…	>Solyc01g010710.1.1 genomic_reference:SL2.31ch01 evidence_code:10F0H1E1IEG gene_region:5740587-5746090 functional_description:Serine carboxypeptidase 1 (AHRD V1 **** B6U0V5_MAIZE); contains Interpro domain(s) IPR001563 Peptidase S10, serine carboxypepti	Y	8.44606	8.77038	7.87201	8.87201	7.73453	7.23621	7.30233	6.78762	8.08834	P	P	P	P	P	P	P	M	P	0.57405	0.898375	-0.999999	0.514707	0.946908	0.448597	-1.30072	0.00213145	0.000981019	0.000158626	0.153933	0.223467	0.656746	0.0298762	1	1	-1	0	0	0	-1	28.6261	70.1097	86.8684
Solyc03g083720.1.1	Solyc03g083720.1.1	26.18	misc.invertase/pectin methylesterase inhibitor family protein	cw	weakly similar to ( 132) AT5G62360 | Symbols: | invertase/pectin methylesterase inhibitor family protein | chr5:25040699-25041310 FORWARDweakly similar to ( 131) 21KD_DAUCA 21 kDa protein precursor (1.2 protein) - Daucus carota (Carrot)PMEI Pectinesterase (AHRD V1 ***- C0PST8_PICSI); contains Interpro domain(s) IPR006501 Pectinesterase inhibitor	>Solyc03g083720.1.1 genomic_reference:SL2.31ch03 evidence_code:10F0H1E1IEG gene_region:47202678-47203307 functional_description:Pectinesterase (AHRD V1 ***- C0PST8_PICSI); contains Interpro domain(s) IPR006501 Pectinesterase inhibitor	N	7.31256	7.74113	6.02965	8.10756						P	P	A	P						1.28291	1.71148	-2.07791					0.00336963	0.00112006	0.000162223					1	1	-1	0	0	0	0	0.177829	0.00475844	0.918712
Solyc01g059980.1.1	Solyc01g059980.2.1	26.4.1	misc.beta 1,3 glucan hydrolases.glucan endo-1,3-beta-glucosidase	sr	moderately similar to ( 352) AT4G16260 | Symbols: | catalytic/ cation binding / hydrolase, hydrolyzing O-glycosyl compounds | chr4:9200180-9201441 REVERSEhighly similar to ( 641) E132_SOLTU Glucan endo-1,3-beta-glucosidase, basic isoform 2 precursor (EC 3.2.1.39) ((1->3)-beta-glucan endohydrolase) ((1->3)-beta-glucanase) (Beta-1,3-endoglucanase) - Solanum tuberosum (Potato)Glyco_hydro_17 Beta-glu…	>Solyc01g059980.1.1 genomic_reference:SL2.31ch01 evidence_code:10F0H1E1IEG gene_region:62202288-62204028 functional_description:Beta-glucanase (AHRD V1 ***- Q53X08_NICPL); contains Interpro domain(s) IPR000490 Glycoside hydrolase, family 17 ;>Solyc01g0	Y	8.50395	8.38669	9.36568	8.35438	9.081	8.69324	8.88146	9.27592	8.33476	P	P	P	P	P	P	P	P	P	-0.861732	-0.978998	1.01131	-0.39446	-0.194922	-0.582678	0.941156	0.00182302	0.000981019	0.000158626	0.0662663	0.288067	0.312871	0.00173048	-1	-1	1	-1	0	0	1	40.4104	52.157	55.6564
Solyc04g007150.1.1	Solyc04g007150.2.1	26.3.1	misc.gluco-, galacto- and mannosidases.alpha-galactosidase	cw	highly similar to ( 903) AT1G68560 | Symbols: ATXYL1, XYL1 | XYL1 (ALPHA-XYLOSIDASE 1); alpha-N-arabinofuranosidase/ hydrolase, hydrolyzing O-glycosyl compounds / xylan 1,4-beta-xylosidase | chr1:25734435-25737897 REVERSEhighly similar to ( 538) AGLU_ORYSA Probable alpha-glucosidase Os06g0675700 precursor (EC 3.2.1.20) (Maltase) - Oryza sativa (Rice) Glyco_hydro_31 COG1501 PRK10658 PRK10426 Alpha…	>Solyc04g007150.1.1 genomic_reference:SL2.31ch04 evidence_code:10F0H1E1IEG gene_region:866239-870495 functional_description:Alpha-glucosidase (AHRD V1 **** Q9LEC9_SOLTU); contains Interpro domain(s) IPR000322 Glycoside hydrolase, family 31	N	8.62266	8.44251	8.51975	8.76912	7.8664	7.76588	7.96579	8.16415	8.12853	P	P	P	P	P	P	P	P	P	0.102909	-0.0772446	-0.249365	-0.198364	-0.297751	-0.398267	0.0356159	0.118095	0.207979	0.00225786	0.103143	0.151293	0.312871	0.119798	0	0	-1	0	0	0	0
Solyc01g067860.1.1	Solyc01g067860.2.1	26.12	misc.peroxidases	po	moderately similar to ( 330) AT2G39040 | Symbols: | peroxidase, putative | chr2:16299463-16301173 REVERSEmoderately similar to ( 266) PER2_ARAHY Cationic peroxidase 2 precursor (EC 1.11.1.7) (PNPC2) - Arachis hypogaea (Peanut)secretory_peroxidase plant_peroxidase peroxidase ascorbate_peroxidase Peroxidase 24 (AHRD V1 **** B6SRH9_MAIZE); contains Interpro domain(s) IPR002016 Haem peroxidase, plant…	>Solyc01g067860.1.1 genomic_reference:SL2.31ch01 evidence_code:10F1H1E1IEG gene_region:69230937-69232223 functional_description:Peroxidase 24 (AHRD V1 **** B6SRH9_MAIZE); contains Interpro domain(s) IPR002016 Haem peroxidase, plant/fungal/bacterial	Y	7.95905	7.76654	6.86772	7.94103	6.58496	6.06435	6.4734	5.59532	7.30087	P	P	M	P	M	M	M	A	P	1.09133	0.898819	-1.07331	0.878075	0.98964	0.469027	-1.70555	0.0104503	0.0248612	0.00284922	0.107612	0.223274	0.656746	0.0131298	1	1	-1	0	0	0	-1	10.9828	7.44986	10.6231
Solyc01g068130.1.1	Solyc01g068130.2.1	35.2	not assigned.unknown	na	highly similar to ( 692) AT2G47010 | Symbols: | unknown protein | chr2:19317505-19319252 FORWARD Os05g0272200 protein (Fragment) (AHRD V1 *-*- Q0DJJ5_ORYSJ)	>Solyc01g068130.1.1 genomic_reference:SL2.31ch01 evidence_code:10F0H1E1IEG gene_region:69628547-69631638 functional_description:Os05g0272200 protein (Fragment) (AHRD V1 *-*- Q0DJJ5_ORYSJ)	Y	9.03878	8.96594	8.51868	9.27268	7.37921	7.77845	8.07951	7.59342	8.50581	P	P	P	P	P	P	P	P	P	0.520099	0.447259	-0.753998	0.486093	-0.214213	0.185029	-0.912391	0.00234379	0.00369593	0.000158626	0.107612	0.329347	0.656746	0.014969	1	1	-1	0	0	0	-1	26.3752	19.5048	55.4323
Solyc01g068380.1.1	Solyc01g068380.2.1	26.13	misc.acid and other phosphatases	m	moderately similar to ( 350) AT5G50400 | Symbols: ATPAP27, PAP27 | PAP27 (PURPLE ACID PHOSPHATASE 27); acid phosphatase/ protein serine/threonine phosphatase | chr5:20523575-20526231 REVERSEmoderately similar to ( 233) NPP_HORVU Nucleotide pyrophosphatase/phosphodiesterase (EC 3.-.-.-) (Fragments) - Hordeum vulgare (Barley) Metallophos Purple acid phosphatase (AHRD V1 *-** B6TKL3_MAIZE); contains…	>Solyc01g068380.1.1 genomic_reference:SL2.31ch01 evidence_code:10F0H1E1IEG gene_region:69973458-69983282 functional_description:Purple acid phosphatase (AHRD V1 *-** B6TKL3_MAIZE); contains Interpro domain(s) IPR004843 Metallophosphoesterase	Y	6.75712	6.27473	6.02965	7.01187	8.37993	7.87646	8.39358	8.23733	8.44997	M	M	A	P	P	P	P	P	P	0.727474	0.245084	-0.982216	0.156251	0.142599	-0.360871	-0.212635	0.063137	0.313752	0.00734195	0.153933	0.321508	0.444551	0.0741973	1	0	-1	0	0	0	-1	3.5973	0.408293	6.55776
Solyc01g079160.1.1	Solyc01g079160.2.1	26.28	misc.GDSL-motif lipase	sr	moderately similar to ( 333) AT1G56670 | Symbols: | GDSL-motif lipase/hydrolase family protein | chr1:21241688-21243965 FORWARDmoderately similar to ( 214) EST_HEVBR Esterase precursor (EC 3.1.1.-) (Early nodule-specific protein homolog) (Latex allergen Hev b 13) - Hevea brasiliensis (Para rubber tree)SGNH_plant_lipase_like fatty_acyltransferase_like Lipase_GDSL Triacylglycerol_lipase_like COG324…	>Solyc01g079160.1.1 genomic_reference:SL2.31ch01 evidence_code:10F0H1E0IEG gene_region:70764130-70767760 functional_description:GDSL esterase/lipase At1g09390 (AHRD V1 ***- GDL2_ARATH); contains Interpro domain(s) IPR001087 Lipase, GDSL	Y	9.27219	9.22473	8.81176	9.27964	8.31858	8.28271	8.60794	7.45111	8.63376	P	P	P	P	P	P	P	P	P	0.460425	0.41297	-0.467879	1.15683	0.867472	0.831596	-1.18265	0.00267801	0.00375859	0.000422608	0.0234975	0.111949	0.386991	0.00623465	1	1	-1	1	0	0	-1	24.0157	19.3203	24.7996
Solyc01g079940.1.1	Solyc01g079940.2.1	29.5.4	protein.degradation.aspartate protease	p	moderately similar to ( 304) AT1G03220 | Symbols: | extracellular dermal glycoprotein, putative / EDGP, putative | chr1:787143-788444 FORWARDmoderately similar to ( 236) 7SB1_SOYBN Basic 7S globulin precursor (Bg) (SBg7S) [Contains: Basic 7S globulin high kDa subunit; Basic 7S globulin low kDa subunit] - Glycine max (Soybean) Xylanase inhibitor (Fragment) (AHRD V1 **-- Q53IQ4_WHEAT); contains Int…	>Solyc01g079940.1.1 genomic_reference:SL2.31ch01 evidence_code:10F0H1E1IEG gene_region:71606291-71608196 functional_description:Xylanase inhibitor (Fragment) (AHRD V1 **-- Q53IQ4_WHEAT); contains Interpro domain(s) IPR001461 Peptidase A1	Y	7.61842	7.59395	6.59865	6.73176						P	P	M	P						1.01977	0.995301	-0.133106					0.0056234	0.00698647	0.10395					1	1	0	0	0	0	0	15.2679	14.5439	0.260116
Solyc01g079950.1.1	Solyc01g079950.2.1	29.5.4	protein.degradation.aspartate protease	p	moderately similar to ( 302) AT1G03230 | Symbols: | extracellular dermal glycoprotein, putative / EDGP, putative | chr1:790110-791414 FORWARDmoderately similar to ( 221) 7SB1_SOYBN Basic 7S globulin precursor (Bg) (SBg7S) [Contains: Basic 7S globulin high kDa subunit; Basic 7S globulin low kDa subunit] - Glycine max (Soybean) Xylanase inhibitor (Fragment) (AHRD V1 **-- Q53IQ3_WHEAT); contains Int…	>Solyc01g079950.1.1 genomic_reference:SL2.31ch01 evidence_code:10F0H1E1IEG gene_region:71610354-71612017 functional_description:Xylanase inhibitor (Fragment) (AHRD V1 **-- Q53IQ3_WHEAT); contains Interpro domain(s) IPR001461 Peptidase A1	Y	8.85113	8.87255	8.09286	8.76888	8.39055	8.14612	8.68822	8.3416	8.85245	P	P	P	P	P	P	P	P	P	0.758272	0.779695	-0.676019	0.346621	0.0489522	-0.195477	-0.510846	0.00208272	0.00122171	0.000384541	0.04759	0.329347	0.579313	0.00483037	1	1	-1	1	0	0	-1	33.3381	35.2485	26.4978
Solyc01g079980.1.1	Solyc01g079980.2.1	29.5.4	protein.degradation.aspartate protease	p	moderately similar to ( 407) AT1G03220 | Symbols: | extracellular dermal glycoprotein, putative / EDGP, putative | chr1:787143-788444 FORWARDmoderately similar to ( 234) 7SB1_SOYBN Basic 7S globulin precursor (Bg) (SBg7S) [Contains: Basic 7S globulin high kDa subunit; Basic 7S globulin low kDa subunit] - Glycine max (Soybean) Xylanase inhibitor (Fragment) (AHRD V1 **-- Q53IQ3_WHEAT); contains Int…	>Solyc01g079980.1.1 genomic_reference:SL2.31ch01 evidence_code:10F0H1E1IEG gene_region:71631941-71633254 functional_description:Xylanase inhibitor (Fragment) (AHRD V1 **-- Q53IQ3_WHEAT); contains Interpro domain(s) IPR001461 Peptidase A1	Y					8.00525	8.06856	8.03053	8.20575	7.99045					P	P	P	P	P				-0.175224	-0.200501	-0.137193	0.215299				0.107612	0.223274	0.652333	0.0473575	0	0	0	0	0	0	1
Solyc01g080010.1.1	Solyc01g080010.2.1	29.5.4	protein.degradation.aspartate protease	p	highly similar to ( 524) AT1G03220 | Symbols: | extracellular dermal glycoprotein, putative / EDGP, putative | chr1:787143-788444 FORWARDmoderately similar to ( 274) 7SB1_SOYBN Basic 7S globulin precursor (Bg) (SBg7S) [Contains: Basic 7S globulin high kDa subunit; Basic 7S globulin low kDa subunit] - Glycine max (Soybean) Xylanase inhibitor (Fragment) (AHRD V1 **-- Q53IQ4_WHEAT); contains Interpr…	>Solyc01g080010.1.1 genomic_reference:SL2.31ch01 evidence_code:10F1H1E1IEG gene_region:71650575-71651891 functional_description:Xylanase inhibitor (Fragment) (AHRD V1 **-- Q53IQ4_WHEAT); contains Interpro domain(s) IPR001461 Peptidase A1	Y	8.14154	8.30182	9.11731	7.61382	7.87254	8.41469	7.7237	8.93662	7.39617	P	P	P	P	P	P	P	P	P	-0.975771	-0.815488	1.50349	-1.21292	-1.06408	-0.521931	1.54045	0.0016555	0.000981019	0.000140772	0.00784158	0.00825345	0.312871	0.000250778	-1	-1	1	-1	-1	0	1	86.9885	60.7578	206.522
Solyc01g080790.1.1	Solyc01g080790.2.1	20.1	stress.biotic	sr	moderately similar to ( 285) AT2G15220 | Symbols: | secretory protein, putative | chr2:6608689-6609366 FORWARDBSP PBSP domain-containing protein (AHRD V1 **-- C9S7G7_VERA1); contains Interpro domain(s) IPR007541 Plant Basic Secretory Protein	>Solyc01g080790.1.1 genomic_reference:SL2.31ch01 evidence_code:10F0H1E0IEG gene_region:72577080-72577965 functional_description:PBSP domain-containing protein (AHRD V1 **-- C9S7G7_VERA1); contains Interpro domain(s) IPR007541 Plant Basic Secretory Prote	Y	7.65373	7.7003	7.26979	8.01089	5.47171	5.50225	5.96474	5.59532	6.40319	P	P	P	P	A	A	M	A	M	0.383944	0.430507	-0.741102	0.369418	-0.123607	-0.0930742	-0.807868	0.213135	0.219619	0.0235906	0.145218	0.329347	0.656746	0.0297873	0	0	-1	0	0	0	-1	0.809274	1.01747	3.0152
Solyc01g081570.1.1	Solyc01g081570.2.1	35.2	not assigned.unknown	na	highly similar to ( 617) AT1G55360 | Symbols: | unknown protein | chr1:20666526-20668502 REVERSEDUF239 Carboxyl-terminal peptidase (AHRD V1 ***- B6TV70_MAIZE); contains Interpro domain(s) IPR004314 Protein of unknown function DUF239, plant	>Solyc01g081570.1.1 genomic_reference:SL2.31ch01 evidence_code:10F1H1E1IEG gene_region:73276560-73278776 functional_description:Carboxyl-terminal peptidase (AHRD V1 ***- B6TV70_MAIZE); contains Interpro domain(s) IPR004314 Protein of unknown function DU	Y					5.47171	5.50225	6.04388	5.59532	6.99332					A	A	M	A	P				0.448562	-0.123607	-0.0930742	-1.398				0.134312	0.331996	0.656746	0.00757865	0	0	0	0	0	0	-1
Solyc01g081610.1.1	Solyc01g081610.2.1	29.7.x	protein.glycosylation.alpha-1,3-mannosyl-glycoprotein-beta-1,2-N-acetylglucosaminyltransferase(GnTI)	p	highly similar to ( 757) AT1G05590 | Symbols: HEXO2, ATHEX3 | HEXO2 (BETA-HEXOSAMINIDASE 2); beta-N-acetylhexosaminidase/ hexosaminidase/ hydrolase, hydrolyzing O-glycosyl compounds | chr1:1669871-1671686 FORWARD Glyco_hydro_20 Chb Glyco_hydro_20b Beta-hexosaminidase 1 (AHRD V1 **** D3TI69_SOLLC); contains Interpro domain(s) IPR015883 Glycoside hydrolase, family 20, catalytic core	>Solyc01g081610.1.1 genomic_reference:SL2.31ch01 evidence_code:10F0H1E1IEG gene_region:73314545-73317054 functional_description:Beta-hexosaminidase 1 (AHRD V1 **** D3TI69_SOLLC); contains Interpro domain(s) IPR015883 Glycoside hydrolase, family 20, cata	Y	8.7485	8.86235	8.86422	8.93253	8.22933	8.41489	8.16723	7.76252	8.44995	P	P	P	P	P	P	P	P	P	-0.115724	-0.00186803	-0.0683125	0.404706	0.466807	0.652368	-0.687431	0.256552	0.475524	0.113284	0.131138	0.253757	0.488137	0.0372963	0	0	0	0	0	0	-1	0.492915	0.000128438	0.171762
Solyc01g087610.1.1	Solyc01g087610.2.1	26.8	misc.nitrilases, *nitrile lyases, berberine bridge enzymes, reticuline oxidases, troponine reductases	m	nearly identical (1177) AT5G13690 | Symbols: | alpha-N-acetylglucosaminidase family / NAGLU family | chr5:4415808-4420159 FORWARD NAGLU Alpha-N-acetylglucosaminidase (AHRD V1 **** Q9ZR45_TOBAC); contains Interpro domain(s) IPR007781 Alpha-N-acetylglucosaminidase	>Solyc01g087610.1.1 genomic_reference:SL2.31ch01 evidence_code:10F0H1E1IEG gene_region:74319816-74336278 functional_description:Alpha-N-acetylglucosaminidase (AHRD V1 **** Q9ZR45_TOBAC); contains Interpro domain(s) IPR007781 Alpha-N-acetylglucosaminidas	Y	7.81872	7.96586	7.68478	8.00298						P	P	P	P						0.133934	0.281075	-0.318197					0.213135	0.0729836	0.0135433					0	1	-1	0	0	0	0	0.801878	3.53156	4.52603
Solyc04g007160.1.1	Solyc04g007160.1.1	26.3.1	misc.gluco-, galacto- and mannosidases.alpha-galactosidase	cw	moderately similar to ( 355) AT1G68560 | Symbols: ATXYL1, XYL1 | XYL1 (ALPHA-XYLOSIDASE 1); alpha-N-arabinofuranosidase/ hydrolase, hydrolyzing O-glycosyl compounds / xylan 1,4-beta-xylosidase | chr1:25734435-25737897 REVERSEweakly similar to ( 178) AGLU_SPIOL Alpha-glucosidase precursor (EC 3.2.1.20) (Maltase) - Spinacia oleracea (Spinach) Glyco_hydro_31 COG1501 PRK10426 PRK10658 Alpha-glucosida…	>Solyc04g007160.1.1 genomic_reference:SL2.31ch04 evidence_code:10F0H1E1IEG gene_region:870605-871414 functional_description:Alpha-glucosidase (AHRD V1 ***- Q9LEC9_SOLTU); contains Interpro domain(s) IPR000322 Glycoside hydrolase, family 31	N	6.73262	6.5197	6.02965	6.61479	6.95274	7.51041	7.53919	7.3235	8.05977	M	M	A	M	P	P	P	P	P	0.702976	0.490053	-0.585144	0.215689	-0.370766	0.186902	-0.736264	0.085675	0.188779	0.0391501	0.170501	0.318635	0.656746	0.0522102	1	0	-1	0	0	0	-1
Solyc04g009630.1.1	Solyc04g009630.2.1	26.3.1	misc.gluco-, galacto- and mannosidases.alpha-galactosidase	cw	highly similar to ( 922) AT5G11720 | Symbols: | alpha-glucosidase 1 (AGLU1) | chr5:3776840-3780025 FORWARDhighly similar to ( 907) AGLU_SPIOL Alpha-glucosidase precursor (EC 3.2.1.20) (Maltase) - Spinacia oleracea (Spinach) Glyco_hydro_31 COG1501 PRK10658 PRK10426 Alpha-glucosidase 1 (AHRD V1 **** O22444_ARATH); contains Interpro domain(s) IPR000322 Glycoside hydrolase, family 31	>Solyc04g009630.1.1 genomic_reference:SL2.31ch04 evidence_code:10F0H1E1IEG gene_region:3009205-3012591 functional_description:Alpha-glucosidase 1 (AHRD V1 **** O22444_ARATH); contains Interpro domain(s) IPR000322 Glycoside hydrolase, family 31	N	7.57826	7.6169	7.62902	7.6141	7.81731	7.44417	7.92383	7.27148	8.10663	P	P	P	P	P	P	P	P	P	-0.0507651	-0.012121	0.0149218	0.652349	0.545825	0.172691	-0.83515	0.312457	0.456078	0.138158	0.0880399	0.225413	0.656746	0.0242299	0	0	0	1	0	0	-1
Solyc01g087850.1.1	Solyc01g087850.2.1	29.5.1	protein.degradation.subtilases	p	highly similar to ( 506) AT5G67090 | Symbols: | subtilase family protein | chr5:26774111-26776321 REVERSE Subtilisin_N Peptidase_S8 PA_subtilisin_like AprE Subtilisin-like protease (AHRD V1 **-- O82777_SOLLC); contains Interpro domain(s) IPR015500 Peptidase S8, subtilisin-related IPR000209 Peptidase S8 and S53, subtilisin, kexin, sedolisin	>Solyc01g087850.1.1 genomic_reference:SL2.31ch01 evidence_code:10F1H1E1IEG gene_region:74481716-74484001 functional_description:Subtilisin-like protease (AHRD V1 **-- O82777_SOLLC); contains Interpro domain(s) IPR015500 Peptidase S8, subtilisin-related	Y	7.4871	6.871	6.02965	7.87656	7.09035	7.10939	8.08594	6.16207	8.01836	P	M	A	P	P	P	P	M	P	1.45745	0.841351	-1.84691	1.92387	0.928287	0.947325	-1.85629	0.0369171	0.151313	0.0040789	0.0257204	0.223467	0.54864	0.00972414	1	0	-1	1	0	0	-1	5.51855	1.83905	8.86198
Solyc01g088590.1.1	Solyc01g088590.2.1	26.18	misc.invertase/pectin methylesterase inhibitor family protein	cw	very weakly similar to (96.7) AT5G46940 | Symbols: | invertase/pectin methylesterase inhibitor family protein | chr5:19058230-19058760 REVERSEvery weakly similar to (58.2) PMEI_ACTCH Pectinesterase inhibitor (Pectin methylesterase inhibitor) (PMEI) - Actinidia chinensis (Kiwi) (Yangtao)PMEI Invertase inhibitor (AHRD V1 ***- A7IZL0_COFCA); contains Interpro domain(s) IPR006501 Pectinesterase inhib…	>Solyc01g088590.1.1 genomic_reference:SL2.31ch01 evidence_code:10F0H1E1IEG gene_region:75118508-75119068 functional_description:Invertase inhibitor (AHRD V1 ***- A7IZL0_COFCA); contains Interpro domain(s) IPR006501 Pectinesterase inhibitor	Y	8.03748	8.10872	7.3698	8.03521						P	P	P	P						0.667687	0.73892	-0.665419					0.00208272	0.0011046	0.000287577					1	1	-1	0	0	0	0	31.9076	39.0789	31.6911
Solyc04g077190.1.1	Solyc04g077190.2.1	10.6.2	cell wall.degradation.mannan-xylose-arabinose-fucose	cw	nearly identical (1277) AT1G58370 | Symbols: RXF12, ATXYN1 | RXF12; endo-1,4-beta-xylanase/ hydrolase, hydrolyzing O-glycosyl compounds | chr1:21684751-21688209 FORWARDvery weakly similar to (55.5) POLB_MAIZE Putative Pol polyprotein from transposon element Bs1 (ORF 1) - Zea mays (Maize)Glyco_hydro_10 Glyco_10 XynA CBM_4_9 Endo-1 4-beta-xylanase (AHRD V1 *-** B6SW51_MAIZE); contains Interpro doma…	>Solyc04g077190.1.1 genomic_reference:SL2.31ch04 evidence_code:10F0H1E1IEG gene_region:59707320-59714684 functional_description:Endo-1 4-beta-xylanase (AHRD V1 *-** B6SW51_MAIZE); contains Interpro domain(s) IPR013781 Glycoside hydrolase, subgroup, cata	N	9.07887	8.98812	8.72931	9.30343	8.07013	7.80343	8.3356	8.38244	8.5742	P	P	P	P	P	P	P	P	P	0.349556	0.258809	-0.574116	-0.0468346	-0.312305	-0.579002	-0.191766	0.0432178	0.101533	0.00180296	0.177666	0.23897	0.386991	0.0890474	1	0	-1	0	0	0	-1	12.8271	11.6001	1.57776
Solyc01g090120.1.1	Solyc01g090120.2.1	26.19	misc.plastocyanin-like	r	weakly similar to ( 108) AT3G60280 | Symbols: UCC3 | UCC3 (UCLACYANIN 3); copper ion binding / electron carrier | chr3:22279867-22280633 REVERSEvery weakly similar to ( 100) BCP_PEA Blue copper protein precursor - Pisum sativum (Garden pea)Cu_bind_like Blue copper protein (AHRD V1 *--- B6UB13_MAIZE); contains Interpro domain(s) IPR003245 Plastocyanin-like	>Solyc01g090120.1.1 genomic_reference:SL2.31ch01 evidence_code:10F0H1E1IEG gene_region:75523769-75524904 functional_description:Blue copper protein (AHRD V1 *--- B6UB13_MAIZE); contains Interpro domain(s) IPR003245 Plastocyanin-like	Y	7.84829	7.94712	7.46225	8.11926						P	P	P	P						0.386044	0.484872	-0.65701					0.052696	0.0299638	0.00205659					1	1	-1	0	0	0	0	4.2661	6.72995	12.3567
Solyc01g091230.1.1	Solyc01g091230.2.1	30.2.x	signalling.receptor kinases.proline extensin like	s	highly similar to ( 803) AT2G45340 | Symbols: | leucine-rich repeat transmembrane protein kinase, putative | chr2:18691739-18694466 FORWARDweakly similar to ( 154) NORK_MEDTR Nodulation receptor kinase precursor (EC 2.7.11.1) (Does not make infections protein 2) (Symbiosis receptor-like kinase) (MtSYMRK) - Medicago truncatula (Barrel medic) PTKc TyrKc Pkinase_Tyr S_TKc S_TKc Pkinase PTKc_Jak_rpt2…	>Solyc01g091230.1.1 genomic_reference:SL2.31ch01 evidence_code:10F0H1E1IEG gene_region:76667606-76670515 functional_description:Serine/threonine-protein kinase receptor (AHRD V1 *-** B6SGP4_MAIZE); contains Interpro domain(s) IPR002290 Serine/threonine	Y	6.80337	6.92097	6.44332	7.10183						P	P	M	P						0.360057	0.477658	-0.658512					0.054214	0.0257802	0.00166669					1	1	-1	0	0	0	0	4.14897	7.30184	13.8779
Solyc01g091530.1.1	Solyc01g091530.2.1	10.5.1.1	cell wall.cell wall proteins.AGPs.AGP	cw	moderately similar to ( 355) AT3G60900 | Symbols: FLA10 | FLA10 | chr3:22499573-22500841 REVERSEFasciclin FAS1 Fasciclin-like arabinogalactan protein 13 (AHRD V1 ***- A9XTL8_GOSHI); contains Interpro domain(s) IPR000782 FAS1 domain	>Solyc01g091530.1.1 genomic_reference:SL2.31ch01 evidence_code:10F0H1E1IEG gene_region:76910328-76911572 functional_description:Fasciclin-like arabinogalactan protein 13 (AHRD V1 ***- A9XTL8_GOSHI); contains Interpro domain(s) IPR000782 FAS1 domain	Y	9.12337	9.15891	9.14815	9.12388	9.21596	9.12306	9.26507	9.47463	9.19749	P	P	P	P	P	P	P	P	P	-0.0247799	0.0107568	0.0242743	-0.20956	-0.258669	-0.35157	0.277147	0.367903	0.456479	0.131274	0.057484	0.0828928	0.228402	0.0105536	0	0	0	-1	-1	0	1	0.0484963	0.00913857	0.0465377
Solyc01g096450.1.1	Solyc01g096450.2.1	29.5.4.x	protein.degradation.aspartate protease	p	moderately similar to ( 479) AT3G54400 | Symbols: | aspartyl protease family protein | chr3:20140291-20142599 REVERSE Asp Aspartic proteinase nepenthesin-1 (AHRD V1 **-- B6TDX6_MAIZE); contains Interpro domain(s) IPR001461 Peptidase A1	>Solyc01g096450.1.1 genomic_reference:SL2.31ch01 evidence_code:10F0H1E1IEG gene_region:79305067-79307785 functional_description:Aspartic proteinase nepenthesin-1 (AHRD V1 **-- B6TDX6_MAIZE); contains Interpro domain(s) IPR001461 Peptidase A1	Y	10.0598	10.1485	9.71865	10.2036	10.0679	10.2617	10.1685	10.2099	10.1	P	P	P	P	P	P	P	P	P	0.341137	0.429894	-0.484946	-0.0414284	-0.142072	0.0517749	0.109947	0.00208272	0.000981019	0.000158626	0.170501	0.243153	0.656746	0.0760223	1	1	-1	0	0	0	1	34.1719	54.2666	69.0554
Solyc01g097240.1.1	Solyc01g097240.2.1	20.1	stress.biotic	sr	weakly similar to ( 186) AT3G04720 | Symbols: PR4, HEL, PR-4 | PR4 (PATHOGENESIS-RELATED 4); chitin binding | chr3:1285691-1286531 REVERSEmoderately similar to ( 233) PR4B_TOBAC Pathogenesis-related protein PR-4B precursor - Nicotiana tabacum (Common tobacco) Barwin Pathogenesis-related protein 4B (Fragment) (AHRD V1 **-- Q6LBM4_TOBAC); contains Interpro domain(s) IPR018226 Barwin, conserved site…	>Solyc01g097240.1.1 genomic_reference:SL2.31ch01 evidence_code:10F1H1E1IEG gene_region:79923536-79924077 functional_description:Pathogenesis-related protein 4B (Fragment) (AHRD V1 **-- Q6LBM4_TOBAC); contains Interpro domain(s) IPR018226 Barwin, conserv	Y	9.96912	9.99884	10.4946	9.09847	8.99354	9.44444	8.87393	9.43492	6.97058	P	P	P	P	P	P	P	P	P	-0.525494	-0.495773	1.39614	-0.560994	-0.441381	0.00952108	2.46434	0.00208272	0.00163775	0.000140772	0.0684807	0.223274	0.697675	0.000250778	-1	-1	1	-1	0	0	1	32.8071	29.2011	231.575
Solyc01g097270.1.1	Solyc01g097270.2.1	20.1	stress.biotic	sr	moderately similar to ( 229) AT3G04720 | Symbols: PR4, HEL, PR-4 | PR4 (PATHOGENESIS-RELATED 4); chitin binding | chr3:1285691-1286531 REVERSEmoderately similar to ( 351) WIN2_SOLTU Wound-induced protein WIN2 precursor - Solanum tuberosum (Potato) Barwin Chitin_bind_1 ChtBD1 Chitinase (Fragment) (AHRD V1 *--- Q38777_ALLSA); contains Interpro domain(s) IPR000726 Glycoside hydrolase, family 19, cat…	>Solyc01g097270.1.1 genomic_reference:SL2.31ch01 evidence_code:10F1H1E1IEG gene_region:79941232-79942225 functional_description:Chitinase (Fragment) (AHRD V1 *--- Q38777_ALLSA); contains Interpro domain(s) IPR000726 Glycoside hydrolase, family 19, catal	Y	8.11509	7.95924	8.77233	8.00338	7.60978	5.50225	6.95984	5.91944	6.08966	P	P	P	P	P	M	P	M	M	-0.65724	-0.813085	0.76895	1.0404	1.69034	-0.417189	-0.170221	0.00213145	0.0011046	0.000225712	0.0152719	0.00825345	0.539226	0.0992616	-1	-1	1	1	1	0	-1	28.6542	43.8543	39.2226
Solyc01g097280.1.1	Solyc01g097280.2.1	20.1	stress.biotic	sr	moderately similar to ( 228) AT3G04720 | Symbols: PR4, HEL, PR-4 | PR4 (PATHOGENESIS-RELATED 4); chitin binding | chr3:1285691-1286531 REVERSEmoderately similar to ( 322) WIN1_SOLTU Wound-induced protein WIN1 precursor - Solanum tuberosum (Potato) Barwin Chitin_bind_1 Chitinase (Fragment) (AHRD V1 *--- B8QVF0_ZEAMP); contains Interpro domain(s) IPR000726 Glycoside hydrolase, family 19, catalytic …	>Solyc01g097280.1.1 genomic_reference:SL2.31ch01 evidence_code:10F0H1E1IEG gene_region:79944798-79945461 functional_description:Chitinase (Fragment) (AHRD V1 *--- B8QVF0_ZEAMP); contains Interpro domain(s) IPR000726 Glycoside hydrolase, family 19, catal	Y					5.47171	5.50225	5.47787	5.59532	5.81916					A	A	A	A	M				-0.117453	-0.123607	-0.0930742	-0.223835				0.170501	0.329347	0.656746	0.0788114	0	0	0	0	0	0	-1
Solyc05g049980.1.1	Solyc05g049980.2.1	10.6.3	cell wall.degradation.pectate lyases and polygalacturonases	cw	highly similar to ( 730) AT3G61490 | Symbols: | glycoside hydrolase family 28 protein / polygalacturonase (pectinase) family protein | chr3:22758439-22760137 FORWARDweakly similar to ( 105) PGLR2_MAIZE Exopolygalacturonase precursor (EC 3.2.1.67) (ExoPG) (Pectinase) (Galacturan 1,4-alpha-galacturonidase) - Zea mays (Maize)PGU1 Glyco_hydro_28 Glycoside hydrolase family 28 protein/polygalacturonase…	>Solyc05g049980.1.1 genomic_reference:SL2.31ch05 evidence_code:10F0H1E1IEG gene_region:58969241-58972481 functional_description:Glycoside hydrolase family 28 protein/polygalacturonase family protein (AHRD V1 **-- Q1PF10_ARATH); contains Interpro domain(s)	N	9.51141	9.6231	9.51341	9.60835	9.70833	9.47682	9.72103	9.59842	9.62099	P	P	P	P	P	P	P	P	P	-0.00200134	0.109694	-0.094939	0.122614	0.109913	-0.1216	-0.0225757	0.407258	0.15354	0.0507574	0.145218	0.318635	0.656746	0.127154	0	0	-1	0	0	0	0	0.654349	0.061532	1.69245
Solyc07g048090.1.1	Solyc07g048090.1.1	10.5.1.1	cell wall.cell wall proteins.AGPs.AGP	cw	moderately similar to ( 214) AT2G04780 | Symbols: FLA7 | FLA7 (FASCICLIN-LIKE ARABINOOGALACTAN 7) | chr2:1677488-1678252 FORWARDFasciclin FAS1 Fasciclin-like arabinogalactan protein 2 (AHRD V1 ***- A9XTK7_GOSHI); contains Interpro domain(s) IPR000782 FAS1 domain	>Solyc07g048090.1.1 genomic_reference:SL2.31ch07 evidence_code:10F0H1E1IEG gene_region:56601985-56602683 functional_description:Fasciclin-like arabinogalactan protein 2 (AHRD V1 ***- A9XTK7_GOSHI); contains Interpro domain(s) IPR000782 FAS1 domain	N	8.46808	8.25676	8.26057	8.46141	8.82242	7.62204	8.69193	7.04381	8.66072	P	P	P	P	P	P	P	M	P	0.207503	-0.00381406	-0.200842	1.64811	1.7786	0.578223	-1.6169	0.00657843	0.456479	0.00186436	0.0358041	0.0581672	0.656746	0.0122229	1	0	-1	1	1	0	-1	2.82292	6.84665	16.7764
Solyc01g098780.1.1	Solyc01g098780.2.1	29.x	protein.degradation	p	moderately similar to ( 276) AT5G27430 | Symbols: | signal peptidase subunit family protein | chr5:9687470-9689185 FORWARDweakly similar to ( 114) SPCS3_ORYSA Probable signal peptidase complex subunit 3 (EC 3.4.-.-) (Microsomal signal peptidase 22 kDa subunit) (SPase 22 kDa subunit) (SPC22) - Oryza sativa (Rice) SPC22 Signal peptidase complex subunit 3 (AHRD V1 **** B0XD98_CULQU); contains Interp…	>Solyc01g098780.1.1 genomic_reference:SL2.31ch01 evidence_code:10F1H1E1IEG gene_region:80969776-80973080 functional_description:Signal peptidase complex subunit 3 (AHRD V1 **** B0XD98_CULQU); contains Interpro domain(s) IPR007653 Signal peptidase 22 kDa	Y	6.41086	6.39377	6.02965	7.23418						M	M	A	P						0.381215	0.364117	-1.20453					0.233638	0.290192	0.00773041					0	0	-1	0	0	0	0	0.638477	0.582488	6.37441
Solyc08g005800.1.1	Solyc08g005800.2.1	10.8.2	cell wall.pectin*esterases.acetyl esterase	cw	moderately similar to ( 436) AT4G19420 | Symbols: | pectinacetylesterase family protein | chr4:10587504-10589807 REVERSE PAE Pectinacetylesterase like protein (Fragment) (AHRD V1 **-- Q56WP8_ARATH); contains Interpro domain(s) IPR004963 Pectinacetylesterase	>Solyc08g005800.1.1 genomic_reference:SL2.31ch08 evidence_code:10F0H1E1IEG gene_region:625993-628594 functional_description:Pectinacetylesterase like protein (Fragment) (AHRD V1 **-- Q56WP8_ARATH); contains Interpro domain(s) IPR004963 Pectinacetylester	N	9.32361	9.34241	9.3234	9.06606	8.69644	8.72009	8.69198	9.01058	8.84421	P	P	P	P	P	P	P	P	P	0.000210001	0.0190101	0.257342	-0.318604	-0.314144	-0.290491	0.166371	0.41305	0.432546	0.00663716	0.0657096	0.164967	0.441606	0.075072	0	0	1	-1	0	0	1	3.49543	1.82921	1.32218
Solyc01g100090.1.1	Solyc01g100090.1.1	30.2.25	signalling.receptor kinases.wall associated kinase	s	weakly similar to ( 123) AT5G02070 | Symbols: | protein kinase-related | chr5:405895-408220 REVERSE Wall-associated receptor kinase-like 20 (AHRD V1 ***- WAKLQ_ARATH)	>Solyc01g100090.1.1 genomic_reference:SL2.31ch01 evidence_code:10F0H1E0IEG gene_region:81934819-81935439 functional_description:Wall-associated receptor kinase-like 20 (AHRD V1 ***- WAKLQ_ARATH)	Y	9.72501	9.76967	8.64712	10.0696	8.35733	8.10548	8.8152	7.89348	9.42046	P	P	P	P	P	P	P	P	P	1.07789	1.12255	-1.42252	0.921721	0.463852	0.212005	-1.52698	0.00182302	0.0011046	0.000158626	0.0152719	0.178088	0.656746	0.000364452	1	1	-1	1	0	0	-1	39.333	42.6597	68.5049
Solyc01g100380.1.1	Solyc01g100380.2.1	30.3	signalling.calcium	s	highly similar to ( 522) AT1G09210 | Symbols: | calreticulin 2 (CRT2) | chr1:2973217-2976655 REVERSEhighly similar to ( 565) CALR_NICPL Calreticulin precursor - Nicotiana plumbaginifolia (Leadwort-leaved tobacco) Calreticulin Calreticulin 2 calcium-binding protein (AHRD V1 **** A8HMC0_CHLRE); contains Interpro domain(s) IPR009169 Calreticulin	>Solyc01g100380.1.1 genomic_reference:SL2.31ch01 evidence_code:10F0H1E1IEG gene_region:82189196-82192436 functional_description:Calreticulin 2 calcium-binding protein (AHRD V1 **** A8HMC0_CHLRE); contains Interpro domain(s) IPR009169 Calreticulin	Y	7.8818	7.94317	8.43824	8.05681	6.03347	7.10063	6.56557	6.20084	7.81188	P	P	P	P	M	P	M	M	P	-0.556439	-0.495064	0.381425	0.364731	-0.16737	0.899788	-1.61104	0.00234379	0.00320712	0.00200041	0.165204	0.333299	0.573929	0.0142499	-1	-1	1	0	0	0	-1	26.8173	21.2277	12.6008
Solyc01g100930.1.1	Solyc01g100930.2.1	26.28	misc.GDSL-motif lipase	sr	moderately similar to ( 497) AT1G09390 | Symbols: | GDSL-motif lipase/hydrolase family protein | chr1:3031264-3033415 FORWARDmoderately similar to ( 268) EST_HEVBR Esterase precursor (EC 3.1.1.-) (Early nodule-specific protein homolog) (Latex allergen Hev b 13) - Hevea brasiliensis (Para rubber tree)SGNH_plant_lipase_like fatty_acyltransferase_like Lipase_GDSL Triacylglycerol_lipase_like COG3240 …	>Solyc01g100930.1.1 genomic_reference:SL2.31ch01 evidence_code:10F1H1E1IEG gene_region:82588684-82591569 functional_description:GDSL esterase/lipase At1g09390 (AHRD V1 ***- GDL2_ARATH); contains Interpro domain(s) IPR001087 Lipase, GDSL	Y	6.67517	6.81939	6.02965	7.18113						M	M	A	P						0.645521	0.789737	-1.15148					0.166146	0.150826	0.0166718					0	0	-1	0	0	0	0	1.23829	1.85339	3.94016
Solyc01g102330.1.1	Solyc01g102330.2.1	35.2	not assigned.unknown	na	moderately similar to ( 278) AT3G53010 | Symbols: | FUNCTIONS IN: molecular_function unknown; INVOLVED IN: biological_process unknown; LOCATED IN: endomembrane system; CONTAINS InterPro DOMAIN/s: Protein of unknown function DUF303, acetylesterase putative (InterPro:IPR005181); BEST Arabidopsis thaliana protein match is: hydrolase (TAIR:AT4G34215.2); Has 199 Blast hits to 199 proteins in 58 specie…	>Solyc01g102330.1.1 genomic_reference:SL2.31ch01 evidence_code:10F1H1E1IEG gene_region:82905264-82906497 functional_description:Acetyl xylan esterase A (AHRD V1 **-- D0TLQ4_9BACE); contains Interpro domain(s) IPR005181 Protein of unknown function DUF303	Y	8.45946	8.67389	7.6527	8.99788	7.92352	8.15596	8.0249	7.22295	8.54815	P	P	P	P	P	P	P	P	P	0.806755	1.02119	-1.34518	0.801948	0.700568	0.933008	-1.3252	0.054214	0.0303372	0.00237641	0.0511234	0.164967	0.312871	0.00392665	1	1	-1	1	0	0	-1	4.13494	6.62522	11.496
Solyc01g102400.1.1	Solyc01g102400.2.1	20.2.99	stress.abiotic.unspecified	sr	moderately similar to ( 265) AT3G62020 | Symbols: GLP10 | GLP10 (GERMIN-LIKE PROTEIN 10); manganese ion binding / nutrient reservoir | chr3:22971443-22972192 REVERSEmoderately similar to ( 295) NEC1_NICPL Nectarin-1 precursor (EC 1.15.1.1) (Superoxide dismutase [Mn]) - Nicotiana plumbaginifolia (Leadwort-leaved tobacco)Cupin_1 Cupin_2 COG1917 Germin-like protein (AHRD V1 ***- O65358_SOLTU); conta…	>Solyc01g102400.1.1 genomic_reference:SL2.31ch01 evidence_code:10F0H1E1IEG gene_region:82983557-82985524 functional_description:Germin-like protein (AHRD V1 ***- O65358_SOLTU); contains Interpro domain(s) IPR014710 RmlC-like jelly roll fold ;>Solyc01g1	Y	8.73081	8.71283	8.18483	9.32791	7.1528	7.87562	7.88316	6.82005	8.67884	P	P	P	P	P	P	P	M	P	0.54598	0.528004	-1.14308	1.06311	0.332753	1.05557	-1.85879	0.00927276	0.0120674	0.000168028	0.0616653	0.327284	0.416808	0.00444793	1	1	-1	1	0	0	-1	11.6718	10.9159	51.1612
Solyc01g104020.1.1	Solyc01g104020.2.1	33.99	development.unspecified	o	weakly similar to ( 163) AT2G41475 | Symbols: | FUNCTIONS IN: molecular_function unknown; INVOLVED IN: biological_process unknown; LOCATED IN: endomembrane system; CONTAINS InterPro DOMAIN/s: Lipase/lipooxygenase, PLAT/LH2 (InterPro:IPR008976), Embryo-specific 3 (InterPro:IPR010417); BEST Arabidopsis thaliana protein match is: embryo-specific protein-related (TAIR:AT5G62200.1); Has 60 Blast hits …	>Solyc01g104020.1.1 genomic_reference:SL2.31ch01 evidence_code:10F1H1E1IEG gene_region:84251660-84252136 functional_description:Embryo-specific 3 (AHRD V1 ***- Q2HUA9_MEDTR); contains Interpro domain(s) IPR010417 Embryo-specific 3	Y	6.36278	6.00383	6.02965	7.80202						M	A	A	P						0.333132	-0.0258163	-1.77237					0.264475	0.459316	0.00196658					0	0	-1	0	0	0	0	0.449188	0.00269764	12.7146
Solyc01g104400.1.1	Solyc01g104400.2.1	26.19	misc.plastocyanin-like	r	weakly similar to ( 144) AT2G02850 | Symbols: ARPN | ARPN (PLANTACYANIN); copper ion binding / electron carrier | chr2:826630-827720 REVERSEweakly similar to ( 144) BABL_CUCSA Basic blue protein (Cusacyanin) (Plantacyanin) (CBP) - Cucumis sativus (Cucumber)Cu_bind_like Blue copper protein (AHRD V1 **-- B6U7P6_MAIZE); contains Interpro domain(s) IPR003245 Plastocyanin-like	>Solyc01g104400.1.1 genomic_reference:SL2.31ch01 evidence_code:10F1H1E1IEG gene_region:84536205-84538479 functional_description:Blue copper protein (AHRD V1 **-- B6U7P6_MAIZE); contains Interpro domain(s) IPR003245 Plastocyanin-like	Y	8.56138	8.84979	7.45527	7.65015	8.37625	8.0057	8.36154	7.21073	7.06575	P	P	P	P	P	P	P	P	P	1.10612	1.39452	-0.194882	1.15081	1.16552	0.794971	0.14498	0.00404102	0.00163775	0.0827773	0.0237459	0.046667	0.399467	0.111933	1	1	-1	1	1	0	0	18.2826	29.0594	0.567519
Solyc01g104950.1.1	Solyc01g104950.2.1	10.6.2	cell wall.degradation.mannan-xylose-arabinose-fucose	cw	nearly identical (1039) AT5G64570 | Symbols: XYL4, ATBXL4 | XYL4; hydrolase, hydrolyzing O-glycosyl compounds / xylan 1,4-beta-xylosidase | chr5:25810227-25813309 REVERSEmoderately similar to ( 445) XYNB_PRUPE Putative beta-D-xylosidase (EC 3.2.1.-) (PpAz152) (Fragment) - Prunus persica (Peach)Glyco_hydro_3 BglX Glyco_hydro_3_C Alpha-L-arabinofuranosidase/beta-D-xylosidase (AHRD V1 **** D9D7L0_MA…	>Solyc01g104950.1.1 genomic_reference:SL2.31ch01 evidence_code:10F1H1E1IEG gene_region:85031814-85035555 functional_description:Alpha-L-arabinofuranosidase/beta-D-xylosidase (AHRD V1 **** D9D7L0_MALDO); contains Interpro domain(s) IPR001764 Glycoside hy	Y	9.13031	9.12073	9.3373	9.20807	8.31255	8.37617	8.24884	8.57217	8.70576	P	P	P	P	P	P	P	P	P	-0.206983	-0.216568	0.129231	-0.32333	-0.259622	-0.195997	-0.133585	0.063137	0.0643704	0.0488727	0.0740013	0.223274	0.638008	0.092417	-1	-1	1	-1	0	0	-1	3.60794	3.9498	1.40645
Solyc01g105010.1.1	Solyc01g105010.2.1	26.21	misc.protease inhibitor/seed storage/lipid transfer protein (LTP) family protein	m	weakly similar to ( 116) AT2G13820 | Symbols: | protease inhibitor/seed storage/lipid transfer protein (LTP) family protein | chr2:5775805-5776279 REVERSEAAI_LTSS Non-specific lipid-transfer protein (AHRD V1 ***- Q6I6X1_ZINEL); contains Interpro domain(s) IPR013770 Plant lipid transfer protein and hydrophobic protein, helical	>Solyc01g105010.1.1 genomic_reference:SL2.31ch01 evidence_code:10F1H1E1IEG gene_region:85073469-85075524 functional_description:Non-specific lipid-transfer protein (AHRD V1 ***- Q6I6X1_ZINEL); contains Interpro domain(s) IPR013770 Plant lipid transfer p	Y					7.42582	6.07401	7.2211	6.13803	7.09929					P	M	P	M	P				1.08308	1.28779	-0.0640165	-0.961265				0.107612	0.212356	0.678159	0.0664376	0	0	0	0	0	0	-1
Solyc08g081480.1.1	Solyc08g081480.2.1	10.6.3	cell wall.degradation.pectate lyases and polygalacturonases	cw	highly similar to ( 710) AT4G23500 | Symbols: | glycoside hydrolase family 28 protein / polygalacturonase (pectinase) family protein | chr4:12264640-12267074 FORWARDvery weakly similar to (92.4) PGLR2_MAIZE Exopolygalacturonase precursor (EC 3.2.1.67) (ExoPG) (Pectinase) (Galacturan 1,4-alpha-galacturonidase) - Zea mays (Maize)PGU1 Glyco_hydro_28 Polygalacturonase-like protein (AHRD V1 **-- Q84LI…	>Solyc08g081480.1.1 genomic_reference:SL2.31ch08 evidence_code:10F0H1E1IEG gene_region:61693122-61696268 functional_description:Polygalacturonase-like protein (AHRD V1 **-- Q84LI7_FRAAN); contains Interpro domain(s) IPR012334 Pectin lyase fold	N	8.79708	8.90729	8.96905	8.71617	8.74452	8.84634	8.99886	8.77469	9.05349	P	P	P	P	P	P	P	P	P	-0.171976	-0.0617684	0.252885	0.224174	-0.0301683	0.0716562	-0.278802	0.0757033	0.316263	0.00721637	0.107612	0.348325	0.656746	0.0451982	-1	0	1	0	0	0	-1	6.18483	11.7883	8.99689
Solyc09g075350.1.1	Solyc09g075350.2.1	10.8.1	cell wall.pectin*esterases.PME	cw	highly similar to ( 522) AT4G02320 | Symbols: | pectinesterase family protein | chr4:1022725-1026118 REVERSEmoderately similar to ( 490) PME3_CITSI Pectinesterase-3 precursor (EC 3.1.1.11) (Pectin methylesterase 3) (PE 3) - Citrus sinensis (Sweet orange)Pectinesterase PemB PMEI PRK10531 Pectinesterase (AHRD V1 ***- B9SAU4_RICCO); contains Interpro domain(s) IPR000070 Pectinesterase, catalytic	>Solyc09g075350.1.1 genomic_reference:SL2.31ch09 evidence_code:10F0H1E1IEG gene_region:62565681-62569976 functional_description:Pectinesterase (AHRD V1 ***- B9SAU4_RICCO); contains Interpro domain(s) IPR000070 Pectinesterase, catalytic	N					6.41355	5.94608	6.02032	5.59532	6.88206					M	M	M	A	P				0.424999	0.818234	0.350762	-1.28673				0.161796	0.25055	0.656746	0.0298762	0	0	0	0	0	0	-1	17.8904	17.3044	18.0317
Solyc01g106600.1.1	Solyc01g106600.2.1	20.1	stress.biotic	sr	weakly similar to ( 173) AT4G33720 | Symbols: | pathogenesis-related protein, putative | chr4:16182813-16183304 FORWARDweakly similar to ( 178) PRB1_TOBAC Basic form of pathogenesis-related protein 1 precursor (PRP 1) - Nicotiana tabacum (Common tobacco) SCP SCP SCP Pathogenesis-related protein 1 (AHRD V1 **-- D2XZ57_9ROSI); contains Interpro domain(s) IPR001283 Allergen V5/Tpx-1 related	>Solyc01g106600.1.1 genomic_reference:SL2.31ch01 evidence_code:10F0H1E1IEG gene_region:86179681-86180169 functional_description:Pathogenesis-related protein 1 (AHRD V1 **-- D2XZ57_9ROSI); contains Interpro domain(s) IPR001283 Allergen V5/Tpx-1 related	Y	7.18488	6.8343	7.07978	6.83225						P	M	M	P						0.105098	-0.245475	0.247532					0.374974	0.377781	0.113809					0	0	0	0	0	0	0	0.0292617	0.159633	0.162319
Solyc01g106620.1.1	Solyc01g106620.2.1	20.1	stress.biotic	sr	weakly similar to ( 200) AT2G14580 | Symbols: ATPRB1 | ATPRB1 | chr2:6225703-6226188 REVERSEmoderately similar to ( 297) PRB1_TOBAC Basic form of pathogenesis-related protein 1 precursor (PRP 1) - Nicotiana tabacum (Common tobacco) SCP SCP SCP COG2340 Pathogenesis-related protein 1a (AHRD V1 **-- Q00MX6_MALDO); contains Interpro domain(s) IPR018244 Allergen V5/Tpx-1 related, conserved site	>Solyc01g106620.1.1 genomic_reference:SL2.31ch01 evidence_code:10F1H1E1IEG gene_region:86188169-86188708 functional_description:Pathogenesis-related protein 1a (AHRD V1 **-- Q00MX6_MALDO); contains Interpro domain(s) IPR018244 Allergen V5/Tpx-1 related,	Y	8.619	8.55448	9.4201	8.3668	6.97094	6.92596	6.84038	6.91594	6.96134	P	P	P	P	M	M	P	M	P	-0.801098	-0.865619	1.0533	-0.07556	0.0550059	0.0100194	-0.0453991	0.00654054	0.00529009	0.00043561	0.190096	0.37484	0.702916	0.139073	-1	-1	1	0	0	0	0	14.0093	16.3568	24.2188
Solyc01g107670.1.1	Solyc01g107670.2.1	30.2.x	signalling.receptor kinases.leucine rich repeat XI	s	moderately similar to ( 365) AT2G15320 | Symbols: | leucine-rich repeat family protein | chr2:6666527-6667675 REVERSEvery weakly similar to (72.4) RPK1_IPONI Receptor-like protein kinase precursor (EC 2.7.11.1) - Ipomoea nil (Japanese morning glory) (Pharbitis nil) LRR receptor-like serine/threonine-protein kinase, RLP	>Solyc01g107670.1.1 genomic_reference:SL2.31ch01 evidence_code:10F0H1E1IEG gene_region:86899755-86900903 functional_description:Leucine-rich repeat receptor-like protein kinase (Fragment) (AHRD V1 *--- C0LGJ2_ARATH); contains Interpro domain(s) IPR001611	Y	7.77931	7.93509	6.39195	8.26811	8.21494	8.01884	8.0421	8.21313	8.10548	P	P	M	P	P	P	P	P	P	1.38736	1.54315	-1.87616	-0.171027	0.0018136	-0.194285	0.107648	0.00275791	0.00163775	0.000208769	0.152501	0.390379	0.656746	0.105053	1	1	-1	0	0	0	0	23.2479	28.7621	42.5152
Solyc01g107790.1.1	Solyc01g107790.2.1	10.5.3	cell wall.cell wall proteins.LRR	cw	moderately similar to ( 373) AT4G06744 | Symbols: | leucine-rich repeat family protein / extensin family protein | chr4:4070870-4072084 REVERSEweakly similar to ( 107) RPK1_IPONI Receptor-like protein kinase precursor (EC 2.7.11.1) - Ipomoea nil (Japanese morning glory) (Pharbitis nil) LRR receptor-like serine/threonine-protein kinase, RLP	>Solyc01g107790.1.1 genomic_reference:SL2.31ch01 evidence_code:10F0H1E0IEG gene_region:86973087-86974271 functional_description:Leucine-rich repeat receptor-like protein kinase PEPR2 (AHRD V1 **-* PEPR2_ARATH)	Y	6.32244	6.00383	6.02965	6.71065	6.76844	5.50225	6.07032	5.59532	5.45527	M	A	A	M	M	A	M	A	A	0.292787	-0.0258163	-0.680996	0.474995	1.17311	-0.0930742	0.140054	0.256552	0.456479	0.0272429	0.149026	0.149892	0.656746	0.119798	0	0	-1	0	0	0	0	0.497183	0.00386546	2.6897
Solyc01g107990.1.1	Solyc01g107990.2.1	30.6	signalling.MAP kinases	s	highly similar to ( 528) AT1G49740 | Symbols: | phospholipase C/ phosphoric diester hydrolase | chr1:18407728-18409468 FORWARD MAPprotein kinase-like protein (AHRD V1 **-- Q9LT86_ARATH); contains Interpro domain(s) IPR017946 PLC-like phosphodiesterase, TIM beta/alpha-barrel domain	>Solyc01g107990.1.1 genomic_reference:SL2.31ch01 evidence_code:10F0H1E1IEG gene_region:87136567-87140798 functional_description:MAPprotein kinase-like protein (AHRD V1 **-- Q9LT86_ARATH); contains Interpro domain(s) IPR017946 PLC-like phosphodiesterase,	Y					5.47171	5.50225	5.47787	5.59532	5.95814					A	A	A	A	M				-0.117453	-0.123607	-0.0930742	-0.362821				0.170501	0.329347	0.656746	0.0704993	0	0	0	0	0	0	-1
Solyc01g108320.1.1	Solyc01g108320.2.1	26.12	misc.peroxidases	po	moderately similar to ( 412) AT1G49570 | Symbols: | peroxidase, putative | chr1:18347077-18348712 FORWARDmoderately similar to ( 295) PERX_NICSY Lignin-forming anionic peroxidase precursor (EC 1.11.1.7) - Nicotiana sylvestris (Wood tobacco)secretory_peroxidase plant_peroxidase peroxidase ascorbate_peroxidase Peroxidase (AHRD V1 ***- Q43004_ORYSJ); contains Interpro domain(s) IPR002016 Haem peroxi…	>Solyc01g108320.1.1 genomic_reference:SL2.31ch01 evidence_code:10F0H1E1IEG gene_region:87434886-87436202 functional_description:Peroxidase (AHRD V1 ***- Q43004_ORYSJ); contains Interpro domain(s) IPR002016 Haem peroxidase, plant/fungal/bacterial	Y	7.1169	6.95066	7.03043	7.59899						P	P	P	P						0.0864661	-0.0797789	-0.568557					0.370543	0.435833	0.0426207					0	0	-1	0	0	0	0	0.0394218	0.0335598	1.70448
Solyc01g108350.1.1	Solyc01g108350.2.1	35.1.40	not assigned.no ontology.glycine rich proteins	na	weakly similar to ( 143) AT2G15780 | Symbols: | glycine-rich protein | chr2:6873666-6874701 REVERSE Copper ion binding protein (AHRD V1 **-- B6TG98_MAIZE); contains Interpro domain(s) IPR008972 Cupredoxin	>Solyc01g108350.1.1 genomic_reference:SL2.31ch01 evidence_code:10F1H1E1IEG gene_region:87454754-87455373 functional_description:Copper ion binding protein (AHRD V1 **-- B6TG98_MAIZE); contains Interpro domain(s) IPR008972 Cupredoxin ;>Solyc01g108360.1.	Y					8.04135	7.17134	7.35716	5.59532	6.46453					P	P	P	A	M				1.76184	2.44603	1.57602	-0.869206				0.0234975	0.0210758	0.312871	0.0498153	0	0	0	1	1	0	-1
Solyc01g108840.1.1	Solyc01g108840.2.1	29.4.1.57	protein.postranslational modification.kinase.receptor like cytoplasmatic kinase VII	s	nearly identical (1152) AT1G66150 | Symbols: TMK1 | TMK1 (TRANSMEMBRANE KINASE 1); transmembrane receptor protein serine/threonine kinase | chr1:24631503-24634415 FORWARDmoderately similar to ( 204) PSKR_DAUCA Phytosulfokine receptor precursor (EC 2.7.11.1) (Phytosulfokine LRR receptor kinase) - Daucus carota (Carrot) S_TKc S_TKc Pkinase Pkinase_Tyr TyrKc PTKc PTKc_Src_like PTKc_Csk_like PTKc_Trk…	>Solyc01g108840.1.1 genomic_reference:SL2.31ch01 evidence_code:10F0H1E1IEG gene_region:87757442-87761206 functional_description:Receptor-like kinase (AHRD V1 **** C0SW32_SOYBN); contains Interpro domain(s) IPR002290 Serine/threonine protein kinase	Y	8.07792	8.22394	7.9997	8.36637	8.04131	8.32354	7.77803	8.2141	7.7895	P	P	P	P	P	P	P	P	P	0.0782161	0.224239	-0.366671	-0.436069	-0.17279	0.109444	0.424601	0.256552	0.0636222	0.00280739	0.0455559	0.288067	0.656746	0.0164926	0	1	-1	-1	0	0	1	0.486982	4.00261	10.7022
Solyc01g109570.1.1	Solyc01g109570.2.1	26.4.1	misc.beta 1,3 glucan hydrolases.glucan endo-1,3-beta-glucosidase	sr	highly similar to ( 569) AT4G34480 | Symbols: | catalytic/ cation binding / hydrolase, hydrolyzing O-glycosyl compounds | chr4:16481147-16483988 REVERSEmoderately similar to ( 332) E13B_WHEAT Glucan endo-1,3-beta-glucosidase precursor (EC 3.2.1.39) ((1->3)-beta-glucan endohydrolase) ((1->3)-beta-glucanase) (Beta-1,3-endoglucanase) - Triticum aestivum (Wheat)Glyco_hydro_17 X8 COG5309 Glucan endo-1…	>Solyc01g109570.1.1 genomic_reference:SL2.31ch01 evidence_code:10F0H1E1IEG gene_region:88238108-88242993 functional_description:Glucan endo-1 3-beta-glucosidase 7 (AHRD V1 ***- B6T289_MAIZE); contains Interpro domain(s) IPR013781 Glycoside hydrolase, su	Y	8.9671	8.93134	9.06913	8.95801	8.65341	8.82174	8.57255	8.77769	8.55193	P	P	P	P	P	P	P	P	P	-0.102036	-0.137794	0.111124	-0.205139	-0.124282	0.0440512	0.225757	0.233288	0.201974	0.0707617	0.107612	0.318635	0.656746	0.0556274	0	0	1	0	0	0	1	0.659007	1.20182	0.781618
Solyc09g075460.1.1	Solyc09g075460.2.1	10.6.3	cell wall.degradation.pectate lyases and polygalacturonases	cw	highly similar to ( 516) AT3G16850 | Symbols: | glycoside hydrolase family 28 protein / polygalacturonase (pectinase) family protein | chr3:5748692-5750981 FORWARDvery weakly similar to (93.6) PGLR2_MAIZE Exopolygalacturonase precursor (EC 3.2.1.67) (ExoPG) (Pectinase) (Galacturan 1,4-alpha-galacturonidase) - Zea mays (Maize)PGU1 Glyco_hydro_28 Polygalacturonase-like protein-like (AHRD V1 ***- Q2…	>Solyc09g075460.1.1 genomic_reference:SL2.31ch09 evidence_code:10F0H1E1IEG gene_region:62665073-62668679 functional_description:Polygalacturonase-like protein-like (AHRD V1 ***- Q2XTD7_SOLTU); contains Interpro domain(s) IPR012334 Pectin lyase fold	N	8.65201	8.63401	8.40672	8.55953	7.49366	8.42851	8.46887	8.56281	8.66566	P	P	P	P	P	P	P	P	P	0.245289	0.227294	-0.152807	-0.0939403	-1.06915	-0.134304	-0.102849	0.0134731	0.019634	0.0174107	0.174253	0.0734887	0.656746	0.119624	1	1	-1	0	-1	0	0	6.93198	6.29553	17.2902
Solyc09g092160.1.1	Solyc09g092160.2.1	26.3.2	misc.gluco-, galacto- and mannosidases.beta-galactosidase	cw	nearly identical (1286) AT2G32810 | Symbols: BGAL9 | BGAL9 (Beta galactosidase 9); beta-galactosidase/ catalytic/ cation binding / sugar binding | chr2:13919410-13925325 REVERSEhighly similar to ( 850) BGAL_ASPOF Beta-galactosidase precursor (EC 3.2.1.23) (Lactase) - Asparagus officinalis (Garden asparagus) Glyco_hydro_35 Gal_Lectin LacA Beta-galactosidase (AHRD V1 **** A2JGW9_SOLLC); contains In…	>Solyc09g092160.1.1 genomic_reference:SL2.31ch09 evidence_code:10F1H1E1IEG gene_region:66654405-66668971 functional_description:Beta-galactosidase (AHRD V1 **** A2JGW9_SOLLC); contains Interpro domain(s) IPR001944 Glycoside hydrolase, family 35	N	7.98207	8.10116	7.43933	8.63701	5.89505	5.50225	6.44316	6.55019	7.21703	P	P	P	P	M	M	M	M	P	0.542741	0.66183	-1.19768	-0.107039	-0.65514	-1.04795	-0.666837	0.0570781	0.0365996	0.000770819	0.182525	0.288067	0.515337	0.0756797	1	1	-1	0	0	0	-1	9.00151	9.63462	23.9443
Solyc10g083810.1.1	Solyc10g083810.1.1	10.8.1	cell wall.pectin*esterases.PME	cw	moderately similar to ( 255) AT2G36710 | Symbols: | pectinesterase family protein | chr2:15389614-15391200 REVERSEweakly similar to ( 108) PME_PRUPE Pectinesterase PPE8B precursor (EC 3.1.1.11) (Pectin methylesterase) (PE) - Prunus persica (Peach)Pectinesterase PemB PRK10531 Pectinesterase (AHRD V1 ***- B9MTJ5_POPTR); contains Interpro domain(s) IPR000070 Pectinesterase, catalytic	>Solyc10g083810.1.1 genomic_reference:SL2.31ch10 evidence_code:10F0H1E0IEG gene_region:62888290-62890795 functional_description:Pectinesterase (AHRD V1 ***- B9MTJ5_POPTR); contains Interpro domain(s) IPR000070 Pectinesterase, catalytic	N	6.859	7.03462	6.02965	6.56089						P	P	A	M						0.829356	1.00497	-0.531239					0.0543481	0.0346591	0.0426424					1	1	-1	0	0	0	0	1.97828	0.416456	4.28596
Solyc01g112000.1.1	Solyc01g112000.2.1	10.7	cell wall.modification	cw	moderately similar to ( 319) AT3G45970 | Symbols: ATEXLA1, EXPL1, ATEXPL1, ATHEXP BETA 2.1 | ATEXLA1 (ARABIDOPSIS THALIANA EXPANSIN-LIKE A1) | chr3:16896238-16897189 FORWARDmoderately similar to ( 286) EXLA1_ORYSA Expansin-like A1 precursor (OsEXLA1) (OsEXPL1) (OsaEXPb2.1) - Oryza sativa (Rice)Pollen_allerg_1 DPBB_1 Expansin-like protein (AHRD V1 ***- A7X331_SOLLC); contains Interpro domain(s) IP…	>Solyc01g112000.1.1 genomic_reference:SL2.31ch01 evidence_code:10F1H1E1IEG gene_region:89897078-89898458 functional_description:Expansin-like protein (AHRD V1 ***- A7X331_SOLLC); contains Interpro domain(s) IPR007112 Expansin 45, endoglucanase-like IPR	Y	9.17008	9.27442	8.45456	9.53724	9.27875	8.91216	9.22784	8.93767	9.56412	P	P	P	P	P	P	P	P	P	0.715521	0.819857	-1.08268	0.290172	0.341088	-0.0255118	-0.626451	0.00208272	0.0011046	0.000158626	0.0931705	0.182712	0.661372	0.00530066	1	1	-1	1	0	0	-1	32.8033	43.0675	75.1057
Solyc01g112080.1.1	Solyc01g112080.2.1	35.1	not assigned.no ontology	na	moderately similar to ( 280) AT2G17120 | Symbols: LYM2 | LYM2 (LYSM DOMAIN GPI-ANCHORED PROTEIN 2 PRECURSOR) | chr2:7459156-7460648 FORWARD LysM-domain GPI-anchored protein (AHRD V1 **-- Q4VVD8_ORYSJ); contains Interpro domain(s) IPR002482 Peptidoglycan-binding Lysin subgroup	>Solyc01g112080.1.1 genomic_reference:SL2.31ch01 evidence_code:10F0H1E1IEG gene_region:89951838-89953138 functional_description:LysM-domain GPI-anchored protein (AHRD V1 **-- Q4VVD8_ORYSJ); contains Interpro domain(s) IPR002482 Peptidoglycan-binding Lys	Y	7.97269	7.77117	7.92137	7.43553	7.47386	8.34302	7.21978	8.10686	7.52587	P	P	P	P	P	P	P	P	P	0.0513169	-0.150206	0.48584	-0.887088	-0.633007	0.23616	0.580992	0.329168	0.205537	0.00216041	0.0947642	0.273424	0.656746	0.0756797	0	0	1	-1	0	0	1	0.134895	1.15572	12.091
Solyc02g022850.1.1	Solyc02g022850.1.1	26.8	misc.nitrilases, *nitrile lyases, berberine bridge enzymes, reticuline oxidases, troponine reductases	m	highly similar to ( 592) AT4G20840 | Symbols: | FAD-binding domain-containing protein | chr4:11157916-11159535 FORWARDFAD_binding_4 GlcD BBE FAD-binding domain-containing protein (AHRD V1 **-- D7MFH8_ARALY); contains Interpro domain(s) IPR006094 FAD linked oxidase, N-terminal	>Solyc02g022850.1.1 genomic_reference:SL2.31ch02 evidence_code:10F0H1E1IEG gene_region:14915995-14917620 functional_description:FAD-binding domain-containing protein (AHRD V1 **-- D7MFH8_ARALY); contains Interpro domain(s) IPR006094 FAD linked oxidase,	Y	6.64279	6.6036	6.02965	6.9288	5.47171	5.50225	5.47787	5.59532	5.86464	M	M	A	M	A	A	A	A	M	0.613142	0.573948	-0.899152	-0.117453	-0.123607	-0.0930742	-0.269321	0.166146	0.212311	0.0273808	0.170501	0.329347	0.656746	0.0756797	0	0	-1	0	0	0	-1	1.24242	1.08866	2.67186
Solyc11g005770.1.1	Solyc11g005770.1.1	10.8.1	cell wall.pectin*esterases.PME	cw	highly similar to ( 687) AT5G09760 | Symbols: | pectinesterase family protein | chr5:3032446-3034364 FORWARDmoderately similar to ( 293) PME2_CITSI Pectinesterase-2 precursor (EC 3.1.1.11) (Pectin methylesterase) (PE) - Citrus sinensis (Sweet orange)Pectinesterase PemB PRK10531 PMEI Pectinesterase family protein (AHRD V1 ***- D7MRW1_ARALY); contains Interpro domain(s) IPR000070 Pectinesterase, ca…	>Solyc11g005770.1.1 genomic_reference:SL2.31ch11 evidence_code:10F0H1E1IEG gene_region:605006-607249 functional_description:Pectinesterase family protein (AHRD V1 ***- D7MRW1_ARALY); contains Interpro domain(s) IPR000070 Pectinesterase, catalytic	N	8.60282	8.84465	8.76891	8.87192	8.85367	8.46815	8.8272	8.61372	9.19595	P	P	P	P	P	P	P	P	P	-0.166089	0.0757456	-0.103012	0.213478	0.239947	-0.145566	-0.582229	0.206215	0.37248	0.0974887	0.0662663	0.145539	0.579313	0.000840843	0	0	-1	1	0	0	-1	7.05053	3.55935	1.00435
Solyc02g061770.1.1	Solyc02g061770.2.1	20.1	stress.biotic	sr	moderately similar to ( 325) AT3G12500 | Symbols: ATHCHIB, PR3, PR-3, CHI-B, B-CHI | ATHCHIB (ARABIDOPSIS THALIANA BASIC CHITINASE); chitinase | chr3:3962501-3963945 REVERSEmoderately similar to ( 347) CHI2_TOBAC Endochitinase B precursor (EC 3.2.1.14) (CHN-B) - Nicotiana tabacum (Common tobacco) Glyco_hydro_19 chitinase_glyco_hydro_19 lysozyme_like COG3179 Endochitinase (Chitinase) (AHRD V1 ****…	>Solyc02g061770.1.1 genomic_reference:SL2.31ch02 evidence_code:10F1H1E1IEG gene_region:27867174-27868748 functional_description:Endochitinase (Chitinase) (AHRD V1 **** Q43184_SOLTU); contains Interpro domain(s) IPR000726 Glycoside hydrolase, family 19,	Y	9.42384	9.27192	9.63129	8.63488	8.71625	9.09164	8.19464	8.6613	7.3974	P	P	P	P	P	P	P	P	P	-0.207446	-0.359375	0.996411	-0.466662	0.0549491	0.430343	1.2639	0.160899	0.0643704	0.000312638	0.125676	0.358678	0.652333	0.00768155	0	-1	1	0	0	0	1	1.31551	3.94804	30.3503
Solyc11g018500.1.1	Solyc11g018500.1.1	26.3.2	misc.gluco-, galacto- and mannosidases.beta-galactosidase	cw	highly similar to ( 959) AT1G77410 | Symbols: BGAL16 | BGAL16 (beta-galactosidase 16); beta-galactosidase/ catalytic/ cation binding / sugar binding | chr1:29088771-29093148 REVERSEhighly similar to ( 685) BGAL_ASPOF Beta-galactosidase precursor (EC 3.2.1.23) (Lactase) - Asparagus officinalis (Garden asparagus) Glyco_hydro_35 LacA Beta-galactosidase (AHRD V1 ***- B9GU11_POPTR); contains Interpro …	>Solyc11g018500.1.1 genomic_reference:SL2.31ch11 evidence_code:10F0H1E1IEG gene_region:8620502-8629747 functional_description:Beta-galactosidase (AHRD V1 ***- B9GU11_POPTR); contains Interpro domain(s) IPR001944 Glycoside hydrolase, family 35	N					5.47171	5.50225	5.47787	5.59532	5.81589					A	A	A	A	M				-0.117453	-0.123607	-0.0930742	-0.220572				0.168442	0.329347	0.656746	0.0756797	0	0	0	0	0	0	-1	0.223648	0.114219	9.54645
Solyc02g064970.1.1	Solyc02g064970.2.1	26.12	misc.peroxidases	po	moderately similar to ( 416) AT2G41480 | Symbols: | electron carrier/ heme binding / peroxidase | chr2:17296986-17298729 REVERSEmoderately similar to ( 364) PER2_ARAHY Cationic peroxidase 2 precursor (EC 1.11.1.7) (PNPC2) - Arachis hypogaea (Peanut)secretory_peroxidase plant_peroxidase peroxidase ascorbate_peroxidase Peroxidase (AHRD V1 **** Q43499_SOLLC); contains Interpro domain(s) IPR002016 Ha…	>Solyc02g064970.1.1 genomic_reference:SL2.31ch02 evidence_code:10F0H1E1IEG gene_region:30672665-30674436 functional_description:Peroxidase (AHRD V1 **** Q43499_SOLLC); contains Interpro domain(s) IPR002016 Haem peroxidase, plant/fungal/bacterial	Y	9.23369	9.04709	9.00175	9.39843	9.86712	9.8444	9.77039	9.86118	9.60773	P	P	P	P	P	P	P	P	P	0.231937	0.045336	-0.396683	-0.0907901	0.00593797	-0.0167773	0.253452	0.180133	0.430245	0.0218213	0.168442	0.385399	0.67297	0.0537052	0	0	-1	0	0	0	1	1.09687	0.0419084	3.20849
Solyc02g065470.1.1	Solyc02g065470.1.1	20.1	stress.biotic	sr	weakly similar to ( 186) AT5G66590 | Symbols: | allergen V5/Tpx-1-related family protein | chr5:26574255-26574812 FORWARDmoderately similar to ( 284) ST14_SOLTU STS14 protein precursor - Solanum tuberosum (Potato) SCP SCP SCP Pathogenesis-related protein (AHRD V1 ***- B3TLW3_ELAGV); contains Interpro domain(s) IPR001283 Allergen V5/Tpx-1 related	>Solyc02g065470.1.1 genomic_reference:SL2.31ch02 evidence_code:10F1H1E1IEG gene_region:31197958-31198500 functional_description:Pathogenesis-related protein (AHRD V1 ***- B3TLW3_ELAGV); contains Interpro domain(s) IPR001283 Allergen V5/Tpx-1 related	Y	8.59074	8.61712	8.79646	8.51116	8.59765	8.91399	8.57791	8.74634	8.69217	P	P	P	P	P	P	P	P	P	-0.205724	-0.179346	0.285299	-0.16843	-0.148691	0.167652	0.0541733	0.0545964	0.0861847	0.00538918	0.149026	0.318635	0.656746	0.118734	-1	-1	1	0	0	0	0	4.07271	3.09525	7.83278
Solyc02g068400.1.1	Solyc02g068400.2.1	35.2	not assigned.unknown	na	highly similar to ( 546) AT4G20050 | Symbols: QRT3 | QRT3 (QUARTET 3); polygalacturonase | chr4:10849911-10852090 REVERSE AT4G20050-like protein (Fragment) (AHRD V1 *-*- D6PQZ2_9BRAS); contains Interpro domain(s) IPR011050 Pectin lyase fold/virulence factor	>Solyc02g068400.1.1 genomic_reference:SL2.31ch02 evidence_code:10F0H1E1IEG gene_region:32930134-32931907 functional_description:AT4G20050-like protein (Fragment) (AHRD V1 *-*- D6PQZ2_9BRAS); contains Interpro domain(s) IPR011050 Pectin lyase fold/virule	Y					6.02078	5.76589	6.08861	5.88622	6.32566					M	M	M	M	M				0.202397	0.134561	-0.12033	-0.439438				0.170501	0.335614	0.656746	0.0890474	0	0	0	0	0	0	-1
Solyc11g069270.1.1	Solyc11g069270.1.1	26.3.2	misc.gluco-, galacto- and mannosidases.beta-galactosidase	cw	nearly identical (1218) AT2G28470 | Symbols: BGAL8 | BGAL8 (beta-galactosidase 8); beta-galactosidase/ catalytic/ cation binding / sugar binding | chr2:12169047-12173164 REVERSEhighly similar to ( 936) BGAL_ASPOF Beta-galactosidase precursor (EC 3.2.1.23) (Lactase) - Asparagus officinalis (Garden asparagus) Glyco_hydro_35 LacA Gal_Lectin Beta-galactosidase (AHRD V1 ***- Q9LLT0_SOLLC); contains In…	>Solyc11g069270.1.1 genomic_reference:SL2.31ch11 evidence_code:10F1H1E1IEG gene_region:50982983-50989514 functional_description:Beta-galactosidase (AHRD V1 ***- Q9LLT0_SOLLC); contains Interpro domain(s) IPR001944 Glycoside hydrolase, family 35	N	9.79471	9.90095	9.5517	10.0705	9.18913	9.05238	9.35252	9.06809	9.65918	P	P	P	P	P	P	P	P	P	0.243009	0.349248	-0.518796	0.284429	0.12104	-0.0157108	-0.59109	0.0373136	0.0113917	0.000422608	0.108922	0.329347	0.679438	0.0122229	1	1	-1	0	0	0	-1	6.53298	8.6669	6.97433
Solyc09g090990.1.1	Solyc09g090990.2.1	27.1.19	RNA.processing.ribonucleases	d	moderately similar to ( 215) PRS2_SOLTU Pathogenesis-related protein STH-2 - Solanum tuberosum (Potato)Bet_v_I Major allergen Mal d 1 (AHRD V1 ***- Q43550_MALDO); contains Interpro domain(s) IPR000916 Bet v I allergen	>Solyc09g090990.1.1 genomic_reference:SL2.31ch09 evidence_code:10F1H1E1IEG gene_region:65704046-65705148 functional_description:Major allergen Mal d 1 (AHRD V1 ***- Q43550_MALDO); contains Interpro domain(s) IPR000916 Bet v I allergen	N	6.59289	6.44388	8.92142	6.28037	5.47171	5.50225	5.66902	6.35648	5.45527	P	P	P	P	A	M	M	M	A	-2.32853	-2.47754	2.64106	-0.687462	-0.884767	-0.854233	0.901213	0.00182302	0.000981019	0.000158626	0.10188	0.17983	0.441606	0.0308836	-1	-1	1	0	0	0	1	1.81397	1.64786	0.575592
Solyc02g070070.1.1	Solyc02g070070.1.1	26.8	misc.nitrilases, *nitrile lyases, berberine bridge enzymes, reticuline oxidases, troponine reductases	m	highly similar to ( 597) AT1G30760 | Symbols: | FAD-binding domain-containing protein | chr1:10918321-10920441 FORWARDFAD_binding_4 GlcD BBE FAD-binding domain-containing protein (AHRD V1 **-- D7KFP2_ARALY); contains Interpro domain(s) IPR006094 FAD linked oxidase, N-terminal	>Solyc02g070070.1.1 genomic_reference:SL2.31ch02 evidence_code:10F0H1E0IEG gene_region:34481958-34483553 functional_description:FAD-binding domain-containing protein (AHRD V1 **-- D7KFP2_ARALY); contains Interpro domain(s) IPR006094 FAD linked oxidase,	Y	6.29096	6.48824	6.02965	7.28481						M	M	A	P						0.261311	0.458593	-1.25516					0.174994	0.0729836	0.000384541					0	1	-1	0	0	0	0	1.14607	3.52981	26.4421
Solyc02g076980.1.1	Solyc02g076980.2.1	29.5.3	protein.degradation.cysteine protease	p	moderately similar to ( 321) AT2G34080 | Symbols: | cysteine proteinase, putative | chr2:14393431-14394777 REVERSEmoderately similar to ( 265) CYSP1_HORVU Cysteine proteinase EP-B 1 precursor (EC 3.4.22.-) - Hordeum vulgare (Barley) Peptidase_C1A Peptidase_C1 Pept_C1 Peptidase_C1 Peptidase_C1A_CathepsinB Peptidase_C1A_CathepsinX Peptidase_C1A_CathepsinC COG4870 Inhibitor_I29 Cathepsin B-like cyst…	>Solyc02g076980.1.1 genomic_reference:SL2.31ch02 evidence_code:10F0H1E1IEG gene_region:36644391-36645502 functional_description:Cathepsin B-like cysteine proteinase (AHRD V1 **-* CYSP_SCHMA); contains Interpro domain(s) IPR013128 Peptidase C1A, papain	Y	8.59059	8.52791	9.07989	7.66591	8.36399	8.62313	8.35628	8.4207	6.27962	P	P	P	P	P	P	P	P	M	-0.4893	-0.551983	1.41397	-0.0644164	-0.0567075	0.202438	2.14107	0.00287495	0.00163775	0.000140772	0.177666	0.349473	0.656746	0.000327302	-1	-1	1	0	0	0	1	22.6869	28.8719	189.456
Solyc09g091000.1.1	Solyc09g091000.2.1	27.1.19	RNA.processing.ribonucleases	d	moderately similar to ( 294) PRS2_SOLTU Pathogenesis-related protein STH-2 - Solanum tuberosum (Potato)Bet_v_I Major allergen Mal d 1 (AHRD V1 ***- Q84LA7_MALDO); contains Interpro domain(s) IPR000916 Bet v I allergen	>Solyc09g091000.1.1 genomic_reference:SL2.31ch09 evidence_code:10F1H1E1IEG gene_region:65708582-65709356 functional_description:Major allergen Mal d 1 (AHRD V1 ***- Q84LA7_MALDO); contains Interpro domain(s) IPR000916 Bet v I allergen	N	7.76362	7.01832	9.57721	6.54331						P	P	P	P						-1.8136	-2.55889	3.0339					0.00234379	0.000981019	0.000158626					-1	-1	1	0	0	0	0	9.63359	9.43668	63.9334
Solyc02g078040.1.1	Solyc02g078040.2.1	20.2.99	stress.abiotic.unspecified	sr	weakly similar to ( 121) AT2G34700 | Symbols: | pollen Ole e 1 allergen and extensin family protein | chr2:14634298-14635597 REVERSEweakly similar to ( 112) PEXLP_TOBAC Pistil-specific extensin-like protein precursor (PELP) - Nicotiana tabacum (Common tobacco)Pollen_Ole_e_I Pistil extensin like protein (Fragment) (AHRD V1 *-*- Q40552_TOBAC); contains Interpro domain(s) IPR006041 Pollen Ole e 1 al…	>Solyc02g078040.1.1 genomic_reference:SL2.31ch02 evidence_code:10F1H1E1IEG gene_region:37435802-37436708 functional_description:Pistil extensin like protein (Fragment) (AHRD V1 *-*- Q40552_TOBAC); contains Interpro domain(s) IPR006041 Pollen Ole e 1 all	Y					6.73986	6.73847	7.25297	7.87955	6.84779					M	M	P	P	P				-0.626578	-1.13969	-1.14108	1.03176				0.153933	0.223467	0.573929	0.0637617	0	0	0	0	0	0	1
Solyc01g089970.1.1	Solyc01g089970.2.1	23.4.10	nucleotide metabolism.phosphotransfer and pyrophosphatases.nucleoside diphosphate kinase	m	moderately similar to ( 257) AT4G09320 | Symbols: NDPK1 | NDPK1; ATP binding / nucleoside diphosphate kinase | chr4:5923424-5924366 FORWARDmoderately similar to ( 281) NDK_CAPAN Nucleoside diphosphate kinase (EC 2.7.4.6) (NDK) (NDP kinase) - Capsicum annuum (Bell pepper) NDK NDPk_I NDK Ndk ndk NDPk NDPk7A NDPk6 NDPk7B NDPk5 NDPk_TX Nucleoside diphosphate kinase (AHRD V1 ***- Q3Y5A4_SOLCH); contai…	>Solyc01g089970.1.1 genomic_reference:SL2.31ch01 evidence_code:10F1H1E1IEG gene_region:75449394-75450525 functional_description:Nucleoside diphosphate kinase (AHRD V1 ***- Q3Y5A4_SOLCH); contains Interpro domain(s) IPR001564 Nucleoside diphosphate kinas	N	6.93398	6.99852	8.25031	7.78866						P	P	P	P						-1.31633	-1.25179	0.461659					0.00776117	0.0107468	0.0447431					-1	-1	1	0	0	0	0	23.4456	37.1028	37.078
Solyc02g079500.1.1	Solyc02g079500.2.1	26.12	misc.peroxidases	po	moderately similar to ( 210) AT5G05340 | Symbols: | peroxidase, putative | chr5:1579142-1580819 REVERSEhighly similar to ( 595) PERX_SOLTU Suberization-associated anionic peroxidase precursor (EC 1.11.1.7) (POPA) - Solanum tuberosum (Potato)secretory_peroxidase plant_peroxidase peroxidase ascorbate_peroxidase Peroxidase (AHRD V1 **** Q50LG4_TOBAC); contains Interpro domain(s) IPR019793 Peroxidase…	>Solyc02g079500.1.1 genomic_reference:SL2.31ch02 evidence_code:10F0H1E1IEG gene_region:38618361-38620599 functional_description:Peroxidase (AHRD V1 **** Q50LG4_TOBAC); contains Interpro domain(s) IPR019793 Peroxidases heam-ligand binding site IPR019794	Y	9.32081	9.15472	9.71063	9.12064	9.48116	9.17234	9.56922	9.41192	9.3694	P	P	P	P	P	P	P	P	P	-0.38982	-0.555913	0.589995	0.157301	0.069243	-0.239585	0.0425155	0.00208272	0.000981019	0.000158626	0.158299	0.329347	0.652333	0.126577	-1	-1	1	0	0	0	0	33.4075	67.9405	76.5266
Solyc02g079510.1.1	Solyc02g079510.2.1	26.12	misc.peroxidases	po	moderately similar to ( 205) AT5G05340 | Symbols: | peroxidase, putative | chr5:1579142-1580819 REVERSEhighly similar to ( 531) PERX_SOLTU Suberization-associated anionic peroxidase precursor (EC 1.11.1.7) (POPA) - Solanum tuberosum (Potato)secretory_peroxidase plant_peroxidase peroxidase ascorbate_peroxidase ligninase Peroxidase (AHRD V1 **** Q50LG4_TOBAC); contains Interpro domain(s) IPR019793 …	>Solyc02g079510.1.1 genomic_reference:SL2.31ch02 evidence_code:10F1H1E1IEG gene_region:38622730-38624942 functional_description:Peroxidase (AHRD V1 **** Q50LG4_TOBAC); contains Interpro domain(s) IPR019793 Peroxidases heam-ligand binding site IPR019794	Y	7.84276	6.87895	6.51772	6.82678	7.40568	8.30529	6.91852	7.04374	7.13678	P	M	M	M	P	P	M	M	P	1.32504	0.361227	-0.309063	-0.125219	0.361941	1.26155	-0.0930373	0.0534103	0.33613	0.107033	0.187013	0.329347	0.579313	0.135146	1	0	0	0	0	0	0	4.20249	0.312328	0.228635
Solyc01g106430.1.1	Solyc01g106430.2.1	23.4.99	nucleotide metabolism.phosphotransfer and pyrophosphatases.misc	m	moderately similar to ( 444) AT5G09650 | Symbols: AtPPa6 | AtPPa6 (Arabidopsis thaliana pyrophosphorylase 6); inorganic diphosphatase/ pyrophosphatase | chr5:2991331-2993117 REVERSEmoderately similar to ( 302) IPYR1_CHLRE Soluble inorganic pyrophosphatase 1, chloroplast precursor (EC 3.6.1.1) (Pyrophosphate phospho-hydrolase 1) (PPase 1) - Chlamydomonas reinhardtii pyrophosphatase Pyrophosphatase…	>Solyc01g106430.1.1 genomic_reference:SL2.31ch01 evidence_code:10F1H1E1IEG gene_region:86088882-86092250 functional_description:Inorganic pyrophosphatase family protein (AHRD V1 **** D7M262_ARALY); contains Interpro domain(s) IPR008162 Inorganic pyropho	N	5.98563	6.00383	7.08775	5.98129						A	A	P	A						-1.10212	-1.08392	1.10646					0.0041333	0.00462245	0.000883707					-1	-1	1	0	0	0	0	6.98345	1.8093	0.127699
Solyc02g080630.1.1	Solyc02g080630.2.1	24.2	Biodegradation of Xenobiotics.lactoylglutathione lyase	o	moderately similar to ( 474) AT1G11840 | Symbols: ATGLX1 | ATGLX1 (GLYOXALASE I HOMOLOG); lactoylglutathione lyase/ metal ion binding | chr1:3996045-3997290 FORWARDmoderately similar to ( 468) LGUL_ORYSA Lactoylglutathione lyase (EC 4.4.1.5) (Methylglyoxalase) (Aldoketomutase) (Glyoxalase I) (Glx I) (Ketone-aldehyde mutase) (S-D-lactoylglutathione methylglyoxal lyase) (Allergen Ory s ?) (Allergen…	>Solyc02g080630.1.1 genomic_reference:SL2.31ch02 evidence_code:10F0H1E1IEG gene_region:39393072-39397989 functional_description:Lactoylglutathione lyase (AHRD V1 ***- D2D330_GOSHI); contains Interpro domain(s) IPR004361 Glyoxalase I	Y	6.7375	6.40848	6.49335	6.38566	6.50787	6.44512	6.01396	6.67969	7.80157	M	M	M	M	M	M	M	M	P	0.244156	-0.0848667	0.107683	-0.665728	-0.171824	-0.234569	-1.12188	0.331682	0.455352	0.137651	0.145438	0.33932	0.656746	0.0537052	0	0	0	0	0	0	-1	0.12562	0.0151774	0.0244354
Solyc02g082920.1.1	Solyc02g082920.2.1	20.1	stress.biotic	sr	moderately similar to ( 265) AT3G12500 | Symbols: ATHCHIB, PR3, PR-3, CHI-B, B-CHI | ATHCHIB (ARABIDOPSIS THALIANA BASIC CHITINASE); chitinase | chr3:3962501-3963945 REVERSEmoderately similar to ( 380) CHIQ_TOBAC Acidic endochitinase Q precursor (EC 3.2.1.14) (Pathogenesis-related protein Q) (PR-Q) - Nicotiana tabacum (Common tobacco) Glyco_hydro_19 chitinase_glyco_hydro_19 lysozyme_like Endochit…	>Solyc02g082920.1.1 genomic_reference:SL2.31ch02 evidence_code:10F1H1E1IEG gene_region:41129055-41129950 functional_description:Endochitinase (Chitinase) (AHRD V1 **** Q43184_SOLTU); contains Interpro domain(s) IPR000726 Glycoside hydrolase, family 19,	Y	9.79938	9.87215	10.3554	9.52149	9.11863	9.48089	8.99892	9.63581	8.1359	P	P	P	P	P	P	P	P	P	-0.556033	-0.48326	0.833918	-0.636883	-0.51718	-0.154919	1.49991	0.0033601	0.00577676	0.000190464	0.0144205	0.046667	0.656746	0.000250778	-1	-1	1	-1	-1	0	1	20.8426	15.7439	46.8811
Solyc02g082930.1.1	Solyc02g082930.2.1	20.1	stress.biotic	sr	moderately similar to ( 306) AT3G12500 | Symbols: ATHCHIB, PR3, PR-3, CHI-B, B-CHI | ATHCHIB (ARABIDOPSIS THALIANA BASIC CHITINASE); chitinase | chr3:3962501-3963945 REVERSEmoderately similar to ( 427) CHIT_PETHY Acidic endochitinase precursor (EC 3.2.1.14) - Petunia hybrida (Petunia) Glyco_hydro_19 chitinase_glyco_hydro_19 lysozyme_like COG3179 Endochitinase (Chitinase) (AHRD V1 **** Q43184_SOLT…	>Solyc02g082930.1.1 genomic_reference:SL2.31ch02 evidence_code:10F1H1E1IEG gene_region:41132438-41133540 functional_description:Endochitinase (Chitinase) (AHRD V1 **** Q43184_SOLTU); contains Interpro domain(s) IPR016283 Glycoside hydrolase, family 19	Y	9.0776	9.05673	9.23478	9.17761	8.34003	8.5039	8.33891	8.15274	7.93215	P	P	P	P	P	P	P	P	P	-0.157182	-0.178054	0.0571734	0.186165	0.187285	0.351158	0.220594	0.166146	0.165153	0.113809	0.151873	0.314445	0.515337	0.0756797	0	0	0	0	0	0	1	1.24491	1.59748	0.164711
Solyc02g083460.1.1	Solyc02g083460.2.1	29.5.4	protein.degradation.aspartate protease	p	highly similar to ( 523) AT2G17760 | Symbols: | aspartyl protease family protein | chr2:7713488-7716269 FORWARDvery weakly similar to (94.4) ASP1_ORYSA Aspartic proteinase Asp1 precursor (EC 3.4.23.-) (OsAsp1) (OSAP1) (Nucellin-like protein) - Oryza sativa (Rice) Asp Aspartyl protease family protein (AHRD V1 **-- D7LAA8_ARALY); contains Interpro domain(s) IPR001461 Peptidase A1	>Solyc02g083460.1.1 genomic_reference:SL2.31ch02 evidence_code:10F1H1E1IEG gene_region:41436774-41440487 functional_description:Aspartyl protease family protein (AHRD V1 **-- D7LAA8_ARALY); contains Interpro domain(s) IPR001461 Peptidase A1	Y	8.6129	8.47332	8.19368	8.45924	8.61556	8.84161	8.68219	7.93909	8.55542	P	P	P	P	P	P	P	P	P	0.419218	0.279637	-0.265561	0.743102	0.676473	0.902523	-0.616334	0.00927276	0.0438112	0.0129316	0.0947642	0.225133	0.439647	0.0637617	1	1	-1	1	0	0	-1	11.6316	5.17545	4.66755
Solyc02g083760.1.1	Solyc02g083760.2.1	20.1	stress.biotic	sr	moderately similar to ( 301) AT4G38660 | Symbols: | thaumatin, putative | chr4:18066448-18067792 REVERSEmoderately similar to ( 226) TLP1_PRUPE Thaumatin-like protein 1 precursor (PpAZ44) - Prunus persica (Peach)THN Thaumatin Thaumatin-like protein (AHRD V1 ***- Q9STX6_ARATH); contains Interpro domain(s) IPR001938 Thaumatin, pathogenesis-related	>Solyc02g083760.1.1 genomic_reference:SL2.31ch02 evidence_code:10F0H1E1IEG gene_region:41620558-41621930 functional_description:Thaumatin-like protein (AHRD V1 ***- Q9STX6_ARATH); contains Interpro domain(s) IPR001938 Thaumatin, pathogenesis-related	Y	6.32597	6.67837	6.02965	7.67249	5.47171	5.50225	5.47787	5.59532	6.48489	M	M	A	P	A	A	A	A	M	0.296317	0.648722	-1.64284	-0.117453	-0.123607	-0.0930742	-0.889567	0.239453	0.0954122	0.000859075	0.170703	0.329347	0.656746	0.0163393	0	1	-1	0	0	0	-1	0.595224	2.8529	18.2962
Solyc01g110450.1.1	Solyc01g110450.2.1	3.5	minor CHO metabolism.others	m	highly similar to ( 541) AT2G21250 | Symbols: | mannose 6-phosphate reductase (NADPH-dependent), putative | chr2:9103408-9105116 REVERSEmoderately similar to ( 462) S6PD_MALDO NADP-dependent D-sorbitol-6-phosphate dehydrogenase (EC 1.1.1.200) (Aldose-6-phosphate reductase [NADPH]) (NADP-S6PDH) - Malus domestica (Apple) (Malus sylvestris) Aldo_ket_red ARA1 dkgB dkgA Tas COG4989 COG1453 PRK09912 PR…	>Solyc01g110450.1.1 genomic_reference:SL2.31ch01 evidence_code:10F0H1E1IEG gene_region:88910930-88913942 functional_description:NADP dependent sorbitol 6-phosphate dehydrogenase (Fragment) (AHRD V1 **-- Q8S4S2_VAUCA); contains Interpro domain(s) IPR02047	N	7.0245	7.06842	7.95876	6.48326						P	P	P	M						-0.934257	-0.890336	1.4755					0.0242836	0.0322034	0.000976589					-1	-1	1	0	0	0	0	15.8153	16.9374	9.62103
Solyc02g084780.1.1	Solyc02g084780.2.1	26.12	misc.peroxidases	po	moderately similar to ( 449) AT5G66390 | Symbols: | peroxidase 72 (PER72) (P72) (PRXR8) | chr5:26516063-26517329 REVERSEmoderately similar to ( 278) PERX_TOBAC Lignin-forming anionic peroxidase precursor (EC 1.11.1.7) (TOPA) - Nicotiana tabacum (Common tobacco)secretory_peroxidase plant_peroxidase peroxidase ascorbate_peroxidase Peroxidase (AHRD V1 ***- Q0ZA68_9ROSI); contains Interpro domain(s) …	>Solyc02g084780.1.1 genomic_reference:SL2.31ch02 evidence_code:10F1H1E1IEG gene_region:42453045-42454559 functional_description:Peroxidase (AHRD V1 ***- Q0ZA68_9ROSI); contains Interpro domain(s) IPR002016 Haem peroxidase, plant/fungal/bacterial	Y	8.73337	8.96265	7.95663	9.12481	8.26895	8.23979	8.29812	8.21512	8.49145	P	P	P	P	P	P	P	P	P	0.776744	1.00602	-1.16817	0.0830049	0.0538293	0.0246779	-0.276333	0.0103159	0.00397466	0.000420069	0.171107	0.346657	0.673711	0.0756797	1	1	-1	0	0	0	-1	11.0788	18.5846	25.0583
Solyc02g084790.1.1	Solyc02g084790.2.1	26.12	misc.peroxidases	po	moderately similar to ( 460) AT5G66390 | Symbols: | peroxidase 72 (PER72) (P72) (PRXR8) | chr5:26516063-26517329 REVERSEmoderately similar to ( 282) PERX_TOBAC Lignin-forming anionic peroxidase precursor (EC 1.11.1.7) (TOPA) - Nicotiana tabacum (Common tobacco)secretory_peroxidase plant_peroxidase peroxidase ascorbate_peroxidase Peroxidase (AHRD V1 ***- Q0ZA68_9ROSI); contains Interpro domain(s) …	>Solyc02g084790.1.1 genomic_reference:SL2.31ch02 evidence_code:10F1H1E1IEG gene_region:42458934-42460398 functional_description:Peroxidase (AHRD V1 ***- Q0ZA68_9ROSI); contains Interpro domain(s) IPR002016 Haem peroxidase, plant/fungal/bacterial	Y	8.18476	8.40463	7.36116	8.48483	7.95186	7.90426	7.77301	7.92669	8.04524	P	P	P	P	P	P	P	P	P	0.823592	1.04347	-1.12366	-0.153674	0.0251708	-0.0224232	-0.118558	0.0438081	0.0227857	0.00390993	0.161796	0.366875	0.67297	0.10617	1	1	-1	0	0	0	0	4.86966	7.81682	9.06454
Solyc01g111210.1.1	Solyc01g111210.2.1	26.8	misc.nitrilases, *nitrile lyases, berberine bridge enzymes, reticuline oxidases, troponine reductases	m	moderately similar to ( 484) AT4G34880 | Symbols: | amidase family protein | chr4:16615549-16617424 FORWARD PRK08137 PRK06828 PRK06707 GatA PRK11910 Amidase gatA PRK07488 PRK07056 PRK06170 PRK09201 PRK07486 PRK06102 PRK06565 PRK07487 PRK06169 PRK08186 PRK05962 PRK12470 PRK07235 PRK07042 PRK08310 PRK06061 PRK07139 PRK06529 PRK07869 Glutamyl-tRNA(Gln) amidotransferase subunit A (AHRD V1 ***- B6JZE9…	>Solyc01g111210.1.1 genomic_reference:SL2.31ch01 evidence_code:10F0H1E1IEG gene_region:89303490-89308964 functional_description:Glutamyl-tRNA(Gln) amidotransferase subunit A (AHRD V1 ***- B6JZE9_SCHJY); contains Interpro domain(s) IPR000120 Amidase sign	N	7.49588	7.13589	6.83068	7.8098	5.47171	5.50225	5.47787	5.59532	6.50682	P	P	M	P	A	A	A	A	M	0.665204	0.305208	-0.979119	-0.117453	-0.123607	-0.0930742	-0.911498	0.119469	0.313124	0.014744	0.170703	0.329347	0.656746	0.0147901	0	0	-1	0	0	0	-1
Solyc04g072280.1.1	Solyc04g072280.2.1	16.10	secondary metabolism.simple phenols	m	highly similar to ( 639) AT5G09360 | Symbols: LAC14 | LAC14 (laccase 14); laccase | chr5:2906426-2908658 REVERSEmoderately similar to ( 230) ASO_CUCSA L-ascorbate oxidase precursor (EC 1.10.3.3) (Ascorbase) (ASO) - Cucumis sativus (Cucumber) Cu-oxidase_3 SufI Cu-oxidase_2 Cu-oxidase PRK10965 Laccase (AHRD V1 ***- Q38757_ACEPS); contains Interpro domain(s) IPR017761 Laccase	>Solyc04g072280.1.1 genomic_reference:SL2.31ch04 evidence_code:10F0H1E1IEG gene_region:56904253-56908240 functional_description:Laccase (AHRD V1 ***- Q38757_ACEPS); contains Interpro domain(s) IPR017761 Laccase	N	6.58142	6.62609	7.35285	5.98129						M	M	P	A						-0.771428	-0.726763	1.37156					0.0632369	0.0841558	0.00247245					-1	-1	1	0	0	0	0	6.45857	4.14123	190.254
Solyc02g087190.1.1	Solyc02g087190.1.1	26.12	misc.peroxidases	po	moderately similar to ( 420) AT5G40150 | Symbols: | peroxidase, putative | chr5:16059750-16060736 REVERSEmoderately similar to ( 226) PER2_ARAHY Cationic peroxidase 2 precursor (EC 1.11.1.7) (PNPC2) - Arachis hypogaea (Peanut)secretory_peroxidase plant_peroxidase peroxidase ascorbate_peroxidase KatG Peroxidase 65 (AHRD V1 **** B6TYF5_MAIZE); contains Interpro domain(s) IPR002016 Haem peroxidase, …	>Solyc02g087190.1.1 genomic_reference:SL2.31ch02 evidence_code:10F0H1E1IEG gene_region:44243549-44244535 functional_description:Peroxidase 65 (AHRD V1 **** B6TYF5_MAIZE); contains Interpro domain(s) IPR002016 Haem peroxidase, plant/fungal/bacterial	Y					5.95886	5.50225	5.9272	5.59532	5.99306					M	M	M	A	M				0.331875	0.363541	-0.0930742	-0.397742				0.164525	0.327284	0.656746	0.0938363	0	0	0	0	0	0	-1
Solyc02g087250.1.1	Solyc02g087250.2.1	35.2	not assigned.unknown	na	highly similar to ( 943) AT3G01370 | Symbols: ATCFM2, CFM2 | ATCFM2 (CRM FAMILY MEMBER 2); RNA binding | chr3:139033-143477 FORWARD CRS1_YhbY Group II intron splicing factor CRS1-like (AHRD V1 *--- Q5JK63_ORYSJ); contains Interpro domain(s) IPR001890 RNA-binding, CRM domain	>Solyc02g087250.1.1 genomic_reference:SL2.31ch02 evidence_code:10F0H1E1IEG gene_region:44274279-44285237 functional_description:Group II intron splicing factor CRS1-like (AHRD V1 *--- Q5JK63_ORYSJ); contains Interpro domain(s) IPR001890 RNA-binding, CRM	Y	7.92339	7.10939	7.14271	7.68692						P	P	P	P						0.780673	-0.0333256	-0.544203					0.0632369	0.456479	0.0422252					1	0	-1	0	0	0	0	3.56823	0.00650238	1.73395
Solyc02g087520.1.1	Solyc02g087520.2.1	20.1	stress.biotic	sr	moderately similar to ( 328) AT5G40020 | Symbols: | pathogenesis-related thaumatin family protein | chr5:16022896-16024294 REVERSEweakly similar to ( 173) TLP2_PRUPE Thaumatin-like protein 2 precursor (PpAZ8) - Prunus persica (Peach)THN Thaumatin Thaumatin-like protein (AHRD V1 **-- Q9FLU2_ARATH); contains Interpro domain(s) IPR001938 Thaumatin, pathogenesis-related	>Solyc02g087520.1.1 genomic_reference:SL2.31ch02 evidence_code:10F0H1E0IEG gene_region:44511786-44513364 functional_description:Thaumatin-like protein (AHRD V1 **-- Q9FLU2_ARATH); contains Interpro domain(s) IPR001938 Thaumatin, pathogenesis-related	Y	8.90683	8.97193	8.50517	9.11388	5.47171	5.50225	5.47787	5.59532	5.98139	P	P	P	P	A	A	A	A	M	0.401663	0.46676	-0.608713	-0.117453	-0.123607	-0.0930742	-0.386065	0.0159036	0.00995416	0.000630866	0.170501	0.329347	0.656746	0.0664278	1	1	-1	0	0	0	-1	9.05059	12.2219	20.7863
Solyc04g081400.1.1	Solyc04g081400.2.1	2.2.1.4	major CHO metabolism.degradation.sucrose.hexokinase	m	highly similar to ( 612) AT1G47840 | Symbols: HXK3 | HXK3 (HEXOKINASE 3); ATP binding / fructokinase/ glucokinase/ hexokinase | chr1:17616243-17618859 REVERSEhighly similar to ( 902) HXK2_TOBAC Hexokinase-2, chloroplast precursor (EC 2.7.1.1) (NtHxK2) - Nicotiana tabacum (Common tobacco) COG5026 Hexokinase_2 Hexokinase_1 Hexokinase 1 (AHRD V1 ***- B6V3C0_CUCME); contains Interpro domain(s) IPR001…	>Solyc04g081400.1.1 genomic_reference:SL2.31ch04 evidence_code:10F1H1E1IEG gene_region:62985293-62988835 functional_description:Hexokinase 1 (AHRD V1 ***- B6V3C0_CUCME); contains Interpro domain(s) IPR001312 Hexokinase	N	6.30535	6.00383	7.13986	6.2455						M	A	P	M						-0.834508	-1.13602	0.894353					0.00404102	0.00122171	0.000596753					-1	-1	1	0	0	0	0	3.0397	2.1982	13.5166
Solyc02g088820.1.1	Solyc02g088820.2.1	29.5.5	protein.degradation.serine protease	p	highly similar to ( 719) AT3G02110 | Symbols: scpl25 | scpl25 (serine carboxypeptidase-like 25); serine-type carboxypeptidase | chr3:370902-373637 REVERSEmoderately similar to ( 468) CBP2_WHEAT Serine carboxypeptidase 2 (EC 3.4.16.6) (Serine carboxypeptidase II) (Carboxypeptidase D) (CPDW-II) (CP-WII) [Contains: Serine carboxypeptidase 2 chain A (Serine carboxypeptidase II chain A); Serine carbox…	>Solyc02g088820.1.1 genomic_reference:SL2.31ch02 evidence_code:10F0H1E1IEG gene_region:45353339-45358274 functional_description:Serine carboxypeptidase K10B2.2 (AHRD V1 **** B6TSK4_MAIZE); contains Interpro domain(s) IPR001563 Peptidase S10, serine carb	Y	9.10625	9.07343	8.34177	7.27277	5.86024	7.3464	8.3336	7.97518	6.62576	P	P	P	P	M	P	P	P	P	0.76448	0.731669	1.06899	0.358419	-2.11494	-0.62879	1.34942	0.0056234	0.00743628	0.000316389	0.154157	0.0210758	0.579313	0.0103335	1	1	1	0	-1	0	1	15.3385	14.0501	29.9916
Solyc02g090450.1.1	Solyc02g090450.2.1	26.12	misc.peroxidases	po	moderately similar to ( 404) AT1G49570 | Symbols: | peroxidase, putative | chr1:18347077-18348712 FORWARDmoderately similar to ( 307) PERX_NICSY Lignin-forming anionic peroxidase precursor (EC 1.11.1.7) - Nicotiana sylvestris (Wood tobacco)secretory_peroxidase plant_peroxidase peroxidase ascorbate_peroxidase Peroxidase (AHRD V1 ***- Q58GF4_9ROSI); contains Interpro domain(s) IPR002016 Haem peroxi…	>Solyc02g090450.1.1 genomic_reference:SL2.31ch02 evidence_code:10F0H1E0IEG gene_region:46579364-46580685 functional_description:Peroxidase (AHRD V1 ***- Q58GF4_9ROSI); contains Interpro domain(s) IPR002016 Haem peroxidase, plant/fungal/bacterial	Y	8.81965	9.13394	8.2561	8.87087	9.5695	9.74775	9.56405	9.49619	9.93778	P	P	P	P	P	P	P	P	P	0.563551	0.877835	-0.614769	0.0678559	0.0733037	0.251552	-0.441587	0.0234399	0.00455147	0.00434387	0.170501	0.329347	0.595811	0.020919	1	1	-1	0	0	0	-1	7.23262	17.5491	8.60703
Solyc02g090470.1.1	Solyc02g090470.2.1	26.12	misc.peroxidases	po	moderately similar to ( 400) AT1G49570 | Symbols: | peroxidase, putative | chr1:18347077-18348712 FORWARDmoderately similar to ( 294) PERX_NICSY Lignin-forming anionic peroxidase precursor (EC 1.11.1.7) - Nicotiana sylvestris (Wood tobacco)secretory_peroxidase plant_peroxidase peroxidase ascorbate_peroxidase Peroxidase (AHRD V1 ***- Q58GF4_9ROSI); contains Interpro domain(s) IPR002016 Haem peroxi…	>Solyc02g090470.1.1 genomic_reference:SL2.31ch02 evidence_code:10F0H1E0IEG gene_region:46587881-46589247 functional_description:Peroxidase (AHRD V1 ***- Q58GF4_9ROSI); contains Interpro domain(s) IPR002016 Haem peroxidase, plant/fungal/bacterial	Y	9.38317	9.60623	8.96417	9.50995	8.66619	8.62723	8.52005	8.6628	8.96101	P	P	P	P	P	P	P	P	P	0.419005	0.642067	-0.545788	-0.14275	0.00338885	-0.0355733	-0.298212	0.0200713	0.00398215	0.00180026	0.162351	0.390379	0.656746	0.0637617	1	1	-1	0	0	0	-1	7.85046	18.434	13.32
Solyc02g090490.1.1	Solyc02g090490.2.1	33.1	development.storage proteins	s	moderately similar to ( 410) AT4G37050 | Symbols: PLP4, PLA V | PLP4 (PATATIN-LIKE PROTEIN 4); nutrient reservoir | chr4:17457261-17459642 REVERSEmoderately similar to ( 274) PAT0_SOLTU Patatin precursor (Potato tuber protein) - Solanum tuberosum (Potato) Patatin COG3621 Patatin-like protein 3 (AHRD V1 ***- Q9FZ08_TOBAC); contains Interpro domain(s) IPR002641 Patatin	>Solyc02g090490.1.1 genomic_reference:SL2.31ch02 evidence_code:10F0H1E1IEG gene_region:46596166-46598061 functional_description:Patatin-like protein 3 (AHRD V1 ***- Q9FZ08_TOBAC); contains Interpro domain(s) IPR002641 Patatin	Y	8.04225	8.10585	7.73959	8.49187	8.59264	8.38021	8.56512	8.35515	8.40722	P	P	P	P	P	P	P	P	P	0.302667	0.366266	-0.752287	0.209977	0.237495	0.0250671	-0.0520722	0.0771741	0.0565916	0.000840123	0.108922	0.223274	0.656746	0.116525	1	1	-1	0	0	0	0	2.99591	4.38725	18.5083
Solyc02g091680.1.1	Solyc02g091680.2.1	10.6.2	cell wall.degradation.mannan-xylose-arabinose-fucose	cw	highly similar to ( 952) AT5G10560 | Symbols: | glycosyl hydrolase family 3 protein | chr5:3336335-3339351 REVERSEmoderately similar to ( 391) XYNB_PRUPE Putative beta-D-xylosidase (EC 3.2.1.-) (PpAz152) (Fragment) - Prunus persica (Peach)Glyco_hydro_3 Glyco_hydro_3_C BglX Alpha-L-arabinofuranosidase/beta-D-xylosidase (AHRD V1 **** D9D7L0_MALDO); contains Interpro domain(s) IPR001764 Glycoside hy…	>Solyc02g091680.1.1 genomic_reference:SL2.31ch02 evidence_code:10F0H1E1IEG gene_region:47495907-47499757 functional_description:Alpha-L-arabinofuranosidase/beta-D-xylosidase (AHRD V1 **** D9D7L0_MALDO); contains Interpro domain(s) IPR001764 Glycoside hy	Y	7.21574	7.36155	7.03744	7.50449						P	P	P	P						0.178305	0.32411	-0.467049					0.320517	0.282544	0.051468					0	0	-1	0	0	0	0	0.188746	0.623646	1.29502
Solyc02g091840.1.1	Solyc02g091840.2.1	30.2.11	signalling.receptor kinases.leucine rich repeat XI	s	nearly identical (1501) AT5G65700 | Symbols: BAM1 | BAM1 (BARELY ANY MERISTEM 1); ATP binding / kinase/ protein serine/threonine kinase | chr5:26281826-26284945 FORWARDhighly similar to ( 504) RPK1_IPONI Receptor-like protein kinase precursor (EC 2.7.11.1) - Ipomoea nil (Japanese morning glory) (Pharbitis nil) Pkinase_Tyr S_TKc TyrKc Pkinase S_TKc PTKc PTKc_Jak_rpt2 PTKc_Src_like PTKc_Srm_Brk PTK…	>Solyc02g091840.1.1 genomic_reference:SL2.31ch02 evidence_code:10F0H1E1IEG gene_region:47651782-47655407 functional_description:Receptor-like protein kinase 3 (AHRD V1 **** Q9LKZ4_SOYBN); contains Interpro domain(s) IPR002290 Serine/threonine protein ki	Y					7.72612	7.34861	7.14243	7.47818	6.52393					P	P	P	P	M				-0.335755	0.247939	-0.129568	0.954252				0.170501	0.329347	0.656746	0.0637617	0	0	0	0	0	0	1
Solyc02g092580.1.1	Solyc02g092580.2.1	26.12	misc.peroxidases	po	moderately similar to ( 438) AT4G37530 | Symbols: | peroxidase, putative | chr4:17634786-17636008 FORWARDmoderately similar to ( 230) PER1_ORYSA Peroxidase 1 precursor (EC 1.11.1.7) - Oryza sativa (Rice)secretory_peroxidase plant_peroxidase peroxidase ascorbate_peroxidase Peroxidase (AHRD V1 **** A0S5Z4_SESIN); contains Interpro domain(s) IPR002016 Haem peroxidase, plant/fungal/bacterial	>Solyc02g092580.1.1 genomic_reference:SL2.31ch02 evidence_code:10F1H1E1IEG gene_region:48207905-48210022 functional_description:Peroxidase (AHRD V1 **** A0S5Z4_SESIN); contains Interpro domain(s) IPR002016 Haem peroxidase, plant/fungal/bacterial	Y	8.73578	8.72837	8.08039	8.81599	5.47171	5.9411	6.08397	6.16105	6.76122	P	P	P	P	A	M	M	M	P	0.655381	0.647976	-0.735597	-0.077074	-0.689334	-0.219951	-0.600171	0.121047	0.1481	0.0303746	0.187013	0.261964	0.656746	0.0756797	0	0	-1	0	0	0	-1	1.93761	1.89407	2.44095
Solyc02g092670.1.1	Solyc02g092670.1.1	29.5.1	protein.degradation.subtilases	p	nearly identical (1066) AT5G67360 | Symbols: ARA12 | ARA12; serine-type endopeptidase | chr5:26872192-26874465 REVERSEPA_subtilisin_like PA Subtilisin_N Peptidase_S8 Subtilisin-like protease (AHRD V1 ***- A9XG40_TOBAC); contains Interpro domain(s) IPR015500 Peptidase S8, subtilisin-related	>Solyc02g092670.1.1 genomic_reference:SL2.31ch02 evidence_code:10F1H1E1IEG gene_region:48259230-48261494 functional_description:Subtilisin-like protease (AHRD V1 ***- A9XG40_TOBAC); contains Interpro domain(s) IPR015500 Peptidase S8, subtilisin-related	Y	9.72212	9.9108	9.95314	9.99336	8.78333	8.80045	8.98445	8.98773	9.45593	P	P	P	P	P	P	P	P	P	-0.231024	-0.0423418	-0.0402161	-0.00328036	-0.204397	-0.187272	-0.468207	0.0600299	0.38987	0.119535	0.206153	0.279323	0.656746	0.0154405	-1	0	0	0	0	0	-1	3.75686	0.126197	0.113844
Solyc02g093210.1.1	Solyc02g093210.2.1	30.6	signalling.MAP kinases	s	highly similar to ( 567) AT5G67130 | Symbols: | phospholipase C/ phosphoric diester hydrolase | chr5:26791599-26793649 FORWARD MAPprotein kinase-like protein (AHRD V1 **-- Q6YW97_ORYSJ); contains Interpro domain(s) IPR017946 PLC-like phosphodiesterase, TIM beta/alpha-barrel domain	>Solyc02g093210.1.1 genomic_reference:SL2.31ch02 evidence_code:10F0H1E1IEG gene_region:48734049-48737553 functional_description:MAPprotein kinase-like protein (AHRD V1 **-- Q6YW97_ORYSJ); contains Interpro domain(s) IPR017946 PLC-like phosphodiesterase,	Y	8.51769	8.47457	8.59618	8.57994	8.00559	8.16606	7.90271	8.26238	8.14582	P	P	P	P	P	P	P	P	P	-0.0784942	-0.121608	0.0162452	-0.35967	-0.256786	-0.0963142	0.11656	0.254915	0.199608	0.137882	0.0662663	0.225413	0.656746	0.0988459	0	0	0	-1	0	0	1	0.510715	1.22582	0.0218752
Solyc02g093310.1.1	Solyc02g093310.2.1	30.6	signalling.MAP kinases	s	moderately similar to ( 484) AT4G36945 | Symbols: | phospholipase C/ phosphoric diester hydrolase | chr4:17420098-17422047 REVERSE MAP-like protein kinase (AHRD V1 **-- O23190_ARATH); contains Interpro domain(s) IPR017946 PLC-like phosphodiesterase, TIM beta/alpha-barrel domain	>Solyc02g093310.1.1 genomic_reference:SL2.31ch02 evidence_code:10F0H1E1IEG gene_region:48796789-48799653 functional_description:MAP-like protein kinase (AHRD V1 **-- O23190_ARATH); contains Interpro domain(s) IPR017946 PLC-like phosphodiesterase, TIM be	Y	8.27964	8.04483	7.81806	8.20497	8.10228	8.14016	8.15196	6.24984	8.0224	P	P	P	P	P	P	P	M	P	0.461584	0.226771	-0.386914	1.90212	1.85245	1.89032	-1.77256	0.00635366	0.0746238	0.00318505	0.0135622	0.0210758	0.151513	0.00272429	1	1	-1	1	1	0	-1	14.3107	3.45411	10.0551
Solyc02g094050.1.1	Solyc02g094050.2.1	26.19	misc.plastocyanin-like	r	weakly similar to ( 150) AT3G27200 | Symbols: | plastocyanin-like domain-containing protein | chr3:10043738-10044340 REVERSEvery weakly similar to (89.0) BCP_PEA Blue copper protein precursor - Pisum sativum (Garden pea)Cu_bind_like Blue copper protein (AHRD V1 **-- B6U7P6_MAIZE); contains Interpro domain(s) IPR003245 Plastocyanin-like	>Solyc02g094050.1.1 genomic_reference:SL2.31ch02 evidence_code:10F0H1E1IEG gene_region:49271289-49272028 functional_description:Blue copper protein (AHRD V1 **-- B6U7P6_MAIZE); contains Interpro domain(s) IPR003245 Plastocyanin-like	Y	8.28815	8.21016	8.12846	8.2145	7.55447	8.47346	8.36387	7.02102	8.2888	P	P	P	P	P	P	P	M	P	0.159689	0.0816978	-0.0860379	1.34284	0.533448	1.45244	-1.26777	0.273229	0.3986	0.119406	0.0624534	0.318635	0.393808	0.0308836	0	0	0	1	0	0	-1	0.402382	0.10532	0.116807
Solyc02g094180.1.1	Solyc02g094180.2.1	26.12	misc.peroxidases	po	moderately similar to ( 384) AT4G37530 | Symbols: | peroxidase, putative | chr4:17634786-17636008 FORWARDmoderately similar to ( 220) PER1_ORYSA Peroxidase 1 precursor (EC 1.11.1.7) - Oryza sativa (Rice)secretory_peroxidase plant_peroxidase peroxidase ascorbate_peroxidase Peroxidase 1 (AHRD V1 **** Q84UA9_ARTAN); contains Interpro domain(s) IPR002016 Haem peroxidase, plant/fungal/bacterial	>Solyc02g094180.1.1 genomic_reference:SL2.31ch02 evidence_code:10F0H1E1IEG gene_region:49370159-49371526 functional_description:Peroxidase 1 (AHRD V1 **** Q84UA9_ARTAN); contains Interpro domain(s) IPR002016 Haem peroxidase, plant/fungal/bacterial	Y	8.85924	8.79741	8.73844	8.97815	8.40796	8.5295	8.40841	8.60173	8.58961	P	P	P	P	P	P	P	P	P	0.120808	0.0589774	-0.239717	-0.193314	-0.193766	-0.0722288	0.0121146	0.152404	0.329292	0.00965506	0.131435	0.282237	0.656746	0.139073	0	0	-1	0	0	0	0	1.43125	0.341112	5.63539
Solyc03g006220.1.1	Solyc03g006220.2.1	35.2	not assigned.unknown	na	moderately similar to ( 494) AT1G29050 | Symbols: | unknown protein | chr1:10136376-10139082 REVERSEDUF231 Os06g0207500 protein (Fragment) (AHRD V1 **-- Q0DDQ9_ORYSJ); contains Interpro domain(s) IPR004253 Protein of unknown function DUF231, plant	>Solyc03g006220.1.1 genomic_reference:SL2.31ch03 evidence_code:10F0H1E0IEG gene_region:848600-853764 functional_description:Os06g0207500 protein (Fragment) (AHRD V1 **-- Q0DDQ9_ORYSJ); contains Interpro domain(s) IPR004253 Protein of unknown function DU	Y	8.88978	9.00791	8.28898	9.15309	7.99662	7.9463	7.99187	7.19031	8.46154	P	P	P	P	P	P	P	P	P	0.600803	0.718931	-0.864114	0.801558	0.806312	0.755986	-1.27123	0.00404102	0.00211911	0.0002311	0.0484486	0.12095	0.393808	0.00419315	1	1	-1	1	0	0	-1	18.2539	26.1376	37.7602
Solyc03g006700.1.1	Solyc03g006700.2.1	26.12	misc.peroxidases	po	moderately similar to ( 249) AT5G05340 | Symbols: | peroxidase, putative | chr5:1579142-1580819 REVERSEmoderately similar to ( 363) PERX_SOLTU Suberization-associated anionic peroxidase precursor (EC 1.11.1.7) (POPA) - Solanum tuberosum (Potato)secretory_peroxidase plant_peroxidase peroxidase ascorbate_peroxidase Peroxidase (AHRD V1 **** Q50LG4_TOBAC); contains Interpro domain(s) IPR002016 Haem p…	>Solyc03g006700.1.1 genomic_reference:SL2.31ch03 evidence_code:10F1H1E1IEG gene_region:1260087-1262421 functional_description:Peroxidase (AHRD V1 **** Q50LG4_TOBAC); contains Interpro domain(s) IPR002016 Haem peroxidase, plant/fungal/bacterial	Y	7.29923	7.23435	8.81079	7.13153						P	P	P	P						-1.51156	-1.57644	1.67926					0.00501564	0.00445012	0.000667524					-1	-1	1	0	0	0	0	16.3149	17.7454	20.1359
Solyc03g006810.1.1	Solyc03g006810.2.1	26.12	misc.peroxidases	po	moderately similar to ( 431) AT5G51890 | Symbols: | peroxidase | chr5:21091163-21092335 REVERSEmoderately similar to ( 235) PER1_ORYSA Peroxidase 1 precursor (EC 1.11.1.7) - Oryza sativa (Rice)secretory_peroxidase plant_peroxidase peroxidase ascorbate_peroxidase Peroxidase (AHRD V1 **** D7MRK0_ARALY); contains Interpro domain(s) IPR002016 Haem peroxidase, plant/fungal/bacterial	>Solyc03g006810.1.1 genomic_reference:SL2.31ch03 evidence_code:10F0H1E1IEG gene_region:1320783-1322024 functional_description:Peroxidase (AHRD V1 **** D7MRK0_ARALY); contains Interpro domain(s) IPR002016 Haem peroxidase, plant/fungal/bacterial	Y					6.37729	7.04176	6.68875	7.03107	7.60801					M	P	P	P	P				-0.342323	-0.653787	0.0106845	-0.576934				0.162526	0.256449	0.701786	0.075072	0	0	0	0	0	0	-1
Solyc03g019790.1.1	Solyc03g019790.2.1	3.8.2	minor CHO metabolism.galactose.alpha-galactosidases	m	highly similar to ( 562) AT5G08370 | Symbols: AtAGAL2 | AtAGAL2 (Arabidopsis thaliana ALPHA-GALACTOSIDASE 2); alpha-galactosidase/ catalytic/ hydrolase, hydrolyzing O-glycosyl compounds | chr5:2691116-2693441 REVERSEhighly similar to ( 533) AGAL_ORYSA Alpha-galactosidase precursor (EC 3.2.1.22) (Melibiase) (Alpha-D-galactoside galactohydrolase) - Oryza sativa (Rice) Melibiase Alpha-galactosidase …	>Solyc03g019790.1.1 genomic_reference:SL2.31ch03 evidence_code:10F1H1E1IEG gene_region:6717176-6722581 functional_description:Alpha-galactosidase (AHRD V1 **** Q9SP05_SOLLC); contains Interpro domain(s) IPR013785 Aldolase-type TIM barrel	Y	9.38516	9.26425	8.87295	9.54656	8.01369	7.76553	7.96735	7.2846	8.59773	P	P	P	P	P	P	P	P	P	0.512211	0.391308	-0.673615	0.682749	0.729093	0.48093	-1.31313	0.00348456	0.0104395	0.000245359	0.070656	0.164967	0.579313	0.00444793	1	1	-1	1	0	0	-1	20.2213	11.8018	34.9731
Solyc03g020040.1.1	Solyc03g020040.2.1	35.2	not assigned.unknown	na	weakly similar to ( 167) IP21_TOBAC Proteinase inhibitor type-2 precursor (Proteinase inhibitor type II) - Nicotiana tabacum (Common tobacco)Prot_inhib_II Proteinase inhibitor II (AHRD V1 ***- B3F0C1_TOBAC); contains Interpro domain(s) IPR003465 Proteinase inhibitor I20, Pin2	>Solyc03g020040.1.1 genomic_reference:SL2.31ch03 evidence_code:10F1H1E1IEG gene_region:6912545-6913276 functional_description:Proteinase inhibitor II (AHRD V1 ***- B3F0C1_TOBAC); contains Interpro domain(s) IPR003465 Proteinase inhibitor I20, Pin2 ;>So	Y	8.15244	8.43664	7.47641	8.76177	7.48175	6.68567	7.54477	6.48152	7.65892	P	P	P	P	P	M	P	M	P	0.676034	0.960231	-1.28536	1.06325	1.00023	0.204151	-1.17741	0.0709677	0.0309005	0.00228844	0.103143	0.225413	0.656746	0.0480908	1	1	-1	0	0	0	-1	3.2376	6.53188	11.7041
Solyc03g025380.1.1	Solyc03g025380.2.1	26.12	misc.peroxidases	po	moderately similar to ( 387) AT5G05340 | Symbols: | peroxidase, putative | chr5:1579142-1580819 REVERSEmoderately similar to ( 377) PER1_ARAHY Cationic peroxidase 1 precursor (EC 1.11.1.7) (PNPC1) - Arachis hypogaea (Peanut)secretory_peroxidase plant_peroxidase peroxidase ascorbate_peroxidase Peroxidase (AHRD V1 ***- Q58GF4_9ROSI); contains Interpro domain(s) IPR002016 Haem peroxidase, plant/fung…	>Solyc03g025380.1.1 genomic_reference:SL2.31ch03 evidence_code:10F0H1E1IEG gene_region:7195101-7197490 functional_description:Peroxidase (AHRD V1 ***- Q58GF4_9ROSI); contains Interpro domain(s) IPR002016 Haem peroxidase, plant/fungal/bacterial	Y	5.98563	6.00383	6.86225	5.98129	6.00273	7.00619	5.47787	5.59532	6.884	A	A	M	A	M	P	A	A	P	-0.876619	-0.85842	0.880964	-0.117453	0.407404	1.41087	-1.28868	0.0301976	0.0364357	0.00819435	0.175764	0.318635	0.312871	0.0155351	-1	-1	1	0	0	0	-1	6.10628	5.85537	6.16696
Solyc03g031800.1.1	Solyc03g031800.2.1	10.7	cell wall.modification	cw	moderately similar to ( 444) AT1G11545 | Symbols: | xyloglucan:xyloglucosyl transferase, putative / xyloglucan endotransglycosylase, putative / endo-xyloglucan transferase, putative | chr1:3878689-3880286 REVERSEmoderately similar to ( 268) XTH_TOBAC Probable xyloglucan endotransglucosylase/hydrolase protein precursor (EC 2.4.1.207) - Nicotiana tabacum (Common tobacco)GH16_XET Glyco_hydro_16 Glyc…	>Solyc03g031800.1.1 genomic_reference:SL2.31ch03 evidence_code:10F0H1E1IEG gene_region:8564068-8566049 functional_description:Xyloglucan endotransglucosylase/hydrolase 1 (AHRD V1 **** C0IRG0_9ERIC); contains Interpro domain(s) IPR016455 Xyloglucan endot	Y	8.00702	8.1489	8.02416	8.33926	6.72179	7.75041	8.02735	6.82284	8.39026	P	P	P	P	M	P	P	M	P	-0.0171446	0.12474	-0.315099	1.20451	-0.101052	0.927572	-1.56741	0.367903	0.111172	0.00121959	0.057484	0.348325	0.515337	0.0110566	0	0	-1	1	0	0	-1	0.0469647	2.48618	15.864
Solyc03g033620.1.1	Solyc03g033620.2.1	29.5.5	protein.degradation.serine protease	p	highly similar to ( 712) AT4G36195 | Symbols: | serine carboxypeptidase S28 family protein | chr4:17127202-17129787 FORWARD Peptidase_S28 Serine carboxypeptidase S28 family protein (AHRD V1 **-* D7MBN8_ARALY); contains Interpro domain(s) IPR008758 Peptidase S28	>Solyc03g033620.1.1 genomic_reference:SL2.31ch03 evidence_code:10F0H1E1IEG gene_region:9481627-9492542 functional_description:Serine carboxypeptidase S28 family protein (AHRD V1 **-* D7MBN8_ARALY); contains Interpro domain(s) IPR008758 Peptidase S28	Y	8.28209	8.41208	8.25903	8.51266	5.83549	5.50225	6.09493	5.59532	7.23568	P	P	P	P	M	M	M	A	P	0.0230595	0.153045	-0.253624	0.499607	0.240172	-0.0930742	-1.64036	0.386111	0.305817	0.0499282	0.103395	0.325743	0.656746	0.00173048	0	0	-1	0	0	0	-1	0.0112438	0.495276	1.36016
Solyc03g044100.1.1	Solyc03g044100.2.1	26.12	misc.peroxidases	po	moderately similar to ( 450) AT4G37530 | Symbols: | peroxidase, putative | chr4:17634786-17636008 FORWARDmoderately similar to ( 218) PER1_ORYSA Peroxidase 1 precursor (EC 1.11.1.7) - Oryza sativa (Rice)secretory_peroxidase plant_peroxidase peroxidase ascorbate_peroxidase Peroxidase 5 (AHRD V1 **** B6E500_LITCN); contains Interpro domain(s) IPR002016 Haem peroxidase, plant/fungal/bacterial	>Solyc03g044100.1.1 genomic_reference:SL2.31ch03 evidence_code:10F0H1E1IEG gene_region:12061592-12064108 functional_description:Peroxidase 5 (AHRD V1 **** B6E500_LITCN); contains Interpro domain(s) IPR002016 Haem peroxidase, plant/fungal/bacterial	Y	9.82117	9.84592	9.46673	9.96693	9.01584	9.12112	8.95313	9.11941	9.27725	P	P	P	P	P	P	P	P	P	0.354447	0.379198	-0.500203	-0.166283	-0.103571	0.0017037	-0.157838	0.00478609	0.00382284	0.000268334	0.154157	0.329347	0.703669	0.0936403	1	1	-1	0	0	0	-1	16.7184	19.1348	33.2954
Solyc03g044150.1.1	Solyc03g044150.2.1	29.5.1	protein.degradation.subtilases	p	highly similar to ( 981) AT5G67360 | Symbols: ARA12 | ARA12; serine-type endopeptidase | chr5:26872192-26874465 REVERSE PA_subtilisin_like PA Subtilisin_N Peptidase_S8 PA_C5a_like PA Subtilisin-like protease (AHRD V1 ***- A9XG40_TOBAC); contains Interpro domain(s) IPR015500 Peptidase S8, subtilisin-related	>Solyc03g044150.1.1 genomic_reference:SL2.31ch03 evidence_code:10F0H1E1IEG gene_region:12191650-12194132 functional_description:Subtilisin-like protease (AHRD V1 ***- A9XG40_TOBAC); contains Interpro domain(s) IPR015500 Peptidase S8, subtilisin-related	Y	8.86551	9.15748	9.02357	9.17525	7.05593	7.36844	6.98922	6.97577	8.11229	P	P	P	P	P	P	P	P	P	-0.158054	0.133907	-0.151682	0.0134501	0.0801664	0.392677	-1.13652	0.300058	0.365316	0.103697	0.204956	0.353318	0.656746	0.0223751	0	0	0	0	0	0	-1	0.288497	0.207079	0.265702
Solyc03g079880.2.1	Solyc03g079880.2.1	26.21	misc.protease inhibitor/seed storage/lipid transfer protein (LTP) family protein	m	weakly similar to ( 132) AT5G05960 | Symbols: | protease inhibitor/seed storage/lipid transfer protein (LTP) family protein | chr5:1790256-1790694 FORWARD Protease inhibitor/seed storage/lipid transfer protein family protein (AHRD V1 **** D7LUP2_ARALY); contains Interpro domain(s) IPR003612 Plant lipid transfer protein/seed storage/trypsin-alpha amylase inhibitor	>Solyc03g079880.1.1 genomic_reference:SL2.31ch03 evidence_code:10F0H1E1IEG gene_region:45234128-45234603 functional_description:Protease inhibitor/seed storage/lipid transfer protein family protein (AHRD V1 **** D7LUP2_ARALY); contains Interpro domain(s) >XSP10	Y	10.1029	10.3028	9.43458	10.4378	7.69903	8.49749	8.43762	8.77627	8.17904	P	P	P	P	P	P	P	P	P	0.668298	0.868219	-1.00325	-0.338648	-1.07724	-0.278781	0.597232	0.00267825	0.0011046	0.000165172	0.158299	0.137625	0.656746	0.0641951	1	1	-1	0	0	0	1	23.8628	40.2753	53.7773
Solyc03g080150.1.1	Solyc03g080150.2.1	26.12	misc.peroxidases	po	moderately similar to ( 281) AT1G05260 | Symbols: RCI3, RCI3A | RCI3 (RARE COLD INDUCIBLE GENE 3); peroxidase | chr1:1529827-1531271 FORWARDmoderately similar to ( 266) PER1_ORYSA Peroxidase 1 precursor (EC 1.11.1.7) - Oryza sativa (Rice)secretory_peroxidase plant_peroxidase peroxidase ascorbate_peroxidase Peroxidase 1 (AHRD V1 **** Q9SSZ9_SCUBA); contains Interpro domain(s) IPR002016 Haem peroxi…	>Solyc03g080150.1.1 genomic_reference:SL2.31ch03 evidence_code:10F0H1E1IEG gene_region:45597510-45598808 functional_description:Peroxidase 1 (AHRD V1 **** Q9SSZ9_SCUBA); contains Interpro domain(s) IPR002016 Haem peroxidase, plant/fungal/bacterial ;>So	Y	6.34924	6.51028	6.02965	6.99209	5.47171	5.50225	5.47787	5.59532	6.53893	M	M	A	P	A	A	A	A	M	0.319593	0.48063	-0.962442	-0.117453	-0.123607	-0.0930742	-0.943606	0.189982	0.123443	0.0038944	0.170703	0.329347	0.656746	0.0145628	0	0	-1	0	0	0	-1	1.00296	2.26836	9.09575
Solyc05g014470.1.1	Solyc05g014470.2.1	4.1.8	glycolysis.cytosolic branch.glyceraldehyde 3-phosphate dehydrogenase (GAP-DH)	m	highly similar to ( 555) AT1G13440 | Symbols: GAPC-2, GAPC2 | GAPC2 (GLYCERALDEHYDE-3-PHOSPHATE DEHYDROGENASE C2); NAD or NADH binding / binding / catalytic/ glyceraldehyde-3-phosphate dehydrogenase (phosphorylating)/ glyceraldehyde-3-phosphate dehydrogenase | chr1:4608465-4610494 REVERSEhighly similar to ( 572) G3PC_TOBAC Glyceraldehyde-3-phosphate dehydrogenase, cytosolic (EC 1.2.1.12) (Fragmen…	>Solyc05g014470.1.1 genomic_reference:SL2.31ch05 evidence_code:10F1H1E1IEG gene_region:8322438-8324421 functional_description:Glyceraldehyde 3-phosphate dehydrogenase (AHRD V1 **** Q8LK04_SOLTU); contains Interpro domain(s) IPR000173 Glyceraldehyde 3-ph	N	8.05173	8.08307	8.61475	7.86215	6.9904	5.97269	6.67277	5.59532	6.47153	P	P	P	P	P	M	M	A	M	-0.563025	-0.531684	0.752604	1.07745	1.39508	0.377366	-0.876208	0.00927276	0.0134401	0.000630866	0.100832	0.175667	0.656746	0.0664278	-1	-1	1	0	0	0	-1	20.6877	36.818	54.2713
Solyc03g083900.1.1	Solyc03g083900.2.1	26.7	misc.oxidases - copper, flavone etc	r	highly similar to ( 803) AT4G25240 | Symbols: SKS1 | SKS1 (SKU5 SIMILAR 1); copper ion binding / oxidoreductase | chr4:12930539-12933563 FORWARDmoderately similar to ( 452) ASO_BRANA L-ascorbate oxidase homolog precursor (EC 1.10.3.3) (Ascorbase) - Brassica napus (Rape) Cu-oxidase_3 Cu-oxidase Cu-oxidase_2 SufI Laccase-22 (AHRD V1 **-- LAC22_ORYSJ); contains Interpro domain(s) IPR001117 Multicopp…	>Solyc03g083900.1.1 genomic_reference:SL2.31ch03 evidence_code:10F0H1E1IEG gene_region:47372167-47375745 functional_description:Laccase-22 (AHRD V1 **-- LAC22_ORYSJ); contains Interpro domain(s) IPR001117 Multicopper oxidase, type 1	Y	8.16879	8.41848	8.56563	8.18531	6.51236	6.01294	6.49192	6.16566	6.55965	P	P	P	P	M	M	M	M	M	-0.396836	-0.147143	0.380312	0.326259	0.346694	-0.152724	-0.393987	0.0231158	0.220994	0.007087	0.170501	0.329347	0.656746	0.106876	-1	0	1	0	0	0	0	7.29826	1.0034	6.70313
Solyc03g093080.1.1	Solyc03g093080.2.1	10.7	cell wall.modification	cw	moderately similar to ( 405) AT4G25810 | Symbols: XTR6, XTH23 | XTR6 (XYLOGLUCAN ENDOTRANSGLYCOSYLASE 6); hydrolase, acting on glycosyl bonds / hydrolase, hydrolyzing O-glycosyl compounds / xyloglucan:xyloglucosyl transferase | chr4:13128694-13129715 FORWARDmoderately similar to ( 386) BRU1_SOYBN Brassinosteroid-regulated protein BRU1 precursor - Glycine max (Soybean)GH16_XET Glyco_hydro_16 Glyco…	>Solyc03g093080.1.1 genomic_reference:SL2.31ch03 evidence_code:10F1H1E1IEG gene_region:47714605-47715646 functional_description:Xyloglucan endotransglucosylase/hydrolase 9 (AHRD V1 **** C0IRG8_9ERIC); contains Interpro domain(s) IPR016455 Xyloglucan end	Y	9.1206	9.10404	8.6162	9.32526						P	P	P	P						0.504391	0.487839	-0.709053					0.00182302	0.00104153	0.000158626					1	1	-1	0	0	0	0	49.9792	46.7528	98.7671
Solyc03g093130.1.1	Solyc03g093130.2.1	10.7	cell wall.modification	cw	moderately similar to ( 402) AT4G25810 | Symbols: XTR6, XTH23 | XTR6 (XYLOGLUCAN ENDOTRANSGLYCOSYLASE 6); hydrolase, acting on glycosyl bonds / hydrolase, hydrolyzing O-glycosyl compounds / xyloglucan:xyloglucosyl transferase | chr4:13128694-13129715 FORWARDmoderately similar to ( 386) BRU1_SOYBN Brassinosteroid-regulated protein BRU1 precursor - Glycine max (Soybean)GH16_XET Glyco_hydro_16 Glyco…	>Solyc03g093130.1.1 genomic_reference:SL2.31ch03 evidence_code:10F1H1E1IEG gene_region:47752752-47753792 functional_description:Xyloglucan endotransglucosylase/hydrolase 9 (AHRD V1 **** C0IRG8_9ERIC); contains Interpro domain(s) IPR016455 Xyloglucan end	Y					8.40709	8.26095	8.341	8.30775	8.72965					P	P	P	P	P				0.033247	0.0993384	-0.0468023	-0.421902				0.174253	0.321508	0.656746	0.00799354	0	0	0	0	0	0	-1
Solyc03g093360.1.1	Solyc03g093360.2.1	35.1	not assigned.no ontology	na	weakly similar to ( 172) AT4G39730 | Symbols: | lipid-associated family protein | chr4:18432950-18433581 FORWARDPLAT_plant_stress PLAT PLAT_repeat Wound/stress protein (AHRD V1 **-- Q672Q3_SOLLC); contains Interpro domain(s) IPR001024 Lipoxygenase, LH2	>Solyc03g093360.1.1 genomic_reference:SL2.31ch03 evidence_code:10F1H1E1IEG gene_region:48079042-48079913 functional_description:Wound/stress protein (AHRD V1 **-- Q672Q3_SOLLC); contains Interpro domain(s) IPR001024 Lipoxygenase, LH2	Y	5.98563	6.259	6.02965	7.08714	5.99767	5.96868	6.04387	5.59532	7.21642	A	M	A	M	M	M	M	A	P	-0.0440157	0.229346	-1.05749	0.448551	0.402347	0.373363	-1.6211	0.38903	0.354083	0.0114644	0.154157	0.325743	0.656746	0.011936	0	0	-1	0	0	0	-1	0.00884126	0.240039	5.10333
Solyc03g098670.1.1	Solyc03g098670.1.1	20.1.7.6.1	stress.biotic.PR-proteins.proteinase inhibitors.trypsin inhibitor	sr	weakly similar to ( 154) AT1G17860 | Symbols: | trypsin and protease inhibitor family protein / Kunitz family protein | chr1:6149343-6149933 FORWARDvery weakly similar to (99.4) IAAS_WHEAT Endogenous alpha-amylase/subtilisin inhibitor (WASI) - Triticum aestivum (Wheat)STI STI Kunitz_legume Kunitz trypsin inhibitor (AHRD V1 **** B8Y888_TOBAC); contains Interpro domain(s) IPR002160 Proteinase inhib…	>Solyc03g098670.1.1 genomic_reference:SL2.31ch03 evidence_code:10F0H1E0IEG gene_region:54410075-54410680 functional_description:Kunitz trypsin inhibitor (AHRD V1 **** B8Y888_TOBAC); contains Interpro domain(s) IPR002160 Proteinase inhibitor I3, Kunitz l	Y	7.79787	7.80333	8.83216	6.58045	5.83633	6.81591	5.96195	7.24708	5.45527	P	P	P	M	M	M	M	P	A	-1.03429	-1.02883	2.25171	-1.28513	-1.41075	-0.431172	1.79181	0.00776117	0.00951497	0.000158626	0.0397188	0.0662919	0.656746	0.00444793	-1	-1	1	-1	-1	0	1	12.7465	12.6122	60.4128
Solyc03g098710.1.1	Solyc03g098710.1.1	20.1.7.6.1	stress.biotic.PR-proteins.proteinase inhibitors.trypsin inhibitor	sr	very weakly similar to (75.5) AT1G17860 | Symbols: | trypsin and protease inhibitor family protein / Kunitz family protein | chr1:6149343-6149933 FORWARDvery weakly similar to (77.8) API5_SOLTU Aspartic protease inhibitor 5 precursor (pi13) (PI-13) - Solanum tuberosum (Potato)STI STI Kunitz_legume Kunitz-type proteinase inhibitor A4 (Fragment) (AHRD V1 **** C5IWR3_SOLBR); contains Interpro domain…	>Solyc03g098710.1.1 genomic_reference:SL2.31ch03 evidence_code:10F0H1E1IEG gene_region:54436303-54436977 functional_description:Kunitz-type proteinase inhibitor A4 (Fragment) (AHRD V1 **** C5IWR3_SOLBR); contains Interpro domain(s) IPR011065 Kunitz inhi	Y					6.6929	5.50225	5.47787	5.59532	5.45527					M	A	A	A	A				-0.117453	1.09758	-0.0930742	0.140054				0.174072	0.095467	0.656746	0.116525	0	0	0	0	1	0	0
Solyc03g098730.1.1	Solyc03g098730.1.1	20.1.7.6.1	stress.biotic.PR-proteins.proteinase inhibitors.trypsin inhibitor	sr	weakly similar to ( 122) AT1G17860 | Symbols: | trypsin and protease inhibitor family protein / Kunitz family protein | chr1:6149343-6149933 FORWARDvery weakly similar to (66.6) KTI1_SOYBN Kunitz-type trypsin inhibitor KTI1 precursor - Glycine max (Soybean)STI STI Kunitz_legume Kunitz trypsin inhibitor (AHRD V1 ***- B8Y888_TOBAC); contains Interpro domain(s) IPR011065 Kunitz inhibitor ST1-like	>Solyc03g098730.1.1 genomic_reference:SL2.31ch03 evidence_code:10F1H1E1IEG gene_region:54454381-54455121 functional_description:Kunitz trypsin inhibitor (AHRD V1 ***- B8Y888_TOBAC); contains Interpro domain(s) IPR011065 Kunitz inhibitor ST1-like	Y	8.15329	8.23635	9.21527	7.63122	8.08488	8.07652	7.68382	8.0799	7.14103	P	P	P	P	P	P	P	P	P	-1.06198	-0.978922	1.58405	-0.396079	0.00497737	-0.00337875	0.938865	0.00234379	0.00311003	0.000158626	0.155373	0.390379	0.703669	0.0402814	-1	-1	1	0	0	0	1	26.1624	22.2301	58.2081
Solyc03g098740.1.1	Solyc03g098740.1.1	20.1.7.6.1	stress.biotic.PR-proteins.proteinase inhibitors.trypsin inhibitor	sr	very weakly similar to (75.5) AT1G17860 | Symbols: | trypsin and protease inhibitor family protein / Kunitz family protein | chr1:6149343-6149933 FORWARDvery weakly similar to (59.3) SPI6_SOLTU Probable serine protease inhibitor 6 precursor (AM66) - Solanum tuberosum (Potato)STI STI Kunitz_legume Kunitz trypsin inhibitor (AHRD V1 **** B8Y888_TOBAC); contains Interpro domain(s) IPR011065 Kunitz in…	>Solyc03g098740.1.1 genomic_reference:SL2.31ch03 evidence_code:10F0H1E1IEG gene_region:54458653-54459252 functional_description:Kunitz trypsin inhibitor (AHRD V1 **** B8Y888_TOBAC); contains Interpro domain(s) IPR011065 Kunitz inhibitor ST1-like	Y	8.20979	8.63674	8.99572	7.89846	8.37256	8.45274	8.25047	8.47026	6.4938	P	P	P	P	P	P	P	P	M	-0.78593	-0.358975	1.09726	-0.219786	-0.0977014	-0.0175184	1.97646	0.00640838	0.0909232	0.000363715	0.170501	0.346657	0.697675	0.0033842	-1	-1	1	0	0	0	1	14.1885	2.96003	27.6559
Solyc03g098780.1.1	Solyc03g098780.1.1	20.1.7.6.1	stress.biotic.PR-proteins.proteinase inhibitors.trypsin inhibitor	sr	very weakly similar to (61.2) AT1G17860 | Symbols: | trypsin and protease inhibitor family protein / Kunitz family protein | chr1:6149343-6149933 FORWARDmoderately similar to ( 267) API1_SOLTU Aspartic protease inhibitor 1 precursor (pA1) (gCDI-A1) (STPIA) (STPID) - Solanum tuberosum (Potato)Kunitz_legume STI STI Kunitz-type protease inhibitor (AHRD V1 **** Q3S488_SOLTU); contains Interpro domain…	>Solyc03g098780.1.1 genomic_reference:SL2.31ch03 evidence_code:10F1H1E1IEG gene_region:54508380-54509045 functional_description:Kunitz-type protease inhibitor (AHRD V1 **** Q3S488_SOLTU); contains Interpro domain(s) IPR002160 Proteinase inhibitor I3, Ku	Y	7.74428	7.36228	6.83472	7.17743	5.47171	6.17378	6.13531	5.59532	5.97075	P	P	M	P	A	M	M	A	M	0.90956	0.52756	-0.342714	0.539989	-0.123607	0.578462	-0.375427	0.104118	0.258148	0.098304	0.153933	0.348325	0.656746	0.103609	0	0	-1	0	0	0	0	2.27422	0.765091	0.322874
Solyc03g111670.1.1	Solyc03g111670.2.1	30.2.3	signalling.receptor kinases.leucine rich repeat III	s	highly similar to ( 515) AT2G26730 | Symbols: | leucine-rich repeat transmembrane protein kinase, putative | chr2:11388621-11391286 FORWARDweakly similar to ( 145) PSKR_DAUCA Phytosulfokine receptor precursor (EC 2.7.11.1) (Phytosulfokine LRR receptor kinase) - Daucus carota (Carrot) Pkinase PTKc Pkinase_Tyr S_TKc TyrKc S_TKc PTKc_Csk_like PTKc_Jak_rpt2 PTKc_EGFR_like PTKc_EphR PTKc_Trk PTKc_Fes_…	>Solyc03g111670.1.1 genomic_reference:SL2.31ch03 evidence_code:10F0H1E1IEG gene_region:56365510-56369035 functional_description:Receptor-like protein kinase 1-like (AHRD V1 *-** Q5ZBN0_ORYSJ); contains Interpro domain(s) IPR002290 Serine/threonine prote	Y	7.85628	7.9123	7.54151	7.70165	8.30351	8.33559	8.18639	8.2962	8.16316	P	P	P	P	P	P	P	P	P	0.314775	0.370794	-0.160144	-0.10981	0.007311	0.0393885	0.133036	0.0444423	0.0302048	0.052816	0.170501	0.385399	0.656746	0.101344	1	1	-1	0	0	0	0	4.79925	6.65948	1.24222
Solyc03g113030.1.1	Solyc03g113030.2.1	3.5	minor CHO metabolism.others	m	moderately similar to ( 473) AT3G47800 | Symbols: | aldose 1-epimerase family protein | chr3:17634971-17636998 FORWARD galM Aldose_epim GalM Aldose 1-epimerase-like protein (AHRD V1 ***- Q8LFH1_ARATH); contains Interpro domain(s) IPR015443 Aldose-1-epimerase	>Solyc03g113030.1.1 genomic_reference:SL2.31ch03 evidence_code:10F1H1E1IEG gene_region:57379649-57381719 functional_description:Aldose 1-epimerase-like protein (AHRD V1 ***- Q8LFH1_ARATH); contains Interpro domain(s) IPR015443 Aldose-1-epimerase	Y	6.91559	6.9295	6.3797	7.2159	6.86923	7.51116	7.39256	6.6722	7.69561	P	P	M	P	P	P	P	M	P	0.535894	0.549805	-0.836202	0.720361	0.19703	0.838964	-1.02341	0.145293	0.164307	0.0177017	0.0851449	0.329347	0.416808	0.0164926	0	0	-1	1	0	0	-1	1.54036	1.62137	3.75047
Solyc03g115200.1.1	Solyc03g115200.2.1	26.4	misc.beta 1,3 glucan hydrolases	sr	weakly similar to ( 146) AT1G18650 | Symbols: PDCB3 | PDCB3 (PLASMODESMATA CALLOSE-BINDING PROTEIN 3); callose binding / polysaccharide binding | chr1:6419036-6420413 REVERSEvery weakly similar to (85.1) E13B_WHEAT Glucan endo-1,3-beta-glucosidase precursor (EC 3.2.1.39) ((1->3)-beta-glucan endohydrolase) ((1->3)-beta-glucanase) (Beta-1,3-endoglucanase) - Triticum aestivum (Wheat)X8 Glucan endo-1…	>Solyc03g115200.1.1 genomic_reference:SL2.31ch03 evidence_code:10F0H1E1IEG gene_region:59050522-59054036 functional_description:Glucan endo-1 3-beta-glucosidase 1 (AHRD V1 *-*- B6TW10_MAIZE); contains Interpro domain(s) IPR012946 X8	Y	8.41957	8.4417	8.48999	7.82068	5.95387	6.13896	5.47787	5.59532	6.30438	P	P	P	P	M	M	A	A	M	-0.070422	-0.0482903	0.669316	-0.117453	0.358545	0.543642	-0.709055	0.383569	0.456479	0.0400338	0.176911	0.327284	0.656746	0.0641951	0	0	1	0	0	0	-1	0.0203598	0.00957361	1.83915
Solyc06g071920.1.1	Solyc06g071920.2.1	4.1.8	glycolysis.cytosolic branch.glyceraldehyde 3-phosphate dehydrogenase (GAP-DH)	m	highly similar to ( 578) AT3G04120 | Symbols: GAPC, GAPC-1, GAPC1 | GAPC1 (GLYCERALDEHYDE-3-PHOSPHATE DEHYDROGENASE C SUBUNIT 1); glyceraldehyde-3-phosphate dehydrogenase (phosphorylating)/ glyceraldehyde-3-phosphate dehydrogenase | chr3:1081077-1083131 FORWARDhighly similar to ( 593) G3PC_PETHY Glyceraldehyde-3-phosphate dehydrogenase, cytosolic (EC 1.2.1.12) - Petunia hybrida (Petunia) GapA PRK…	>Solyc06g071920.1.1 genomic_reference:SL2.31ch06 evidence_code:10F0H1E1IEG gene_region:40700509-40704055 functional_description:Glyceraldehyde-3-phosphate dehydrogenase (AHRD V1 **** Q9XG67_TOBAC); contains Interpro domain(s) IPR000173 Glyceraldehyde 3-	N	6.98873	6.97744	8.03984	6.54651	5.47171	5.50225	5.47787	5.59532	5.63469	P	P	P	M	A	A	A	A	M	-1.05111	-1.06239	1.49332	-0.117453	-0.123607	-0.0930742	-0.0393639	0.0166982	0.0173389	0.000913211	0.145218	0.288067	0.656746	0.11771	-1	-1	1	0	0	0	0
Solyc06g073190.1.1	Solyc06g073190.2.1	2.2.1.1	major CHO metabolism.degradation.sucrose.fructokinase	m	highly similar to ( 544) AT1G06020 | Symbols: | pfkB-type carbohydrate kinase family protein | chr1:1824548-1826101 FORWARDhighly similar to ( 578) SCRK_SOLTU Fructokinase (EC 2.7.1.4) - Solanum tuberosum (Potato) bac_FRK PRK09434 PfkB KdgK RbsK ribokinase PRK11142 ribokinase_group_A adenosine_kinase ribokinase_group_B Fructoselysine_kinase_like YeiC_kinase_like Guanosine_kinase_like RfaE_like Fr…	>Solyc06g073190.1.1 genomic_reference:SL2.31ch06 evidence_code:10F1H1E1IEG gene_region:41485353-41487653 functional_description:Fructokinase-like (AHRD V1 **-* Q307Z3_SOLTU); contains Interpro domain(s) IPR002173 Carbohydrate/puine kinase, PfkB, conserv	N	7.89222	7.77844	8.16669	7.68226	8.1834	7.81299	7.98802	8.061	8.31291	P	P	P	P	P	P	P	P	P	-0.274478	-0.388249	0.484433	-0.0729869	0.122392	-0.248016	-0.251904	0.143469	0.0843687	0.0121835	0.170501	0.318635	0.515337	0.0473575	0	-1	1	0	0	0	-1	3.05506	5.28671	6.93888
Solyc06g073280.1.1	Solyc06g073280.2.1	13.1.3.5.3	amino acid metabolism.synthesis.aspartate family.lysine.LL-diaminopimelic acid aminotransferase	m	highly similar to ( 710) AT4G33680 | Symbols: AGD2 | AGD2 (ABERRANT GROWTH AND DEATH 2); L,L-diaminopimelate aminotransferase/ transaminase | chr4:16171847-16174630 REVERSE PRK07590 COG0436 PRK09276 PRK08068 PRK05942 PRK07212 Aminotran_1_2 PRK07682 PRK09148 PRK05764 PRK07681 PRK07366 PRK08361 PRK07337 PRK08175 PRK08636 PRK06290 HisC PRK06108 PRK06220 PRK07683 PRK08362 PRK09147 PRK07778 PRK07865 P…	>Solyc06g073280.1.1 genomic_reference:SL2.31ch06 evidence_code:10F1H1E1IEG gene_region:41541882-41546601 functional_description:LL-diaminopimelate aminotransferase (AHRD V1 **** A8IW39_CHLRE); contains Interpro domain(s) IPR019942 LL-diaminopimelate ami	N	5.98563	6.00383	6.89915	5.98129						A	A	M	A						-0.913519	-0.895319	0.917863					0.0242682	0.0295171	0.0064258					-1	-1	1	0	0	0	0	1.81892	2.96308	6.32537
Solyc07g037960.1.1	Solyc07g037960.1.1	23.4.99	nucleotide metabolism.phosphotransfer and pyrophosphatases.misc	m	highly similar to ( 664) AT4G29680 | Symbols: | type I phosphodiesterase/nucleotide pyrophosphatase family protein | chr4:14538067-14539557 REVERSE Phosphodiest COG1524 Ectonucleotide pyrophosphatase/phosphodiesterase 1 (AHRD V1 **** B6SGJ5_MAIZE); contains Interpro domain(s) IPR002591 Type I phosphodiesterase/nucleotide pyrophosphatase/phosphate transferase	>Solyc07g037960.1.1 genomic_reference:SL2.31ch07 evidence_code:10F0H1E1IEG gene_region:41661126-41662583 functional_description:Ectonucleotide pyrophosphatase/phosphodiesterase 1 (AHRD V1 **** B6SGJ5_MAIZE); contains Interpro domain(s) IPR002591 Type I	N	8.01051	8.21238	8.14782	8.50164	5.97491	5.50225	5.47787	5.59532	6.55637	P	P	P	P	M	A	A	A	M	-0.137304	0.0645582	-0.353826	-0.117453	0.379589	-0.0930742	-0.961047	0.282891	0.41147	0.0309667	0.174254	0.318635	0.656746	0.0308836	0	0	-1	0	0	0	-1	2.00848	1.13161	11.7932
Solyc07g048060.1.1	Solyc07g048060.1.1	17.2.3	hormone metabolism.auxin.induced-regulated-responsive-activated	m	weakly similar to ( 158) AT3G59070 | Symbols: | auxin-responsive protein, putative | chr3:21832364-21834514 REVERSE DUF568 DoH Auxin-induced protein-like (AHRD V1 **-- Q6YUI4_ORYSJ); contains Interpro domain(s) IPR007613 Protein of unknown function DUF568, DOMON-like	>Solyc07g048060.1.1 genomic_reference:SL2.31ch07 evidence_code:10F0H1E0IEG gene_region:56565705-56566220 functional_description:Auxin-induced protein-like (AHRD V1 **-- Q6YUI4_ORYSJ); contains Interpro domain(s) IPR007613 Protein of unknown function DUF	N	6.96027	7.59406	6.88227	7.41404						M	P	M	P						0.0780035	0.711792	-0.531766					0.386111	0.225216	0.0842898					0	0	-1	0	0	0	0	2.72146	1.32253	1.88559
Solyc04g007910.1.1	Solyc04g007910.2.1	26.4.1	misc.beta 1,3 glucan hydrolases.glucan endo-1,3-beta-glucosidase	sr	highly similar to ( 651) AT2G01630 | Symbols: | glycosyl hydrolase family 17 protein / beta-1,3-glucanase, putative | chr2:279564-281955 REVERSEmoderately similar to ( 250) E13B_WHEAT Glucan endo-1,3-beta-glucosidase precursor (EC 3.2.1.39) ((1->3)-beta-glucan endohydrolase) ((1->3)-beta-glucanase) (Beta-1,3-endoglucanase) - Triticum aestivum (Wheat)Glyco_hydro_17 X8 Glucan endo-1 3-beta-glucosid…	>Solyc04g007910.1.1 genomic_reference:SL2.31ch04 evidence_code:10F0H1E0IEG gene_region:1574788-1580698 functional_description:Glucan endo-1 3-beta-glucosidase 3 (AHRD V1 ***- B6TLN1_MAIZE); contains Interpro domain(s) IPR013781 Glycoside hydrolase, subg	Y	7.19691	6.44612	7.44198	7.806	5.47171	6.01382	5.47787	5.59532	5.45527	P	M	P	P	A	A	A	A	A	-0.24507	-0.995863	-0.36402	-0.117453	-0.123607	0.418502	0.140054	0.312784	0.0691616	0.08659	0.170501	0.329347	0.579313	0.108853	0	-1	-1	0	0	0	0	0.224617	3.70902	0.495577
Solyc04g008730.1.1	Solyc04g008730.2.1	3.8.2	minor CHO metabolism.galactose.alpha-galactosidases	m	highly similar to ( 645) AT5G08380 | Symbols: AtAGAL1 | AtAGAL1 (Arabidopsis thaliana ALPHA-GALACTOSIDASE 1); alpha-galactosidase/ catalytic/ hydrolase, hydrolyzing O-glycosyl compounds | chr5:2694851-2697616 REVERSEmoderately similar to ( 488) AGAL_ORYSA Alpha-galactosidase precursor (EC 3.2.1.22) (Melibiase) (Alpha-D-galactoside galactohydrolase) - Oryza sativa (Rice) Melibiase GalA Alpha-galac…	>Solyc04g008730.1.1 genomic_reference:SL2.31ch04 evidence_code:10F0H1E1IEG gene_region:2393848-2397737 functional_description:Alpha-galactosidase 1 (AHRD V1 **** Q5ZP79_PEA); contains Interpro domain(s) IPR013785 Aldolase-type TIM barrel	Y	7.5075	7.70704	7.42194	7.98961	5.47171	5.50225	5.47787	5.59532	6.90664	P	P	P	P	A	A	A	A	P	0.085564	0.285099	-0.567667	-0.117453	-0.123607	-0.0930742	-1.31131	0.370543	0.313124	0.0422252	0.170501	0.329347	0.656746	0.00173048	0	0	-1	0	0	0	-1	0.0392311	0.435551	1.72678
Solyc07g052350.1.1	Solyc07g052350.2.1	8.1.3	TCA / org transformation.TCA.aconitase	m	nearly identical (1676) AT2G05710 | Symbols: | aconitate hydratase, cytoplasmic, putative / citrate hydro-lyase/aconitase, putative | chr2:2141591-2146350 FORWARDnearly identical (1687) ACOC_CUCMA Aconitate hydratase, cytoplasmic (EC 4.2.1.3) (Citrate hydro-lyase) (Aconitase) - Cucurbita maxima (Pumpkin) (Winter squash) PRK09277 acnA AcnA AcnA_IRP Aconitase PRK07229 AcnA_IRP_Swivel Aconitase AcnA…	>Solyc07g052350.1.1 genomic_reference:SL2.31ch07 evidence_code:10F1H1E1IEG gene_region:58182414-58190295 functional_description:3-isopropylmalate dehydratase large subunit (AHRD V1 *--- LEUC_NATPD); contains Interpro domain(s) IPR006249 Aconitase/iron r	N	5.98563	6.00383	6.91951	5.98129						A	A	M	A						-0.933875	-0.915675	0.938219					0.0242682	0.0296021	0.00643046					-1	-1	1	0	0	0	0	0.234714	0.0133809	0.0202791
Solyc07g062650.1.1	Solyc07g062650.2.1	8.1.9	TCA / org transformation.TCA.malate DH	m	highly similar to ( 541) AT1G53240 | Symbols: | malate dehydrogenase (NAD), mitochondrial | chr1:19854966-19856802 REVERSEhighly similar to ( 536) MDHM_FRAAN Malate dehydrogenase, mitochondrial precursor (EC 1.1.1.37) - Fragaria ananassa (Strawberry) MDH_glycosomal_mitochondrial PRK05086 Mdh LDH_MDH LDH-like_MDH Ldh_1_N Ldh_1_C PRK06223 MDH LDH ldh MDH_cytoplasmic_cytosolic PRK05442 MDH_choloropl…	>Solyc07g062650.1.1 genomic_reference:SL2.31ch07 evidence_code:10F1H1E1IEG gene_region:62566209-62568959 functional_description:Malate dehydrogenase (AHRD V1 **** Q645N1_SOLLC); contains Interpro domain(s) IPR010097 Malate dehydrogenase, NAD-dependent,	N	8.22145	8.2658	8.94532	8.08387	8.22075	8.30444	7.90088	8.50961	7.85192	P	P	P	P	P	P	P	P	P	-0.723871	-0.679517	0.861446	-0.608733	-0.288855	-0.205167	0.657691	0.00267801	0.00320712	0.00025378	0.021533	0.212356	0.638008	0.00444793	-1	-1	1	-1	0	0	1	0.0548606	0.0469328	0.0225714
Solyc08g041870.1.1	Solyc08g041870.2.1	13.1.1.2.1	amino acid metabolism.synthesis.central amino acid metabolism.aspartate.aspartate aminotransferase	m	highly similar to ( 766) AT4G31990 | Symbols: ASP5, AAT3, ATAAT1 | ASP5 (ASPARTATE AMINOTRANSFERASE 5); L-aspartate:2-oxoglutarate aminotransferase | chr4:15470876-15473521 REVERSEmoderately similar to ( 477) AATC_ORYSA Aspartate aminotransferase, cytoplasmic (EC 2.6.1.1) (Transaminase A) - Oryza sativa (Rice) PRK09257 TyrB Aminotran_1_2 COG0436 PRK08637 Aspartate aminotransferase (AHRD V1 **** Q…	>Solyc08g041870.1.1 genomic_reference:SL2.31ch08 evidence_code:10F0H1E1IEG gene_region:27494837-27499812 functional_description:Aspartate aminotransferase (AHRD V1 **** Q2XTE6_SOLTU); contains Interpro domain(s) IPR000796 Aspartate/other aminotransferas	N	7.1854	6.81443	7.88995	7.14019						P	P	P	P						-0.704556	-1.07553	0.749759					0.041341	0.0104395	0.00929719					-1	-1	1	0	0	0	0	2.35946	1.02359	2.50457
Solyc04g015510.1.1	Solyc04g015510.1.1	35.2	not assigned.unknown	na	PMEI Unknown Protein (AHRD V1); contains Interpro domain(s) IPR006501 Pectinesterase inhibitor	>Solyc04g015510.1.1 genomic_reference:SL2.31ch04 evidence_code:10F0H0E0IEG gene_region:5719641-5720180 functional_description:Unknown Protein (AHRD V1); contains Interpro domain(s) IPR006501 Pectinesterase inhibitor	Y	5.98563	6.28537	6.02965	7.27883						A	M	A	P						-0.0440157	0.255724	-1.24918					0.386111	0.313124	0.00329607					0	0	-1	0	0	0	0	0.0122788	0.414461	9.88982
Solyc04g015560.1.1	Solyc04g015560.2.1	10.6.1	cell wall.degradation.cellulases and beta -1,4-glucanases	cw	highly similar to ( 887) AT5G20950 | Symbols: | glycosyl hydrolase family 3 protein | chr5:7107609-7110775 REVERSEBglX Glyco_hydro_3 Glyco_hydro_3_C Beta-D-glucosidase (AHRD V1 ***- Q7XAS3_GOSHI); contains Interpro domain(s) IPR001764 Glycoside hydrolase, family 3, N-terminal	>Solyc04g015560.1.1 genomic_reference:SL2.31ch04 evidence_code:10F0H1E1IEG gene_region:5817713-5825687 functional_description:Beta-D-glucosidase (AHRD V1 ***- Q7XAS3_GOSHI); contains Interpro domain(s) IPR001764 Glycoside hydrolase, family 3, N-terminal	Y					5.95623	5.50225	5.93783	5.59532	5.93884					M	A	M	A	M				0.342506	0.36091	-0.0930742	-0.343517				0.155373	0.318635	0.656746	0.092417	0	0	0	0	0	0	-1
Solyc04g016470.1.1	Solyc04g016470.2.1	26.4.1	misc.beta 1,3 glucan hydrolases.glucan endo-1,3-beta-glucosidase	sr	moderately similar to ( 320) AT3G57260 | Symbols: BGL2, PR2, BG2, PR-2 | BGL2 (BETA-1,3-GLUCANASE 2); cellulase/ glucan 1,3-beta-glucosidase/ hydrolase, hydrolyzing O-glycosyl compounds | chr3:21188709-21189822 REVERSEhighly similar to ( 537) E13H_TOBAC Glucan endo-1,3-beta-glucosidase, acidic isoform PR-Q' precursor (EC 3.2.1.39) ((1->3)-beta-glucan endohydrolase) ((1->3)-beta-glucanase) (Beta-1…	>Solyc04g016470.1.1 genomic_reference:SL2.31ch04 evidence_code:10F0H1E0IEG gene_region:7303181-7304630 functional_description:Beta-1 3-glucanase (AHRD V1 ***- B2ZP01_VITRI); contains Interpro domain(s) IPR000490 Glycoside hydrolase, family 17	Y	8.37918	8.18495	9.74132	7.74263	8.36013	8.71842	8.23885	9.07886	7.0439	P	P	P	P	P	P	P	P	P	-1.36214	-1.55637	1.9987	-0.840011	-0.718725	-0.360439	2.03496	0.0016555	0.000981019	0.000140772	0.0135622	0.0358305	0.416808	0.000250778	-1	-1	1	-1	-1	0	1	121.365	158.445	261.303
Solyc09g009020.1.1	Solyc09g009020.2.1	4.1.13	glycolysis.cytosolic branch.enolase	m	highly similar to ( 799) AT2G36530 | Symbols: LOS2 | LOS2; copper ion binding / phosphopyruvate hydratase | chr2:15321081-15323786 REVERSEhighly similar to ( 787) ENO2_MAIZE Enolase 2 (EC 4.2.1.11) (2-phosphoglycerate dehydratase 2) (2-phospho-D-glycerate hydro-lyase 2) - Zea mays (Maize) enolase eno Eno Enolase_C Enolase_N enolase_like PRK08350 Enolase (AHRD V1 ***- C5J0G6_TOBAC); contains Inter…	>Solyc09g009020.1.1 genomic_reference:SL2.31ch09 evidence_code:10F1H1E1IEG gene_region:2371333-2375783 functional_description:Enolase (AHRD V1 ***- C5J0G6_TOBAC); contains Interpro domain(s) IPR000941 Enolase ;>Solyc10g085550.1.1 genomic_reference:SL2.	N	7.99881	7.60643	8.17668	7.96793	6.03454	5.50225	6.09375	5.59532	5.89439	P	P	P	P	M	A	M	A	M	-0.177871	-0.570242	0.208744	0.498431	0.439216	-0.0930742	-0.299064	0.234488	0.0313349	0.0664599	0.152501	0.321508	0.656746	0.106266	0	-1	1	0	0	0	0	1.47751	3.87358	2.99038
Solyc04g054980.1.1	Solyc04g054980.2.1	35.1	not assigned.no ontology	na	moderately similar to ( 209) AT4G39730 | Symbols: | lipid-associated family protein | chr4:18432950-18433581 FORWARDPLAT_plant_stress PLAT PLAT_repeat Lipoxygenase homology domain-containing protein 1 (AHRD V1 *--- LOXH1_MOUSE); contains Interpro domain(s) IPR001024 Lipoxygenase, LH2	>Solyc04g054980.1.1 genomic_reference:SL2.31ch04 evidence_code:10F1H1E1IEG gene_region:52664267-52664905 functional_description:Lipoxygenase homology domain-containing protein 1 (AHRD V1 *--- LOXH1_MOUSE); contains Interpro domain(s) IPR001024 Lipoxygen	Y	6.28957	6.9131	6.02965	7.69127						M	P	A	P						0.259925	0.883453	-1.66162					0.241837	0.0300744	0.000456881					0	1	-1	0	0	0	0	0.579591	6.69565	23.6859
Solyc04g071890.1.1	Solyc04g071890.2.1	26.12	misc.peroxidases	po	moderately similar to ( 429) AT1G71695 | Symbols: | peroxidase 12 (PER12) (P12) (PRXR6) | chr1:26964359-26966557 FORWARDmoderately similar to ( 233) PER2_ORYSA Peroxidase 2 precursor (EC 1.11.1.7) - Oryza sativa (Rice)secretory_peroxidase plant_peroxidase peroxidase ascorbate_peroxidase Peroxidase 4 (AHRD V1 **** B7UCP4_LITCN); contains Interpro domain(s) IPR002016 Haem peroxidase, plant/fungal/b…	>Solyc04g071890.1.1 genomic_reference:SL2.31ch04 evidence_code:10F1H1E1IEG gene_region:56505813-56507592 functional_description:Peroxidase 4 (AHRD V1 **** B7UCP4_LITCN); contains Interpro domain(s) IPR002016 Haem peroxidase, plant/fungal/bacterial	Y	8.56368	8.57069	9.7828	7.96106	7.99024	8.36779	7.92549	8.82039	7.22639	P	P	P	P	P	P	P	P	P	-1.21911	-1.2121	1.82173	-0.894898	-0.830146	-0.452592	1.59399	0.0016555	0.000981019	0.000140772	0.0174867	0.046667	0.441606	0.000327302	-1	-1	1	-1	-1	0	1	91.4826	90.4331	204.277
Solyc04g071900.1.1	Solyc04g071900.2.1	26.12	misc.peroxidases	po	moderately similar to ( 424) AT1G71695 | Symbols: | peroxidase 12 (PER12) (P12) (PRXR6) | chr1:26964359-26966557 FORWARDmoderately similar to ( 234) PER1_ARAHY Cationic peroxidase 1 precursor (EC 1.11.1.7) (PNPC1) - Arachis hypogaea (Peanut)secretory_peroxidase plant_peroxidase peroxidase ascorbate_peroxidase Peroxidase (AHRD V1 **** Q94IQ1_TOBAC); contains Interpro domain(s) IPR002016 Haem perox…	>Solyc04g071900.1.1 genomic_reference:SL2.31ch04 evidence_code:10F0H1E1IEG gene_region:56512394-56515122 functional_description:Peroxidase (AHRD V1 **** Q94IQ1_TOBAC); contains Interpro domain(s) IPR002016 Haem peroxidase, plant/fungal/bacterial	Y	8.90325	8.92234	9.34674	8.66807	9.09849	9.12765	9.03608	9.42529	8.79275	P	P	P	P	P	P	P	P	P	-0.443492	-0.4244	0.678671	-0.389211	-0.326798	-0.297634	0.632541	0.00267801	0.00314664	0.000158626	0.0659821	0.212356	0.535888	0.00677892	-1	-1	1	-1	0	0	1	23.9808	21.9605	56.1578
Solyc04g072000.1.1	Solyc04g072000.2.1	20.1	stress.biotic	sr	moderately similar to ( 347) AT3G54420 | Symbols: ATEP3, ATCHITIV, CHIV | ATEP3; chitinase | chr3:20145935-20147034 FORWARDmoderately similar to ( 316) CHI4_PHAVU Endochitinase PR4 precursor (EC 3.2.1.14) - Phaseolus vulgaris (Kidney bean) (French bean) chitinase_glyco_hydro_19 Glyco_hydro_19 Chitinase (AHRD V1 ***- D0QU15_LACSA); contains Interpro domain(s) IPR016283 Glycoside hydrolase, family …	>Solyc04g072000.1.1 genomic_reference:SL2.31ch04 evidence_code:10F1H1E1IEG gene_region:56659060-56660689 functional_description:Chitinase (AHRD V1 ***- D0QU15_LACSA); contains Interpro domain(s) IPR016283 Glycoside hydrolase, family 19	Y	9.89622	9.96417	9.70808	9.8999	9.28257	9.40138	9.12052	9.45894	9.4549	P	P	P	P	P	P	P	P	P	0.18814	0.256089	-0.191818	-0.338421	-0.176371	-0.057554	0.00403505	0.0479797	0.019634	0.0127869	0.0301243	0.223274	0.656746	0.143065	1	1	-1	-1	0	0	0	4.55274	8.43515	4.73248
Solyc09g090140.1.1	Solyc09g090140.2.1	8.2.9	TCA / org transformation.other organic acid transformatons.cyt MDH	m	highly similar to ( 603) AT1G04410 | Symbols: | malate dehydrogenase, cytosolic, putative | chr1:1189418-1191267 REVERSEhighly similar to ( 604) MDHC_MEDSA Malate dehydrogenase, cytoplasmic (EC 1.1.1.37) - Medicago sativa (Alfalfa) MDH_cytoplasmic_cytosolic PRK05442 MDH MDH_choloroplast LDH_MDH MDH_1B Mdh Ldh_1_C Ldh_1_N LDH-like_MDH PRK06223 LDH MDH_glycosomal_mitochondrial ldh PRK05086 Malate d…	>Solyc09g090140.1.1 genomic_reference:SL2.31ch09 evidence_code:10F1H1E1IEG gene_region:65031907-65034895 functional_description:Malate dehydrogenase (AHRD V1 **** Q2PYY8_SOLTU); contains Interpro domain(s) IPR011274 Malate dehydrogenase, NAD-dependent,	N	7.31889	6.91282	8.67849	7.41755	6.44434	6.45355	6.49052	7.34285	5.45527	P	P	P	P	M	P	M	P	A	-1.35961	-1.76567	1.26095	-0.852331	-0.898514	-0.889303	1.88758	0.00877252	0.00332905	0.0029949	0.116741	0.243153	0.596334	0.0122229	-1	-1	1	0	0	0	1	3.57398	3.1721	11.2977
Solyc04g072860.1.1	Solyc04g072860.2.1	10.6.2	cell wall.degradation.mannan-xylose-arabinose-fucose	cw	highly similar to ( 984) AT1G78060 | Symbols: | glycosyl hydrolase family 3 protein | chr1:29349796-29352868 REVERSEmoderately similar to ( 353) XYNB_PRUPE Putative beta-D-xylosidase (EC 3.2.1.-) (PpAz152) (Fragment) - Prunus persica (Peach)BglX Glyco_hydro_3 Glyco_hydro_3_C Beta-D-xylosidase (AHRD V1 **** Q8W011_HORVU); contains Interpro domain(s) IPR001764 Glycoside hydrolase, family 3, N-termi…	>Solyc04g072860.1.1 genomic_reference:SL2.31ch04 evidence_code:10F0H1E1IEG gene_region:57409372-57413505 functional_description:Beta-D-xylosidase (AHRD V1 **** Q8W011_HORVU); contains Interpro domain(s) IPR001764 Glycoside hydrolase, family 3, N-termina	Y	8.27113	8.42329	8.31843	8.31398	6.43148	6.35644	5.89533	5.59532	6.95535	P	P	P	P	M	M	M	A	P	-0.0472978	0.104856	0.00445509	0.30001	0.83616	0.761114	-1.36002	0.362519	0.339722	0.151578	0.170501	0.232917	0.608893	0.0228	0	0	0	0	0	0	-1	0.0594188	0.292029	0.000527177
Solyc04g076190.1.1	Solyc04g076190.1.1	27.3.99	RNA.regulation of transcription.unclassified	d	moderately similar to ( 437) AT1G09750 | Symbols: | chloroplast nucleoid DNA-binding protein-related | chr1:3157541-3158960 FORWARD Asp Aspartic proteinase nepenthesin-1 (AHRD V1 **-- B6TDX6_MAIZE); contains Interpro domain(s) IPR001461 Peptidase A1	>Solyc04g076190.1.1 genomic_reference:SL2.31ch04 evidence_code:10F0H1E1IEG gene_region:58718018-58719325 functional_description:Aspartic proteinase nepenthesin-1 (AHRD V1 **-- B6TDX6_MAIZE); contains Interpro domain(s) IPR001461 Peptidase A1	Y	8.39983	8.34923	8.46896	8.42214	8.46281	8.92409	8.57048	8.99869	8.62739	P	P	P	P	P	P	P	P	P	-0.0691239	-0.119724	0.0468158	-0.428206	-0.535877	-0.0745974	0.371295	0.327752	0.313124	0.127603	0.0753952	0.137625	0.656746	0.0507152	0	0	0	-1	0	0	1	0.143884	0.43164	0.0659996
Solyc04g076660.1.1	Solyc04g076660.2.1	10.6.3	cell wall.degradation.pectate lyases and polygalacturonases	cw	highly similar to ( 924) AT1G09910 | Symbols: | lyase | chr1:3220151-3224451 REVERSERhamnogal_lyase Rhamnogalacturonate lyase (AHRD V1 ***- A3XLZ2_LEEBM); contains Interpro domain(s) IPR010325 Rhamnogalacturonate lyase	>Solyc04g076660.1.1 genomic_reference:SL2.31ch04 evidence_code:10F0H1E0IEG gene_region:59142780-59149542 functional_description:Rhamnogalacturonate lyase (AHRD V1 ***- A3XLZ2_LEEBM); contains Interpro domain(s) IPR010325 Rhamnogalacturonate lyase	Y	6.29669	6.4039	6.02965	6.83545	5.47171	5.50225	5.47787	5.9464	6.47699	M	M	A	M	A	A	A	M	M	0.267046	0.374247	-0.8058	-0.468535	-0.474689	-0.444156	-0.530582	0.311211	0.306437	0.0333211	0.131686	0.282237	0.656746	0.0685801	0	0	-1	0	0	0	-1	0.244053	0.479324	2.22211
Solyc10g081510.1.1	Solyc10g081510.1.1	13.1.3.4	amino acid metabolism.synthesis.aspartate family.methionine	m	nearly identical (1371) AT5G17920 | Symbols: ATCIMS | ATMS1; 5-methyltetrahydropteroyltriglutamate-homocysteine S-methyltransferase/ methionine synthase | chr5:5935771-5939195 FORWARDnearly identical (1380) METE_CATRO 5-methyltetrahydropteroyltriglutamate--homocysteine methyltransferase (EC 2.1.1.14) (Vitamin-B12-independent methionine synthase isozyme) (Cobalamin-independent methionine synthase …	>Solyc10g081510.1.1 genomic_reference:SL2.31ch10 evidence_code:10F1H1E1IEG gene_region:61889662-61892937 functional_description:5-methyltetrahydropteroyltriglutamate--homocysteine methyltransferase (AHRD V1 ***- B6UF55_MAIZE); contains Interpro domain(s)	N	9.50605	9.37947	9.58116	9.32705	9.35072	9.23937	9.09587	9.41152	9.71686	P	P	P	P	P	P	P	P	P	-0.0751092	-0.201696	0.254111	-0.315652	-0.0608005	-0.172149	-0.305339	0.327752	0.214072	0.0426406	0.0513802	0.329347	0.599823	0.0216432	0	0	1	-1	0	0	-1	4.92027	2.69722	13.2726
Solyc04g077670.1.1	Solyc04g077670.2.1	29.5.5	protein.degradation.serine protease	p	moderately similar to ( 444) AT1G73300 | Symbols: scpl2 | scpl2 (serine carboxypeptidase-like 2); serine-type carboxypeptidase | chr1:27559673-27562048 REVERSEmoderately similar to ( 340) CBP1_HORVU Serine carboxypeptidase 1 precursor (EC 3.4.16.5) (Serine carboxypeptidase I) (Carboxypeptidase C) (CP-MI) [Contains: Serine carboxypeptidase 1 chain A (Serine carboxypeptidase I chain A); Serine carb…	>Solyc04g077670.1.1 genomic_reference:SL2.31ch04 evidence_code:10F0H1E1IEG gene_region:60195473-60202501 functional_description:Serine carboxypeptidase 1 (AHRD V1 ***- B6TC80_MAIZE); contains Interpro domain(s) IPR001563 Peptidase S10, serine carboxypep	Y	5.98563	6.00383	6.02965	6.61205						A	A	A	M						-0.0440157	-0.0258163	-0.582399					0.374974	0.456479	0.0111271					0	0	-1	0	0	0	0	0.0297115	0.0102211	5.20175
Solyc04g078110.1.1	Solyc04g078110.1.1	29.5.1	protein.degradation.subtilases	p	highly similar to ( 915) AT5G67360 | Symbols: ARA12 | ARA12; serine-type endopeptidase | chr5:26872192-26874465 REVERSEPA_subtilisin_like PA Subtilisin_N Peptidase_S8 PA_subtilisin_1 Subtilisin-like protease (AHRD V1 **-- A9XG40_TOBAC); contains Interpro domain(s) IPR015500 Peptidase S8, subtilisin-related	>Solyc04g078110.1.1 genomic_reference:SL2.31ch04 evidence_code:10F1H1E1IEG gene_region:60539247-60541547 functional_description:Subtilisin-like protease (AHRD V1 **-- A9XG40_TOBAC); contains Interpro domain(s) IPR015500 Peptidase S8, subtilisin-related	Y	8.58745	8.92931	8.88251	9.0415	9.01304	9.09574	9.20342	9.45081	9.64	P	P	P	P	P	P	P	P	P	-0.295063	0.0468027	-0.158989	-0.24739	-0.43777	-0.355066	-0.189187	0.110395	0.423644	0.0797284	0.115903	0.145614	0.463388	0.0788114	0	0	-1	0	0	0	-1	2.14921	0.0540744	0.624002
Solyc04g078740.1.1	Solyc04g078740.2.1	29.5.1	protein.degradation.subtilases	p	highly similar to ( 612) AT5G67090 | Symbols: | subtilase family protein | chr5:26774111-26776321 REVERSE Subtilisin_N Peptidase_S8 PA_subtilisin_like Subtilisin-like protease (AHRD V1 **-- Q38708_ALNGL); contains Interpro domain(s) IPR015500 Peptidase S8, subtilisin-related	>Solyc04g078740.1.1 genomic_reference:SL2.31ch04 evidence_code:10F0H1E1IEG gene_region:60999682-61002061 functional_description:Subtilisin-like protease (AHRD V1 **-- Q38708_ALNGL); contains Interpro domain(s) IPR015500 Peptidase S8, subtilisin-related	Y	9.06444	9.30309	9.15395	9.42316	8.35679	8.27429	8.53169	8.52403	8.9106	P	P	P	P	P	P	P	P	P	-0.0895025	0.149146	-0.26921	0.00765876	-0.167242	-0.24974	-0.386567	0.324564	0.309454	0.0469361	0.204956	0.329347	0.656746	0.0637617	0	0	-1	0	0	0	-1	0.164123	0.455744	1.48485
Solyc04g080260.1.1	Solyc04g080260.2.1	26.4.1	misc.beta 1,3 glucan hydrolases.glucan endo-1,3-beta-glucosidase	sr	moderately similar to ( 483) AT2G16230 | Symbols: | catalytic/ cation binding / hydrolase, hydrolyzing O-glycosyl compounds | chr2:7035463-7038326 REVERSEmoderately similar to ( 266) E13B_WHEAT Glucan endo-1,3-beta-glucosidase precursor (EC 3.2.1.39) ((1->3)-beta-glucan endohydrolase) ((1->3)-beta-glucanase) (Beta-1,3-endoglucanase) - Triticum aestivum (Wheat)Glyco_hydro_17 COG5309 Glucan endo-1 …	>Solyc04g080260.1.1 genomic_reference:SL2.31ch04 evidence_code:10F0H1E1IEG gene_region:62090390-62093084 functional_description:Glucan endo-1 3-beta-glucosidase 7 (AHRD V1 ***- B6T289_MAIZE); contains Interpro domain(s) IPR013781 Glycoside hydrolase, su	Y	9.52294	9.7245	9.56094	9.85738	9.01624	9.23568	9.31478	9.49767	9.30968	P	P	P	P	P	P	P	P	P	-0.0380086	0.163561	-0.296438	-0.182892	-0.481432	-0.261985	0.187989	0.30425	0.0457129	0.00110031	0.107612	0.046667	0.439647	0.0618116	0	1	-1	0	-1	0	1	0.270732	5.01344	16.4681
Solyc01g099770.1.1	Solyc01g099770.2.1	35.2	not assigned.unknown	na	moderately similar to ( 258) AT3G16640 | Symbols: TCTP | TCTP (TRANSLATIONALLY CONTROLLED TUMOR PROTEIN) | chr3:5669709-5670729 REVERSEmoderately similar to ( 304) TCTP_SOLTU Translationally-controlled tumor protein homolog (TCTP) (p23) - Solanum tuberosum (Potato) TCTP Translationally-controlled tumor protein homolog (AHRD V1 ***- B5XDL0_SALSA); contains Interpro domain(s) IPR001983 Translationa…	>Solyc01g099770.1.1 genomic_reference:SL2.31ch01 evidence_code:10F1H1E1IEG gene_region:81675915-81677545 functional_description:Translationally-controlled tumor protein homolog (AHRD V1 ***- B5XDL0_SALSA); contains Interpro domain(s) IPR001983 Translati	N	7.93582	8.01234	8.21247	8.04232	5.47171	5.50225	5.47787	5.59532	5.88991	P	P	P	P	A	A	A	A	M	-0.276649	-0.200129	0.170147	-0.117453	-0.123607	-0.0930742	-0.294591	0.0649553	0.151455	0.0507574	0.170501	0.329347	0.656746	0.075072	-1	0	1	0	0	0	-1	18.5001	34.2837	21.2486
Solyc04g081550.1.1	Solyc04g081550.2.1	20.1	stress.biotic	sr	moderately similar to ( 342) AT1G75800 | Symbols: | pathogenesis-related thaumatin family protein | chr1:28458889-28460447 FORWARDmoderately similar to ( 239) TLP1_PRUPE Thaumatin-like protein 1 precursor (PpAZ44) - Prunus persica (Peach)THN Thaumatin Thaumatin-like protein (AHRD V1 **-- Q9ZQY9_ARATH); contains Interpro domain(s) IPR001938 Thaumatin, pathogenesis-related	>Solyc04g081550.1.1 genomic_reference:SL2.31ch04 evidence_code:10F0H1E1IEG gene_region:63086808-63088932 functional_description:Thaumatin-like protein (AHRD V1 **-- Q9ZQY9_ARATH); contains Interpro domain(s) IPR001938 Thaumatin, pathogenesis-related	Y	8.75057	8.65045	8.37619	8.74364	7.56552	8.66601	7.37534	6.97093	8.36639	P	P	P	P	P	P	P	M	P	0.374384	0.27426	-0.367449	0.404413	0.594589	1.69508	-1.39546	0.0190713	0.0570038	0.00538918	0.168018	0.318635	0.386991	0.032676	1	1	-1	0	0	0	-1	8.11533	4.35509	7.81747
Solyc04g081810.1.1	Solyc04g081810.2.1	29.5.1	protein.degradation.subtilases	p	highly similar to ( 778) AT1G20160 | Symbols: ATSBT5.2 | ATSBT5.2; identical protein binding / serine-type endopeptidase | chr1:6990852-6993737 REVERSE PA_subtilisin_like Peptidase_S8 Subtilisin_N PA Subtilisin-like protease (AHRD V1 **-- Q9ZSP5_ARATH); contains Interpro domain(s) IPR015500 Peptidase S8, subtilisin-related	>Solyc04g081810.1.1 genomic_reference:SL2.31ch04 evidence_code:10F0H1E1IEG gene_region:63295140-63299123 functional_description:Subtilisin-like protease (AHRD V1 **-- Q9ZSP5_ARATH); contains Interpro domain(s) IPR015500 Peptidase S8, subtilisin-related	Y	10.0852	10.2225	9.81403	10.2958	9.4357	9.37561	9.57445	9.35678	9.98996	P	P	P	P	P	P	P	P	P	0.271208	0.408485	-0.48178	0.217672	0.0789187	0.0188305	-0.633183	0.0376344	0.00995416	0.00100974	0.103143	0.329347	0.662274	0.00277054	1	1	-1	0	0	0	-1	5.40319	12.2574	17.0507
Solyc04g082140.1.1	Solyc04g082140.2.1	26.7	misc.oxidases - copper, flavone etc	r	highly similar to ( 828) AT1G76160 | Symbols: sks5 | sks5 (SKU5 Similar 5); copper ion binding / oxidoreductase | chr1:28578211-28581020 REVERSEhighly similar to ( 550) ASO_BRANA L-ascorbate oxidase homolog precursor (EC 1.10.3.3) (Ascorbase) - Brassica napus (Rape) Cu-oxidase Cu-oxidase_3 Cu-oxidase_2 SufI Laccase-22 (AHRD V1 **-- LAC22_ORYSJ); contains Interpro domain(s) IPR001117 Multicopper o…	>Solyc04g082140.1.1 genomic_reference:SL2.31ch04 evidence_code:10F1H1E1IEG gene_region:63510379-63514842 functional_description:Laccase-22 (AHRD V1 **-- LAC22_ORYSJ); contains Interpro domain(s) IPR001117 Multicopper oxidase, type 1	Y	9.11428	9.18427	8.73592	9.41812	9.39586	9.16606	9.55452	9.4502	9.85264	P	P	P	P	P	P	P	P	P	0.378362	0.448349	-0.682194	0.104324	-0.0543322	-0.284134	-0.402441	0.0186412	0.0107468	0.000383603	0.158328	0.329347	0.441606	0.0131298	1	1	-1	0	0	0	-1	8.23281	11.5602	26.7639
Solyc02g078650.1.1	Solyc02g078650.2.1	35.2	not assigned.unknown	na	highly similar to ( 543) PPO_MALDO Polyphenol oxidase, chloroplast precursor (EC 1.10.3.1) (PPO) (Catechol oxidase) - Malus domestica (Apple) (Malus sylvestris)Tyrosinase Polyphenol oxidase (AHRD V1 ***- B3WFP2_TAROF); contains Interpro domain(s) IPR016213 Polyphenol oxidase, plant	>Solyc02g078650.1.1 genomic_reference:SL2.31ch02 evidence_code:10F0H1E1IEG gene_region:37896095-37898604 functional_description:Polyphenol oxidase (AHRD V1 ***- B3WFP2_TAROF); contains Interpro domain(s) IPR016213 Polyphenol oxidase, plant	N	7.59876	7.36694	8.49738	7.36732						P	P	P	P						-0.898615	-1.13044	1.13006					0.00275791	0.0011046	0.0002311					-1	-1	1	0	0	0	0	13.5628	23.5268	70.548
Solyc05g007940.1.1	Solyc05g007940.2.1	27.1.19	RNA.processing.ribonucleases	d	moderately similar to ( 261) AT2G02990 | Symbols: RNS1, ATRNS1 | RNS1 (RIBONUCLEASE 1); endoribonuclease/ ribonuclease | chr2:873714-874667 FORWARDvery weakly similar to (99.0) RN28_PANGI Ribonuclease-like storage protein precursor (Root 28 kDa major protein) - Panax ginseng (Korean ginseng) Ribonuclease_T2 RNase_T2_euk RNase_T2 RNase_T2_prok Rna Ribonuclease T2 (AHRD V1 ***- Q9ZQX1_CICAR); conta…	>Solyc05g007940.1.1 genomic_reference:SL2.31ch05 evidence_code:10F0H1E1IEG gene_region:2366532-2369303 functional_description:Ribonuclease T2 (AHRD V1 ***- Q9ZQX1_CICAR); contains Interpro domain(s) IPR001568 Ribonuclease T2	Y	8.48257	8.66384	8.17545	8.82156						P	P	P	P						0.307128	0.488389	-0.646116					0.0247247	0.00462245	0.000312638					1	1	-1	0	0	0	0	6.8527	17.3282	30.328
Solyc05g007950.1.1	Solyc05g007950.2.1	27.1.19	RNA.processing.ribonucleases	d	moderately similar to ( 316) AT2G02990 | Symbols: RNS1, ATRNS1 | RNS1 (RIBONUCLEASE 1); endoribonuclease/ ribonuclease | chr2:873714-874667 FORWARDweakly similar to ( 108) RN28_PANGI Ribonuclease-like storage protein precursor (Root 28 kDa major protein) - Panax ginseng (Korean ginseng) Ribonuclease_T2 RNase_T2_euk RNase_T2 RNase_T2_prok Rna Ribonuclease T2 (AHRD V1 ***- Q6A3R1_SOLLC); contains I…	>Solyc05g007950.1.1 genomic_reference:SL2.31ch05 evidence_code:10F1H1E1IEG gene_region:2373288-2374711 functional_description:Ribonuclease T2 (AHRD V1 ***- Q6A3R1_SOLLC); contains Interpro domain(s) IPR001568 Ribonuclease T2	Y	8.13315	8.07148	7.57223	8.13418						P	P	P	P						0.560918	0.499249	-0.56195					0.104027	0.151779	0.0323077					0	0	-1	0	0	0	0	2.2852	1.81034	2.29362
Solyc04g045340.1.1	Solyc04g045340.2.1	35.2	not assigned.unknown	na	highly similar to ( 982) AT1G70730 | Symbols: | phosphoglucomutase, cytoplasmic, putative / glucose phosphomutase, putative | chr1:26669020-26673166 REVERSEnearly identical (1150) PGMC_SOLTU Phosphoglucomutase, cytoplasmic (EC 5.4.2.2) (Glucose phosphomutase) (PGM) - Solanum tuberosum (Potato) Pgm PRK07564 {ManB} PGM_PMM_I PGM_PMM_III PGM_PMM_II Phosphoglucomutase (AHRD V1 **** Q9AUQ4_ORYSA); con…	>Solyc04g045340.1.1 genomic_reference:SL2.31ch04 evidence_code:10F0H1E1IEG gene_region:31641900-31656873 functional_description:Phosphoglucomutase (AHRD V1 **** Q9AUQ4_ORYSA); contains Interpro domain(s) IPR016055 Alpha-D-phosphohexomutase, alpha/beta/a	N	6.71711	6.3311	7.34055	6.45362						M	M	P	M						-0.623438	-1.00945	0.886932					0.148892	0.0652814	0.0237809					0	-1	1	0	0	0	0	1.52348	2.16304	0.412816
Solyc05g009430.1.1	Solyc05g009430.2.1	28.1	DNA.synthesis/chromatin structure	d	moderately similar to ( 406) AT1G68290 | Symbols: ENDO 2 | ENDO 2 (endonuclease 2); T/G mismatch-specific endonuclease/ endonuclease/ nucleic acid binding / single-stranded DNA specific endodeoxyribonuclease | chr1:25596718-25598264 FORWARDS1-P1_nuclease Endonuclease (AHRD V1 **** A5A339_SOYBN); contains Interpro domain(s) IPR003154 S1/P1 nuclease	>Solyc05g009430.1.1 genomic_reference:SL2.31ch05 evidence_code:10F1H1E1IEG gene_region:3608430-3611307 functional_description:Endonuclease (AHRD V1 **** A5A339_SOYBN); contains Interpro domain(s) IPR003154 S1/P1 nuclease	Y	7.84707	7.85787	7.65353	7.88294	5.80207	5.50225	5.47787	5.59532	6.26995	P	P	P	P	M	A	A	A	M	0.193543	0.204342	-0.229412	-0.117453	0.206745	-0.0930742	-0.674625	0.0685113	0.0691462	0.0128748	0.170501	0.325743	0.656746	0.020919	1	1	-1	0	0	0	-1	3.33848	3.7214	4.69054
Solyc05g009470.1.1	Solyc05g009470.2.1	26.3.1	misc.gluco-, galacto- and mannosidases.alpha-galactosidase	cw	nearly identical (1434) AT1G68560 | Symbols: ATXYL1, XYL1 | XYL1 (ALPHA-XYLOSIDASE 1); alpha-N-arabinofuranosidase/ hydrolase, hydrolyzing O-glycosyl compounds / xylan 1,4-beta-xylosidase | chr1:25734435-25737897 REVERSEhighly similar to ( 811) AGLU_ORYSA Probable alpha-glucosidase Os06g0675700 precursor (EC 3.2.1.20) (Maltase) - Oryza sativa (Rice) Glyco_hydro_31 COG1501 PRK10658 PRK10426 Alpha-…	>Solyc05g009470.1.1 genomic_reference:SL2.31ch05 evidence_code:10F0H1E1IEG gene_region:3636307-3643815 functional_description:Alpha-glucosidase (AHRD V1 **** Q9LEC9_SOLTU); contains Interpro domain(s) IPR000322 Glycoside hydrolase, family 31	Y	8.52057	8.20335	7.84378	8.61651	5.47171	5.50225	5.47787	5.59532	5.94298	P	P	P	P	A	A	A	A	M	0.676792	0.359573	-0.772731	-0.117453	-0.123607	-0.0930742	-0.347659	0.0956595	0.270832	0.0217402	0.170501	0.329347	0.656746	0.070899	1	0	-1	0	0	0	-1	2.4762	0.698955	3.22799
Solyc05g012260.1.1	Solyc05g012260.2.1	26.13	misc.acid and other phosphatases	m	highly similar to ( 942) AT1G13750 | Symbols: | calcineurin-like phosphoesterase family protein | chr1:4715490-4718091 REVERSEhighly similar to ( 513) NPP_HORVU Nucleotide pyrophosphatase/phosphodiesterase (EC 3.-.-.-) (Fragments) - Hordeum vulgare (Barley) Metallophos Purple acid phosphatase (AHRD V1 **-* B0WRM8_CULQU); contains Interpro domain(s) IPR008963 Purple acid phosphatase-like, N-termin…	>Solyc05g012260.1.1 genomic_reference:SL2.31ch05 evidence_code:10F0H1E1IEG gene_region:5547057-5551348 functional_description:Purple acid phosphatase (AHRD V1 **-* B0WRM8_CULQU); contains Interpro domain(s) IPR008963 Purple acid phosphatase-like, N-term	Y	8.53753	8.5189	7.75887	8.95309	8.58729	8.25387	8.61328	8.27357	8.67929	P	P	P	P	P	P	P	P	P	0.778659	0.760034	-1.19422	0.339709	0.313723	-0.0197032	-0.405722	0.0037184	0.00397466	0.000196539	0.0543311	0.159779	0.661887	0.0123347	1	1	-1	1	0	0	-1	19.4756	18.555	45.8104
Solyc05g013720.1.1	Solyc05g013720.2.1	3.8.2	minor CHO metabolism.galactose.alpha-galactosidases	m	highly similar to ( 786) AT3G26380 | Symbols: | glycosyl hydrolase family protein 27 / alpha-galactosidase family protein / melibiase family protein | chr3:9660140-9663145 FORWARDvery weakly similar to (74.7) AGAL_ORYSA Alpha-galactosidase precursor (EC 3.2.1.22) (Melibiase) (Alpha-D-galactoside galactohydrolase) - Oryza sativa (Rice) Alpha-galactosidase (AHRD V1 *-*- D4LCA1_9FIRM); contains Inte…	>Solyc05g013720.1.1 genomic_reference:SL2.31ch05 evidence_code:10F1H1E1IEG gene_region:7017596-7023482 functional_description:Alpha-galactosidase (AHRD V1 *-*- D4LCA1_9FIRM); contains Interpro domain(s) IPR013785 Aldolase-type TIM barrel	Y	8.27842	8.17745	7.80075	8.25754	6.05574	5.99845	6.55407	5.59532	6.13368	P	P	P	P	M	M	M	A	M	0.477662	0.376694	-0.456787	0.958749	0.460419	0.403125	-0.538358	0.0522706	0.102072	0.0166718	0.107612	0.327284	0.656746	0.092417	1	0	-1	0	0	0	-1	4.30389	2.67669	3.93593
Solyc06g007170.1.1	Solyc06g007170.2.1	35.2	not assigned.unknown	na	moderately similar to ( 455) AT5G58600 | Symbols: PMR5 | PMR5 (POWDERY MILDEW RESISTANT 5) | chr5:23684372-23685679 REVERSEDUF231 Os06g0207500 protein (Fragment) (AHRD V1 **-- Q0DDQ9_ORYSJ); contains Interpro domain(s) IPR004253 Protein of unknown function DUF231, plant	>Solyc06g007170.1.1 genomic_reference:SL2.31ch06 evidence_code:10F0H1E1IEG gene_region:1231268-1237114 functional_description:Os06g0207500 protein (Fragment) (AHRD V1 **-- Q0DDQ9_ORYSJ); contains Interpro domain(s) IPR004253 Protein of unknown function	N	9.12752	9.1848	8.47825	9.47518	7.70916	7.6806	7.58861	6.67964	7.94174	P	P	P	P	P	P	P	M	P	0.649266	0.706546	-0.996926	0.908972	1.02952	1.00096	-1.2621	0.00232678	0.00136316	0.000158626	0.0455559	0.07265	0.312871	0.00530066	1	1	-1	1	1	0	-1	11.6192	10.3616	20.7613
Solyc05g015150.1.1	Solyc05g015150.2.1	30.2.3	signalling.receptor kinases.leucine rich repeat III	s	highly similar to ( 922) AT1G67510 | Symbols: | leucine-rich repeat family protein | chr1:25297477-25300184 REVERSEweakly similar to ( 171) PSKR_DAUCA Phytosulfokine receptor precursor (EC 2.7.11.1) (Phytosulfokine LRR receptor kinase) - Daucus carota (Carrot) PTKc TyrKc Pkinase_Tyr Pkinase S_TKc S_TKc PTKc_EphR PTKc_Jak_rpt2 PTKc_EGFR_like PTKc_Src_like PTKc_Srm_Brk PTKc_Frk_like PTKc_Csk_like P…	>Solyc05g015150.1.1 genomic_reference:SL2.31ch05 evidence_code:10F0H1E1IEG gene_region:9920922-9924746 functional_description:LRR receptor-like serine/threonine-protein kinase FEI 1 (AHRD V1 **** FEI1_ARATH); contains Interpro domain(s) IPR002290 Serine	Y	7.78146	7.80017	6.8981	7.45266	8.12841	7.57842	8.29664	8.10329	8.10265	P	P	M	P	P	P	P	P	P	0.883363	0.902071	-0.554557	0.193351	0.0251143	-0.524872	0.000639928	0.0373136	0.0381327	0.0345576	0.170501	0.376581	0.579313	0.147278	1	1	-1	0	0	0	0	5.44735	5.68052	2.14684
Solyc05g025500.1.1	Solyc05g025500.2.1	26.4.1	misc.beta 1,3 glucan hydrolases.glucan endo-1,3-beta-glucosidase	sr	highly similar to ( 718) AT5G58090 | Symbols: | glycosyl hydrolase family 17 protein | chr5:23505556-23507193 REVERSEmoderately similar to ( 202) E13B_WHEAT Glucan endo-1,3-beta-glucosidase precursor (EC 3.2.1.39) ((1->3)-beta-glucan endohydrolase) ((1->3)-beta-glucanase) (Beta-1,3-endoglucanase) - Triticum aestivum (Wheat)Glyco_hydro_17 X8 Glucan endo-1 3-beta-glucosidase 6 (AHRD V1 ***- B6TW83_…	>Solyc05g025500.1.1 genomic_reference:SL2.31ch05 evidence_code:10F0H1E1IEG gene_region:32867622-32874369 functional_description:Glucan endo-1 3-beta-glucosidase 6 (AHRD V1 ***- B6TW83_MAIZE); contains Interpro domain(s) IPR013781 Glycoside hydrolase, su	Y	7.12753	6.7419	6.02965	8.07498	6.80987	5.50225	6.61832	5.59532	7.551	P	P	A	P	P	M	P	A	P	1.09788	0.712255	-2.04533	1.023	1.21455	-0.0930742	-1.95568	0.00665648	0.0365996	0.000184871	0.0397188	0.0511714	0.656746	0.00125054	1	1	-1	1	1	0	-1	13.8167	5.81519	47.9533
Solyc05g046010.1.1	Solyc05g046010.2.1	26.12	misc.peroxidases	po	moderately similar to ( 407) AT1G05260 | Symbols: RCI3, RCI3A | RCI3 (RARE COLD INDUCIBLE GENE 3); peroxidase | chr1:1529827-1531271 FORWARDmoderately similar to ( 326) PER1_ORYSA Peroxidase 1 precursor (EC 1.11.1.7) - Oryza sativa (Rice)secretory_peroxidase plant_peroxidase peroxidase ascorbate_peroxidase Peroxidase (AHRD V1 **** Q07446_SOLLC); contains Interpro domain(s) IPR002016 Haem peroxida…	>Solyc05g046010.1.1 genomic_reference:SL2.31ch05 evidence_code:10F0H1E1IEG gene_region:57193393-57195108 functional_description:Peroxidase (AHRD V1 **** Q07446_SOLLC); contains Interpro domain(s) IPR002016 Haem peroxidase, plant/fungal/bacterial	Y	8.21015	8.29237	8.43694	8.2468	5.47171	5.50225	5.47787	5.59532	5.83685	P	P	P	P	A	A	A	A	M	-0.22679	-0.144573	0.19014	-0.117453	-0.123607	-0.0930742	-0.241524	0.0804823	0.204491	0.0366911	0.170501	0.329347	0.656746	0.0766309	-1	0	1	0	0	0	-1	2.87819	1.16962	2.02311
Solyc05g046020.1.1	Solyc05g046020.2.1	26.12	misc.peroxidases	po	moderately similar to ( 410) AT1G05260 | Symbols: RCI3, RCI3A | RCI3 (RARE COLD INDUCIBLE GENE 3); peroxidase | chr1:1529827-1531271 FORWARDmoderately similar to ( 325) PER1_ORYSA Peroxidase 1 precursor (EC 1.11.1.7) - Oryza sativa (Rice)secretory_peroxidase plant_peroxidase peroxidase ascorbate_peroxidase Peroxidase (AHRD V1 **** Q07446_SOLLC); contains Interpro domain(s) IPR002016 Haem peroxida…	>Solyc05g046020.1.1 genomic_reference:SL2.31ch05 evidence_code:10F1H1E1IEG gene_region:57249237-57250492 functional_description:Peroxidase (AHRD V1 **** Q07446_SOLLC); contains Interpro domain(s) IPR002016 Haem peroxidase, plant/fungal/bacterial	Y	7.32617	8.00103	6.86536	7.67083	8.05519	8.13995	8.09664	8.21119	8.3558	P	P	M	P	P	P	P	P	P	0.460811	1.13567	-0.80547	-0.114549	-0.155999	-0.0712431	-0.144603	0.148574	0.0172918	0.0134979	0.152501	0.271361	0.656746	0.0753022	0	1	-1	0	0	0	-1	1.48808	9.03831	4.54654
Solyc05g046290.1.1	Solyc05g046290.2.1	10.7	cell wall.modification	cw	moderately similar to ( 380) AT4G25810 | Symbols: XTR6, XTH23 | XTR6 (XYLOGLUCAN ENDOTRANSGLYCOSYLASE 6); hydrolase, acting on glycosyl bonds / hydrolase, hydrolyzing O-glycosyl compounds / xyloglucan:xyloglucosyl transferase | chr4:13128694-13129715 FORWARDmoderately similar to ( 365) BRU1_SOYBN Brassinosteroid-regulated protein BRU1 precursor - Glycine max (Soybean)GH16_XET Glyco_hydro_16 Glyco…	>Solyc05g046290.1.1 genomic_reference:SL2.31ch05 evidence_code:10F0H1E1IEG gene_region:57631714-57634300 functional_description:Xyloglucan endotransglucosylase/hydrolase 2 (AHRD V1 **** Q8GTJ0_MALDO); contains Interpro domain(s) IPR016455 Xyloglucan end	Y	6.80294	7.59664	7.0775	6.99488	5.89562	6.50106	6.01497	6.01962	5.45527	M	P	M	M	M	M	M	M	A	-0.27456	0.519139	0.0826247	-0.00464349	-0.123991	0.481447	0.564348	0.329168	0.306437	0.141013	0.20664	0.329347	0.61275	0.0594791	0	0	0	0	0	0	1	0.13403	0.479175	0.012138
Solyc07g006560.1.1	Solyc07g006560.2.1	35.2	not assigned.unknown	na	RNase_T2_euk RNase_T2 Ribonuclease_T2 Hypersensitive response assisting protein (AHRD V1 ***- Q9SWC6_CAPAN); contains Interpro domain(s) IPR001568 Ribonuclease T2	>Solyc07g006560.1.1 genomic_reference:SL2.31ch07 evidence_code:10F0H1E1IEG gene_region:1373035-1374452 functional_description:Hypersensitive response assisting protein (AHRD V1 ***- Q9SWC6_CAPAN); contains Interpro domain(s) IPR001568 Ribonuclease T2	N	6.90181	7.69034	6.02965	6.98741						M	P	A	P						0.872164	1.66069	-0.957758					0.0842194	0.0139886	0.0208821					1	1	-1	0	0	0	0	0.000589935	1.77225	1.32755
Solyc05g050130.1.1	Solyc05g050130.2.1	20.1	stress.biotic	sr	moderately similar to ( 315) AT5G24090 | Symbols: | acidic endochitinase (CHIB1) | chr5:8143805-8145153 REVERSEmoderately similar to ( 411) CHIA_TOBAC Acidic endochitinase precursor (EC 3.2.1.14) - Nicotiana tabacum (Common tobacco) Glyco_hydro_18 COG3469 Acidic chitinase (AHRD V1 **-- Q71HN4_FICAW); contains Interpro domain(s) IPR001223 Glycoside hydrolase, family 18, catalytic domain	>Solyc05g050130.1.1 genomic_reference:SL2.31ch05 evidence_code:10F1H1E1IEG gene_region:59254759-59256287 functional_description:Acidic chitinase (AHRD V1 **-- Q71HN4_FICAW); contains Interpro domain(s) IPR001223 Glycoside hydrolase, family 18, catalytic	Y	10.437	10.4469	10.7428	9.88868	10.1812	10.5821	10.2959	10.8373	9.10984	P	P	P	P	P	P	P	P	P	-0.305829	-0.295923	0.854158	-0.541364	-0.65605	-0.25523	1.72746	0.0247247	0.0317507	0.000165172	0.0113964	0.00825345	0.386991	0.000250778	-1	-1	1	-1	-1	0	1	6.80776	6.37392	53.1036
Solyc05g050880.1.1	Solyc05g050880.2.1	26.12	misc.peroxidases	po	moderately similar to ( 342) AT5G05340 | Symbols: | peroxidase, putative | chr5:1579142-1580819 REVERSEmoderately similar to ( 392) PER1_ARAHY Cationic peroxidase 1 precursor (EC 1.11.1.7) (PNPC1) - Arachis hypogaea (Peanut)secretory_peroxidase plant_peroxidase peroxidase ascorbate_peroxidase Peroxidase (AHRD V1 ***- Q4W2V5_PICAB); contains Interpro domain(s) IPR002016 Haem peroxidase, plant/fung…	>Solyc05g050880.1.1 genomic_reference:SL2.31ch05 evidence_code:10F0H1E0IEG gene_region:60236812-60238495 functional_description:Peroxidase (AHRD V1 ***- Q4W2V5_PICAB); contains Interpro domain(s) IPR002016 Haem peroxidase, plant/fungal/bacterial	Y	9.33256	9.37781	9.00245	9.18515	9.13201	9.14576	9.0714	8.97035	9.26144	P	P	P	P	P	P	P	P	P	0.330115	0.375357	-0.182703	0.101041	0.161653	0.175403	-0.291089	0.0429653	0.0316365	0.0462263	0.162097	0.282237	0.638008	0.0348604	1	1	-1	0	0	0	-1	4.95139	6.40158	1.51666
Solyc07g044840.1.1	Solyc07g044840.2.1	35.2	not assigned.unknown	na	highly similar to ( 902) AT3G08590 | Symbols: | 2,3-biphosphoglycerate-independent phosphoglycerate mutase, putative / phosphoglyceromutase, putative | chr3:2608683-2611237 REVERSEnearly identical (1013) PMGI_TOBAC 2,3-bisphosphoglycerate-independent phosphoglycerate mutase (EC 5.4.2.1) (Phosphoglyceromutase) (BPG-independent PGAM) (PGAM-I) - Nicotiana tabacum (Common tobacco) PRK05434 iPGM_N Gpm…	>Solyc07g044840.1.1 genomic_reference:SL2.31ch07 evidence_code:10F1H1E1IEG gene_region:55219265-55224407 functional_description:2 3-bisphosphoglycerate-independent phosphoglycerate mutase (AHRD V1 **** B9S1V6_RICCO); contains Interpro domain(s) IPR005995	N	6.99009	6.99237	8.66511	7.23316						P	P	P	P						-1.67501	-1.67274	1.43195					0.00193441	0.0011046	0.000363715					-1	-1	1	0	0	0	0	0.668223	0.287375	2.80681
Solyc05g052280.1.1	Solyc05g052280.2.1	26.12	misc.peroxidases	po	moderately similar to ( 434) AT5G05340 | Symbols: | peroxidase, putative | chr5:1579142-1580819 REVERSEmoderately similar to ( 417) PERP7_BRARA Peroxidase P7 (EC 1.11.1.7) (TP7) - Brassica rapa (Turnip)secretory_peroxidase plant_peroxidase peroxidase ascorbate_peroxidase Peroxidase (AHRD V1 ***- B9VRK9_CAPAN); contains Interpro domain(s) IPR002016 Haem peroxidase, plant/fungal/bacterial	>Solyc05g052280.1.1 genomic_reference:SL2.31ch05 evidence_code:10F1H1E1IEG gene_region:61705654-61708426 functional_description:Peroxidase (AHRD V1 ***- B9VRK9_CAPAN); contains Interpro domain(s) IPR002016 Haem peroxidase, plant/fungal/bacterial	Y	8.70757	8.71545	8.23394	8.88608	8.64692	8.51821	8.45807	8.8027	8.4914	P	P	P	P	P	P	P	P	P	0.473622	0.4815	-0.652135	-0.344632	-0.155774	-0.284492	0.311301	0.0215712	0.0227663	0.00152883	0.0910818	0.321508	0.579313	0.0556274	1	1	-1	-1	0	0	1	7.5891	7.84368	14.388
Solyc05g052400.1.1	Solyc05g052400.2.1	16.10	secondary metabolism.simple phenols	m	highly similar to ( 851) AT5G05390 | Symbols: LAC12 | LAC12 (laccase 12); laccase | chr5:1594753-1597042 FORWARDmoderately similar to ( 224) ASO_CUCMA L-ascorbate oxidase precursor (EC 1.10.3.3) (Ascorbase) (ASO) - Cucurbita maxima (Pumpkin) (Winter squash) Cu-oxidase_3 Cu-oxidase Cu-oxidase_2 SufI PRK10965 Laccase (AHRD V1 ***- Q9ZP47_POPTR); contains Interpro domain(s) IPR017761 Laccase	>Solyc05g052400.1.1 genomic_reference:SL2.31ch05 evidence_code:10F0H1E0IEG gene_region:61767882-61770014 functional_description:Laccase (AHRD V1 ***- Q9ZP47_POPTR); contains Interpro domain(s) IPR017761 Laccase	Y	6.64652	6.39119	6.02965	6.74956						M	M	A	M						0.616875	0.361539	-0.719914					0.154339	0.306437	0.0389609					0	0	-1	0	0	0	0	1.3969	0.479823	1.90253
Solyc07g062210.1.1	Solyc07g062210.2.1	35.2	not assigned.unknown	na	moderately similar to ( 410) AT2G34070 | Symbols: | unknown protein | chr2:14387631-14390160 REVERSEDUF231 Os06g0207500 protein (Fragment) (AHRD V1 ***- Q0DDQ9_ORYSJ); contains Interpro domain(s) IPR004253 Protein of unknown function DUF231, plant	>Solyc07g062210.1.1 genomic_reference:SL2.31ch07 evidence_code:10F0H1E1IEG gene_region:62235723-62238981 functional_description:Os06g0207500 protein (Fragment) (AHRD V1 ***- Q0DDQ9_ORYSJ); contains Interpro domain(s) IPR004253 Protein of unknown functio	N	9.02502	9.23407	8.73694	9.48164	7.9324	7.90249	7.56853	7.21038	8.27279	P	P	P	P	P	P	P	P	P	0.288078	0.497129	-0.744697	0.358148	0.722013	0.692106	-1.0624	0.0360747	0.00507098	0.0002311	0.132006	0.159779	0.416808	0.00799354	1	1	-1	0	0	0	-1	1.55899	5.93707	3.12549
Solyc08g013880.1.1	Solyc08g013880.2.1	35.2	not assigned.unknown	na	moderately similar to ( 461) AT2G30700 | Symbols: | unknown protein | chr2:13082033-13084384 REVERSE Uncharacterized GPI-anchored protein At1g61900 (AHRD V1 ***- UGPI6_ARATH)	>Solyc08g013880.1.1 genomic_reference:SL2.31ch08 evidence_code:10F0H1E1IEG gene_region:3249341-3254318 functional_description:Uncharacterized GPI-anchored protein At1g61900 (AHRD V1 ***- UGPI6_ARATH);>Solyc11g045330.1.1 genomic_reference:SL2.31ch11 evide	N					6.81913	7.18019	6.33958	5.97399	6.56657					P	P	M	M	P				0.365595	0.845139	1.2062	-0.592585				0.16357	0.225219	0.416808	0.0760223	0	0	0	0	0	0	-1	2.62456	5.42687	7.12141
Solyc08g074620.1.1	Solyc08g074620.1.1	35.2	not assigned.unknown	na	nearly identical (1017) PPOB_SOLTU Catechol oxidase B, chloroplast precursor (EC 1.10.3.1) (Polyphenol oxidase) (PPO) (Fragment) - Solanum tuberosum (Potato)Tyrosinase Polyphenol oxidase (AHRD V1 ***- Q41428_SOLTU); contains Interpro domain(s) IPR016213 Polyphenol oxidase, plant	>Solyc08g074620.1.1 genomic_reference:SL2.31ch08 evidence_code:10F1H1E1IEG gene_region:55910728-55912491 functional_description:Polyphenol oxidase (AHRD V1 ***- Q41428_SOLTU); contains Interpro domain(s) IPR016213 Polyphenol oxidase, plant ;>Solyc08g07	N	7.22416	7.39332	6.47656	7.54275						P	P	M	P						0.7476	0.916763	-1.06619					0.103266	0.0744955	0.0128748					0	1	-1	0	0	0	0	1.07908	1.73717	0.0189118
Solyc06g005940.1.1	Solyc06g005940.2.1	21.1	redox.thioredoxin	r	highly similar to ( 529) AT1G21750 | Symbols: ATPDIL1-1 | ATPDIL1-1 (PDI-LIKE 1-1); protein disulfide isomerase | chr1:7645767-7648695 FORWARDhighly similar to ( 536) PDI_RICCO Protein disulfide-isomerase precursor (EC 5.3.4.1) (PDI) - Ricinus communis (Castor bean) PDI_a_family PDI_a_ERp38 Thioredoxin PDI_a_MPD1_like PDI_a_P5 PDI_a_PDIR PDI_a_PDI_a'_C PDI_a_ERp46 PDI_a_TMX3 TRX_family PDI_a_QSOX…	>Solyc06g005940.1.1 genomic_reference:SL2.31ch06 evidence_code:10F0H1E1IEG gene_region:921330-925445 functional_description:Protein disulfide isomerase (AHRD V1 **** Q6IV17_IPOBA); contains Interpro domain(s) IPR005792 Protein disulphide isomerase	Y	5.98563	6.00383	7.35989	5.98129						A	A	P	A						-1.37426	-1.35606	1.3786					0.0056234	0.00668614	0.00131683					-1	-1	1	0	0	0	0	15.2674	14.8657	15.3641
Solyc08g075390.1.1	Solyc08g075390.2.1	35.2	not assigned.unknown	na	nearly identical (1111) AT1G79690 | Symbols: atnudt3 | atnudt3 (Arabidopsis thaliana Nudix hydrolase homolog 3); hydrolase | chr1:29985360-29990171 FORWARD Nudix_Hydrolase_33 IPP_Isomerase Nudix_Hydrolase_34 PRK03759 Idi Nudix_Hydrolase_38 NUDIX Nudix_Hydrolase Isopentenyl-diphosphate delta-isomerase family protein (AHRD V1 *--- B1KWZ7_CLOBM); contains Interpro domain(s) IPR000086 NUDIX hydrolase…	>Solyc08g075390.1.1 genomic_reference:SL2.31ch08 evidence_code:10F1H1E1IEG gene_region:56686788-56707409 functional_description:Isopentenyl-diphosphate delta-isomerase family protein (AHRD V1 *--- B1KWZ7_CLOBM); contains Interpro domain(s) IPR000086 NUD	N	7.09427	7.36944	7.69328	7.40967						P	P	P	P						-0.599017	-0.323841	0.283614					0.0419173	0.175457	0.0559168					-1	0	1	0	0	0	0	27.236	32.2537	64.2133
Solyc06g007340.1.1	Solyc06g007340.2.1	35.1	not assigned.no ontology	na	moderately similar to ( 268) AT1G07080 | Symbols: | gamma interferon responsive lysosomal thiol reductase family protein / GILT family protein | chr1:2170069-2171861 FORWARD GILT Gamma-interferon-inducible lysosomal thiol reductase (AHRD V1 ***- B6U3P7_MAIZE); contains Interpro domain(s) IPR004911 Gamma interferon inducible lysosomal thiol reductase GILT	>Solyc06g007340.1.1 genomic_reference:SL2.31ch06 evidence_code:10F1H1E1IEG gene_region:1357993-1362885 functional_description:Gamma-interferon-inducible lysosomal thiol reductase (AHRD V1 ***- B6U3P7_MAIZE); contains Interpro domain(s) IPR004911 Gamma i	Y	8.09476	8.06434	7.13591	8.18764						P	P	M	P						0.958854	0.928433	-1.05173					0.0496465	0.0604182	0.0105807					1	1	-1	0	0	0	0	4.45103	4.17308	5.35508
Solyc09g010930.1.1	Solyc09g010930.2.1	35.2	not assigned.unknown	na	moderately similar to ( 422) AT2G37660 | Symbols: | binding / catalytic/ coenzyme binding | chr2:15795481-15796977 REVERSE WcaG COG0702 NmrA 3Beta_HSD NAD-dependent epimerase/dehydratase (AHRD V1 **-- B6T962_MAIZE); contains Interpro domain(s) IPR016040 NAD(P)-binding domain	>Solyc09g010930.1.1 genomic_reference:SL2.31ch09 evidence_code:10F1H1E1IEG gene_region:4265568-4270379 functional_description:NAD-dependent epimerase/dehydratase (AHRD V1 **-- B6T962_MAIZE); contains Interpro domain(s) IPR016040 NAD(P)-binding domain	N	6.53044	6.26335	6.60395	7.22302						M	M	M	P						-0.0735059	-0.340595	-0.619073					0.386111	0.340493	0.0637179					0	0	-1	0	0	0	0	58.8849	58.1299	122.392
Solyc06g009110.1.1	Solyc06g009110.2.1	29.5.4	protein.degradation.aspartate protease	p	moderately similar to ( 414) AT1G44130 | Symbols: | nucellin protein, putative | chr1:16787508-16789318 REVERSEmoderately similar to ( 294) ASP1_ORYSA Aspartic proteinase Asp1 precursor (EC 3.4.23.-) (OsAsp1) (OSAP1) (Nucellin-like protein) - Oryza sativa (Rice) Asp Nucellin-like aspartic protease (Fragment) (AHRD V1 **-- Q8L886_MAIZE); contains Interpro domain(s) IPR001461 Peptidase A1	>Solyc06g009110.1.1 genomic_reference:SL2.31ch06 evidence_code:10F0H1E1IEG gene_region:3053751-3057707 functional_description:Nucellin-like aspartic protease (Fragment) (AHRD V1 **-- Q8L886_MAIZE); contains Interpro domain(s) IPR001461 Peptidase A1	Y	7.63003	7.76244	6.96835	7.55201	7.9893	7.93366	7.85852	7.30129	7.46343	P	P	P	P	P	P	P	P	P	0.661683	0.794096	-0.583666	0.557239	0.688017	0.632372	-0.162149	0.0242682	0.0139886	0.0103217	0.0760349	0.14067	0.416808	0.105053	1	1	-1	1	0	0	0	6.98018	10.0534	5.4312
Solyc11g011960.1.1	Solyc11g011960.1.1	35.2	not assigned.unknown	na	highly similar to ( 721) AT3G03250 | Symbols: UGP | UGP (UDP-glucose pyrophosphorylase); UTP:glucose-1-phosphate uridylyltransferase/ nucleotidyltransferase | chr3:749761-754014 REVERSEhighly similar to ( 858) UGPA_SOLTU UTP--glucose-1-phosphate uridylyltransferase (EC 2.7.7.9) (UDP-glucose pyrophosphorylase) (UDPGP) (UGPase) - Solanum tuberosum (Potato) UDPGP COG4284 UTP-glucose 1 phosphate urid…	>Solyc11g011960.1.1 genomic_reference:SL2.31ch11 evidence_code:10F1H1E1IEG gene_region:4912765-4919027 functional_description:UTP-glucose 1 phosphate uridylyltransferase (AHRD V1 ***- B3VDY8_EUCGR); contains Interpro domain(s) IPR016267 UTP--glucose-1-p	N	6.33519	6.32176	6.02965	7.07559						M	M	A	P						0.305544	0.292112	-1.04594					0.232763	0.284815	0.00538918					0	0	-1	0	0	0	0	5.00969	4.95729	2.62479
Solyc06g048950.1.1	Solyc06g048950.2.1	30.2.11	signalling.receptor kinases.leucine rich repeat XI	s	highly similar to ( 988) AT3G56370 | Symbols: | leucine-rich repeat transmembrane protein kinase, putative | chr3:20899403-20902390 REVERSEmoderately similar to ( 205) RPK1_IPONI Receptor-like protein kinase precursor (EC 2.7.11.1) - Ipomoea nil (Japanese morning glory) (Pharbitis nil) Pkinase_Tyr PTKc S_TKc TyrKc Pkinase S_TKc PTKc_EphR PTKc_Jak_rpt2 PTKc_Src_like PTKc_Fes_like PTKc_Ack_like PTK…	>Solyc06g048950.1.1 genomic_reference:SL2.31ch06 evidence_code:10F0H1E1IEG gene_region:28521635-28524952 functional_description:LRR receptor-like serine/threonine-protein kinase FEI 1 (AHRD V1 *-** FEI1_ARATH); contains Interpro domain(s) IPR002290 Seri	Y					5.47171	5.50225	5.47787	5.59532	6.51206					A	A	A	A	M				-0.117453	-0.123607	-0.0930742	-0.916735				0.170703	0.329347	0.656746	0.014969	0	0	0	0	0	0	-1
Solyc06g050130.1.1	Solyc06g050130.2.1	3.8.2	minor CHO metabolism.galactose.alpha-galactosidases	m	highly similar to ( 640) AT3G56310 | Symbols: | alpha-galactosidase, putative / melibiase, putative / alpha-D-galactoside galactohydrolase, putative | chr3:20882886-20885745 FORWARDmoderately similar to ( 467) AGAL_ORYSA Alpha-galactosidase precursor (EC 3.2.1.22) (Melibiase) (Alpha-D-galactoside galactohydrolase) - Oryza sativa (Rice) Melibiase Alpha-galactosidase-like protein (AHRD V1 **** Q9LY…	>Solyc06g050130.1.1 genomic_reference:SL2.31ch06 evidence_code:10F0H1E1IEG gene_region:28975543-28981352 functional_description:Alpha-galactosidase-like protein (AHRD V1 **** Q9LYL2_ARATH); contains Interpro domain(s) IPR013785 Aldolase-type TIM barrel	Y	6.32895	6.13788	6.02965	7.5279	5.47171	5.50225	5.47787	5.59532	5.99352	M	M	A	P	A	A	A	A	M	0.299304	0.108233	-1.49825	-0.117453	-0.123607	-0.0930742	-0.398199	0.0939177	0.331744	0.000158626	0.170501	0.329347	0.656746	0.0685841	1	0	-1	0	0	0	-1	2.52013	0.329547	63.149
Solyc06g050440.1.1	Solyc06g050440.2.1	26.12	misc.peroxidases	po	moderately similar to ( 427) AT5G05340 | Symbols: | peroxidase, putative | chr5:1579142-1580819 REVERSEmoderately similar to ( 411) PERP7_BRARA Peroxidase P7 (EC 1.11.1.7) (TP7) - Brassica rapa (Turnip)secretory_peroxidase plant_peroxidase peroxidase ascorbate_peroxidase Peroxidase (AHRD V1 ***- Q9XIV9_TOBAC); contains Interpro domain(s) IPR002016 Haem peroxidase, plant/fungal/bacterial	>Solyc06g050440.1.1 genomic_reference:SL2.31ch06 evidence_code:10F0H1E1IEG gene_region:29541391-29543387 functional_description:Peroxidase (AHRD V1 ***- Q9XIV9_TOBAC); contains Interpro domain(s) IPR002016 Haem peroxidase, plant/fungal/bacterial	Y	9.2516	9.22915	8.22792	9.4259	8.44941	8.12757	8.29901	7.372	8.73639	P	P	P	P	P	P	P	P	P	1.02368	1.00123	-1.19798	0.927009	1.0774	0.755571	-1.36439	0.00208272	0.00157341	0.000208769	0.0397188	0.0556428	0.416808	0.00392665	1	1	-1	1	1	0	-1	31.5153	30.1479	43.1604
Solyc06g053380.1.1	Solyc06g053380.2.1	20.1	stress.biotic	sr	moderately similar to ( 294) AT3G54420 | Symbols: ATEP3, ATCHITIV, CHIV | ATEP3; chitinase | chr3:20145935-20147034 FORWARDmoderately similar to ( 289) CHI4_PHAVU Endochitinase PR4 precursor (EC 3.2.1.14) - Phaseolus vulgaris (Kidney bean) (French bean) chitinase_glyco_hydro_19 Glyco_hydro_19 Chitinase (AHRD V1 ***- D0QU15_LACSA); contains Interpro domain(s) IPR016283 Glycoside hydrolase, family …	>Solyc06g053380.1.1 genomic_reference:SL2.31ch06 evidence_code:10F0H1E0IEG gene_region:32618289-32619761 functional_description:Chitinase (AHRD V1 ***- D0QU15_LACSA); contains Interpro domain(s) IPR016283 Glycoside hydrolase, family 19	Y	5.98563	6.34301	6.02965	6.85662						A	M	A	M						-0.0440157	0.313361	-0.826971					0.386111	0.272601	0.0126339					0	0	-1	0	0	0	0	0.0135294	0.685731	4.77578
Solyc06g060970.1.1	Solyc06g060970.1.1	10.7	cell wall.modification	cw	moderately similar to ( 251) AT4G17030 | Symbols: ATEXLB1, EXPR, AT-EXPR, ATEXPR1, ATHEXP BETA 3.1 | ATEXLB1 (ARABIDOPSIS THALIANA EXPANSIN-LIKE B1) | chr4:9581817-9583181 REVERSEweakly similar to ( 178) EXLA1_ORYSA Expansin-like A1 precursor (OsEXLA1) (OsEXPL1) (OsaEXPb2.1) - Oryza sativa (Rice)Pollen_allerg_1 DPBB_1 Expansin-like protein (AHRD V1 ***- Q0WRS3_ARATH); contains Interpro domain(s) …	>Solyc06g060970.1.1 genomic_reference:SL2.31ch06 evidence_code:10F0H1E0IEG gene_region:35337633-35339462 functional_description:Expansin-like protein (AHRD V1 ***- Q0WRS3_ARATH); contains Interpro domain(s) IPR007112 Expansin 45, endoglucanase-like	Y	5.98563	6.00383	6.02965	7.37413						A	A	A	P						-0.0440157	-0.0258163	-1.34448					0.386111	0.456479	0.00143719					0	0	-1	0	0	0	0	0.0158491	0.00545225	14.7876
Solyc06g062280.1.1	Solyc06g062280.2.1	35.2	not assigned.unknown	na	moderately similar to ( 217) AT1G20225 | Symbols: | FUNCTIONS IN: molecular_function unknown; INVOLVED IN: biological_process unknown; LOCATED IN: vacuole; CONTAINS InterPro DOMAIN/s: Thioredoxin-like fold (InterPro:IPR012336); BEST Arabidopsis thaliana protein match is: unknown protein (TAIR:AT1G76020.1); Has 156 Blast hits to 152 proteins in 51 species: Archae - 0; Bacteria - 81; Metazoa - 14; …	>Solyc06g062280.1.1 genomic_reference:SL2.31ch06 evidence_code:10F1H1E1IEG gene_region:35674852-35677081 functional_description:DSBA oxidoreductase (AHRD V1 ***- A4T4K6_MYCGI); contains Interpro domain(s) IPR012336 Thioredoxin-like fold	Y	5.98563	6.00383	6.30262	7.55071						A	A	M	P						-0.316983	-0.298783	-1.24809					0.121198	0.157344	0.000316389					0	0	-1	0	0	0	0	1.92718	1.71223	29.8775
Solyc06g062380.1.1	Solyc06g062380.2.1	26.13	misc.acid and other phosphatases	m	moderately similar to ( 228) AT4G25150 | Symbols: | acid phosphatase, putative | chr4:12901736-12902882 REVERSEweakly similar to ( 196) VSPA_SOYBN Stem 28 kDa glycoprotein precursor (Vegetative storage protein A) - Glycine max (Soybean)Acid_phosphat_B COG2503 Acid phosphatase (AHRD V1 **-- O49855_SOYBN); contains Interpro domain(s) IPR010028 Acid phosphatase, plant	>Solyc06g062380.1.1 genomic_reference:SL2.31ch06 evidence_code:10F0H1E1IEG gene_region:35733056-35734154 functional_description:Acid phosphatase (AHRD V1 **-- O49855_SOYBN); contains Interpro domain(s) IPR010028 Acid phosphatase, plant	Y	8.14542	8.25313	6.32118	8.12114	8.08372	7.60843	8.36571	6.83438	8.20284	P	P	M	P	P	P	P	M	P	1.82424	1.93195	-1.79996	1.53133	1.24933	0.774042	-1.36846	0.00193441	0.0011046	0.000239006	0.0144205	0.046667	0.416808	0.00509085	1	1	-1	1	1	0	-1	36.915	41.4029	35.9389
Solyc06g062950.1.1	Solyc06g062950.1.1	29.5.1	protein.degradation.subtilases	p	highly similar to ( 976) AT3G14067 | Symbols: | subtilase family protein | chr3:4658421-4660754 REVERSEPA_subtilisin_like PA Subtilisin_N Peptidase_S8 PA_C5a_like Subtilisin-like protease (AHRD V1 **-- A9XG40_TOBAC); contains Interpro domain(s) IPR015500 Peptidase S8, subtilisin-related	>Solyc06g062950.1.1 genomic_reference:SL2.31ch06 evidence_code:10F0H1E1IEG gene_region:36119228-36121558 functional_description:Subtilisin-like protease (AHRD V1 **-- A9XG40_TOBAC); contains Interpro domain(s) IPR015500 Peptidase S8, subtilisin-related	Y					5.47171	5.50225	5.47787	5.59532	6.46232					A	A	A	A	M				-0.117453	-0.123607	-0.0930742	-0.866996				0.170501	0.329347	0.656746	0.0145628	0	0	0	0	0	0	-1
Solyc06g065530.1.1	Solyc06g065530.2.1	26.28	misc.GDSL-motif lipase	sr	moderately similar to ( 243) AT1G29670 | Symbols: | GDSL-motif lipase/hydrolase family protein | chr1:10375843-10377717 FORWARDweakly similar to ( 151) APG_BRANA Anter-specific proline-rich protein APG (Protein CEX) (Fragment) - Brassica napus (Rape)SGNH_plant_lipase_like fatty_acyltransferase_like COG3240 Triacylglycerol_lipase_like Lipase_GDSL GDSL esterase/lipase At1g29670 (AHRD V1 ***- GDL15_…	>Solyc06g065530.1.1 genomic_reference:SL2.31ch06 evidence_code:10F0H1E1IEG gene_region:37300948-37304490 functional_description:GDSL esterase/lipase At1g29670 (AHRD V1 ***- GDL15_ARATH); contains Interpro domain(s) IPR001087 Lipase, GDSL	Y	7.33341	7.37772	6.02965	7.76967	7.49766	7.82025	7.49202	7.25365	7.72589	P	P	A	P	P	P	P	P	P	1.30376	1.34807	-1.74002	0.238371	0.244013	0.566603	-0.472239	0.0016555	0.000981019	0.000148397	0.158299	0.32281	0.515337	0.0618116	1	1	-1	0	0	0	-1	95.5841	102.192	170.255
Solyc06g065720.1.1	Solyc06g065720.1.1	26.7	misc.oxidases - copper, flavone etc	r	nearly identical (1157) AT5G54830 | Symbols: | DOMON domain-containing protein / dopamine beta-monooxygenase N-terminal domain-containing protein | chr5:22273394-22276117 FORWARD B561 DM13 DoH Cytochrom_B561 DOMON domain-containing protein (AHRD V1 **-- D7MUW8_ARALY); contains Interpro domain(s) IPR006593 Cytochrome b561/ferric reductase transmembrane	>Solyc06g065720.1.1 genomic_reference:SL2.31ch06 evidence_code:10F0H1E1IEG gene_region:37552170-37554875 functional_description:DOMON domain-containing protein (AHRD V1 **-- D7MUW8_ARALY); contains Interpro domain(s) IPR006593 Cytochrome b561/ferric red	Y	5.98563	6.00383	6.02965	6.53728						A	A	A	M						-0.0440157	-0.0258163	-0.507635					0.374974	0.456479	0.0150172					0	0	-1	0	0	0	0	0.0316842	0.0108997	4.21435
Solyc06g068860.1.1	Solyc06g068860.2.1	26.3.3	misc.gluco-, galacto- and mannosidases.alpha-mannosidase	cw	nearly identical (1452) AT5G13980 | Symbols: | glycosyl hydrolase family 38 protein | chr5:4508626-4513928 FORWARD Glyco_hydro_38 Glyco_hydro_38C Alpha-mann_mid Alpha-mannosidase (AHRD V1 **** D3TI68_SOLLC); contains Interpro domain(s) IPR011682 Glycosyl hydrolases 38, C-terminal	>Solyc06g068860.1.1 genomic_reference:SL2.31ch06 evidence_code:10F0H1E1IEG gene_region:39074207-39083962 functional_description:Alpha-mannosidase (AHRD V1 **** D3TI68_SOLLC); contains Interpro domain(s) IPR011682 Glycosyl hydrolases 38, C-terminal	Y	9.07984	9.24053	9.48058	9.01745	6.4683	6.04006	6.67857	6.50362	7.45583	P	P	P	P	P	P	P	P	P	-0.400741	-0.240049	0.463128	0.174948	-0.0353216	-0.463562	-0.952209	0.129917	0.280758	0.0313239	0.170501	0.373696	0.638008	0.0195289	0	0	1	0	0	0	-1	1.77201	0.635825	2.36669
Solyc06g069650.1.1	Solyc06g069650.2.1	30.2.11.x	signalling.receptor kinases.leucine rich repeat XI	s	nearly identical (1217) AT1G74360 | Symbols: | leucine-rich repeat transmembrane protein kinase, putative | chr1:27954299-27957911 FORWARDmoderately similar to ( 389) PSKR_DAUCA Phytosulfokine receptor precursor (EC 2.7.11.1) (Phytosulfokine LRR receptor kinase) - Daucus carota (Carrot) TyrKc S_TKc Pkinase S_TKc Pkinase_Tyr PTKc PTKc_Csk_like PTKc_Itk PTKc_Tec_like PTKc_Fes_like PTKc_EphR PTKc_Sr…	>Solyc06g069650.1.1 genomic_reference:SL2.31ch06 evidence_code:10F0H1E1IEG gene_region:39768719-39772280 functional_description:LRR receptor-like serine/threonine-protein kinase FEI 1 (AHRD V1 *-** FEI1_ARATH); contains Interpro domain(s) IPR002290 Seri	Y					5.47171	5.50225	5.47787	5.59532	5.87712					A	A	A	A	M				-0.117453	-0.123607	-0.0930742	-0.281795				0.170501	0.329347	0.656746	0.070899	0	0	0	0	0	0	-1
Solyc12g014440.1.1	Solyc12g014440.1.1	35.1	not assigned.no ontology	na	highly similar to ( 508) AT5G57700 | Symbols: | BNR/Asp-box repeat family protein | chr5:23375170-23376943 FORWARDCOG4692 BNR/Asp-box repeat protein (AHRD V1 ***- D4WAX9_BACOV); contains Interpro domain(s) IPR011040 Neuraminidase	>Solyc12g014440.1.1 genomic_reference:SL2.31ch12 evidence_code:10F1H1E1IEG gene_region:5415250-5418827 functional_description:BNR/Asp-box repeat protein (AHRD V1 ***- D4WAX9_BACOV); contains Interpro domain(s) IPR011040 Neuraminidase	N	5.98563	6.65206	6.7535	6.34753						A	M	M	M						-0.767863	-0.10144	0.405966					0.0683673	0.422765	0.0636378					-1	0	1	0	0	0	0	8.79984	8.98979	17.7619
Solyc06g072220.1.1	Solyc06g072220.1.1	20.1.7.6.1	stress.biotic.PR-proteins.proteinase inhibitors.trypsin inhibitor	sr	weakly similar to ( 191) AT1G17860 | Symbols: | trypsin and protease inhibitor family protein / Kunitz family protein | chr1:6149343-6149933 FORWARDvery weakly similar to (96.3) IAAS_ORYSA Alpha-amylase/subtilisin inhibitor precursor (RASI) - Oryza sativa (Rice)STI STI Kunitz_legume Kunitz trypsin inhibitor (AHRD V1 **** B8Y888_TOBAC); contains Interpro domain(s) IPR002160 Proteinase inhibitor I3…	>Solyc06g072220.1.1 genomic_reference:SL2.31ch06 evidence_code:10F0H1E1IEG gene_region:40898064-40898699 functional_description:Kunitz trypsin inhibitor (AHRD V1 **** B8Y888_TOBAC); contains Interpro domain(s) IPR002160 Proteinase inhibitor I3, Kunitz l	Y	9.36093	9.47752	8.66728	9.77165	9.06203	9.18894	9.07568	9.31881	9.14115	P	P	P	P	P	P	P	P	P	0.693647	0.810236	-1.10437	-0.243126	-0.256778	-0.129866	0.177652	0.00267801	0.00134967	0.000158626	0.0659821	0.154887	0.652333	0.0558912	1	1	-1	-1	0	0	1	24.043	32.8046	60.9451
Solyc06g072230.1.1	Solyc06g072230.1.1	20.1.7.6.1	stress.biotic.PR-proteins.proteinase inhibitors.trypsin inhibitor	sr	weakly similar to ( 175) AT1G17860 | Symbols: | trypsin and protease inhibitor family protein / Kunitz family protein | chr1:6149343-6149933 FORWARDvery weakly similar to (92.8) IAAS_ORYSA Alpha-amylase/subtilisin inhibitor precursor (RASI) - Oryza sativa (Rice)STI Kunitz_legume STI Kunitz trypsin inhibitor (AHRD V1 **** B8Y888_TOBAC); contains Interpro domain(s) IPR002160 Proteinase inhibitor I3…	>Solyc06g072230.1.1 genomic_reference:SL2.31ch06 evidence_code:10F0H1E0IEG gene_region:40900824-40901426 functional_description:Kunitz trypsin inhibitor (AHRD V1 **** B8Y888_TOBAC); contains Interpro domain(s) IPR002160 Proteinase inhibitor I3, Kunitz l	Y	8.90766	9.22145	8.80795	9.59776	7.89686	8.12608	7.75542	8.30111	8.2165	P	P	P	P	P	P	P	P	P	0.0997078	0.413493	-0.789804	-0.54569	-0.404251	-0.175033	0.0846167	0.312784	0.0643704	0.00152883	0.0455559	0.192539	0.656746	0.112911	0	1	-1	-1	0	0	0	0.228911	3.93681	14.3631
Solyc12g056960.1.1	Solyc12g056960.1.1	35.2	not assigned.unknown	na	BglC Cellulase Glucan 1 3-beta-glucosidase (AHRD V1 ***- C1H4T0_PARBA); contains Interpro domain(s) IPR001547 Glycoside hydrolase, family 5	>Solyc12g056960.1.1 genomic_reference:SL2.31ch12 evidence_code:10F0H0E1IEG gene_region:48397113-48402776 functional_description:Glucan 1 3-beta-glucosidase (AHRD V1 ***- C1H4T0_PARBA); contains Interpro domain(s) IPR001547 Glycoside hydrolase, family 5	N	10.0591	10.0581	9.93066	9.96576	10.1293	10.1149	10.1764	10.1339	10.1664	P	P	P	P	P	P	P	P	P	0.128405	0.127423	-0.0350946	0.0424706	-0.00458776	-0.0190493	-0.0324624	0.232763	0.276579	0.130745	0.170501	0.384157	0.656746	0.117876	0	0	0	0	0	0	0	1.57704	3.15534	4.91239
Solyc00g006800.1.1	Solyc00g006800.2.1	7.2.2	OPP.non-reductive PP.transaldolase	o	highly similar to ( 641) AT5G13420 | Symbols: | transaldolase, putative | chr5:4302080-4304212 REVERSE PRK03343 Transaldolase_like PRK09533 Transaldolase PRK03903 Transaldolase MipB PRK01362 PRK05269 Transaldolase_FSA Transaldolase_TalAB Transaldolase (AHRD V1 ***- Q9FVH1_SOLLC); contains Interpro domain(s) IPR014634 Transaldolase, bacterial/plant type	>Solyc00g006800.1.1 genomic_reference:SL2.31ch00 evidence_code:10F1H1E1IEG gene_region:5777009-5780213 functional_description:Transaldolase (AHRD V1 ***- Q9FVH1_SOLLC); contains Interpro domain(s) IPR014634 Transaldolase, bacterial/plant type	N	8.19244	8.16776	8.65963	8.16165						P	P	P	P						-0.467198	-0.491874	0.497983					0.00391636	0.00320712	0.000585476					-1	-1	1	0	0	0	0	7.09563	6.81572	7.16329
Solyc06g073760.1.1	Solyc06g073760.2.1	10.6.1	cell wall.degradation.cellulases and beta -1,4-glucanases	cw	highly similar to ( 981) AT5G20950 | Symbols: | glycosyl hydrolase family 3 protein | chr5:7107609-7110775 REVERSEBglX Glyco_hydro_3 Glyco_hydro_3_C Beta-D-glucosidase (AHRD V1 **** O82074_TROMA); contains Interpro domain(s) IPR001764 Glycoside hydrolase, family 3, N-terminal	>Solyc06g073760.1.1 genomic_reference:SL2.31ch06 evidence_code:10F0H1E1IEG gene_region:41907653-41911715 functional_description:Beta-D-glucosidase (AHRD V1 **** O82074_TROMA); contains Interpro domain(s) IPR001764 Glycoside hydrolase, family 3, N-termin	Y	7.606	7.52784	7.55573	7.42848						P	P	P	P						0.0502773	-0.027888	0.127244					0.327427	0.427033	0.061593					0	0	1	0	0	0	0	0.154036	0.0473928	0.986621
Solyc06g074850.1.1	Solyc06g074850.2.1	29.5.5	protein.degradation.serine protease	p	highly similar to ( 678) AT3G45010 | Symbols: scpl48 | scpl48 (serine carboxypeptidase-like 48); serine-type carboxypeptidase | chr3:16466328-16468845 FORWARDhighly similar to ( 692) CBP3_ORYSA Serine carboxypeptidase 3 precursor (EC 3.4.16.5) (Serine carboxypeptidase III) - Oryza sativa (Rice) Peptidase_S10 COG2939 Serine carboxypeptidase (AHRD V1 **** Q2Z1Y2_PRUMU); contains Interpro domain(s) …	>Solyc06g074850.1.1 genomic_reference:SL2.31ch06 evidence_code:10F0H1E1IEG gene_region:42775369-42778477 functional_description:Serine carboxypeptidase (AHRD V1 **** Q2Z1Y2_PRUMU); contains Interpro domain(s) IPR001563 Peptidase S10, serine carboxypepti	Y	8.17287	8.2268	7.91341	8.94786	8.90128	8.65394	8.88136	8.69547	8.77773	P	P	P	P	P	P	P	P	P	0.259462	0.313397	-1.03445	0.185889	0.205814	-0.0415254	-0.0822599	0.167633	0.15354	0.000734841	0.130385	0.256449	0.656746	0.106876	0	0	-1	0	0	0	0	1.21736	1.77609	19.3505
Solyc06g075220.1.1	Solyc06g075220.1.1	10.5.1.1	cell wall.cell wall proteins.AGPs.AGP	cw	weakly similar to ( 199) AT5G03170 | Symbols: FLA11 | FLA11 | chr5:752898-753638 REVERSEFasciclin FAS1 COG2335 Fasciclin-like arabinogalactan protein 5 (AHRD V1 ***- A9XTL0_GOSHI); contains Interpro domain(s) IPR000782 FAS1 domain	>Solyc06g075220.1.1 genomic_reference:SL2.31ch06 evidence_code:10F0H1E1IEG gene_region:43069613-43070362 functional_description:Fasciclin-like arabinogalactan protein 5 (AHRD V1 ***- A9XTL0_GOSHI); contains Interpro domain(s) IPR000782 FAS1 domain	Y					5.47171	5.50225	6.04032	5.59532	5.90482					A	A	M	A	M				0.444997	-0.123607	-0.0930742	-0.309494				0.134312	0.331996	0.656746	0.0950888	0	0	0	0	0	0	-1
Solyc01g097460.1.1	Solyc01g097460.2.1	7.2.4	OPP.non-reductive PP.ribose 5-phosphate isomerase	o	moderately similar to ( 327) AT3G04790 | Symbols: | ribose 5-phosphate isomerase-related | chr3:1313365-1314195 FORWARD RPI_A PRK00702 RpiA Rib_5-P_isom_A Ribose-5-phosphate isomerase (AHRD V1 ***- A8IRQ1_CHLRE); contains Interpro domain(s) IPR004788 Ribose 5-phosphate isomerase	>Solyc01g097460.1.1 genomic_reference:SL2.31ch01 evidence_code:10F0H1E1IEG gene_region:80073973-80074854 functional_description:Ribose-5-phosphate isomerase (AHRD V1 ***- A8IRQ1_CHLRE); contains Interpro domain(s) IPR004788 Ribose 5-phosphate isomerase	N	8.02019	8.15051	8.20815	7.90586	5.95137	6.00842	5.47787	5.59532	6.73648	P	P	P	P	M	M	A	A	M	-0.18796	-0.0576384	0.302287	-0.117453	0.356047	0.413098	-1.14116	0.233288	0.421831	0.0426406	0.176911	0.327284	0.656746	0.0278349	0	0	1	0	0	0	-1	0.000552941	0.0832493	5.65158
Solyc06g082240.1.1	Solyc06g082240.2.1	16.10	secondary metabolism.simple phenols	m	highly similar to ( 727) AT2G30210 | Symbols: LAC3 | LAC3 (laccase 3); laccase | chr2:12887735-12889827 REVERSEmoderately similar to ( 217) ASO_CUCSA L-ascorbate oxidase precursor (EC 1.10.3.3) (Ascorbase) (ASO) - Cucumis sativus (Cucumber) Cu-oxidase_3 Cu-oxidase_2 Cu-oxidase SufI PRK10965 Laccase-13 (AHRD V1 ***- D7LZX9_ARALY); contains Interpro domain(s) IPR017761 Laccase	>Solyc06g082240.1.1 genomic_reference:SL2.31ch06 evidence_code:10F0H1E1IEG gene_region:44439522-44441656 functional_description:Laccase-13 (AHRD V1 ***- D7LZX9_ARALY); contains Interpro domain(s) IPR017761 Laccase	Y	7.84752	7.85974	6.02965	8.23902	8.571	8.25411	8.51267	8.4211	8.62284	P	P	A	P	P	P	P	P	P	1.81787	1.83009	-2.20937	0.091567	0.149907	-0.166993	-0.201739	0.0016555	0.000981019	0.000140772	0.16357	0.288067	0.638008	0.063298	1	1	-1	0	0	0	-1	379.017	384.13	559.848
Solyc06g082250.1.1	Solyc06g082250.1.1	16.10	secondary metabolism.simple phenols	m	moderately similar to ( 234) AT2G30210 | Symbols: LAC3 | LAC3 (laccase 3); laccase | chr2:12887735-12889827 REVERSEweakly similar to ( 101) ASO_CUCMA L-ascorbate oxidase precursor (EC 1.10.3.3) (Ascorbase) (ASO) - Cucurbita maxima (Pumpkin) (Winter squash) Cu-oxidase_3 SufI PRK10965 Laccase-13 (AHRD V1 ***- D7LZX9_ARALY); contains Interpro domain(s) IPR011707 Multicopper oxidase, type 3	>Solyc06g082250.1.1 genomic_reference:SL2.31ch06 evidence_code:10F0H1E0IEG gene_region:44445370-44446205 functional_description:Laccase-13 (AHRD V1 ***- D7LZX9_ARALY); contains Interpro domain(s) IPR011707 Multicopper oxidase, type 3	Y					6.72626	5.90868	6.83916	5.59532	6.48252					P	M	P	A	M				1.24384	1.13094	0.31336	-0.8872				0.057484	0.164967	0.656746	0.0516148	0	0	0	1	0	0	-1
Solyc06g082420.1.1	Solyc06g082420.2.1	26.12	misc.peroxidases	po	moderately similar to ( 343) AT5G58400 | Symbols: | peroxidase, putative | chr5:23605357-23606967 REVERSEmoderately similar to ( 410) PER1_ARAHY Cationic peroxidase 1 precursor (EC 1.11.1.7) (PNPC1) - Arachis hypogaea (Peanut)secretory_peroxidase plant_peroxidase peroxidase ascorbate_peroxidase Peroxidase 3 (AHRD V1 ***- Q9SSZ7_SCUBA); contains Interpro domain(s) IPR002016 Haem peroxidase, plant/…	>Solyc06g082420.1.1 genomic_reference:SL2.31ch06 evidence_code:10F0H1E0IEG gene_region:44533971-44536110 functional_description:Peroxidase 3 (AHRD V1 ***- Q9SSZ7_SCUBA); contains Interpro domain(s) IPR002016 Haem peroxidase, plant/fungal/bacterial	Y	9.34265	9.55204	8.9113	8.75835	8.06324	8.34803	8.07812	7.8057	8.31058	P	P	P	P	P	P	P	P	P	0.431352	0.640742	0.152942	0.272425	0.257546	0.542336	-0.504888	0.0298409	0.008059	0.070919	0.16798	0.329347	0.638008	0.0753476	1	1	1	0	0	0	-1	6.15908	13.59	0.774289
Solyc06g082610.1.1	Solyc06g082610.2.1	30.2.3	signalling.receptor kinases.leucine rich repeat III	s	highly similar to ( 676) AT3G08680 | Symbols: | leucine-rich repeat transmembrane protein kinase, putative | chr3:2638591-2640590 FORWARDweakly similar to ( 168) PSKR_DAUCA Phytosulfokine receptor precursor (EC 2.7.11.1) (Phytosulfokine LRR receptor kinase) - Daucus carota (Carrot) Pkinase S_TKc S_TKc PTKc Pkinase_Tyr TyrKc PTKc_Csk_like SPS1 PTKc_Src_like PTKc_Jak_rpt2 PTKc_FGFR PTKc_Trk PTKc_Fr…	>Solyc06g082610.1.1 genomic_reference:SL2.31ch06 evidence_code:10F0H1E1IEG gene_region:44664188-44666669 functional_description:Receptor-like protein kinase 1-like (AHRD V1 *-** Q5ZBN0_ORYSJ); contains Interpro domain(s) IPR002290 Serine/threonine prote	Y					6.23252	7.33848	6.88215	6.39102	6.92353					M	P	P	M	P				0.491124	-0.158505	0.94746	-0.532509				0.11861	0.329347	0.386991	0.0637617	0	0	0	0	0	0	-1
Solyc06g083030.1.1	Solyc06g083030.2.1	29.5.5	protein.degradation.serine protease	p	highly similar to ( 697) AT4G12910 | Symbols: scpl20 | scpl20 (serine carboxypeptidase-like 20); serine-type carboxypeptidase | chr4:7550576-7553051 REVERSEhighly similar to ( 706) CBP1_ORYSA Serine carboxypeptidase 1 precursor (EC 3.4.16.5) (Serine carboxypeptidase I) (Carboxypeptidase C) - Oryza sativa (Rice) Peptidase_S10 COG2939 Serine carboxypeptidase 1 (AHRD V1 ***- B6TDA5_MAIZE); contains …	>Solyc06g083030.1.1 genomic_reference:SL2.31ch06 evidence_code:10F0H1E1IEG gene_region:44878832-44883236 functional_description:Serine carboxypeptidase 1 (AHRD V1 ***- B6TDA5_MAIZE); contains Interpro domain(s) IPR001563 Peptidase S10, serine carboxypep	Y	8.37376	8.39317	8.33495	8.5557	7.29136	7.56588	7.87558	6.91874	8.15948	P	P	P	P	P	P	P	M	P	0.0388092	0.0582128	-0.220745	0.956838	0.37262	0.647141	-1.24074	0.313058	0.305817	0.00643046	0.0973929	0.329347	0.652333	0.0297873	0	0	-1	1	0	0	-1	0.219698	0.494303	7.10782
Solyc06g083040.1.1	Solyc06g083040.2.1	29.5.5	protein.degradation.serine protease	p	highly similar to ( 701) AT4G12910 | Symbols: scpl20 | scpl20 (serine carboxypeptidase-like 20); serine-type carboxypeptidase | chr4:7550576-7553051 REVERSEhighly similar to ( 701) CBP1_ORYSA Serine carboxypeptidase 1 precursor (EC 3.4.16.5) (Serine carboxypeptidase I) (Carboxypeptidase C) - Oryza sativa (Rice) Peptidase_S10 COG2939 Serine carboxypeptidase 1 (AHRD V1 ***- B6TDA5_MAIZE); contains …	>Solyc06g083040.1.1 genomic_reference:SL2.31ch06 evidence_code:10F1H1E1IEG gene_region:44885493-44888991 functional_description:Serine carboxypeptidase 1 (AHRD V1 ***- B6TDA5_MAIZE); contains Interpro domain(s) IPR001563 Peptidase S10, serine carboxypep	Y	8.68803	8.77288	8.59048	9.04881	7.63836	8.0107	7.88529	7.96074	7.89428	P	P	P	P	P	P	P	P	P	0.0975546	0.182402	-0.458335	-0.0754502	-0.322382	0.0499509	0.0664608	0.236352	0.129644	0.00174968	0.158299	0.0581672	0.656746	0.0996463	0	0	-1	0	-1	0	1	0.615124	2.15043	13.5779
Solyc01g111120.1.1	Solyc01g111120.2.1	1.3.5	PS.calvin cycle.TPI	o	moderately similar to ( 466) AT2G21170 | Symbols: TIM | TIM (TRIOSEPHOSPHATE ISOMERASE); catalytic/ triose-phosphate isomerase | chr2:9071047-9073106 REVERSEhighly similar to ( 510) TPIC_SPIOL Triosephosphate isomerase, chloroplast precursor (EC 5.3.1.1) (TIM) (Triose-phosphate isomerase) - Spinacia oleracea (Spinach) TIM TIM tpiA TpiA PRK04302 Triosephosphate isomerase (AHRD V1 **** D6N3G7_GOSHI…	>Solyc01g111120.1.1 genomic_reference:SL2.31ch01 evidence_code:10F1H1E1IEG gene_region:89254484-89260252 functional_description:Triosephosphate isomerase (AHRD V1 **** D6N3G7_GOSHI); contains Interpro domain(s) IPR000652 Triosephosphate isomerase	N	6.84268	6.79549	8.20789	5.98129						M	M	P	A						-1.36521	-1.4124	2.2266					0.0159574	0.0152085	0.000445965					-1	-1	1	0	0	0	0	0.0439199	0.0151089	5.09743
Solyc07g005090.1.1	Solyc07g005090.2.1	20.1	stress.biotic	sr	moderately similar to ( 236) AT4G19810 | Symbols: | glycosyl hydrolase family 18 protein | chr4:10764151-10765753 REVERSE Glyco_18 Glyco_hydro_18 ChiA COG3858 Chitinase A (AHRD V1 ***- Q4W6L6_CYCRE); contains Interpro domain(s) IPR011583 Chitinase II	>Solyc07g005090.1.1 genomic_reference:SL2.31ch07 evidence_code:10F0H1E1IEG gene_region:113980-115317 functional_description:Chitinase A (AHRD V1 ***- Q4W6L6_CYCRE); contains Interpro domain(s) IPR011583 Chitinase II	Y	8.97198	8.92559	8.20699	8.66585	9.03051	8.92152	9.20554	8.85552	9.06484	P	P	P	P	P	P	P	P	P	0.764989	0.718607	-0.458866	0.350016	0.174992	0.0659943	-0.209318	0.00615696	0.00912517	0.0109435	0.0455559	0.253757	0.656746	0.0556274	1	1	-1	1	0	0	-1	14.6152	12.8966	5.25854
Solyc07g005100.1.1	Solyc07g005100.2.1	20.1	stress.biotic	sr	moderately similar to ( 372) AT4G19810 | Symbols: | glycosyl hydrolase family 18 protein | chr4:10764151-10765753 REVERSE Glyco_18 Glyco_hydro_18 ChiA COG3858 Chitinase-like protein (AHRD V1 ***- O81861_ARATH); contains Interpro domain(s) IPR011583 Chitinase II	>Solyc07g005100.1.1 genomic_reference:SL2.31ch07 evidence_code:10F0H1E1IEG gene_region:123957-126139 functional_description:Chitinase-like protein (AHRD V1 ***- O81861_ARATH); contains Interpro domain(s) IPR011583 Chitinase II	Y	9.05181	8.87653	9.82211	8.66496	8.94923	8.91267	8.73994	9.30431	7.91607	P	P	P	P	P	P	P	P	P	-0.7703	-0.945582	1.15715	-0.564372	-0.355078	-0.391639	1.38824	0.00182302	0.000981019	0.000158626	0.0362295	0.208514	0.439647	0.000327302	-1	-1	1	-1	0	0	1	43.5343	65.6011	98.2409
Solyc07g005330.1.1	Solyc07g005330.2.1	26.4.1	misc.beta 1,3 glucan hydrolases.glucan endo-1,3-beta-glucosidase	sr	moderately similar to ( 452) AT3G55430 | Symbols: | glycosyl hydrolase family 17 protein / beta-1,3-glucanase, putative | chr3:20549806-20552004 REVERSEmoderately similar to ( 397) E13B_WHEAT Glucan endo-1,3-beta-glucosidase precursor (EC 3.2.1.39) ((1->3)-beta-glucan endohydrolase) ((1->3)-beta-glucanase) (Beta-1,3-endoglucanase) - Triticum aestivum (Wheat)Glyco_hydro_17 X8 Glucan endo-1 3-beta-…	>Solyc07g005330.1.1 genomic_reference:SL2.31ch07 evidence_code:10F1H1E1IEG gene_region:261498-264495 functional_description:Glucan endo-1 3-beta-glucosidase (AHRD V1 ***- B6U1F1_MAIZE); contains Interpro domain(s) IPR000490 Glycoside hydrolase, family 1	Y	7.6308	7.7795	6.60593	8.2805	8.02103	7.72128	8.24395	7.86577	8.0427	P	P	M	P	P	P	P	P	P	1.02487	1.17356	-1.67457	0.378178	0.155264	-0.144484	-0.176934	0.0107062	0.00733495	0.000340856	0.0683651	0.318635	0.656746	0.081767	1	1	-1	1	0	0	-1	10.8489	14.2254	28.9639
Solyc07g005960.1.1	Solyc07g005960.2.1	29.5.5	protein.degradation.serine protease	p	highly similar to ( 622) AT4G30810 | Symbols: scpl29 | scpl29 (serine carboxypeptidase-like 29); serine-type carboxypeptidase | chr4:15003474-15006017 FORWARDhighly similar to ( 627) CBP22_HORVU Serine carboxypeptidase II-2 precursor (EC 3.4.16.6) (CP-MII.2) [Contains: Serine carboxypeptidase II-2 chain A; Serine carboxypeptidase II-2 chain B] (Fragment) - Hordeum vulgare (Barley) Peptidase_S10 C…	>Solyc07g005960.1.1 genomic_reference:SL2.31ch07 evidence_code:10F1H1E1IEG gene_region:793467-799376 functional_description:Serine carboxypeptidase K10B2.2 (AHRD V1 **** B6TM29_MAIZE); contains Interpro domain(s) IPR001563 Peptidase S10, serine carboxyp	Y	7.88501	7.82309	6.45727	8.17711	8.03959	7.83826	7.98983	7.44628	7.96367	P	P	M	P	P	P	P	P	P	1.42774	1.36582	-1.71984	0.543543	0.593308	0.391976	-0.517389	0.0041333	0.00530112	0.000402437	0.0931705	0.208514	0.638008	0.0537052	1	1	-1	1	0	0	-1	17.8106	16.2992	25.8438
Solyc02g024050.1.1	Solyc02g024050.2.1	7.3	OPP.electron transfer	o	highly similar to ( 610) AT1G30510 | Symbols: ATRFNR2 | ATRFNR2 (ROOT FNR 2); FAD binding / NADP or NADPH binding / electron carrier/ ferredoxin-NADP+ reductase/ oxidoreductase | chr1:10807150-10808984 REVERSEhighly similar to ( 726) FENR2_TOBAC Ferredoxin--NADP reductase, root-type isozyme, chloroplast precursor (EC 1.18.1.2) (FNR) - Nicotiana tabacum (Common tobacco) CysJ NAD_binding_1 PRK06214…	>Solyc02g024050.1.1 genomic_reference:SL2.31ch02 evidence_code:10F1H1E1IEG gene_region:15568290-15573546 functional_description:Ferredoxin--NADP reductase (AHRD V1 ***- B9SB31_RICCO); contains Interpro domain(s) IPR012146 Ferredoxin--NADP reductase	N	7.93526	8.06111	8.37	8.20592	6.37572	6.35342	6.4135	5.59532	7.6238	P	P	P	P	M	M	M	A	P	-0.434738	-0.308889	0.164081	0.818177	0.780403	0.758094	-2.02848	0.0242682	0.0729836	0.06103	0.0880379	0.212356	0.533212	0.00288327	-1	-1	1	1	0	0	-1	2.76583	10.0278	3.33534
Solyc07g006570.1.1	Solyc07g006570.2.1	27.1.19	RNA.processing.ribonucleases	d	very weakly similar to (76.3) AT1G26820 | Symbols: RNS3 | RNS3 (RIBONUCLEASE 3); RNA binding / endoribonuclease/ ribonuclease T2 | chr1:9292760-9293722 REVERSEvery weakly similar to (64.7) RN28_PANGI Ribonuclease-like storage protein precursor (Root 28 kDa major protein) - Panax ginseng (Korean ginseng) Ribonuclease_T2 RNase_T2 RNase_T2_euk RNase_T2_prok Rna S8-RNase (Fragment) (AHRD V1 **-- Q5XP…	>Solyc07g006570.1.1 genomic_reference:SL2.31ch07 evidence_code:10F1H0E1IEG gene_region:1383221-1384731 functional_description:S8-RNase (Fragment) (AHRD V1 **-- Q5XPJ2_MALDO); contains Interpro domain(s) IPR001568 Ribonuclease T2	Y	8.98117	8.95214	8.81734	9.12413						P	P	P	P						0.163832	0.1348	-0.306788					0.140334	0.211681	0.00956734					0	0	-1	0	0	0	0	1.62304	1.0988	5.69131
Solyc07g006860.1.1	Solyc07g006860.2.1	10.7	cell wall.modification	cw	moderately similar to ( 370) AT4G25810 | Symbols: XTR6, XTH23 | XTR6 (XYLOGLUCAN ENDOTRANSGLYCOSYLASE 6); hydrolase, acting on glycosyl bonds / hydrolase, hydrolyzing O-glycosyl compounds / xyloglucan:xyloglucosyl transferase | chr4:13128694-13129715 FORWARDmoderately similar to ( 361) BRU1_SOYBN Brassinosteroid-regulated protein BRU1 precursor - Glycine max (Soybean)GH16_XET Glyco_hydro_16 Glyco…	>Solyc07g006860.1.1 genomic_reference:SL2.31ch07 evidence_code:10F0H1E0IEG gene_region:1718018-1719539 functional_description:Xyloglucan endotransglucosylase/hydrolase 3 (AHRD V1 **** Q06BI4_CUCME); contains Interpro domain(s) IPR016455 Xyloglucan endot	Y	8.77094	8.93531	8.09961	9.5239	7.66979	7.42781	7.66319	6.68336	8.80841	P	P	P	P	P	P	P	M	P	0.671335	0.835708	-1.42429	0.979838	0.986436	0.744449	-2.12506	0.0190713	0.00951497	0.000232273	0.0237459	0.046667	0.386991	0.000327302	1	1	-1	1	1	0	-1	8.10509	12.56	36.4819
Solyc07g006870.1.1	Solyc07g006870.2.1	10.7	cell wall.modification	cw	moderately similar to ( 383) AT5G57550 | Symbols: XTR3 | XTR3 (XYLOGLUCAN ENDOTRANSGLYCOSYLASE 3); hydrolase, acting on glycosyl bonds / xyloglucan:xyloglucosyl transferase | chr5:23305055-23306384 REVERSEmoderately similar to ( 364) BRU1_SOYBN Brassinosteroid-regulated protein BRU1 precursor - Glycine max (Soybean)GH16_XET Glyco_hydro_16 Glyco_hydrolase_16 GH16_GPI_glucanosyltransferase GH16_lic…	>Solyc07g006870.1.1 genomic_reference:SL2.31ch07 evidence_code:10F0H1E0IEG gene_region:1722270-1723942 functional_description:Xyloglucan endotransglucosylase/hydrolase 8 (AHRD V1 **** C0IRI1_MALDO); contains Interpro domain(s) IPR016455 Xyloglucan endot	Y	7.55361	7.62626	8.29793	7.6934	7.62587	8.04123	7.54385	8.11301	7.52953	P	P	P	P	P	P	P	P	P	-0.744318	-0.671671	0.604529	-0.569161	-0.487141	-0.0717863	0.583481	0.0016555	0.000981019	0.000165172	0.0395817	0.139003	0.656746	0.0122229	-1	-1	1	-1	0	0	1	79.6334	64.8473	52.5306
Solyc07g007550.1.1	Solyc07g007550.2.1	10.6	cell wall.degradation	cw	highly similar to ( 668) AT5G34940 | Symbols: AtGUS3 | AtGUS3 (Arabidopsis thaliana glucuronidase 3); beta-glucuronidase | chr5:13236566-13238718 REVERSEGlyco_hydro_79n Heparanase (AHRD V1 **** A2Y9Y7_ORYSI); contains Interpro domain(s) IPR005199 Glycoside hydrolase family 79, N-terminal	>Solyc07g007550.1.1 genomic_reference:SL2.31ch07 evidence_code:10F1H1E1IEG gene_region:2221553-2226262 functional_description:Heparanase (AHRD V1 **** A2Y9Y7_ORYSI); contains Interpro domain(s) IPR005199 Glycoside hydrolase family 79, N-terminal	Y	9.16396	9.11608	8.71169	9.30577	8.80886	8.83468	8.96868	8.6953	9.11612	P	P	P	P	P	P	P	P	P	0.452278	0.404394	-0.594086	0.273382	0.113558	0.139379	-0.420813	0.00234379	0.00320712	0.000205978	0.100832	0.328036	0.656746	0.0194958	1	1	-1	0	0	0	-1	25.8911	20.699	44.6723
Solyc07g007670.1.1	Solyc07g007670.2.1	26.13	misc.acid and other phosphatases	m	highly similar to ( 726) AT5G34850 | Symbols: ATPAP26, PAP26 | PAP26 (PURPLE ACID PHOSPHATASE 26); acid phosphatase/ protein serine/threonine phosphatase | chr5:13108475-13111217 REVERSEhighly similar to ( 515) PPAF_SOYBN Purple acid phosphatase precursor (EC 3.1.3.2) (Manganese(II) purple acid phosphatase) - Glycine max (Soybean) Metallophos Purple acid phosphatase 3 (AHRD V1 **** Q6J5M8_SOLTU);…	>Solyc07g007670.1.1 genomic_reference:SL2.31ch07 evidence_code:10F1H1E1IEG gene_region:2316755-2323513 functional_description:Purple acid phosphatase 3 (AHRD V1 **** Q6J5M8_SOLTU); contains Interpro domain(s) IPR015914 Purple acid phosphatase, N-termina	Y	8.16232	8.05723	8.04766	8.31531	7.26878	7.12164	7.82847	6.59184	8.49983	P	P	P	P	P	P	P	M	P	0.114662	0.00956689	-0.26765	1.23663	0.676938	0.529802	-1.90799	0.183999	0.456479	0.00942283	0.0614736	0.270939	0.656746	0.00712078	0	0	-1	1	0	0	-1	1.05446	0.00734064	5.7455
Solyc07g017600.1.1	Solyc07g017600.2.1	10.8.1	cell wall.pectin*esterases.PME	cw	highly similar to ( 624) AT4G33220 | Symbols: PME44, ATPME44 | enzyme inhibitor/ pectinesterase | chr4:16022506-16026130 FORWARDhighly similar to ( 625) PME_PRUPE Pectinesterase PPE8B precursor (EC 3.1.1.11) (Pectin methylesterase) (PE) - Prunus persica (Peach)Pectinesterase PemB PRK10531 PMEI Pectinesterase (AHRD V1 ***- A9P7W7_POPTR); contains Interpro domain(s) IPR000070 Pectinesterase, cataly…	>Solyc07g017600.1.1 genomic_reference:SL2.31ch07 evidence_code:10F0H1E1IEG gene_region:7622130-7626858 functional_description:Pectinesterase (AHRD V1 ***- A9P7W7_POPTR); contains Interpro domain(s) IPR000070 Pectinesterase, catalytic	Y					5.80696	5.82807	6.7072	5.96145	7.37382					M	M	P	M	P				0.745754	-0.154489	-0.133383	-1.41237				0.0874085	0.329347	0.656746	0.00712078	0	0	0	1	0	0	-1
Solyc02g083810.1.1	Solyc02g083810.2.1	1.1.5.3	PS.lightreaction.other electron carrier (ox/red).ferredoxin reductase	o	highly similar to ( 513) AT1G20020 | Symbols: ATLFNR2 | FNR2 (FERREDOXIN-NADP(+)-OXIDOREDUCTASE 2); NADPH dehydrogenase/ oxidoreductase/ poly(U) binding | chr1:6942851-6944868 FORWARDhighly similar to ( 608) FENR1_TOBAC Ferredoxin--NADP reductase, leaf-type isozyme, chloroplast precursor (EC 1.18.1.2) (FNR) - Nicotiana tabacum (Common tobacco) CysJ NAD_binding_1 PRK06214 cysJ Hmp NqrF PRK05464 Ub…	>Solyc02g083810.1.1 genomic_reference:SL2.31ch02 evidence_code:10F0H1E1IEG gene_region:41647175-41649934 functional_description:Ferredoxin--NADP reductase (AHRD V1 ***- D7MN04_ARALY); contains Interpro domain(s) IPR012146 Ferredoxin--NADP reductase	N	6.16641	6.13383	7.10094	6.37205						M	M	P	P						-0.934533	-0.967117	0.728898					0.00534251	0.00490203	0.00347935					-1	-1	1	0	0	0	0	0.360725	0.0797472	2.39547
Solyc07g041900.1.1	Solyc07g041900.2.1	29.5.3	protein.degradation.cysteine protease	p	moderately similar to ( 495) AT3G45310 | Symbols: | cysteine proteinase, putative | chr3:16628704-16630473 REVERSEmoderately similar to ( 491) CYSP2_MAIZE Cysteine proteinase 2 precursor (EC 3.4.22.-) - Zea mays (Maize) Peptidase_C1A Peptidase_C1 Pept_C1 Peptidase_C1A_CathepsinB Peptidase_C1A_CathepsinC Peptidase_C1 Peptidase_C1A_CathepsinX COG4870 Inhibitor_I29 Cathepsin L-like cysteine proteina…	>Solyc07g041900.1.1 genomic_reference:SL2.31ch07 evidence_code:10F1H1E1IEG gene_region:51828459-51830426 functional_description:Cathepsin L-like cysteine proteinase (AHRD V1 **** A7LJ78_DERVA); contains Interpro domain(s) IPR013128 Peptidase C1A, papain	Y	8.90902	8.8918	9.17055	8.8297	8.65106	8.77809	8.73788	9.07012	8.83392	P	P	P	P	P	P	P	P	P	-0.261524	-0.278749	0.340846	-0.33224	-0.419054	-0.292028	0.236193	0.0614345	0.0603126	0.00794335	0.0260602	0.040776	0.322287	0.0241933	-1	-1	1	-1	-1	0	1	3.68848	4.19037	6.26527
Solyc07g041970.1.1	Solyc07g041970.2.1	29.5.1	protein.degradation.subtilases	p	highly similar to ( 980) AT2G05920 | Symbols: | subtilase family protein | chr2:2269831-2272207 REVERSEPA_subtilisin_like PA Subtilisin_N Peptidase_S8 PA_C5a_like PA Subtilisin-like protease (AHRD V1 **-- B6SZ82_MAIZE); contains Interpro domain(s) IPR015500 Peptidase S8, subtilisin-related	>Solyc07g041970.1.1 genomic_reference:SL2.31ch07 evidence_code:10F0H1E1IEG gene_region:52037213-52039795 functional_description:Subtilisin-like protease (AHRD V1 **-- B6SZ82_MAIZE); contains Interpro domain(s) IPR015500 Peptidase S8, subtilisin-related	Y					6.14897	5.88125	7.21666	5.59532	6.04832					M	M	P	A	M				1.62134	0.553644	0.285932	-0.452996				0.0144205	0.225413	0.656746	0.0704526	0	0	0	1	0	0	-1
Solyc07g043240.1.1	Solyc07g043240.2.1	10.8.1	cell wall.pectin*esterases.PME	cw	moderately similar to ( 469) AT1G05310 | Symbols: | pectinesterase family protein | chr1:1550615-1552434 REVERSEweakly similar to ( 164) PME3_CITSI Pectinesterase-3 precursor (EC 3.1.1.11) (Pectin methylesterase 3) (PE 3) - Citrus sinensis (Sweet orange)Pectinesterase PemB PRK10531 Pectinesterase (AHRD V1 **** B9S4Z6_RICCO); contains Interpro domain(s) IPR000070 Pectinesterase, catalytic	>Solyc07g043240.1.1 genomic_reference:SL2.31ch07 evidence_code:10F0H1E0IEG gene_region:54206115-54208864 functional_description:Pectinesterase (AHRD V1 **** B9S4Z6_RICCO); contains Interpro domain(s) IPR000070 Pectinesterase, catalytic	Y	7.72991	7.72823	6.51997	8.14826	7.09729	6.66614	7.12874	6.80446	8.11416	P	P	M	P	P	P	P	P	P	1.20994	1.20826	-1.62829	0.324272	0.292828	-0.13832	-1.30969	0.00329316	0.00320712	0.000227196	0.127178	0.288067	0.656746	0.00214952	1	1	-1	0	0	0	-1	21.1222	21.0634	38.2536
Solyc04g011510.1.1	Solyc04g011510.2.1	1.3.5	PS.calvin cycle.TPI	o	moderately similar to ( 352) AT3G55440 | Symbols: ATCTIMC, TPI | TPI (TRIOSEPHOSPHATE ISOMERASE); triose-phosphate isomerase | chr3:20553794-20556078 FORWARDmoderately similar to ( 376) TPIS_PETHY Triosephosphate isomerase, cytosolic (EC 5.3.1.1) (TIM) (Triose-phosphate isomerase) - Petunia hybrida (Petunia) TIM TIM tpiA TpiA PRK04302 Triosephosphate isomerase (AHRD V1 **** Q38JI4_SOLTU); contain…	>Solyc04g011510.1.1 genomic_reference:SL2.31ch04 evidence_code:10F0H1E1IEG gene_region:3944492-3948735 functional_description:Triosephosphate isomerase (AHRD V1 **** Q38JI4_SOLTU); contains Interpro domain(s) IPR000652 Triosephosphate isomerase	N	7.37167	7.67522	7.52936	7.42821						P	P	P	P						-0.157694	0.145856	0.10115					0.364455	0.427033	0.137882					0	0	0	0	0	0	0	37.8092	37.7066	27.6322
Solyc07g045440.1.1	Solyc07g045440.1.1	10.5.1.1	cell wall.cell wall proteins.AGPs.AGP	cw	moderately similar to ( 384) AT4G12730 | Symbols: FLA2 | FLA2 (FASCICLIN-LIKE ARABINOGALACTAN 2) | chr4:7491598-7492809 REVERSEFasciclin Fasciclin-like arabinogalactan protein 19 (AHRD V1 ***- A9XTM4_GOSHI); contains Interpro domain(s) IPR000782 FAS1 domain	>Solyc07g045440.1.1 genomic_reference:SL2.31ch07 evidence_code:10F0H1E1IEG gene_region:55863080-55864309 functional_description:Fasciclin-like arabinogalactan protein 19 (AHRD V1 ***- A9XTM4_GOSHI); contains Interpro domain(s) IPR000782 FAS1 domain	Y	9.14762	9.13092	8.758	9.08165	9.09809	9.05817	9.20553	9.09857	9.14345	P	P	P	P	P	P	P	P	P	0.389616	0.372918	-0.323652	0.106965	-0.000483483	-0.0404038	-0.0448808	0.00182302	0.0011046	0.000345145	0.103143	0.390379	0.656746	0.0998753	1	1	-1	0	0	0	-1	41.4177	37.9436	28.5804
Solyc07g047740.1.1	Solyc07g047740.2.1	26.12	misc.peroxidases	po	moderately similar to ( 456) AT1G05260 | Symbols: RCI3, RCI3A | RCI3 (RARE COLD INDUCIBLE GENE 3); peroxidase | chr1:1529827-1531271 FORWARDmoderately similar to ( 344) PER1_ORYSA Peroxidase 1 precursor (EC 1.11.1.7) - Oryza sativa (Rice)secretory_peroxidase plant_peroxidase peroxidase ascorbate_peroxidase Peroxidase (AHRD V1 **** Q07445_SOLLC); contains Interpro domain(s) IPR002016 Haem peroxida…	>Solyc07g047740.1.1 genomic_reference:SL2.31ch07 evidence_code:10F1H1E1IEG gene_region:56277266-56278516 functional_description:Peroxidase (AHRD V1 **** Q07445_SOLLC); contains Interpro domain(s) IPR002016 Haem peroxidase, plant/fungal/bacterial	Y	8.17741	8.29233	7.55326	8.45148	7.55283	6.94295	7.51265	7.02224	8.59354	P	P	P	P	P	P	P	P	P	0.624155	0.739075	-0.898221	0.490408	0.530592	-0.0792926	-1.5713	0.00213145	0.0011046	0.000158626	0.125719	0.253854	0.656746	0.00444793	1	1	-1	0	0	0	-1	29.1511	40.8741	60.3723
Solyc07g048050.1.1	Solyc07g048050.1.1	17.2.3	hormone metabolism.auxin.induced-regulated-responsive-activated	m	moderately similar to ( 498) AT2G04850 | Symbols: | auxin-responsive protein-related | chr2:1704298-1705608 FORWARD B561 DUF568 DoH Dopamine beta-monooxygenase (AHRD V1 **-- B6SK92_MAIZE); contains Interpro domain(s) IPR007613 Protein of unknown function DUF568, DOMON-like	>Solyc07g048050.1.1 genomic_reference:SL2.31ch07 evidence_code:10F0H1E1IEG gene_region:56560768-56561979 functional_description:Dopamine beta-monooxygenase (AHRD V1 **-- B6SK92_MAIZE); contains Interpro domain(s) IPR007613 Protein of unknown function DU	Y					6.30711	5.50225	5.47787	5.59532	6.00115					M	A	A	A	M				-0.117453	0.711791	-0.0930742	-0.405826				0.17147	0.201512	0.656746	0.0756797	0	0	0	0	0	0	-1
Solyc05g008600.1.1	Solyc05g008600.2.1	1.3.6	PS.calvin cycle.aldolase	o	highly similar to ( 648) AT2G01140 | Symbols: | fructose-bisphosphate aldolase, putative | chr2:95006-96491 REVERSEhighly similar to ( 589) ALFC_ORYSA Fructose-bisphosphate aldolase, chloroplast precursor (EC 4.1.2.13) (ALDP) - Oryza sativa (Rice) Glycolytic FBP_aldolase_I_a COG3588 FBP_aldolase_I PRK05377 FBP_aldolase_I_bact Fructose-bisphosphate aldolase (AHRD V1 ***- B9SJY9_RICCO); contains In…	>Solyc05g008600.1.1 genomic_reference:SL2.31ch05 evidence_code:10F1H1E1IEG gene_region:2917196-2920087 functional_description:Fructose-bisphosphate aldolase (AHRD V1 ***- B9SJY9_RICCO); contains Interpro domain(s) IPR000741 Fructose-bisphosphate aldolas	N	6.47982	6.35207	7.14672	6.79956						M	M	P	M						-0.666902	-0.79465	0.347154					0.146079	0.129405	0.0915077					0	0	1	0	0	0	0	0.0116649	0.971314	0.542119
Solyc05g052600.1.1	Solyc05g052600.2.1	1.3.9	PS.calvin cycle.seduheptulose bisphosphatase	o	highly similar to ( 602) AT3G55800 | Symbols: SBPASE | SBPASE (sedoheptulose-bisphosphatase); phosphoric ester hydrolase/ sedoheptulose-bisphosphatase | chr3:20709640-20711421 FORWARDhighly similar to ( 616) S17P_SPIOL Sedoheptulose-1,7-bisphosphatase, chloroplast precursor (EC 3.1.3.37) (Sedoheptulose-bisphosphatase) (SBPase) (SED(1,7)P2ase) - Spinacia oleracea (Spinach) FBPase FBPase PRK09293 F…	>Solyc05g052600.1.1 genomic_reference:SL2.31ch05 evidence_code:10F1H1E1IEG gene_region:61953604-61956555 functional_description:Fructose-1 6-bisphosphatase class 1 (AHRD V1 **** B9M1N3_GEOSF); contains Interpro domain(s) IPR000146 Fructose-1,6-bisphosph	N	7.14189	6.57776	7.73478	6.89529						P	M	P	P						-0.592896	-1.15703	0.839491					0.144302	0.0355726	0.0225108					0	-1	1	0	0	0	0	13.9256	0.0047048	13.0458
Solyc07g052230.1.1	Solyc07g052230.2.1	26.7	misc.oxidases - copper, flavone etc	r	highly similar to ( 746) AT4G22010 | Symbols: sks4 | sks4 (SKU5 Similar 4); copper ion binding / oxidoreductase | chr4:11663429-11666463 FORWARDhighly similar to ( 544) NTP3_TOBAC Pollen-specific protein NTP303 precursor - Nicotiana tabacum (Common tobacco) Cu-oxidase Cu-oxidase_3 Cu-oxidase_2 SufI Laccase-22 (AHRD V1 **-- LAC22_ORYSJ); contains Interpro domain(s) IPR001117 Multicopper oxidase, t…	>Solyc07g052230.1.1 genomic_reference:SL2.31ch07 evidence_code:10F0H1E1IEG gene_region:58048638-58051168 functional_description:Laccase-22 (AHRD V1 **-- LAC22_ORYSJ); contains Interpro domain(s) IPR001117 Multicopper oxidase, type 1	Y					5.47171	5.50225	5.47787	5.59532	5.80601					A	A	A	A	M				-0.117453	-0.123607	-0.0930742	-0.210692				0.168018	0.329347	0.656746	0.0760796	0	0	0	0	0	0	-1
Solyc07g052240.1.1	Solyc07g052240.2.1	26.7	misc.oxidases - copper, flavone etc	r	highly similar to ( 789) AT1G76160 | Symbols: sks5 | sks5 (SKU5 Similar 5); copper ion binding / oxidoreductase | chr1:28578211-28581020 REVERSEhighly similar to ( 547) ASO_BRANA L-ascorbate oxidase homolog precursor (EC 1.10.3.3) (Ascorbase) - Brassica napus (Rape) Cu-oxidase_3 Cu-oxidase Cu-oxidase_2 SufI Laccase-22 (AHRD V1 **-- LAC22_ORYSJ); contains Interpro domain(s) IPR001117 Multicopper o…	>Solyc07g052240.1.1 genomic_reference:SL2.31ch07 evidence_code:10F1H1E1IEG gene_region:58052330-58055404 functional_description:Laccase-22 (AHRD V1 **-- LAC22_ORYSJ); contains Interpro domain(s) IPR001117 Multicopper oxidase, type 1	Y					7.69256	7.66587	7.7712	7.9442	8.17537					P	P	P	P	P				-0.173003	-0.251644	-0.278337	-0.231164				0.132495	0.223274	0.515337	0.0620384	0	0	0	0	0	0	-1
Solyc06g083190.1.1	Solyc06g083190.2.1	31.3.1	cell.cycle.peptidylprolyl isomerase	o	highly similar to ( 741) AT3G25230 | Symbols: ROF1, ATFKBP62, FKBP62 | ROF1 (ROTAMASE FKBP 1); FK506 binding / calmodulin binding / peptidyl-prolyl cis-trans isomerase | chr3:9188257-9191175 FORWARDhighly similar to ( 721) FKB70_WHEAT 70 kDa peptidyl-prolyl isomerase (EC 5.2.1.8) (Peptidyl-prolyl cis-trans isomerase) (PPIase) (Rotamase) - Triticum aestivum (Wheat) FKBP_C FkpA PRK11570 PRK10902 TP…	>Solyc06g083190.1.1 genomic_reference:SL2.31ch06 evidence_code:10F1H1E1IEG gene_region:45006987-45010515 functional_description:Peptidyl-prolyl cis-trans isomerase (AHRD V1 ***- Q86M29_BRUMA); contains Interpro domain(s) IPR001179 Peptidyl-prolyl cis-tr	N	5.98563	6.00383	6.02965	6.50384						A	A	A	M						-0.0440157	-0.0258163	-0.47419					0.369132	0.455352	0.0114644					0	0	-1	0	0	0	0	7.05944	6.78697	7.12528
Solyc07g052510.1.1	Solyc07g052510.2.1	26.12	misc.peroxidases	po	moderately similar to ( 440) AT1G05260 | Symbols: RCI3, RCI3A | RCI3 (RARE COLD INDUCIBLE GENE 3); peroxidase | chr1:1529827-1531271 FORWARDmoderately similar to ( 341) PER1_ORYSA Peroxidase 1 precursor (EC 1.11.1.7) - Oryza sativa (Rice)secretory_peroxidase plant_peroxidase peroxidase ascorbate_peroxidase Peroxidase (AHRD V1 **** Q07446_SOLLC); contains Interpro domain(s) IPR002016 Haem peroxida…	>Solyc07g052510.1.1 genomic_reference:SL2.31ch07 evidence_code:10F1H1E1IEG gene_region:58345317-58346740 functional_description:Peroxidase (AHRD V1 **** Q07446_SOLLC); contains Interpro domain(s) IPR002016 Haem peroxidase, plant/fungal/bacterial	Y	9.78664	9.81833	9.55158	9.82402	9.69468	9.80855	9.7129	9.85108	9.72801	P	P	P	P	P	P	P	P	P	0.235068	0.266757	-0.272446	-0.138174	-0.156395	-0.0425309	0.123068	0.0440814	0.0325133	0.00744404	0.103143	0.212356	0.656746	0.0640764	1	1	-1	0	0	0	1	4.83936	6.23206	6.50073
Solyc07g053540.1.1	Solyc07g053540.1.1	10.5.1.1	cell wall.cell wall proteins.AGPs.AGP	cw	weakly similar to ( 120) AT1G03870 | Symbols: FLA9 | FLA9 (FASCICLIN-LIKE ARABINOOGALACTAN 9) | chr1:982625-983368 REVERSEFasciclin FAS1 COG2335 Fasciclin-like arabinogalactan protein 4 (AHRD V1 ***- A9XTK9_GOSHI); contains Interpro domain(s) IPR000782 FAS1 domain	>Solyc07g053540.1.1 genomic_reference:SL2.31ch07 evidence_code:10F0H1E1IEG gene_region:59286902-59287645 functional_description:Fasciclin-like arabinogalactan protein 4 (AHRD V1 ***- A9XTK9_GOSHI); contains Interpro domain(s) IPR000782 FAS1 domain	Y	8.10731	7.86627	7.45555	7.80562	7.60354	7.02395	7.62902	7.22075	7.59303	P	P	P	P	P	P	P	P	P	0.651761	0.410723	-0.350077	0.408265	0.382787	-0.196807	-0.372281	0.0553031	0.165153	0.0551529	0.131435	0.288067	0.656746	0.0786008	1	0	-1	0	0	0	-1	4.02396	1.598	1.16092
Solyc07g055690.1.1	Solyc07g055690.1.1	30.2.24	signalling.receptor kinases.S-locus glycoprotein like	s	weakly similar to ( 129) AT5G35370 | Symbols: | ATP binding / carbohydrate binding / kinase/ protein kinase/ protein serine/threonine kinase/ protein tyrosine kinase/ sugar binding | chr5:13588564-13591182 REVERSEweakly similar to ( 114) EP1G_DAUCA Epidermis-specific secreted glycoprotein EP1 precursor (52/54 kDa medium protein) - Daucus carota (Carrot)B_lectin B_lectin B_lectin S-locus-specific …	>Solyc07g055690.1.1 genomic_reference:SL2.31ch07 evidence_code:10F0H1E1IEG gene_region:60960267-60961613 functional_description:S-locus-specific glycoprotein S6 (AHRD V1 **-- SLSG6_BRAOL); contains Interpro domain(s) IPR001480 Curculin-like (mannose-bin	Y					6.0488	6.3689	7.45368	5.59532	6.10447					M	P	P	A	M				1.85835	0.453476	0.773581	-0.509153				0.0144205	0.288067	0.515337	0.0741973	0	0	0	1	0	0	-1
Solyc07g063740.1.1	Solyc07g063740.2.1	1.1.5.2	PS.lightreaction.other electron carrier (ox/red).ferredoxin	o	weakly similar to ( 137) AT1G02180 | Symbols: | ferredoxin-related | chr1:413619-414505 REVERSE Ferredoxin-like (AHRD V1 ***- Q6EP30_ORYSJ)	>Solyc07g063740.1.1 genomic_reference:SL2.31ch07 evidence_code:10F0H1E1IEG gene_region:63341086-63344351 functional_description:Ferredoxin-like (AHRD V1 ***- Q6EP30_ORYSJ)	N	8.0096	8.02758	7.84301	7.92184	8.34175	8.5562	8.14401	7.67235	8.0575	P	P	P	P	P	P	P	P	P	0.166593	0.18457	-0.078828	0.471653	0.669399	0.883849	-0.385144	0.111644	0.10538	0.0876273	0.126291	0.212356	0.416808	0.0810006	0	0	-1	0	0	0	-1	5.59539	16.6628	37.3912
Solyc09g009260.1.1	Solyc09g009260.2.1	1.3.6	PS.calvin cycle.aldolase	o	highly similar to ( 602) AT2G36460 | Symbols: | fructose-bisphosphate aldolase, putative | chr2:15296929-15297732 REVERSEhighly similar to ( 600) ALF_ORYSA Fructose-bisphosphate aldolase cytoplasmic isozyme (EC 4.1.2.13) (Gravity-specific protein GSC 233) - Oryza sativa (Rice) Glycolytic FBP_aldolase_I_a COG3588 FBP_aldolase_I FBP_aldolase_I_bact PRK05377 Fructose-bisphosphate aldolase (AHRD V1 *…	>Solyc09g009260.1.1 genomic_reference:SL2.31ch09 evidence_code:10F0H1E1IEG gene_region:2645029-2646904 functional_description:Fructose-bisphosphate aldolase (AHRD V1 ***- Q2PYX3_SOLTU); contains Interpro domain(s) IPR000741 Fructose-bisphosphate aldolas	N	8.10433	7.73603	6.46637	7.99876						P	P	M	P						1.63796	1.26966	-1.53239					0.00242601	0.00625827	0.000526337					1	1	-1	0	0	0	0	24.1186	21.2535	34.1574
Solyc10g085220.1.1	Solyc10g085220.1.1	34.9	transport.metabolite transporters at the mitochondrial membrane	o	highly similar to ( 617) AT5G34940 | Symbols: AtGUS3 | AtGUS3 (Arabidopsis thaliana glucuronidase 3); beta-glucuronidase | chr5:13236566-13238718 REVERSEvery weakly similar to (65.5) BT1_MAIZE Protein brittle-1, chloroplast precursor - Zea mays (Maize) Glyco_hydro_79n Mito_carr Mitochondrial carrier protein expressed (AHRD V1 *-*- Q10MX0_ORYSJ); contains Interpro domain(s) IPR005199 Glycoside hyd…	>Solyc10g085220.1.1 genomic_reference:SL2.31ch10 evidence_code:10F0H1E1IEG gene_region:63812170-63820294 functional_description:Mitochondrial carrier protein expressed (AHRD V1 *-*- Q10MX0_ORYSJ); contains Interpro domain(s) IPR005199 Glycoside hydrolas	N					5.47171	5.50225	5.47787	5.59532	5.80147					A	A	A	A	M				-0.117453	-0.123607	-0.0930742	-0.206146				0.1701	0.329347	0.656746	0.0810006	0	0	0	0	0	0	-1	2.11962	2.60175	0.474576
Solyc07g064240.1.1	Solyc07g064240.2.1	26.19	misc.plastocyanin-like	r	weakly similar to ( 132) AT3G20570 | Symbols: | plastocyanin-like domain-containing protein | chr3:7186754-7187453 REVERSEvery weakly similar to (67.4) NO16_MEDTR Early nodulin 16 precursor (N-16) - Medicago truncatula (Barrel medic)Cu_bind_like CT099 (Fragment) (AHRD V1 *--- Q4KR14_SOLPE); contains Interpro domain(s) IPR003245 Plastocyanin-like	>Solyc07g064240.1.1 genomic_reference:SL2.31ch07 evidence_code:10F0H1E0IEG gene_region:63691231-63692394 functional_description:CT099 (Fragment) (AHRD V1 *--- Q4KR14_SOLPE); contains Interpro domain(s) IPR003245 Plastocyanin-like	Y					5.47171	5.50225	7.12282	5.59532	5.94928					A	M	P	A	M				1.5275	-0.123607	-0.0930742	-0.353955				0.0243761	0.335614	0.656746	0.093707	0	0	0	1	0	0	-1
Solyc11g069040.1.1	Solyc11g069040.2.1	24.x	Biodegradation of Xenobiotics	o	moderately similar to ( 293) AT1G08110 | Symbols: | lactoylglutathione lyase, putative / glyoxalase I, putative | chr1:2535463-2537630 FORWARDmoderately similar to ( 318) LGUL_CICAR Lactoylglutathione lyase (EC 4.4.1.5) (Methylglyoxalase) (Aldoketomutase) (Glyoxalase I) (Glx I) (Ketone-aldehyde mutase) (S-D-lactoylglutathione methylglyoxal lyase) - Cicer arietinum (Chickpea) (Garbanzo) PRK10291 G…	>Solyc11g069040.1.1 genomic_reference:SL2.31ch11 evidence_code:10F0H1E1IEG gene_region:50694549-50702363 functional_description:Lactoylglutathione lyase (AHRD V1 ***- B6SGV9_MAIZE); contains Interpro domain(s) IPR004361 Glyoxalase I	N	7.36644	7.5324	8.58781	7.5373						P	P	P	P						-1.22137	-1.05541	1.05051					0.00776117	0.0153877	0.00357091					-1	-1	1	0	0	0	0	11.403	7.48308	15.2797
Solyc07g065090.1.1	Solyc07g065090.1.1	30.2.3	signalling.receptor kinases.leucine rich repeat III	s	moderately similar to ( 402) AT5G06860 | Symbols: PGIP1, ATPGIP1 | PGIP1 (POLYGALACTURONASE INHIBITING PROTEIN 1); protein binding | chr5:2132373-2133434 FORWARDmoderately similar to ( 294) PGIP3_PHAVU Polygalacturonase inhibitor 3 precursor (Polygalacturonase-inhibiting protein) (PGIP-2) (PGIP-3) - Phaseolus vulgaris (Kidney bean) (French bean) Polygalacturonase inhibitor protein (AHRD V1 ***- Q…	>Solyc07g065090.1.1 genomic_reference:SL2.31ch07 evidence_code:10F0H1E1IEG gene_region:64227706-64228689 functional_description:Polygalacturonase inhibitor protein (AHRD V1 ***- Q40160_SOLLC); contains Interpro domain(s) IPR013210 Leucine-rich repeat, N	Y	6.3635	6.29396	6.02965	6.71247						M	M	A	M						0.333853	0.264311	-0.682824					0.245326	0.327653	0.0316952					0	0	-1	0	0	0	0	0.558825	0.350264	2.33767
Solyc07g065110.1.1	Solyc07g065110.1.1	26.21	misc.protease inhibitor/seed storage/lipid transfer protein (LTP) family protein	m	very weakly similar to (60.8) AT5G55410 | Symbols: | protease inhibitor/seed storage/lipid transfer protein (LTP) family protein | chr5:22460677-22461009 FORWARDnsLTP_like Protease inhibitor/seed storage/lipid transfer protein family protein (AHRD V1 **-* D7MKH4_ARALY); contains Interpro domain(s) IPR003612 Plant lipid transfer protein/seed storage/trypsin-alpha amylase inhibitor	>Solyc07g065110.1.1 genomic_reference:SL2.31ch07 evidence_code:10F0H0E1IEG gene_region:64236174-64236488 functional_description:Protease inhibitor/seed storage/lipid transfer protein family protein (AHRD V1 **-* D7MKH4_ARALY); contains Interpro domain(s)	Y	7.7952	7.92531	8.06056	7.74887						P	P	P	P						-0.265365	-0.135248	0.311691					0.0723262	0.247899	0.0141879					-1	0	1	0	0	0	0	3.1841	0.827111	4.39288
Solyc07g065120.1.1	Solyc07g065120.2.1	11.9.3.3	lipid metabolism.lipid degradation.lysophospholipases.glycerophosphodiester phosphodiesterase	m	highly similar to ( 832) AT5G55480 | Symbols: SVL1 | SVL1 (SHV3-LIKE 1); glycerophosphodiester phosphodiesterase/ phosphoric diester hydrolase | chr5:22474277-22477819 FORWARD GDPD UgpQ glpQ Glycerophosphoryl diester phosphodiesterase family protein (AHRD V1 ***- D7MKI0_ARALY); contains Interpro domain(s) IPR017946 PLC-like phosphodiesterase, TIM beta/alpha-barrel domain	>Solyc07g065120.1.1 genomic_reference:SL2.31ch07 evidence_code:10F0H1E1IEG gene_region:64248109-64254766 functional_description:Glycerophosphoryl diester phosphodiesterase family protein (AHRD V1 ***- D7MKI0_ARALY); contains Interpro domain(s) IPR017946	Y	8.76269	8.93453	9.17518	8.72252	8.69265	8.71079	8.61791	9.07646	8.65387	P	P	P	P	P	P	P	P	P	-0.412491	-0.240652	0.452654	-0.458547	-0.383807	-0.365673	0.422588	0.0553031	0.185276	0.0124533	0.0144205	0.046667	0.238749	0.00392665	-1	0	1	-1	-1	0	1	4.01406	1.36626	4.83379
Solyc08g005000.1.1	Solyc08g005000.2.1	26.4.1	misc.beta 1,3 glucan hydrolases.glucan endo-1,3-beta-glucosidase	sr	highly similar to ( 501) AT1G66250 | Symbols: | glycosyl hydrolase family 17 protein | chr1:24693063-24695416 FORWARDweakly similar to ( 183) E13B_WHEAT Glucan endo-1,3-beta-glucosidase precursor (EC 3.2.1.39) ((1->3)-beta-glucan endohydrolase) ((1->3)-beta-glucanase) (Beta-1,3-endoglucanase) - Triticum aestivum (Wheat)Glyco_hydro_17 X8 COG5309 Glucan endo-1 3-beta-glucosidase 3 (AHRD V1 ***- B6T…	>Solyc08g005000.1.1 genomic_reference:SL2.31ch08 evidence_code:10F0H1E0IEG gene_region:2472-5878 functional_description:Glucan endo-1 3-beta-glucosidase 3 (AHRD V1 ***- B6TLN1_MAIZE); contains Interpro domain(s) IPR013781 Glycoside hydrolase, subgroup,	Y	8.65979	8.62046	8.69136	8.71728	6.64829	8.58901	7.98505	7.70476	7.35266	P	P	P	P	M	P	P	P	P	-0.0315726	-0.0709031	-0.0259196	0.280284	-1.05648	0.884243	0.352107	0.34032	0.303339	0.127303	0.170501	0.220587	0.58424	0.105053	0	0	0	0	0	0	0	0.102465	0.516753	0.069057
Solyc01g087740.1.1	Solyc01g087740.1.1	29.5.1	protein.degradation.subtilases	p	highly similar to ( 523) AT5G67090 | Symbols: | subtilase family protein | chr5:26774111-26776321 REVERSEPeptidase_S8 Subtilisin_N PA_subtilisin_like AprE Subtilisin-like protease (AHRD V1 **-- O82777_SOLLC); contains Interpro domain(s) IPR015500 Peptidase S8, subtilisin-related	>Solyc01g087740.1.1 genomic_reference:SL2.31ch01 evidence_code:10F0H1E1IEG gene_region:74428741-74431050 functional_description:Subtilisin-like protease (AHRD V1 **-- O82777_SOLLC); contains Interpro domain(s) IPR015500 Peptidase S8, subtilisin-related	N					5.63752	5.50225	5.47787	5.59532	5.45527					M	A	A	A	A				-0.117453	0.0421968	-0.0930742	0.140054				0.108922	0.329347	0.652333	0.0518911	0	0	0	0	0	0	1	4.64676e-06	0.038078	6.97797
Solyc08g006790.1.1	Solyc08g006790.2.1	26.19	misc.plastocyanin-like	r	weakly similar to ( 162) AT4G31840 | Symbols: | plastocyanin-like domain-containing protein | chr4:15401798-15402426 FORWARDweakly similar to ( 113) NO16_MEDTR Early nodulin 16 precursor (N-16) - Medicago truncatula (Barrel medic)Cu_bind_like Early nodulin-55-1 (Fragment) (AHRD V1 *--- NO551_SOYBN); contains Interpro domain(s) IPR003245 Plastocyanin-like	>Solyc08g006790.1.1 genomic_reference:SL2.31ch08 evidence_code:10F0H1E0IEG gene_region:1346691-1347935 functional_description:Early nodulin-55-1 (Fragment) (AHRD V1 *--- NO551_SOYBN); contains Interpro domain(s) IPR003245 Plastocyanin-like	Y	8.04035	8.19382	7.31591	8.05761	8.0672	8.44776	8.35506	7.11154	8.38088	P	P	P	P	P	P	P	M	P	0.724436	0.877908	-0.741701	1.24352	0.955661	1.33623	-1.26934	0.0467415	0.0295171	0.0123065	0.057484	0.212356	0.386991	0.022869	1	1	-1	1	0	0	-1	4.65102	6.8304	4.87536
Solyc08g006850.1.1	Solyc08g006850.2.1	33.1	development.storage proteins	s	moderately similar to ( 248) AT2G26560 | Symbols: PLP2, PLA IIA, PLA2A | PLA2A (PHOSPHOLIPASE A 2A); lipase/ nutrient reservoir | chr2:11293912-11295708 REVERSEhighly similar to ( 521) PAT3_SOLTU Patatin class 1 precursor (Patatin class I) (Potato tuber protein) - Solanum tuberosum (Potato) Patatin COG3621 Patatin-like phospholipase family protein (AHRD V1 **** Q2QNW3_ORYSJ); contains Interpro do…	>Solyc08g006850.1.1 genomic_reference:SL2.31ch08 evidence_code:10F0H1E0IEG gene_region:1388591-1394492 functional_description:Patatin-like phospholipase family protein (AHRD V1 **** Q2QNW3_ORYSJ); contains Interpro domain(s) IPR002641 Patatin	Y	6.15569	6.913	6.68948	5.98129						M	P	M	A						-0.533792	0.223511	0.708196					0.209878	0.381695	0.0471108					0	0	1	0	0	0	0	0.836954	0.146743	1.47321
Solyc08g007670.1.1	Solyc08g007670.1.1	29.5.1	protein.degradation.subtilases	p	highly similar to ( 535) AT5G67360 | Symbols: ARA12 | ARA12; serine-type endopeptidase | chr5:26872192-26874465 REVERSE PA_subtilisin_like Peptidase_S8 PA Subtilisin_N AprE PA PA_C5a_like Subtilisin-like protease (AHRD V1 **-- Q9LWA3_SOLLC); contains Interpro domain(s) IPR015500 Peptidase S8, subtilisin-related	>Solyc08g007670.1.1 genomic_reference:SL2.31ch08 evidence_code:10F0H1E1IEG gene_region:2169906-2172140 functional_description:Subtilisin-like protease (AHRD V1 **-- Q9LWA3_SOLLC); contains Interpro domain(s) IPR015500 Peptidase S8, subtilisin-related	Y	8.92511	9.20424	8.89986	9.02866	7.69924	6.90022	7.35306	7.55272	8.17941	P	P	P	P	P	P	P	P	P	0.0252539	0.304382	-0.128806	-0.199664	0.146519	-0.652499	-0.626694	0.390517	0.241471	0.114305	0.170501	0.330126	0.579313	0.0641951	0	0	0	0	0	0	-1	0.00599788	0.871326	0.156033
Solyc08g007700.1.1	Solyc08g007700.1.1	29.5.1	protein.degradation.subtilases	p	highly similar to ( 575) AT5G67360 | Symbols: ARA12 | ARA12; serine-type endopeptidase | chr5:26872192-26874465 REVERSE PA_subtilisin_like Peptidase_S8 Subtilisin_N PA AprE Subtilisin-like protease (AHRD V1 ***- Q9LWA3_SOLLC); contains Interpro domain(s) IPR015500 Peptidase S8, subtilisin-related	>Solyc08g007700.1.1 genomic_reference:SL2.31ch08 evidence_code:10F0H1E0IEG gene_region:2187646-2189877 functional_description:Subtilisin-like protease (AHRD V1 ***- Q9LWA3_SOLLC); contains Interpro domain(s) IPR015500 Peptidase S8, subtilisin-related ;	Y					5.47171	5.50225	5.47787	5.59532	5.73324					A	A	A	A	M				-0.117453	-0.123607	-0.0930742	-0.137917				0.162351	0.327284	0.656746	0.092417	0	0	0	0	0	0	-1
Solyc01g087820.1.1	Solyc01g087820.2.1	29.5.1	protein.degradation.subtilases	p	moderately similar to ( 497) AT5G67090 | Symbols: | subtilase family protein | chr5:26774111-26776321 REVERSE Subtilisin_N Peptidase_S8 PA_subtilisin_like Subtilisin-like protease (AHRD V1 **-- O82777_SOLLC); contains Interpro domain(s) IPR015500 Peptidase S8, subtilisin-related IPR000209 Peptidase S8 and S53, subtilisin, kexin, sedolisin	>Solyc01g087820.1.1 genomic_reference:SL2.31ch01 evidence_code:10F0H1E1IEG gene_region:74464105-74466438 functional_description:Subtilisin-like protease (AHRD V1 **-- O82777_SOLLC); contains Interpro domain(s) IPR015500 Peptidase S8, subtilisin-related	N					5.47171	5.50225	5.47787	5.59532	6.76155					A	A	A	A	P				-0.117453	-0.123607	-0.0930742	-1.16623				0.170501	0.329347	0.656746	0.00260697	0	0	0	0	0	0	-1
Solyc08g014380.1.1	Solyc08g014380.1.1	10.8.2	cell wall.pectin*esterases.acetyl esterase	cw	moderately similar to ( 323) AT4G19420 | Symbols: | pectinacetylesterase family protein | chr4:10587504-10589807 REVERSE PAE Pectinacetylesterase (Fragment) (AHRD V1 *--- C6JT68_9MYRT); contains Interpro domain(s) IPR004963 Pectinacetylesterase	>Solyc08g014380.1.1 genomic_reference:SL2.31ch08 evidence_code:10F0H1E0IEG gene_region:4195587-4198718 functional_description:Pectinacetylesterase (Fragment) (AHRD V1 *--- C6JT68_9MYRT); contains Interpro domain(s) IPR004963 Pectinacetylesterase	Y	8.05995	8.0984	6.89814	7.93764						P	P	M	P						1.16181	1.20026	-1.03949					0.0218144	0.021601	0.00858625					1	1	-1	0	0	0	0	7.52881	8.03532	6.02697
Solyc02g069630.1.1	Solyc02g069630.2.1	29.5.1	protein.degradation.subtilases	p	nearly identical (1062) AT4G20430 | Symbols: | subtilase family protein | chr4:11017656-11021105 REVERSE Peptidase_S8 PA_subtilisin_like Subtilisin_N Subtilisin-like serine protease (AHRD V1 **-* Q948Q4_ARATH); contains Interpro domain(s) IPR015500 Peptidase S8, subtilisin-related	>Solyc02g069630.1.1 genomic_reference:SL2.31ch02 evidence_code:10F0H1E0IEG gene_region:34042987-34049964 functional_description:Subtilisin-like serine protease (AHRD V1 **-* Q948Q4_ARATH); contains Interpro domain(s) IPR015500 Peptidase S8, subtilisin-r	N	7.58435	7.70654	6.7794	7.61109	7.87318	7.85586	7.91345	7.92181	7.90666	P	P	M	P	P	P	P	P	P	0.804944	0.927133	-0.83169	-0.00836332	-0.0486261	-0.0659452	0.0151523	0.0268833	0.0186363	0.00663716	0.199095	0.329347	0.656746	0.134136	1	1	-1	0	0	0	0	5.1164	11.9227	5.79398
Solyc08g061060.1.1	Solyc08g061060.1.1	10.7	cell wall.modification	cw	very weakly similar to (85.5) AT2G18660 | Symbols: EXLB3 | EXLB3 (EXPANSIN-LIKE B3 PRECURSOR) | chr2:8091032-8091644 REVERSE Blight-associated protein P12 (Fragment) (AHRD V1 ***- B6RN22_CITUN); contains Interpro domain(s) IPR007112 Expansin 45, endoglucanase-like	>Solyc08g061060.1.1 genomic_reference:SL2.31ch08 evidence_code:10F0H0E0IEG gene_region:43685312-43686574 functional_description:Blight-associated protein P12 (Fragment) (AHRD V1 ***- B6RN22_CITUN); contains Interpro domain(s) IPR007112 Expansin 45, endo	Y	7.98922	7.38102	6.02965	7.77483						P	P	A	P						1.95957	1.35137	-1.74518					0.00213145	0.00743628	0.000466824					1	1	-1	0	0	0	0	29.5156	14.0372	23.4105
Solyc02g077040.1.1	Solyc02g077040.2.1	29.5.3	protein.degradation.cysteine protease	p	moderately similar to ( 316) AT3G49340 | Symbols: | cysteine proteinase, putative | chr3:18293347-18294577 REVERSEmoderately similar to ( 271) CYSEP_RICCO Vignain precursor (EC 3.4.22.-) (Cysteine endopeptidase) - Ricinus communis (Castor bean) Peptidase_C1 Peptidase_C1A Pept_C1 Peptidase_C1A_CathepsinB Peptidase_C1A_CathepsinC Peptidase_C1 Peptidase_C1A_CathepsinX COG4870 Inhibitor_I29 Cathepsin…	>Solyc02g077040.1.1 genomic_reference:SL2.31ch02 evidence_code:10F1H1E1IEG gene_region:36690895-36692308 functional_description:Cathepsin B-like cysteine proteinase 5 (AHRD V1 **-* CPR5_CAEEL); contains Interpro domain(s) IPR013128 Peptidase C1A, papain	N	8.82148	8.82532	9.19588	8.23136	7.93056	7.95616	8.3045	7.5054	6.68987	P	P	P	P	P	P	P	P	P	-0.374405	-0.370559	0.964519	0.799103	0.425165	0.450768	0.815523	0.0138849	0.0156191	0.000158626	0.0926597	0.314445	0.656746	0.0473575	-1	-1	1	1	0	0	1	10.2433	6.29505	2.10013
Solyc08g066810.1.1	Solyc08g066810.2.1	26.3.5	misc.gluco-, galacto- and mannosidases.glycosyl hydrolase family 5	cw	highly similar to ( 655) AT1G13130 | Symbols: | glycosyl hydrolase family 5 protein / cellulase family protein | chr1:4474726-4477820 FORWARDCellulase Glycosyl hydrolase family 5 protein/cellulase (AHRD V1 **-- A8NVS8_COPC7); contains Interpro domain(s) IPR001547 Glycoside hydrolase, family 5	>Solyc08g066810.1.1 genomic_reference:SL2.31ch08 evidence_code:10F0H1E0IEG gene_region:52871736-52875110 functional_description:Glycosyl hydrolase family 5 protein/cellulase (AHRD V1 **-- A8NVS8_COPC7); contains Interpro domain(s) IPR001547 Glycoside hy	Y	8.22737	8.38234	7.89762	8.64635	8.23221	8.29128	7.5313	8.42778	8.28926	P	P	P	P	P	P	P	P	P	0.329747	0.484718	-0.748733	-0.896473	-0.195569	-0.136496	0.13852	0.0242682	0.00650018	0.000236828	0.0727405	0.329347	0.656746	0.118354	1	1	-1	-1	0	0	0	6.98603	15.0955	36.0183
Solyc03g119690.1.1	Solyc03g119690.1.1	29.5.4	protein.degradation.aspartate protease	p	moderately similar to ( 462) AT3G18490 | Symbols: | aspartyl protease family protein | chr3:6349090-6350592 REVERSEvery weakly similar to (58.5) ASP1_ORYSA Aspartic proteinase Asp1 precursor (EC 3.4.23.-) (OsAsp1) (OSAP1) (Nucellin-like protein) - Oryza sativa (Rice) Asp Aspartic proteinase nepenthesin-1 (AHRD V1 **-- C0JAA3_9ORYZ); contains Interpro domain(s) IPR001461 Peptidase A1	>Solyc03g119690.1.1 genomic_reference:SL2.31ch03 evidence_code:10F0H1E1IEG gene_region:62293549-62295153 functional_description:Aspartic proteinase nepenthesin-1 (AHRD V1 **-- C0JAA3_9ORYZ); contains Interpro domain(s) IPR001461 Peptidase A1	N	7.82182	7.97967	7.32145	8.07554	7.35699	7.24304	8.21974	8.05082	8.43867	P	P	P	P	P	P	P	P	P	0.500365	0.658218	-0.754087	0.168912	-0.693832	-0.807788	-0.387842	0.0758185	0.0425139	0.00668223	0.170703	0.225413	0.515337	0.0922675	1	1	-1	0	0	0	-1	14.1545	23.8582	20.3282
Solyc08g067500.1.1	Solyc08g067500.1.1	11.6	lipid metabolism.lipid transfer proteins etc	m	very weakly similar to (77.0) AT3G08770 | Symbols: LTP6 | LTP6; lipid binding | chr3:2664349-2664784 REVERSEvery weakly similar to (81.3) NLTP6_GOSHI Nonspecific lipid-transfer protein 6 precursor (LTP) - Gossypium hirsutum (Upland cotton)nsLTP1 Non-specific lipid-transfer protein (AHRD V1 ***- A9YUH6_PLAOI); contains Interpro domain(s) IPR013770 Plant lipid transfer protein and hydrophobic prote…	>Solyc08g067500.1.1 genomic_reference:SL2.31ch08 evidence_code:10F0H0E0IEG gene_region:53720396-53720767 functional_description:Non-specific lipid-transfer protein (AHRD V1 ***- A9YUH6_PLAOI); contains Interpro domain(s) IPR013770 Plant lipid transfer p	Y	7.54493	8.34647	7.33409	8.01723						P	P	P	P						0.21084	1.01237	-0.68314					0.314088	0.0465257	0.0330782					0	1	-1	0	0	0	0	0.213586	4.92432	2.24226
Solyc08g068420.1.1	Solyc08g068420.2.1	35.1	not assigned.no ontology	na	highly similar to ( 739) AT5G11540 | Symbols: | FAD-binding domain-containing protein | chr5:3703002-3704981 REVERSE GlcD ALO FAD_binding_4 FAD-linked oxidoreductase (AHRD V1 ***- C7Q9M7_CATAD); contains Interpro domain(s) IPR010030 Plant-specific FAD-dependent oxidoreductase	>Solyc08g068420.1.1 genomic_reference:SL2.31ch08 evidence_code:10F0H1E1IEG gene_region:54774706-54777965 functional_description:FAD-linked oxidoreductase (AHRD V1 ***- C7Q9M7_CATAD); contains Interpro domain(s) IPR010030 Plant-specific FAD-dependent oxi	Y	7.46084	7.39661	6.40934	7.55024	7.99462	7.82115	7.9581	8.05806	8.08089	P	P	M	P	P	P	P	P	P	1.0515	0.987275	-1.1409	-0.0999529	-0.0634339	-0.236907	-0.0228316	0.0107062	0.0153877	0.00196658	0.153933	0.329347	0.439647	0.12658	1	1	-1	0	0	0	0	10.8097	9.52956	12.7261
Solyc03g123900.1.1	Solyc03g123900.2.1	29.7.3	protein.glycosylation.mannosyl-oligosaccharide alpha-1,2-mannosidase	p	highly similar to ( 837) AT1G51590 | Symbols: | mannosyl-oligosaccharide 1,2-alpha-mannosidase, putative | chr1:19128315-19131406 REVERSE Glyco_hydro_47 Mannosyl-oligosaccharide 1 2-alpha-mannosidase (AHRD V1 **** Q9SEH8_SOYBN); contains Interpro domain(s) IPR001382 Glycoside hydrolase, family 47	>Solyc03g123900.1.1 genomic_reference:SL2.31ch03 evidence_code:10F0H1E1IEG gene_region:64645159-64660204 functional_description:Mannosyl-oligosaccharide 1 2-alpha-mannosidase (AHRD V1 **** Q9SEH8_SOYBN); contains Interpro domain(s) IPR001382 Glycoside h	N	7.73356	7.8446	7.33171	8.08108						P	P	P	P						0.401847	0.512892	-0.749371					0.127464	0.0909232	0.00782266					0	1	-1	0	0	0	0	7.9904	10.6651	25.1023
Solyc04g082710.1.1	Solyc04g082710.2.1	29.5.3	protein.degradation.cysteine protease	p	moderately similar to ( 488) AT4G35350 | Symbols: XCP1 | XCP1 (XYLEM CYSTEINE PEPTIDASE 1); cysteine-type endopeptidase/ cysteine-type peptidase | chr4:16810529-16811578 FORWARDmoderately similar to ( 359) CYSEP_PHAVU Vignain precursor (EC 3.4.22.-) (Bean endopeptidase) (Cysteine proteinase EP-C1) - Phaseolus vulgaris (Kidney bean) (French bean) Peptidase_C1 Peptidase_C1A Pept_C1 Peptidase_C1 Pep…	>Solyc04g082710.1.1 genomic_reference:SL2.31ch04 evidence_code:10F0H1E1IEG gene_region:63890818-63891960 functional_description:Cathepsin B-like cysteine proteinase 3 (AHRD V1 **-- CPR3_CAEEL); contains Interpro domain(s) IPR013128 Peptidase C1A, papain	N	8.83596	8.99747	8.32658	9.48833	8.46996	8.08765	8.70191	7.70167	9.03057	P	P	P	P	P	P	P	P	P	0.509384	0.670891	-1.16175	1.00025	0.76829	0.385979	-1.32891	0.00690573	0.00280928	0.000158626	0.04759	0.188242	0.656746	0.00712078	1	1	-1	1	0	0	-1	2.30745	3.46983	4.69315
Solyc05g054710.1.1	Solyc05g054710.2.1	29.7.x	protein.glycosylation.alpha-1,3-mannosyl-glycoprotein-beta-1,2-N-acetylglucosaminyltransferase(GnTI)	p	highly similar to ( 784) AT3G55260 | Symbols: HEXO1, ATHEX2 | HEXO1 (BETA-HEXOSAMINIDASE 1); beta-N-acetylhexosaminidase/ hexosaminidase/ hydrolase, hydrolyzing O-glycosyl compounds | chr3:20489317-20492858 FORWARD Glyco_hydro_20 Chb Glyco_hydro_20b Beta-hexosaminidase b (AHRD V1 **** Q17BL1_AEDAE); contains Interpro domain(s) IPR001540 Glycoside hydrolase, family 20	>Solyc05g054710.1.1 genomic_reference:SL2.31ch05 evidence_code:10F0H1E1IEG gene_region:63712301-63721662 functional_description:Beta-hexosaminidase b (AHRD V1 **** Q17BL1_AEDAE); contains Interpro domain(s) IPR001540 Glycoside hydrolase, family 20	N	8.14359	8.02126	8.42291	7.9628	6.82685	7.30303	7.11856	6.11039	7.04989	P	P	P	P	P	P	P	M	P	-0.279322	-0.401652	0.460107	1.00818	0.716461	1.19265	-0.939499	0.0894799	0.0408772	0.00643046	0.0395817	0.182712	0.274882	0.0154405	-1	-1	1	1	0	0	-1	5.06283	1.47972	1.13493
Solyc08g079090.1.1	Solyc08g079090.2.1	26.7	misc.oxidases - copper, flavone etc	r	highly similar to ( 896) AT4G12420 | Symbols: SKU5 | SKU5; copper ion binding / oxidoreductase | chr4:7349941-7352868 REVERSEmoderately similar to ( 481) ASO_BRANA L-ascorbate oxidase homolog precursor (EC 1.10.3.3) (Ascorbase) - Brassica napus (Rape) Cu-oxidase_3 Cu-oxidase Cu-oxidase_2 SufI PRK10965 Laccase-22 (AHRD V1 **-- LAC22_ORYSJ); contains Interpro domain(s) IPR001117 Multicopper oxidase…	>Solyc08g079090.1.1 genomic_reference:SL2.31ch08 evidence_code:10F1H1E1IEG gene_region:59901426-59904926 functional_description:Laccase-22 (AHRD V1 **-- LAC22_ORYSJ); contains Interpro domain(s) IPR001117 Multicopper oxidase, type 1	Y	8.25548	8.45212	8.19663	8.45576	8.43667	8.46162	8.52538	8.3674	8.33945	P	P	P	P	P	P	P	P	P	0.058843	0.255487	-0.259123	0.157982	0.0692731	0.0942222	0.0279423	0.327722	0.0954122	0.0245132	0.126291	0.329347	0.656746	0.125628	0	1	-1	0	0	0	0	0.150645	2.83991	2.9213
Solyc08g079860.1.1	Solyc08g079860.1.1	29.5.1	protein.degradation.subtilases	p	moderately similar to ( 490) AT5G67360 | Symbols: ARA12 | ARA12; serine-type endopeptidase | chr5:26872192-26874465 REVERSE PA_subtilisin_like Peptidase_S8 PA Subtilisin_N AprE PA_C5a_like Subtilisin-like protease (AHRD V1 **-- Q9LWA3_SOLLC); contains Interpro domain(s) IPR015500 Peptidase S8, subtilisin-related	>Solyc08g079860.1.1 genomic_reference:SL2.31ch08 evidence_code:10F0H1E1IEG gene_region:60459747-60461984 functional_description:Subtilisin-like protease (AHRD V1 **-- Q9LWA3_SOLLC); contains Interpro domain(s) IPR015500 Peptidase S8, subtilisin-related	Y	8.28985	8.44902	9.10741	7.48932	6.88812	7.22297	7.14258	6.26905	6.04561	P	P	P	P	M	P	P	M	M	-0.817557	-0.65839	1.61808	0.873533	0.619067	0.953916	0.223442	0.00404102	0.0104395	0.000158626	0.134828	0.324477	0.652333	0.119798	-1	-1	1	0	0	0	0	18.1879	11.7954	71.2439
Solyc08g079870.1.1	Solyc08g079870.1.1	29.5.1	protein.degradation.subtilases	p	highly similar to ( 515) AT1G04110 | Symbols: SDD1 | SDD1 (STOMATAL DENSITY AND DISTRIBUTION); serine-type endopeptidase | chr1:1061457-1063784 REVERSE PA_subtilisin_like Peptidase_S8 PA Subtilisin_N Subtilisin-like protease (AHRD V1 **-- Q9LWA3_SOLLC); contains Interpro domain(s) IPR015500 Peptidase S8, subtilisin-related IPR000209 Peptidase S8 and S53, subtilisin, kexin, sedolisin	>Solyc08g079870.1.1 genomic_reference:SL2.31ch08 evidence_code:10F1H1E1IEG gene_region:60465921-60468158 functional_description:Subtilisin-like protease (AHRD V1 **-- Q9LWA3_SOLLC); contains Interpro domain(s) IPR015500 Peptidase S8, subtilisin-related	Y	10.0851	10.3075	10.7674	8.49278	9.73372	10.1186	9.91539	10.3622	7.90154	P	P	P	P	P	P	P	P	P	-0.682319	-0.459928	2.27465	-0.446844	-0.628518	-0.243661	2.46069	0.00391636	0.0190842	0.000140772	0.0243761	0.0210758	0.492941	0.000250778	-1	-1	1	-1	-1	0	1	18.8447	8.56237	209.432
Solyc08g079890.1.1	Solyc08g079890.1.1	29.5.1	protein.degradation.subtilases	p	moderately similar to ( 497) AT1G04110 | Symbols: SDD1 | SDD1 (STOMATAL DENSITY AND DISTRIBUTION); serine-type endopeptidase | chr1:1061457-1063784 REVERSE PA_subtilisin_like Peptidase_S8 PA Subtilisin_N AprE Subtilisin-like protease (AHRD V1 **-- Q9LWA3_SOLLC); contains Interpro domain(s) IPR015500 Peptidase S8, subtilisin-related	>Solyc08g079890.1.1 genomic_reference:SL2.31ch08 evidence_code:10F0H1E1IEG gene_region:60485347-60487587 functional_description:Subtilisin-like protease (AHRD V1 **-- Q9LWA3_SOLLC); contains Interpro domain(s) IPR015500 Peptidase S8, subtilisin-related	Y					5.47171	5.50225	5.47787	5.59532	5.70544					A	A	A	A	M				-0.117453	-0.123607	-0.0930742	-0.11012				0.158299	0.321508	0.656746	0.0981922	0	0	0	0	0	0	-1
Solyc08g079900.1.1	Solyc08g079900.1.1	29.5.1	protein.degradation.subtilases	p	highly similar to ( 527) AT5G67360 | Symbols: ARA12 | ARA12; serine-type endopeptidase | chr5:26872192-26874465 REVERSE PA_subtilisin_like Peptidase_S8 PA Subtilisin_N AprE Subtilisin-like protease (AHRD V1 **-- Q9LWA4_SOLLC); contains Interpro domain(s) IPR015500 Peptidase S8, subtilisin-related	>Solyc08g079900.1.1 genomic_reference:SL2.31ch08 evidence_code:10F0H1E1IEG gene_region:60493197-60495443 functional_description:Subtilisin-like protease (AHRD V1 **-- Q9LWA4_SOLLC); contains Interpro domain(s) IPR015500 Peptidase S8, subtilisin-related	Y	9.13275	9.38213	10.0837	7.9631	8.34014	8.5499	7.64813	8.99561	7.03686	P	P	P	P	P	P	P	P	P	-0.950956	-0.701582	2.12061	-1.34748	-0.655464	-0.445702	1.95875	0.00348456	0.0117294	0.000158626	0.0247306	0.223274	0.656746	0.00214952	-1	-1	1	-1	0	0	1	20.3589	11.0813	101.24
Solyc08g080590.1.1	Solyc08g080590.2.1	20.1	stress.biotic	sr	weakly similar to ( 142) AT4G11650 | Symbols: ATOSM34 | ATOSM34 (osmotin 34) | chr4:7025127-7026113 REVERSEweakly similar to ( 162) OSMO_TOBAC Osmotin precursor - Nicotiana tabacum (Common tobacco)Thaumatin THN Osmotin 81 (Fragment) (AHRD V1 **-- Q84ML3_SOLTU); contains Interpro domain(s) IPR001938 Thaumatin, pathogenesis-related	>Solyc08g080590.1.1 genomic_reference:SL2.31ch08 evidence_code:10F0H1E1IEG gene_region:61010470-61011460 functional_description:Osmotin 81 (Fragment) (AHRD V1 **-- Q84ML3_SOLTU); contains Interpro domain(s) IPR001938 Thaumatin, pathogenesis-related	Y	9.08176	9.20387	9.66749	8.95264	8.33015	8.29466	8.36807	8.60846	7.82096	P	P	P	P	P	P	P	P	P	-0.585728	-0.463616	0.714848	-0.240387	-0.278305	-0.313796	0.787493	0.018319	0.0434489	0.00205256	0.131435	0.256449	0.579313	0.00530066	-1	-1	1	0	0	0	1	8.32092	5.2131	12.3939
Solyc08g080620.1.1	Solyc08g080620.1.1	20.1	stress.biotic	sr	moderately similar to ( 302) AT4G11650 | Symbols: ATOSM34 | ATOSM34 (osmotin 34) | chr4:7025127-7026113 REVERSEmoderately similar to ( 413) OSMO_TOBAC Osmotin precursor - Nicotiana tabacum (Common tobacco)Thaumatin THN Osmotin-like protein (Fragment) (AHRD V1 **-- Q8S4L1_SOLNI); contains Interpro domain(s) IPR017949 Thaumatin, conserved site IPR001938 Thaumatin, pathogenesis-related	>Solyc08g080620.1.1 genomic_reference:SL2.31ch08 evidence_code:10F0H1E1IEG gene_region:61020393-61021073 functional_description:Osmotin-like protein (Fragment) (AHRD V1 **-- Q8S4L1_SOLNI); contains Interpro domain(s) IPR017949 Thaumatin, conserved site	Y	10.3042	10.1432	9.65318	9.25143	9.92857	9.43386	9.78809	9.41338	8.24407	P	P	P	P	P	P	P	P	P	0.651033	0.490046	0.401753	0.374709	0.515193	0.0204814	1.16931	0.0041333	0.0139886	0.00701474	0.0484486	0.046667	0.661887	0.000288327	1	1	1	1	1	0	1	17.7245	10.0425	6.74974
Solyc08g080640.1.1	Solyc08g080640.1.1	20.1	stress.biotic	sr	moderately similar to ( 301) AT4G11650 | Symbols: ATOSM34 | ATOSM34 (osmotin 34) | chr4:7025127-7026113 REVERSEmoderately similar to ( 439) OSMO_TOBAC Osmotin precursor - Nicotiana tabacum (Common tobacco)Thaumatin THN Osmotin-like protein (Fragment) (AHRD V1 **-- Q8S4L1_SOLNI); contains Interpro domain(s) IPR017949 Thaumatin, conserved site IPR001938 Thaumatin, pathogenesis-related	>Solyc08g080640.1.1 genomic_reference:SL2.31ch08 evidence_code:10F1H1E1IEG gene_region:61047589-61048332 functional_description:Osmotin-like protein (Fragment) (AHRD V1 **-- Q8S4L1_SOLNI); contains Interpro domain(s) IPR017949 Thaumatin, conserved site	Y	9.17795	8.83837	8.29809	8.73693	8.7723	8.28553	8.78462	6.24606	6.01739	P	P	P	P	P	P	P	M	M	0.879859	0.540277	-0.438843	2.53856	2.52623	2.03947	0.228676	0.0062518	0.0408694	0.0188418	0.0135622	0.0210758	0.228402	0.111933	1	1	-1	1	1	0	0	14.438	5.44394	3.59168
Solyc08g080650.1.1	Solyc08g080650.1.1	20.1	stress.biotic	sr	moderately similar to ( 310) AT4G11650 | Symbols: ATOSM34 | ATOSM34 (osmotin 34) | chr4:7025127-7026113 REVERSEmoderately similar to ( 444) OSMO_TOBAC Osmotin precursor - Nicotiana tabacum (Common tobacco)Thaumatin THN Osmotin-like protein (Fragment) (AHRD V1 **-- Q8S4L1_SOLNI); contains Interpro domain(s) IPR001938 Thaumatin, pathogenesis-related	>Solyc08g080650.1.1 genomic_reference:SL2.31ch08 evidence_code:10F0H1E1IEG gene_region:61049903-61050643 functional_description:Osmotin-like protein (Fragment) (AHRD V1 **-- Q8S4L1_SOLNI); contains Interpro domain(s) IPR001938 Thaumatin, pathogenesis-re	Y	9.14298	8.61324	8.8866	8.26957	5.47171	5.50225	6.13781	5.59532	5.45527	P	P	P	P	A	A	M	A	A	0.25638	-0.273356	0.617022	0.542489	-0.123607	-0.0930742	0.140054	0.224245	0.247725	0.0149052	0.106792	0.329347	0.656746	0.113919	0	0	1	0	0	0	0	0.732972	0.833251	4.24542
Solyc07g064880.1.1	Solyc07g064880.2.1	29.5.11.1	protein.degradation.ubiquitin.ubiquitin	p	weakly similar to ( 155) AT5G55160 | Symbols: SUM2, SUMO 2, SUMO2, ATSUMO2 | SUMO2 (SMALL UBIQUITIN-LIKE MODIFIER 2); protein binding / protein tag | chr5:22383747-22384772 REVERSEweakly similar to ( 153) SMT3_ORYSA Ubiquitin-like protein SMT3 - Oryza sativa (Rice) Sumo SMT3 UBQ Small ubiquitin-related modifier (AHRD V1 ***- A6BMG7_COPCI); contains Interpro domain(s) IPR000626 Ubiquitin	>Solyc07g064880.1.1 genomic_reference:SL2.31ch07 evidence_code:10F1H1E1IEG gene_region:64086314-64088356 functional_description:Small ubiquitin-related modifier (AHRD V1 ***- A6BMG7_COPCI); contains Interpro domain(s) IPR000626 Ubiquitin ;>Solyc12g0060	N	7.47496	7.26251	6.3563	7.65123						P	P	M	P						1.11866	0.906211	-1.29493					0.00965967	0.0247839	0.00132841					1	1	-1	0	0	0	0	3.06845	0.395838	6.63487
Solyc08g082860.1.1	Solyc08g082860.2.1	3.2.4	minor CHO metabolism.trehalose.trehalase	m	highly similar to ( 603) AT4G24040 | Symbols: ATTRE1, TRE1 | TRE1 (TREHALASE 1); alpha,alpha-trehalase/ trehalase | chr4:12488242-12491060 FORWARD Trehalase TreA Alpha alpha-trehalase (AHRD V1 **** Q16V80_AEDAE); contains Interpro domain(s) IPR001661 Glycoside hydrolase, family 37	>Solyc08g082860.1.1 genomic_reference:SL2.31ch08 evidence_code:10F0H1E1IEG gene_region:62686720-62691558 functional_description:Alpha alpha-trehalase (AHRD V1 **** Q16V80_AEDAE); contains Interpro domain(s) IPR001661 Glycoside hydrolase, family 37	Y	8.06319	8.13187	7.5478	8.45798						P	P	P	P						0.515388	0.584069	-0.910181					0.019835	0.0139146	0.000424637					1	1	-1	0	0	0	0	7.91129	10.1603	24.6737
Solyc08g083210.1.1	Solyc08g083210.2.1	26.3.4	misc.gluco-, galacto- and mannosidases.endoglucanase	cw	highly similar to ( 614) AT4G02290 | Symbols: AtGH9B13 | AtGH9B13 (Arabidopsis thaliana glycosyl hydrolase 9B13); catalytic/ hydrolase, hydrolyzing O-glycosyl compounds | chr4:1002654-1005125 REVERSEhighly similar to ( 644) GUN19_ORYSA Endoglucanase 19 precursor (EC 3.2.1.4) (Endo-1,4-beta glucanase 19) - Oryza sativa (Rice)Glyco_hydro_9 Endoglucanase 1 (AHRD V1 ***- B6U0P7_MAIZE); contains Inter…	>Solyc08g083210.1.1 genomic_reference:SL2.31ch08 evidence_code:10F1H1E1IEG gene_region:62911224-62913086 functional_description:Endoglucanase 1 (AHRD V1 ***- B6U0P7_MAIZE); contains Interpro domain(s) IPR001701 Glycoside hydrolase, family 9	Y	7.49265	7.87692	7.04915	7.11525	6.01632	6.00593	5.47787	5.59532	5.45527	P	P	M	P	M	M	A	A	A	0.443503	0.827775	-0.0661048	-0.117453	0.421	0.410605	0.140054	0.273229	0.18238	0.142661	0.174253	0.306871	0.656746	0.117876	0	0	0	0	0	0	0	0.401654	1.39922	0.00892331
Solyc09g006010.1.1	Solyc09g006010.2.1	20.1	stress.biotic	sr	weakly similar to ( 115) AT2G14610 | Symbols: PR1, PR 1, ATPR1 | PR1 (PATHOGENESIS-RELATED GENE 1) | chr2:6241944-6242429 REVERSEweakly similar to ( 135) PRB1_TOBAC Basic form of pathogenesis-related protein 1 precursor (PRP 1) - Nicotiana tabacum (Common tobacco) SCP SCP SCP Pathogenesis related protein PR-1 (AHRD V1 ***- Q9SC15_SOLTU); contains Interpro domain(s) IPR001283 Allergen V5/Tpx-1 rel…	>Solyc09g006010.1.1 genomic_reference:SL2.31ch09 evidence_code:10F0H1E0IEG gene_region:685099-685578 functional_description:Pathogenesis related protein PR-1 (AHRD V1 ***- Q9SC15_SOLTU); contains Interpro domain(s) IPR001283 Allergen V5/Tpx-1 related	Y	8.82376	8.93465	9.12056	8.93162	7.47051	7.6766	8.15208	5.59532	7.79127	P	P	P	P	P	P	P	A	P	-0.2968	-0.185906	0.188939	2.55676	1.87519	2.08128	-2.19595	0.164313	0.305817	0.0855576	0.0135622	0.046667	0.228402	0.00410019	0	0	1	1	1	0	-1	1.27527	0.500332	0.516795
Solyc09g007010.1.1	Solyc09g007010.1.1	20.1	stress.biotic	sr	weakly similar to ( 186) AT4G33720 | Symbols: | pathogenesis-related protein, putative | chr4:16182813-16183304 FORWARDweakly similar to ( 195) PRB1_TOBAC Basic form of pathogenesis-related protein 1 precursor (PRP 1) - Nicotiana tabacum (Common tobacco) SCP SCP SCP Pathogenesis related protein PR-1 (AHRD V1 **-- Q9SC15_SOLTU); contains Interpro domain(s) IPR002413 Ves allergen	>Solyc09g007010.1.1 genomic_reference:SL2.31ch09 evidence_code:10F1H1E1IEG gene_region:687712-688191 functional_description:Pathogenesis related protein PR-1 (AHRD V1 **-- Q9SC15_SOLTU); contains Interpro domain(s) IPR002413 Ves allergen	Y	7.18238	6.34516	9.60739	6.2835	6.97554	7.10567	7.45198	5.59532	5.45527	P	P	P	P	M	M	P	A	A	-2.42501	-3.26223	3.3239	1.85666	1.38022	1.51035	0.140054	0.00213145	0.000981019	0.000158626	0.0567225	0.212356	0.455306	0.127154	-1	-1	1	1	0	0	0	30.4629	55.1281	57.2318
Solyc09g007020.1.1	Solyc09g007020.1.1	20.1	stress.biotic	sr	weakly similar to ( 179) AT2G14580 | Symbols: ATPRB1 | ATPRB1 | chr2:6225703-6226188 REVERSEweakly similar to ( 188) PRB1_TOBAC Basic form of pathogenesis-related protein 1 precursor (PRP 1) - Nicotiana tabacum (Common tobacco) SCP SCP SCP COG2340 Pathogenesis-related protein (AHRD V1 ***- O24026_SOLLC); contains Interpro domain(s) IPR018244 Allergen V5/Tpx-1 related, conserved site	>Solyc09g007020.1.1 genomic_reference:SL2.31ch09 evidence_code:10F0H1E1IEG gene_region:691171-691653 functional_description:Pathogenesis-related protein (AHRD V1 ***- O24026_SOLLC); contains Interpro domain(s) IPR018244 Allergen V5/Tpx-1 related, conser	Y	6.48231	6.00383	8.67046	5.98129	5.47171	5.50225	5.82315	5.59532	5.45527	M	A	P	A	A	A	M	A	A	-2.18815	-2.66663	2.68918	0.227828	-0.123607	-0.0930742	0.140054	0.00213145	0.0011046	0.000208769	0.129865	0.329347	0.656746	0.0969237	-1	-1	1	0	0	0	1	28.9084	42.9334	43.6624
Solyc09g007520.1.1	Solyc09g007520.2.1	26.12	misc.peroxidases	po	moderately similar to ( 476) AT2G37130 | Symbols: | peroxidase 21 (PER21) (P21) (PRXR5) | chr2:15598225-15599734 REVERSEweakly similar to ( 196) PER1_ARAHY Cationic peroxidase 1 precursor (EC 1.11.1.7) (PNPC1) - Arachis hypogaea (Peanut)secretory_peroxidase plant_peroxidase peroxidase ascorbate_peroxidase Peroxidase (AHRD V1 **** C1KA92_POPTR); contains Interpro domain(s) IPR000823 Plant peroxida…	>Solyc09g007520.1.1 genomic_reference:SL2.31ch09 evidence_code:10F1H1E1IEG gene_region:1093151-1096675 functional_description:Peroxidase (AHRD V1 **** C1KA92_POPTR); contains Interpro domain(s) IPR000823 Plant peroxidase	Y	9.19822	9.46443	9.21041	9.40481	8.2493	8.09567	8.04231	8.43111	8.1118	P	P	P	P	P	P	P	P	P	-0.0121929	0.254019	-0.1944	-0.388804	-0.181814	-0.335445	0.319313	0.390405	0.0954122	0.0429406	0.0717802	0.310473	0.515337	0.0526045	0	1	-1	-1	0	0	1	0.00652931	2.83392	1.65976
Solyc09g007660.1.1	Solyc09g007660.1.1	10.5.1.1	cell wall.cell wall proteins.AGPs.AGP	cw	weakly similar to ( 181) AT5G60490 | Symbols: FLA12 | FLA12 | chr5:24325916-24326665 REVERSEFasciclin FAS1 Fasciclin-like arabinogalactan protein 7 (AHRD V1 ***- A9XTL2_GOSHI); contains Interpro domain(s) IPR000782 FAS1 domain	>Solyc09g007660.1.1 genomic_reference:SL2.31ch09 evidence_code:10F1H1E1IEG gene_region:1214555-1215274 functional_description:Fasciclin-like arabinogalactan protein 7 (AHRD V1 ***- A9XTL2_GOSHI); contains Interpro domain(s) IPR000782 FAS1 domain	Y	8.69411	8.41377	7.62053	8.50928	8.61178	7.76882	8.9516	8.12993	8.74548	P	P	P	P	P	P	P	P	P	1.07358	0.793239	-0.888752	0.821675	0.481849	-0.361106	-0.615556	0.022643	0.063248	0.0115621	0.0973929	0.306799	0.656746	0.0701112	1	1	-1	1	0	0	-1	7.38311	4.03066	5.05975
Solyc08g067100.1.1	Solyc08g067100.2.1	29.5.4.x	protein.degradation.aspartate protease	p	moderately similar to ( 431) AT5G10770 | Symbols: | chloroplast nucleoid DNA-binding protein, putative | chr5:3403331-3405331 REVERSEvery weakly similar to (74.3) ASP1_ORYSA Aspartic proteinase Asp1 precursor (EC 3.4.23.-) (OsAsp1) (OSAP1) (Nucellin-like protein) - Oryza sativa (Rice) Asp Aspartic proteinase nepenthesin-1 (AHRD V1 **-- C0JA51_9ORYZ); contains Interpro domain(s) IPR001461 Peptidas…	>Solyc08g067100.1.1 genomic_reference:SL2.31ch08 evidence_code:10F0H1E1IEG gene_region:53220396-53223899 functional_description:Aspartic proteinase nepenthesin-1 (AHRD V1 **-- C0JA51_9ORYZ); contains Interpro domain(s) IPR001461 Peptidase A1	N	10.122	10.2402	9.72569	10.2006	10.2414	10.3296	10.3384	10.3923	10.1676	P	P	P	P	P	P	P	P	P	0.396286	0.514494	-0.474909	-0.0538336	-0.150835	-0.0627046	0.224637	0.00640838	0.0027504	0.000655292	0.170501	0.273317	0.656746	0.0466326	1	1	-1	0	0	0	1	0.629487	6.46984	0.866972
Solyc11g005670.1.1	Solyc11g005670.1.1	29.5.11.1	protein.degradation.ubiquitin.ubiquitin	p	highly similar to ( 784) AT4G05320 | Symbols: UBQ10 | UBQ10 (POLYUBIQUITIN 10); protein binding | chr4:2718559-2719932 FORWARDweakly similar to ( 134) UBIQ_WHEAT Ubiquitin - Triticum aestivum (Wheat) Ubiquitin UBQ ubiquitin Nedd8 UBL AN1_N Scythe_N RAD23_N parkin_N Fubi GDX_N UBQ SF3a120_C ISG15_repeat2 NIRF_N Ubiquitin (AHRD V1 ***- Q2UZT4_MUSAC); contains Interpro domain(s) IPR019956 Ubiquitin …	>Solyc11g005670.1.1 genomic_reference:SL2.31ch11 evidence_code:10F0H1E1IEG gene_region:496333-497937 functional_description:Ubiquitin (AHRD V1 ***- Q2UZT4_MUSAC); contains Interpro domain(s) IPR019956 Ubiquitin subgroup ;>Solyc07g064130.1.1 genomic_ref	N	7.86379	7.8448	7.4427	7.57703						P	P	P	P						0.421085	0.402092	-0.13433					0.132924	0.166749	0.113131					0	0	0	0	0	0	0	25.4728	15.3055	22.295
Solyc11g008810.1.1	Solyc11g008810.1.1	29.7.x	protein.glycosylation.alpha-1,3-mannosyl-glycoprotein-beta-1,2-N-acetylglucosaminyltransferase(GnTI)	p	highly similar to ( 753) AT1G65590 | Symbols: HEXO3, ATHEX1 | HEXO3 (BETA-HEXOSAMINIDASE 3); beta-N-acetylhexosaminidase/ hexosaminidase | chr1:24385996-24390989 FORWARD Glyco_hydro_20 Chb Beta-hexosaminidase b (AHRD V1 **** Q17BL1_AEDAE); contains Interpro domain(s) IPR001540 Glycoside hydrolase, family 20	>Solyc11g008810.1.1 genomic_reference:SL2.31ch11 evidence_code:10F0H1E1IEG gene_region:2996357-3002941 functional_description:Beta-hexosaminidase b (AHRD V1 **** Q17BL1_AEDAE); contains Interpro domain(s) IPR001540 Glycoside hydrolase, family 20	N	5.98563	6.00383	6.02965	6.82129	7.03753	6.41619	7.6488	6.0417	7.77027	A	A	A	M	P	P	P	M	P	-0.0440157	-0.0258163	-0.791643	1.6071	0.995837	0.374493	-1.72858	0.386111	0.456479	0.0125355	0.0358041	0.208514	0.656746	0.00900408	0	0	-1	1	0	0	-1	8.61527	4.98979	7.7401
Solyc12g010040.1.1	Solyc12g010040.1.1	29.5	protein.degradation	p	highly similar to ( 720) AT4G30920 | Symbols: | cytosol aminopeptidase family protein | chr4:15046589-15049304 REVERSEhighly similar to ( 744) AMPL_SOLTU Leucine aminopeptidase, chloroplast precursor (EC 3.4.11.1) (LAP) (Leucyl aminopeptidase) (Proline aminopeptidase) (EC 3.4.11.5) (Prolyl aminopeptidase) - Solanum tuberosum (Potato) Peptidase_M17 PRK00913 PepB Peptidase_M17 PRK05015 Peptidase_M1…	>Solyc12g010040.1.1 genomic_reference:SL2.31ch12 evidence_code:10F1H1E1IEG gene_region:3182106-3188634 functional_description:Leucyl aminopeptidase (AHRD V1 ***- D7DWG6_NOSA0); contains Interpro domain(s) IPR011356 Peptidase M17, leucyl aminopeptidase	N	7.8504	7.58707	8.35136	7.56021	7.60424	7.41329	7.85104	8.14651	7.99729	P	P	P	P	P	P	P	P	P	-0.500956	-0.764295	0.79115	-0.295469	-0.542268	-0.733224	0.149216	0.0397707	0.00995416	0.00186436	0.0791933	0.046667	0.151513	0.081767	-1	-1	1	-1	-1	0	1	0.0131289	0.281878	0.931256
Solyc09g014480.1.1	Solyc09g014480.1.1	30.2.3	signalling.receptor kinases.leucine rich repeat III	s	moderately similar to ( 306) AT5G06870 | Symbols: PGIP2, ATPGIP2 | PGIP2 (POLYGALACTURONASE INHIBITING PROTEIN 2); protein binding | chr5:2133941-2135016 FORWARDmoderately similar to ( 269) PGIP2_PHAVU Polygalacturonase inhibitor 2 precursor (Polygalacturonase-inhibiting protein) (PGIP-2) - Phaseolus vulgaris (Kidney bean) (French bean) Polygalacturonase inhibitor protein (AHRD V1 ***- Q40160_SOL…	>Solyc09g014480.1.1 genomic_reference:SL2.31ch09 evidence_code:10F0H1E0IEG gene_region:6097867-6098874 functional_description:Polygalacturonase inhibitor protein (AHRD V1 ***- Q40160_SOLLC); contains Interpro domain(s) IPR013210 Leucine-rich repeat, N-t	Y	7.40866	7.17868	6.61669	7.24698	5.47171	5.50225	5.96226	5.59532	5.45527	P	P	M	P	A	A	M	A	A	0.791975	0.56199	-0.63029	0.366934	-0.123607	-0.0930742	0.140054	0.00525263	0.021601	0.00316754	0.113425	0.329347	0.656746	0.106876	1	1	-1	0	0	0	0	15.9822	8.04771	10.1227
Solyc01g015080.1.1	Solyc01g015080.2.1	26.12	misc.peroxidases	po	moderately similar to ( 369) AT5G19890 | Symbols: | peroxidase, putative | chr5:6724372-6725877 REVERSEmoderately similar to ( 293) PERX_TOBAC Lignin-forming anionic peroxidase precursor (EC 1.11.1.7) (TOPA) - Nicotiana tabacum (Common tobacco)secretory_peroxidase plant_peroxidase peroxidase ascorbate_peroxidase Peroxidase (AHRD V1 ***- D7LZC8_ARALY); contains Interpro domain(s) IPR002016 Haem pe…	>Solyc01g015080.1.1 genomic_reference:SL2.31ch01 evidence_code:10F0H1E1IEG gene_region:16780448-16782791 functional_description:Peroxidase (AHRD V1 ***- D7LZC8_ARALY); contains Interpro domain(s) IPR002016 Haem peroxidase, plant/fungal/bacterial	N	10.0892	10.2581	10.2344	9.90443	9.63579	10.0086	9.66441	9.95832	9.99413	P	P	P	P	P	P	P	P	P	-0.145162	0.0237456	0.329945	-0.293915	-0.322537	0.0503122	-0.0358072	0.321414	0.456479	0.0640987	0.103143	0.212356	0.656746	0.126694	0	0	1	0	0	0	0	0.191101	0.173396	0.504789
Solyc09g015840.1.1	Solyc09g015840.2.1	30.2.16	signalling.receptor kinases.Catharanthus roseus-like RLK1	s	weakly similar to ( 168) AT3G51550 | Symbols: FER | FER (FERONIA); kinase/ protein kinase | chr3:19117877-19120564 REVERSE Receptor-like kinase (AHRD V1 ***- C6ZRN8_SOYBN)	>Solyc09g015840.1.1 genomic_reference:SL2.31ch09 evidence_code:10F0H1E1IEG gene_region:11277877-11278520 functional_description:Receptor-like kinase (AHRD V1 ***- C6ZRN8_SOYBN)	Y	6.62039	6.75887	6.02965	7.85982						M	M	A	P						0.59074	0.729218	-1.83017					0.0682708	0.0439805	0.000282192					1	1	-1	0	0	0	0	3.36909	5.13373	32.3371
Solyc09g072660.1.1	Solyc09g072660.2.1	26.8	misc.nitrilases, *nitrile lyases, berberine bridge enzymes, reticuline oxidases, troponine reductases	m	highly similar to ( 667) AT1G30760 | Symbols: | FAD-binding domain-containing protein | chr1:10918321-10920441 FORWARD GlcD FAD_binding_4 BBE FAD-binding domain-containing protein (AHRD V1 **-- D7KFP2_ARALY); contains Interpro domain(s) IPR006094 FAD linked oxidase, N-terminal	>Solyc09g072660.1.1 genomic_reference:SL2.31ch09 evidence_code:10F0H1E0IEG gene_region:60770143-60772286 functional_description:FAD-binding domain-containing protein (AHRD V1 **-- D7KFP2_ARALY); contains Interpro domain(s) IPR006094 FAD linked oxidase,	Y	9.37064	9.4771	9.40722	9.38753	8.91792	9.01855	8.88403	9.02317	8.88282	P	P	P	P	P	P	P	P	P	-0.036578	0.069879	0.01969	-0.139139	-0.105246	-0.00461785	0.140352	0.335523	0.313124	0.134854	0.112057	0.288067	0.695769	0.0640764	0	0	0	0	0	0	1	0.114718	0.418684	0.0332417
Solyc09g072700.1.1	Solyc09g072700.2.1	26.12	misc.peroxidases	po	moderately similar to ( 347) AT4G26010 | Symbols: | peroxidase, putative | chr4:13200653-13201688 FORWARDmoderately similar to ( 257) PER2_ARAHY Cationic peroxidase 2 precursor (EC 1.11.1.7) (PNPC2) - Arachis hypogaea (Peanut)secretory_peroxidase plant_peroxidase peroxidase ascorbate_peroxidase Peroxidase 57 (AHRD V1 **** D7LXN0_ARALY); contains Interpro domain(s) IPR002016 Haem peroxidase, plant…	>Solyc09g072700.1.1 genomic_reference:SL2.31ch09 evidence_code:10F0H1E1IEG gene_region:60810475-60812115 functional_description:Peroxidase 57 (AHRD V1 **** D7LXN0_ARALY); contains Interpro domain(s) IPR002016 Haem peroxidase, plant/fungal/bacterial	Y	6.99052	6.35076	7.81108	7.00152	5.96386	5.50225	5.47787	5.59532	5.45527	P	M	P	P	M	A	A	A	A	-0.820555	-1.46032	0.809558	-0.117453	0.368538	-0.0930742	0.140054	0.0559455	0.00951497	0.0170175	0.170501	0.256449	0.656746	0.108027	-1	-1	1	0	0	0	0	3.97169	12.5792	3.86595
Solyc01g105070.1.1	Solyc01g105070.2.1	26.12	misc.peroxidases	po	moderately similar to ( 387) AT5G64120 | Symbols: | peroxidase, putative | chr5:25659551-25660946 REVERSEmoderately similar to ( 438) PER2_ARAHY Cationic peroxidase 2 precursor (EC 1.11.1.7) (PNPC2) - Arachis hypogaea (Peanut)secretory_peroxidase plant_peroxidase peroxidase ascorbate_peroxidase Peroxidase (AHRD V1 **** Q43499_SOLLC); contains Interpro domain(s) IPR002016 Haem peroxidase, plant/fu…	>Solyc01g105070.1.1 genomic_reference:SL2.31ch01 evidence_code:10F1H1E1IEG gene_region:85115465-85116864 functional_description:Peroxidase (AHRD V1 **** Q43499_SOLLC); contains Interpro domain(s) IPR002016 Haem peroxidase, plant/fungal/bacterial	N	8.5628	8.72094	8.14726	8.64844	9.31979	9.68765	9.21473	9.63639	9.14101	P	P	P	P	P	P	P	P	P	0.415537	0.573682	-0.501178	-0.421657	-0.3166	0.051256	0.495379	0.0297624	0.0104395	0.00395002	0.0662663	0.223274	0.656746	0.0194958	1	1	-1	-1	0	0	1
Solyc02g084800.1.1	Solyc02g084800.2.1	26.12	misc.peroxidases	po	moderately similar to ( 442) AT5G66390 | Symbols: | peroxidase 72 (PER72) (P72) (PRXR8) | chr5:26516063-26517329 REVERSEmoderately similar to ( 275) PERX_TOBAC Lignin-forming anionic peroxidase precursor (EC 1.11.1.7) (TOPA) - Nicotiana tabacum (Common tobacco)secretory_peroxidase plant_peroxidase peroxidase ascorbate_peroxidase Peroxidase (AHRD V1 ***- Q0ZA68_9ROSI); contains Interpro domain(s) …	>Solyc02g084800.1.1 genomic_reference:SL2.31ch02 evidence_code:10F0H1E0IEG gene_region:42466658-42467802 functional_description:Peroxidase (AHRD V1 ***- Q0ZA68_9ROSI); contains Interpro domain(s) IPR002016 Haem peroxidase, plant/fungal/bacterial	N					5.47171	5.50225	5.47787	5.59532	5.73897					A	A	A	A	M				-0.117453	-0.123607	-0.0930742	-0.143646				0.158299	0.321508	0.656746	0.0861968	0	0	0	0	0	0	-1	9.79182	8.4078	3.8001
Solyc09g075730.1.1	Solyc09g075730.2.1	30.2.99	signalling.receptor kinases.misc	s	highly similar to ( 563) AT3G05990 | Symbols: | leucine-rich repeat family protein | chr3:1797116-1799732 REVERSEweakly similar to ( 140) NORK_PEA Nodulation receptor kinase precursor (EC 2.7.11.1) - Pisum sativum (Garden pea) LRR receptor-like serine/threonine-protein kinase, RLP	>Solyc09g075730.1.1 genomic_reference:SL2.31ch09 evidence_code:10F0H1E1IEG gene_region:62847709-62851823 functional_description:Receptor-like kinase (AHRD V1 ***- A7VM37_MARPO); contains Interpro domain(s) IPR013210 Leucine-rich repeat, N-terminal	Y	6.39574	6.00383	6.02965	7.32269						M	A	A	P						0.366094	-0.0258163	-1.29304					0.205507	0.456479	0.00263749					0	0	-1	0	0	0	0	0.879958	0.00437586	10.9774
Solyc09g075810.1.1	Solyc09g075810.2.1	26.19	misc.plastocyanin-like	r	weakly similar to ( 166) AT5G26330 | Symbols: | plastocyanin-like domain-containing protein / mavicyanin, putative | chr5:9241614-9242635 REVERSEvery weakly similar to (97.1) BCP_PEA Blue copper protein precursor - Pisum sativum (Garden pea)Cu_bind_like Blue copper protein (AHRD V1 *--- B6U7P6_MAIZE); contains Interpro domain(s) IPR003245 Plastocyanin-like	>Solyc09g075810.1.1 genomic_reference:SL2.31ch09 evidence_code:10F0H1E0IEG gene_region:62927792-62929477 functional_description:Blue copper protein (AHRD V1 *--- B6U7P6_MAIZE); contains Interpro domain(s) IPR003245 Plastocyanin-like	Y	9.35724	9.49498	9.1092	9.40085	9.07598	9.28603	9.30215	9.53923	9.19509	P	P	P	P	P	P	P	P	P	0.248041	0.385779	-0.291651	-0.23708	-0.463248	-0.253201	0.344143	0.0171137	0.00320712	0.00222003	0.137008	0.180435	0.652333	0.0595424	1	1	-1	0	0	0	1	8.6096	20.8263	11.9031
Solyc09g090020.1.1	Solyc09g090020.2.1	20.2.99	stress.abiotic.unspecified	sr	moderately similar to ( 218) AT5G39150 | Symbols: | germin-like protein, putative | chr5:15670008-15670789 REVERSEweakly similar to ( 175) GLP1_MESCR Germin-like protein precursor - Mesembryanthemum crystallinum (Common ice plant)Cupin_1 COG1917 Cupin_2 Germin-like protein 5 (AHRD V1 ***- A8QK91_VITVI); contains Interpro domain(s) IPR014710 RmlC-like jelly roll fold	>Solyc09g090020.1.1 genomic_reference:SL2.31ch09 evidence_code:10F0H1E1IEG gene_region:64935516-64936704 functional_description:Germin-like protein 5 (AHRD V1 ***- A8QK91_VITVI); contains Interpro domain(s) IPR014710 RmlC-like jelly roll fold	Y	5.98563	6.00383	6.02965	6.93673						A	A	A	M						-0.0440157	-0.0258163	-0.907086					0.386111	0.456479	0.0100591					0	0	-1	0	0	0	0	0.0129737	0.0044631	5.50993
Solyc05g050890.1.1	Solyc05g050890.1.1	26.12	misc.peroxidases	po	weakly similar to ( 153) AT1G14550 | Symbols: | anionic peroxidase, putative | chr1:4979028-4980324 FORWARDweakly similar to ( 169) PER1_ARAHY Cationic peroxidase 1 precursor (EC 1.11.1.7) (PNPC1) - Arachis hypogaea (Peanut)secretory_peroxidase plant_peroxidase peroxidase Peroxidase (AHRD V1 **** Q4W2V4_PICAB); contains Interpro domain(s) IPR000823 Plant peroxidase	>Solyc05g050890.1.1 genomic_reference:SL2.31ch05 evidence_code:10F0H1E0IEG gene_region:60264032-60264518 functional_description:Peroxidase (AHRD V1 **** Q4W2V4_PICAB); contains Interpro domain(s) IPR000823 Plant peroxidase	N	9.05315	9.11065	9.2202	8.87784						P	P	P	P						-0.167046	-0.109547	0.342359					0.232763	0.339722	0.0258215					0	0	1	0	0	0	0	12.0326	20.2933	10.3497
Solyc06g076630.1.1	Solyc06g076630.2.1	26.12	misc.peroxidases	po	moderately similar to ( 426) AT4G33420 | Symbols: | peroxidase, putative | chr4:16084856-16086105 FORWARDmoderately similar to ( 256) PER2_ARAHY Cationic peroxidase 2 precursor (EC 1.11.1.7) (PNPC2) - Arachis hypogaea (Peanut)secretory_peroxidase plant_peroxidase peroxidase ascorbate_peroxidase Peroxidase (AHRD V1 **** C0KKH9_9CARY); contains Interpro domain(s) IPR002016 Haem peroxidase, plant/fu…	>Solyc06g076630.1.1 genomic_reference:SL2.31ch06 evidence_code:10F0H1E1IEG gene_region:43984011-43985187 functional_description:Peroxidase (AHRD V1 **** C0KKH9_9CARY); contains Interpro domain(s) IPR002016 Haem peroxidase, plant/fungal/bacterial	N	9.49826	9.46823	9.496	9.72476	8.86937	8.80099	8.72228	8.93982	8.69693	P	P	P	P	P	P	P	P	P	0.00226282	-0.0277652	-0.228768	-0.217538	-0.0704468	-0.138823	0.24289	0.407258	0.410524	0.00965302	0.0662663	0.327284	0.599823	0.0228933	0	0	-1	-1	0	0	1	6.93392	27.2839	41.8925
Solyc01g067740.1.1	Solyc01g067740.2.1	21.6	redox.dismutases and catalases	r	moderately similar to ( 217) AT1G08830 | Symbols: CSD1 | CSD1 (COPPER/ZINC SUPEROXIDE DISMUTASE 1); superoxide dismutase | chr1:2827700-2829053 FORWARDmoderately similar to ( 243) SODC_NICPL Superoxide dismutase [Cu-Zn] (EC 1.15.1.1) - Nicotiana plumbaginifolia (Leadwort-leaved tobacco) Sod_Cu Cu-Zn_Superoxide_Dismutase SodC Superoxide dismutase (AHRD V1 **** B1Q475_CAPCH); contains Interpro doma…	>Solyc01g067740.1.1 genomic_reference:SL2.31ch01 evidence_code:10F1H1E1IEG gene_region:69075561-69078990 functional_description:Superoxide dismutase (AHRD V1 **** B1Q475_CAPCH); contains Interpro domain(s) IPR001424 Superoxide dismutase, copper/zinc bin	N					7.84309	8.81713	8.56075	9.01582	8.37806					P	P	P	P	P				-0.455069	-1.17272	-0.198685	0.637763				0.131301	0.0743108	0.656746	0.0553152	0	0	0	0	-1	0	1	32.9748	51.7377	105.404
Solyc02g088390.1.1	Solyc02g088390.2.1	26.19	misc.plastocyanin-like	r	weakly similar to ( 160) AT5G15350 | Symbols: | plastocyanin-like domain-containing protein | chr5:4985184-4986154 REVERSEvery weakly similar to (66.6) BCP_PEA Blue copper protein precursor - Pisum sativum (Garden pea)Cu_bind_like Blue copper-like protein (AHRD V1 *--- B8Y8A0_GOSHI); contains Interpro domain(s) IPR003245 Plastocyanin-like	>Solyc02g088390.1.1 genomic_reference:SL2.31ch02 evidence_code:10F1H1E1IEG gene_region:45063427-45065755 functional_description:Blue copper-like protein (AHRD V1 *--- B8Y8A0_GOSHI); contains Interpro domain(s) IPR003245 Plastocyanin-like	N	7.10203	6.94159	6.02965	8.29101	6.78649	6.2285	7.59645	6.30636	5.45527	M	M	A	P	M	M	P	M	A	1.07239	0.911946	-2.26136	1.29009	0.480123	-0.0778629	0.851097	0.0759896	0.127531	0.00175631	0.0662663	0.321508	0.664733	0.0640764	1	0	-1	1	0	0	1	60.6545	68.666	78.0289
Solyc05g054760.1.1	Solyc05g054760.2.1	21.2.1	redox.ascorbate and glutathione.ascorbate	r	moderately similar to ( 311) AT1G19570 | Symbols: DHAR1, ATDHAR1 | DHAR1 (dehydroascorbate reductase); glutathione dehydrogenase (ascorbate) | chr1:6773462-6774413 REVERSEvery weakly similar to (53.1) IN21_MAIZE IN2-1 protein - Zea mays (Maize) GST_C_DHAR Gst GST_C_CLIC sspA GST_N_family GST_N_Omega Dehydroascorbate reductase (Fragment) (AHRD V1 ***- Q1G0W3_SOLLC); contains Interpro domain(s) IPR…	>Solyc05g054760.1.1 genomic_reference:SL2.31ch05 evidence_code:10F1H1E1IEG gene_region:63754560-63758454 functional_description:Dehydroascorbate reductase (Fragment) (AHRD V1 ***- Q1G0W3_SOLLC); contains Interpro domain(s) IPR017933 Glutathione S-transf	N	8.73699	8.70578	8.85308	8.83771	6.91448	6.81873	6.83352	5.59532	7.48478	P	P	P	P	P	P	P	A	P	-0.116092	-0.147298	0.0153689	1.2382	1.31916	1.22341	-1.88946	0.181565	0.155874	0.138368	0.04759	0.095467	0.386991	0.00444793	0	0	0	1	1	0	-1	26.1877	52.1338	73.2855
Solyc06g009020.1.1	Solyc06g009020.2.1	26.9	misc.glutathione S transferases	r	moderately similar to ( 259) AT2G47730 | Symbols: ATGSTF8, ATGSTF5, GST6, GSTF8 | ATGSTF8 (ARABIDOPSIS THALIANA GLUTATHIONE S-TRANSFERASE PHI 8); glutathione binding / glutathione transferase | chr2:19558213-19559266 FORWARDmoderately similar to ( 303) GSTF2_TOBAC Glutathione S-transferase APIC (EC 2.5.1.18) (GST class-phi) - Nicotiana tabacum (Common tobacco) GST_C_Phi Gst GST_N_Phi GST_N_family…	>Solyc06g009020.1.1 genomic_reference:SL2.31ch06 evidence_code:10F1H1E1IEG gene_region:2965711-2967166 functional_description:Glutathione S-transferase (AHRD V1 **** A5YWI8_SOLCO); contains Interpro domain(s) IPR004046 Glutathione S-transferase, C-termi	N	8.70842	8.7147	9.68515	8.277	6.29083	6.47292	6.32631	7.34618	5.45527	P	P	P	P	M	P	M	P	A	-0.976734	-0.970452	1.40816	-1.01986	-1.05535	-0.873252	1.89091	0.00182302	0.000981019	0.000158626	0.0947642	0.212356	0.579313	0.0100514	-1	-1	1	-1	0	0	1	29.9992	46.6484	48.1983
Solyc06g048410.1.1	Solyc06g048410.2.1	21.6	redox.dismutases and catalases	r	moderately similar to ( 291) AT5G51100 | Symbols: FSD2 | FSD2 (FE SUPEROXIDE DISMUTASE 2); superoxide dismutase | chr5:20773357-20775635 REVERSEmoderately similar to ( 365) SODF_NICPL Superoxide dismutase [Fe], chloroplast (EC 1.15.1.1) (Fragment) - Nicotiana plumbaginifolia (Leadwort-leaved tobacco) SodA PRK10543 Sod_Fe_C PRK10925 Sod_Fe_N Superoxide dismutase (AHRD V1 **** Q7YK44_SOLLC); contai…	>Solyc06g048410.1.1 genomic_reference:SL2.31ch06 evidence_code:10F1H1E1IEG gene_region:27497352-27499531 functional_description:Superoxide dismutase (AHRD V1 **** Q7YK44_SOLLC); contains Interpro domain(s) IPR019833 Manganese/iron superoxide dismutase,	N	8.39992	8.402	8.79812	8.50988						P	P	P	P						-0.398204	-0.396116	0.288235					0.0425256	0.046217	0.0279389					-1	-1	1	0	0	0	0	3.9075	5.81042	19.0283
Solyc09g098340.1.1	Solyc09g098340.2.1	29.5.4	protein.degradation.aspartate protease	p	highly similar to ( 587) AT1G05840 | Symbols: | aspartyl protease family protein | chr1:1762843-1766150 REVERSEvery weakly similar to (93.2) ASP1_ORYSA Aspartic proteinase Asp1 precursor (EC 3.4.23.-) (OsAsp1) (OSAP1) (Nucellin-like protein) - Oryza sativa (Rice) Asp Aspartic proteinase-like protein 2 (AHRD V1 **-- ASPL2_ARATH); contains Interpro domain(s) IPR001461 Peptidase A1	>Solyc09g098340.1.1 genomic_reference:SL2.31ch09 evidence_code:10F0H1E0IEG gene_region:67456617-67465086 functional_description:Aspartic proteinase-like protein 2 (AHRD V1 **-- ASPL2_ARATH); contains Interpro domain(s) IPR001461 Peptidase A1	Y	8.15357	8.24495	8.33477	8.20394	8.2305	8.36582	8.30373	8.43826	8.2376	P	P	P	P	P	P	P	P	P	-0.1812	-0.0898199	0.130834	-0.134539	-0.207759	-0.0724483	0.200665	0.0688758	0.249382	0.0422252	0.152501	0.243153	0.656746	0.0650518	-1	0	1	0	0	0	1	3.31419	0.814339	1.72784
Solyc09g098540.1.1	Solyc09g098540.2.1	20.1	stress.biotic	sr	moderately similar to ( 479) AT1G05850 | Symbols: POM1, ERH2, ELP1, CTL1, ELP, HOT2, ATCTL1 | POM1 (POM-POM1); chitinase | chr1:1766833-1768117 REVERSEweakly similar to ( 184) CHI2_BRANA Endochitinase CH25 precursor (EC 3.2.1.14) - Brassica napus (Rape) chitinase_glyco_hydro_19 Glyco_hydro_19 Chitinase-like protein (AHRD V1 ***- Q6JX03_GOSHI); contains Interpro domain(s) IPR000726 Glycoside hydro…	>Solyc09g098540.1.1 genomic_reference:SL2.31ch09 evidence_code:10F1H1E1IEG gene_region:67611848-67612959 functional_description:Chitinase-like protein (AHRD V1 ***- Q6JX03_GOSHI); contains Interpro domain(s) IPR000726 Glycoside hydrolase, family 19, cat	Y	7.13758	7.68158	7.51812	6.44489	5.47171	5.50225	5.47787	5.59532	5.89988	P	P	P	M	A	A	A	A	M	-0.380539	0.163467	1.07322	-0.117453	-0.123607	-0.0930742	-0.304554	0.191953	0.37248	0.00542367	0.170501	0.329347	0.656746	0.0704993	0	0	1	0	0	0	-1	0.97688	0.18026	7.77001
Solyc10g005960.1.1	Solyc10g005960.1.1	10.5.1.1	cell wall.cell wall proteins.AGPs.AGP	cw	moderately similar to ( 405) AT5G55730 | Symbols: FLA1 | FLA1 (FASCICLIN-LIKE ARAB INOGALACTAN 1) | chr5:22558375-22560392 REVERSEFasciclin FAS1 Fasciclin-like arabinogalactan protein 10 (AHRD V1 ***- A9XTL5_GOSHI); contains Interpro domain(s) IPR000782 FAS1 domain	>Solyc10g005960.1.1 genomic_reference:SL2.31ch10 evidence_code:10F0H1E1IEG gene_region:742631-743878 functional_description:Fasciclin-like arabinogalactan protein 10 (AHRD V1 ***- A9XTL5_GOSHI); contains Interpro domain(s) IPR000782 FAS1 domain	Y	9.51054	9.42177	9.23901	9.52967	9.40132	9.4987	9.55897	9.47271	9.54119	P	P	P	P	P	P	P	P	P	0.271526	0.182758	-0.290655	0.0862625	-0.0713852	0.0259912	-0.0684829	0.0171137	0.0649906	0.0033001	0.153933	0.327284	0.656746	0.0992616	1	1	-1	0	0	0	-1	8.60505	3.89837	9.86022
Solyc10g006290.1.1	Solyc10g006290.2.1	27.1.19	RNA.processing.ribonucleases	d	moderately similar to ( 218) AT3G20390 | Symbols: | endoribonuclease L-PSP family protein | chr3:7110227-7111695 REVERSE Ribonuc_L-PSP YjgH YjgF_like TdcF PRK11401 Endoribonuclease L-PSP family protein (AHRD V1 **-* D7LAZ0_ARALY); contains Interpro domain(s) IPR019897 YjgF-like protein, conserved site	>Solyc10g006290.1.1 genomic_reference:SL2.31ch10 evidence_code:10F1H1E1IEG gene_region:946986-949740 functional_description:Endoribonuclease L-PSP family protein (AHRD V1 **-* D7LAZ0_ARALY); contains Interpro domain(s) IPR019897 YjgF-like protein, conse	Y	8.06213	8.03114	7.69825	7.96465						P	P	P	P						0.363873	0.33289	-0.2664					0.213135	0.274842	0.0906472					0	0	-1	0	0	0	0	0.801935	0.671186	0.429843
Solyc10g007070.1.1	Solyc10g007070.2.1	26.19	misc.plastocyanin-like	r	weakly similar to ( 136) AT5G53870 | Symbols: | plastocyanin-like domain-containing protein | chr5:21870033-21871228 REVERSEvery weakly similar to (65.5) NO16_MEDTR Early nodulin 16 precursor (N-16) - Medicago truncatula (Barrel medic) Cu_bind_like CT099 (Fragment) (AHRD V1 *--- Q30GY4_9SOLN); contains Interpro domain(s) IPR003245 Plastocyanin-like	>Solyc10g007070.1.1 genomic_reference:SL2.31ch10 evidence_code:10F0H1E0IEG gene_region:1455418-1456717 functional_description:CT099 (Fragment) (AHRD V1 *--- Q30GY4_9SOLN); contains Interpro domain(s) IPR003245 Plastocyanin-like	Y	8.09279	7.91641	7.8882	8.21637	8.29353	8.44605	8.31335	8.3485	8.5333	P	P	P	P	P	P	P	P	P	0.204592	0.0282169	-0.328177	-0.0351477	-0.054974	0.0975478	-0.184801	0.078043	0.423268	0.00566416	0.174253	0.329347	0.656746	0.0637617	1	0	-1	0	0	0	-1	2.95299	0.0561699	7.59803
Solyc10g009410.1.1	Solyc10g009410.1.1	29.5.4	protein.degradation.aspartate protease	p	highly similar to ( 545) AT1G01300 | Symbols: | aspartyl protease family protein | chr1:117065-118522 FORWARDvery weakly similar to (68.6) ASP1_ORYSA Aspartic proteinase Asp1 precursor (EC 3.4.23.-) (OsAsp1) (OSAP1) (Nucellin-like protein) - Oryza sativa (Rice) Asp Aspartic proteinase nepenthesin I (AHRD V1 **-- A9ZMF9_NEPAL); contains Interpro domain(s) IPR001461 Peptidase A1	>Solyc10g009410.1.1 genomic_reference:SL2.31ch10 evidence_code:10F0H1E1IEG gene_region:3472716-3474092 functional_description:Aspartic proteinase nepenthesin I (AHRD V1 **-- A9ZMF9_NEPAL); contains Interpro domain(s) IPR001461 Peptidase A1	Y	7.04041	7.23995	6.02965	7.2572	5.47171	5.50225	6.0364	5.59532	5.8233	P	P	A	P	A	A	M	A	M	1.01076	1.2103	-1.22755	0.441082	-0.123607	-0.0930742	-0.227983	0.00540281	0.00307634	0.000478077	0.116033	0.329347	0.656746	0.0988459	1	1	-1	0	0	0	-1	15.6624	22.457	23.1017
Solyc10g038130.1.1	Solyc10g038130.1.1	10.8.2	cell wall.pectin*esterases.acetyl esterase	cw	highly similar to ( 575) AT2G46930 | Symbols: | pectinacetylesterase, putative | chr2:19283625-19286090 FORWARD PAE Pectinacetylesterase like protein (Fragment) (AHRD V1 *--- Q56WP8_ARATH); contains Interpro domain(s) IPR004963 Pectinacetylesterase	>Solyc10g038130.1.1 genomic_reference:SL2.31ch10 evidence_code:10F1H1E1IEG gene_region:19661077-19665648 functional_description:Pectinacetylesterase like protein (Fragment) (AHRD V1 *--- Q56WP8_ARATH); contains Interpro domain(s) IPR004963 Pectinacetyle	Y	8.94969	8.93785	8.57864	9.05098	7.64829	7.56555	7.63643	7.12991	8.15523	P	P	P	P	P	P	P	P	P	0.371056	0.359211	-0.47234	0.506529	0.518388	0.435641	-1.02532	0.00444512	0.0054094	0.000362236	0.0946113	0.212356	0.579313	0.00712078	1	1	-1	1	0	0	-1	17.2516	16.1678	27.955
Solyc10g052880.1.1	Solyc10g052880.1.1	20.1.7	stress.biotic.PR-proteins	sr	highly similar to ( 533) AT1G33590 | Symbols: | disease resistance protein-related / LRR protein-related | chr1:12177788-12179221 FORWARDweakly similar to ( 140) RPK1_IPONI Receptor-like protein kinase precursor (EC 2.7.11.1) - Ipomoea nil (Japanese morning glory) (Pharbitis nil) LRR receptor-like serine/threonine-protein kinase, RLP	>Solyc10g052880.1.1 genomic_reference:SL2.31ch10 evidence_code:10F0H1E1IEG gene_region:49564461-49565897 functional_description:Leucine-rich repeat family protein (AHRD V1 **-- Q4PT10_ARATH); contains Interpro domain(s) IPR013210 Leucine-rich repeat, N-	Y	10.1392	10.1661	9.2144	10.0814	10.246	10.0665	10.1864	9.90367	10.0578	P	P	P	P	P	P	P	P	P	0.924773	0.951648	-0.86697	0.282741	0.342315	0.162808	-0.154153	0.00182302	0.000981019	0.000196539	0.057484	0.0878627	0.599823	0.0685801	1	1	-1	1	1	0	-1	52.181	55.2579	45.8617
Solyc10g055800.1.1	Solyc10g055800.1.1	20.1	stress.biotic	sr	moderately similar to ( 386) AT3G12500 | Symbols: ATHCHIB, PR3, PR-3, CHI-B, B-CHI | ATHCHIB (ARABIDOPSIS THALIANA BASIC CHITINASE); chitinase | chr3:3962501-3963945 REVERSEmoderately similar to ( 492) CHI3_SOLTU Endochitinase 3 precursor (EC 3.2.1.14) (Fragment) - Solanum tuberosum (Potato) Glyco_hydro_19 chitinase_glyco_hydro_19 lysozyme_like Chitin_bind_1 COG3179 ChtBD1 ChtBD1 Chitinase (AHRD …	>Solyc10g055800.1.1 genomic_reference:SL2.31ch10 evidence_code:10F1H1E1IEG gene_region:52884305-52885445 functional_description:Chitinase (AHRD V1 ***- B9VRK7_CAPAN); contains Interpro domain(s) IPR016283 Glycoside hydrolase, family 19	Y	9.4307	9.34949	9.55958	9.4274	9.25407	9.26888	8.97603	9.39372	8.65727	P	P	P	P	P	P	P	P	P	-0.128879	-0.210092	0.132185	-0.417691	-0.139643	-0.12484	0.736444	0.160148	0.0729836	0.0489164	0.0799264	0.329347	0.656746	0.00768155	0	-1	1	-1	0	0	1	1.33018	3.53481	1.39929
Solyc10g055810.1.1	Solyc10g055810.1.1	20.1	stress.biotic	sr	moderately similar to ( 401) AT3G12500 | Symbols: ATHCHIB, PR3, PR-3, CHI-B, B-CHI | ATHCHIB (ARABIDOPSIS THALIANA BASIC CHITINASE); chitinase | chr3:3962501-3963945 REVERSEhighly similar to ( 523) CHI3_SOLTU Endochitinase 3 precursor (EC 3.2.1.14) (Fragment) - Solanum tuberosum (Potato) Glyco_hydro_19 chitinase_glyco_hydro_19 lysozyme_like COG3179 Chitin_bind_1 ChtBD1 ChtBD1 Endochitinase (Chiti…	>Solyc10g055810.1.1 genomic_reference:SL2.31ch10 evidence_code:10F1H1E1IEG gene_region:52890942-52892092 functional_description:Endochitinase (Chitinase) (AHRD V1 **** Q43184_SOLTU); contains Interpro domain(s) IPR016283 Glycoside hydrolase, family 19	Y	8.50201	8.25536	9.5583	8.07068	8.11194	8.2056	7.81365	7.94173	7.25184	P	P	P	P	P	P	P	P	P	-1.05629	-1.30294	1.48762	-0.128078	0.170216	0.263877	0.689888	0.00182302	0.000981019	0.000158626	0.174253	0.329347	0.656746	0.0637617	-1	-1	1	0	0	0	1	63.1274	96.0508	125.209
Solyc10g055820.1.1	Solyc10g055820.1.1	20.1	stress.biotic	sr	moderately similar to ( 401) AT3G12500 | Symbols: ATHCHIB, PR3, PR-3, CHI-B, B-CHI | ATHCHIB (ARABIDOPSIS THALIANA BASIC CHITINASE); chitinase | chr3:3962501-3963945 REVERSEhighly similar to ( 521) CHI1_SOLTU Endochitinase 1 precursor (EC 3.2.1.14) (Fragment) - Solanum tuberosum (Potato) Glyco_hydro_19 chitinase_glyco_hydro_19 lysozyme_like COG3179 Chitin_bind_1 ChtBD1 Chitinase (AHRD V1 ***- B9V…	>Solyc10g055820.1.1 genomic_reference:SL2.31ch10 evidence_code:10F1H1E1IEG gene_region:52909599-52910755 functional_description:Chitinase (AHRD V1 ***- B9VRK7_CAPAN); contains Interpro domain(s) IPR000726 Glycoside hydrolase, family 19, catalytic	Y	7.16112	7.06265	8.46051	6.63255	5.47171	6.12363	5.47787	5.59532	5.45527	P	P	P	P	A	M	A	A	A	-1.29939	-1.39786	1.82796	-0.117453	-0.123607	0.52831	0.140054	0.00213145	0.00122171	0.000158626	0.170703	0.329347	0.579313	0.112911	-1	-1	1	0	0	0	0	29.6555	34.3205	58.6892
Solyc10g074440.1.1	Solyc10g074440.1.1	20.1	stress.biotic	sr	moderately similar to ( 377) AT3G12500 | Symbols: ATHCHIB, PR3, PR-3, CHI-B, B-CHI | ATHCHIB (ARABIDOPSIS THALIANA BASIC CHITINASE); chitinase | chr3:3962501-3963945 REVERSEmoderately similar to ( 491) CHIT_SOLTU Endochitinase precursor (EC 3.2.1.14) - Solanum tuberosum (Potato) Glyco_hydro_19 chitinase_glyco_hydro_19 lysozyme_like COG3179 Chitin_bind_1 ChtBD1 ChtBD1 Endochitinase (Chitinase) (AH…	>Solyc10g074440.1.1 genomic_reference:SL2.31ch10 evidence_code:10F0H1E1IEG gene_region:57232333-57233461 functional_description:Endochitinase (Chitinase) (AHRD V1 **** Q43184_SOLTU); contains Interpro domain(s) IPR016283 Glycoside hydrolase, family 19	Y	8.84769	8.85743	8.7399	8.97871	8.97981	9.34615	8.93644	9.36438	8.58391	P	P	P	P	P	P	P	P	P	0.107795	0.117534	-0.238812	-0.42794	-0.384573	-0.0182388	0.780478	0.311211	0.339722	0.0544064	0.0795736	0.212356	0.679438	0.00703921	0	0	-1	-1	0	0	1	0.241809	0.287479	1.18683
Solyc10g074820.1.1	Solyc10g074820.1.1	35.2	not assigned.unknown	na	moderately similar to ( 207) AT3G08600 | Symbols: | unknown protein | chr3:2612646-2613596 FORWARDDUF1191 Unknown Protein (AHRD V1); contains Interpro domain(s) IPR010605 Protein of unknown function DUF1191	>Solyc10g074820.1.1 genomic_reference:SL2.31ch10 evidence_code:10F0H1E0IEG gene_region:57850437-57851387 functional_description:Unknown Protein (AHRD V1); contains Interpro domain(s) IPR010605 Protein of unknown function DUF1191	Y	6.88441	7.7339	6.39541	7.20931	7.90147	8.03334	7.73851	8.05308	7.64555	M	P	M	P	P	P	P	P	P	0.488994	1.33849	-0.813893	-0.314566	-0.15161	-0.0197352	0.407528	0.231503	0.0439395	0.0389609	0.057484	0.282237	0.661887	0.0114415	0	1	-1	-1	0	0	1	0.687583	5.15165	1.90482
Solyc10g074920.1.1	Solyc10g074920.1.1	10.6.2	cell wall.degradation.mannan-xylose-arabinose-fucose	cw	highly similar to ( 659) AT5G01930 | Symbols: | (1-4)-beta-mannan endohydrolase, putative | chr5:361189-362867 REVERSECOG3934 Cellulase Mannan endo-1 4-beta-mannosidase (AHRD V1 ***- B4ADW3_BACPU); contains Interpro domain(s) IPR001547 Glycoside hydrolase, family 5	>Solyc10g074920.1.1 genomic_reference:SL2.31ch10 evidence_code:10F0H1E1IEG gene_region:57958036-57959968 functional_description:Mannan endo-1 4-beta-mannosidase (AHRD V1 ***- B4ADW3_BACPU); contains Interpro domain(s) IPR001547 Glycoside hydrolase, fami	Y	8.79389	8.66249	8.22489	9.22621	8.41683	7.59206	8.23848	8.56473	8.07648	P	P	P	P	P	P	P	P	P	0.569006	0.437599	-1.00132	-0.326252	-0.147896	-0.972667	0.488243	0.00501564	0.0152085	0.000168028	0.158299	0.329347	0.416808	0.0753476	1	1	-1	0	0	0	1	16.3325	9.65985	50.5781
Solyc10g075100.1.1	Solyc10g075100.1.1	11.6	lipid metabolism.lipid transfer proteins etc	m	very weakly similar to (87.0) AT3G51590 | Symbols: LTP12 | LTP12 (LIPID TRANSFER PROTEIN 12); lipid binding | chr3:19135828-19136654 REVERSEweakly similar to ( 154) NLTP2_TOBAC Nonspecific lipid-transfer protein 2 precursor (LTP 2) - Nicotiana tabacum (Common tobacco)nsLTP1 Non-specific lipid-transfer protein (AHRD V1 **** Q4A1N1_SOLLC); contains Interpro domain(s) IPR000528 Plant lipid transfer …	>Solyc10g075100.1.1 genomic_reference:SL2.31ch10 evidence_code:10F1H1E1IEG gene_region:58133994-58134624 functional_description:Non-specific lipid-transfer protein (AHRD V1 **** Q4A1N1_SOLLC); contains Interpro domain(s) IPR000528 Plant lipid transfer p	Y	8.22165	8.42584	8.12703	8.2135						P	P	P	P						0.0946187	0.29881	-0.0864705					0.233468	0.0316365	0.0843114					0	1	-1	0	0	0	0	0.643968	6.42243	0.53783
Solyc10g075110.1.1	Solyc10g075110.1.1	11.6	lipid metabolism.lipid transfer proteins etc	m	very weakly similar to (79.3) AT2G38540 | Symbols: LP1, LTP1, ATLTP1 | LP1; calmodulin binding | chr2:16130418-16130893 FORWARDweakly similar to ( 146) NLTP2_TOBAC Nonspecific lipid-transfer protein 2 precursor (LTP 2) - Nicotiana tabacum (Common tobacco)nsLTP1 Non-specific lipid-transfer protein (AHRD V1 ***- A7UGG9_SOLTU); contains Interpro domain(s) IPR000528 Plant lipid transfer protein/Par a…	>Solyc10g075110.1.1 genomic_reference:SL2.31ch10 evidence_code:10F1H0E1IEG gene_region:58155900-58156508 functional_description:Non-specific lipid-transfer protein (AHRD V1 ***- A7UGG9_SOLTU); contains Interpro domain(s) IPR000528 Plant lipid transfer p	Y	8.66006	7.85726	8.12682	8.8358						P	P	P	P						0.533247	-0.269555	-0.708985					0.125669	0.306741	0.0213359					0	0	-1	0	0	0	0	1.8547	0.473926	3.2786
Solyc10g076220.1.1	Solyc10g076220.1.1	26.12	misc.peroxidases	po	moderately similar to ( 303) AT5G05340 | Symbols: | peroxidase, putative | chr5:1579142-1580819 REVERSEmoderately similar to ( 323) PER1_ARAHY Cationic peroxidase 1 precursor (EC 1.11.1.7) (PNPC1) - Arachis hypogaea (Peanut)secretory_peroxidase plant_peroxidase peroxidase ascorbate_peroxidase Peroxidase 1 (AHRD V1 ***- A0SWU6_SESRO); contains Interpro domain(s) IPR002016 Haem peroxidase, plant/fu…	>Solyc10g076220.1.1 genomic_reference:SL2.31ch10 evidence_code:10F0H1E1IEG gene_region:58383200-58384333 functional_description:Peroxidase 1 (AHRD V1 ***- A0SWU6_SESRO); contains Interpro domain(s) IPR002016 Haem peroxidase, plant/fungal/bacterial ;>So	Y	8.06097	8.0685	8.0974	8.24005	6.81368	7.17475	7.04962	6.1129	7.54184	P	P	P	P	P	M	P	M	P	-0.03643	-0.028891	-0.142657	0.936724	0.70078	1.06185	-1.42894	0.374974	0.45295	0.0886286	0.106792	0.282237	0.517698	0.0244972	0	0	-1	0	0	0	-1	0.02988	0.0187926	0.458193
Solyc10g079860.1.1	Solyc10g079860.1.1	26.4.1	misc.beta 1,3 glucan hydrolases.glucan endo-1,3-beta-glucosidase	sr	moderately similar to ( 330) AT3G57270 | Symbols: BG1 | BG1 (BETA-1,3-GLUCANASE 1); catalytic/ cation binding / hydrolase, hydrolyzing O-glycosyl compounds | chr3:21191336-21193118 REVERSEmoderately similar to ( 497) E13H_TOBAC Glucan endo-1,3-beta-glucosidase, acidic isoform PR-Q' precursor (EC 3.2.1.39) ((1->3)-beta-glucan endohydrolase) ((1->3)-beta-glucanase) (Beta-1,3-endoglucanase) (PR-35) …	>Solyc10g079860.1.1 genomic_reference:SL2.31ch10 evidence_code:10F1H1E1IEG gene_region:60653348-60654505 functional_description:Beta-1 3-glucanase (AHRD V1 ***- Q68V46_OLEEU); contains Interpro domain(s) IPR000490 Glycoside hydrolase, family 17	Y	10.1937	10.2195	10.2761	9.54509	9.82963	10.0595	9.54602	10.1502	8.45902	P	P	P	P	P	P	P	P	P	-0.0824374	-0.0566125	0.731	-0.604149	-0.320543	-0.0907203	1.69116	0.296006	0.381695	0.000433735	0.0244333	0.212356	0.656746	0.000250778	0	0	1	-1	0	0	1	0.309466	0.145945	24.3332
Solyc10g081120.1.1	Solyc10g081120.1.1	35.2	not assigned.unknown	na	highly similar to ( 893) AT3G10740 | Symbols: ASD1, ARAF1, ARAF, ATASD1 | ASD1 (ALPHA-L-ARABINOFURANOSIDASE 1); alpha-N-arabinofuranosidase/ hydrolase, acting on glycosyl bonds / xylan 1,4-beta-xylosidase | chr3:3361031-3364573 REVERSEAbfA Alpha-L-AF_C Alpha-L-arabinofuranosidase (AHRD V1 **** Q76LU4_SOLLC); contains Interpro domain(s) IPR017853 Glycoside hydrolase, catalytic core	>Solyc10g081120.1.1 genomic_reference:SL2.31ch10 evidence_code:10F1H1E1IEG gene_region:61582869-61590593 functional_description:Alpha-L-arabinofuranosidase (AHRD V1 **** Q76LU4_SOLLC); contains Interpro domain(s) IPR017853 Glycoside hydrolase, catalytic	Y	9.76508	9.77617	9.72238	9.66253	9.6322	9.63418	9.61884	9.84106	9.77611	P	P	P	P	P	P	P	P	P	0.0426987	0.0537876	0.0598563	-0.222219	-0.208859	-0.206872	0.064945	0.320517	0.339722	0.0949466	0.057484	0.164967	0.416808	0.0992616	0	0	1	-1	0	0	1	0.186234	0.295525	0.365974
Solyc10g081190.1.1	Solyc10g081190.1.1	30.2.3	signalling.receptor kinases.leucine rich repeat III	s	moderately similar to ( 328) AT5G21090 | Symbols: | leucine-rich repeat protein, putative | chr5:7164758-7166904 FORWARDweakly similar to ( 107) RPK1_IPONI Receptor-like protein kinase precursor (EC 2.7.11.1) - Ipomoea nil (Japanese morning glory) (Pharbitis nil) LRRNT_2 Lrr, resistance protein fragment	>Solyc10g081190.1.1 genomic_reference:SL2.31ch10 evidence_code:10F1H1E1IEG gene_region:61638061-61642458 functional_description:Leucine-rich repeat receptor-like kinase (AHRD V1 ***- Q0PW22_POPTO); contains Interpro domain(s) IPR013210 Leucine-rich repe	Y	7.28597	7.27782	7.32839	7.97265						P	P	P	P						-0.0424203	-0.0505735	-0.64426					0.390405	0.456479	0.0447431					0	0	-1	0	0	0	0	0.00684384	0.00972745	1.57861
Solyc08g066740.1.1	Solyc08g066740.2.1	26.19	misc.plastocyanin-like	r	weakly similar to ( 160) AT1G64640 | Symbols: | plastocyanin-like domain-containing protein | chr1:24022482-24023151 REVERSEvery weakly similar to (61.2) NO16_MEDTR Early nodulin 16 precursor (N-16) - Medicago truncatula (Barrel medic)Cu_bind_like CT099 (Fragment) (AHRD V1 *--- Q4KR02_SOLCI); contains Interpro domain(s) IPR003245 Plastocyanin-like	>Solyc08g066740.1.1 genomic_reference:SL2.31ch08 evidence_code:10F1H1E1IEG gene_region:52767517-52768237 functional_description:CT099 (Fragment) (AHRD V1 *--- Q4KR02_SOLCI); contains Interpro domain(s) IPR003245 Plastocyanin-like	N	8.10944	8.04578	7.81481	7.94822	8.18403	8.40833	8.21639	7.56971	8.18389	P	P	P	P	P	P	P	P	P	0.29463	0.23097	-0.133407	0.646681	0.614326	0.838623	-0.614185	0.0122093	0.0322034	0.0352962	0.0831348	0.212356	0.393808	0.0473575	1	1	-1	1	0	0	-1	0.147748	1.06544	1.69116
Solyc10g081720.1.1	Solyc10g081720.1.1	10.5.1.1	cell wall.cell wall proteins.AGPs.AGP	cw	highly similar to ( 575) AT5G06390 | Symbols: FLA17 | FLA17 (FASCICLIN-LIKE ARABINOGALACTAN PROTEIN 17 PRECURSOR) | chr5:1952939-1955047 FORWARD Fasciclin FAS1 COG2335 Fasciclin-like arabinogalactan protein 14 (AHRD V1 ***- A9XTL9_GOSHI); contains Interpro domain(s) IPR000782 FAS1 domain	>Solyc10g081720.1.1 genomic_reference:SL2.31ch10 evidence_code:10F0H1E1IEG gene_region:62065041-62068237 functional_description:Fasciclin-like arabinogalactan protein 14 (AHRD V1 ***- A9XTL9_GOSHI); contains Interpro domain(s) IPR000782 FAS1 domain	Y					5.89984	5.50225	5.95232	5.59532	5.80383					M	A	M	A	M				0.356998	0.304514	-0.0930742	-0.20851				0.153933	0.327284	0.656746	0.108027	0	0	0	0	0	0	0
Solyc09g009390.1.1	Solyc09g009390.2.1	21.2.1	redox.ascorbate and glutathione.ascorbate	r	highly similar to ( 661) AT3G52880 | Symbols: ATMDAR1 | monodehydroascorbate reductase, putative | chr3:19601477-19604366 REVERSEhighly similar to ( 665) MDARS_CUCSA Monodehydroascorbate reductase, seedling isozyme (EC 1.6.5.4) (MDAR seedling) (Ascorbate free radical reductase seedling) (AFR reductase seedling) - Cucumis sativus (Cucumber) Pyr_redox_2 NirB HcaD PRK09754 PRK09564 Ndh Lpd PRK04965 …	>Solyc09g009390.1.1 genomic_reference:SL2.31ch09 evidence_code:10F1H1E1IEG gene_region:2836565-2841361 functional_description:Monodehydroascorbate reductase (NADH)-like protein (AHRD V1 **** Q0WUJ1_ARATH); contains Interpro domain(s) IPR013027 FAD-depen	N	7.07684	7.29017	7.96957	7.1234	7.78643	7.77082	7.74894	8.45307	8.0101	P	P	P	P	P	P	P	P	P	-0.892727	-0.6794	0.84617	-0.704132	-0.666646	-0.682253	0.442975	0.0171137	0.0458843	0.00543983	0.021533	0.046667	0.238749	0.0241111	-1	-1	1	-1	-1	0	1	4.10572	6.0286	1.68456
Solyc10g084240.1.1	Solyc10g084240.1.1	26.12	misc.peroxidases	po	moderately similar to ( 455) AT2G37130 | Symbols: | peroxidase 21 (PER21) (P21) (PRXR5) | chr2:15598225-15599734 REVERSEmoderately similar to ( 213) PER1_ARAHY Cationic peroxidase 1 precursor (EC 1.11.1.7) (PNPC1) - Arachis hypogaea (Peanut)secretory_peroxidase plant_peroxidase peroxidase ascorbate_peroxidase Peroxidase (AHRD V1 ***- C1KA92_POPTR); contains Interpro domain(s) IPR002016 Haem perox…	>Solyc10g084240.1.1 genomic_reference:SL2.31ch10 evidence_code:10F0H1E0IEG gene_region:63186988-63189640 functional_description:Peroxidase (AHRD V1 ***- C1KA92_POPTR); contains Interpro domain(s) IPR002016 Haem peroxidase, plant/fungal/bacterial	Y	8.40411	8.51024	8.66983	8.19549	7.9912	8.21823	7.71615	8.43304	7.82598	P	P	P	P	P	P	P	P	P	-0.265718	-0.159586	0.474333	-0.716888	-0.441837	-0.214809	0.607057	0.078043	0.214072	0.00358205	0.0113964	0.0511714	0.539226	0.00263071	-1	0	1	-1	-1	0	1	2.95896	1.0673	9.42899
Solyc10g084320.1.1	Solyc10g084320.1.1	29.5.1	protein.degradation.subtilases	p	highly similar to ( 526) AT5G67090 | Symbols: | subtilase family protein | chr5:26774111-26776321 REVERSE Peptidase_S8 Subtilisin_N PA_subtilisin_like Subtilisin-like protease (AHRD V1 **-- O82777_SOLLC); contains Interpro domain(s) IPR015500 Peptidase S8, subtilisin-related	>Solyc10g084320.1.1 genomic_reference:SL2.31ch10 evidence_code:10F1H1E1IEG gene_region:63239353-63241668 functional_description:Subtilisin-like protease (AHRD V1 **-- O82777_SOLLC); contains Interpro domain(s) IPR015500 Peptidase S8, subtilisin-related	Y	6.28549	6.30852	6.26381	7.35352	7.06185	7.12081	7.53948	6.16458	7.70175	M	M	M	P	P	P	P	M	P	0.0216837	0.0447064	-1.08971	1.3749	0.897272	0.956231	-1.53717	0.39635	0.455352	0.00428596	0.0521366	0.223274	0.515337	0.0145585	0	0	-1	1	0	0	-1	0.00343852	0.0146165	8.68416
Solyc09g091840.1.1	Solyc09g091840.2.1	21.2.2	redox.ascorbate and glutathione.glutathione	r	highly similar to ( 741) AT3G24170 | Symbols: ATGR1 | ATGR1 (glutathione-disulfide reductase); FAD binding / NADP or NADPH binding / glutathione-disulfide reductase/ oxidoreductase | chr3:8729762-8734115 REVERSEhighly similar to ( 753) GSHRP_SPIOL Glutathione reductase, chloroplast precursor (EC 1.8.1.7) (GR) (GRase) (Fragment) - Spinacia oleracea (Spinach) PRK06116 Lpd PRK06416 PRK06292 PRK06370…	>Solyc09g091840.1.1 genomic_reference:SL2.31ch09 evidence_code:10F0H1E1IEG gene_region:66390366-66398783 functional_description:Glutathione-disulfide reductase (AHRD V1 **** Q1D9Y5_MYXXD); contains Interpro domain(s) IPR006324 Glutathione reductase, pla	N	6.27485	6.00383	7.37211	5.98129						M	A	P	A						-1.09727	-1.36828	1.39082					0.00213145	0.00104153	0.000184871					-1	-1	1	0	0	0	0	9.24012	10.2038	20.6043
Solyc10g084400.1.1	Solyc10g084400.1.1	26.9	misc.glutathione S transferases	r	moderately similar to ( 306) AT5G02790 | Symbols: | In2-1 protein, putative | chr5:632877-634858 FORWARDmoderately similar to ( 254) IN21_MAIZE IN2-1 protein - Zea mays (Maize) GST_C_Lambda Gst GST_N_Omega GST_N_family Glutathione S-transferase (AHRD V1 ***- Q76KW1_PEA); contains Interpro domain(s) IPR017933 Glutathione S-transferase/chloride channel, C-terminal	>Solyc10g084400.1.1 genomic_reference:SL2.31ch10 evidence_code:10F1H1E1IEG gene_region:63280646-63282985 functional_description:Glutathione S-transferase (AHRD V1 ***- Q76KW1_PEA); contains Interpro domain(s) IPR017933 Glutathione S-transferase/chloride	N	7.76815	7.71795	8.75521	7.28125						P	P	P	P						-0.98706	-1.03726	1.47395					0.0151772	0.0138502	0.000637153					-1	-1	1	0	0	0	0
Solyc10g085670.1.1	Solyc10g085670.1.1	30.2.99.x	signalling.receptor kinases.misc	s	nearly identical (1382) AT1G79620 | Symbols: | leucine-rich repeat transmembrane protein kinase, putative | chr1:29957633-29962174 REVERSEmoderately similar to ( 253) NORK_MEDTR Nodulation receptor kinase precursor (EC 2.7.11.1) (Does not make infections protein 2) (Symbiosis receptor-like kinase) (MtSYMRK) - Medicago truncatula (Barrel medic) TyrKc Pkinase_Tyr PTKc S_TKc S_TKc Pkinase PTKc_Jak_r…	>Solyc10g085670.1.1 genomic_reference:SL2.31ch10 evidence_code:10F0H1E1IEG gene_region:64097633-64103091 functional_description:LRR receptor-like serine/threonine-protein kinase FEI 1 (AHRD V1 *-** FEI1_ARATH); contains Interpro domain(s) IPR002290 Seri	Y	7.86774	7.99028	7.03348	7.81202	7.94901	8.25099	7.96032	8.31558	8.03179	P	P	M	P	P	P	P	P	P	0.834258	0.956802	-0.778544	-0.35526	-0.366568	-0.0645908	0.283788	0.0543481	0.0411814	0.0189411	0.018268	0.0450724	0.656746	0.0107759	1	1	-1	-1	-1	0	1	4.0975	5.38968	3.56849
Solyc11g005480.1.1	Solyc11g005480.1.1	35.2	not assigned.unknown	na	moderately similar to ( 232) CBPR_HEVBR Citrate-binding protein precursor - Hevea brasiliensis (Para rubber tree)Alginate_lyase2 Citrate binding protein (AHRD V1 ***- Q8H9C1_SOLTU); contains Interpro domain(s) IPR014895 Alginate lyase 2	>Solyc11g005480.1.1 genomic_reference:SL2.31ch11 evidence_code:10F0H1E0IEG gene_region:380298-381152 functional_description:Citrate binding protein (AHRD V1 ***- Q8H9C1_SOLTU); contains Interpro domain(s) IPR014895 Alginate lyase 2	Y	5.98563	6.00383	7.18176	5.98129						A	A	M	A						-1.19613	-1.17793	1.20047					0.0247247	0.0303372	0.00680673					-1	-1	1	0	0	0	0	6.81364	6.60787	6.86323
Solyc11g066390.1.1	Solyc11g066390.1.1	21.6	redox.dismutases and catalases	r	moderately similar to ( 240) AT2G28190 | Symbols: CSD2, CZSOD2 | CSD2 (COPPER/ZINC SUPEROXIDE DISMUTASE 2); superoxide dismutase | chr2:12014548-12016303 FORWARDmoderately similar to ( 275) SODCP_PETHY Superoxide dismutase [Cu-Zn], chloroplast precursor (EC 1.15.1.1) - Petunia hybrida (Petunia) Sod_Cu Cu-Zn_Superoxide_Dismutase SodC Superoxide dismutase (AHRD V1 ***- Q7XAV2_SOLLC); contains Inter…	>Solyc11g066390.1.1 genomic_reference:SL2.31ch11 evidence_code:10F1H1E1IEG gene_region:49245452-49250771 functional_description:Superoxide dismutase (AHRD V1 ***- Q7XAV2_SOLLC); contains Interpro domain(s) IPR018152 Superoxide dismutase, copper/zinc, b	N					5.47171	6.13921	5.47787	5.59532	5.85788					A	A	A	A	M				-0.117453	-0.123607	0.543889	-0.262563				0.174253	0.334449	0.638008	0.103609	0	0	0	0	0	0	0	1.72568	1.57352	0.175618
Solyc12g008640.1.1	Solyc12g008640.1.1	21.2.2	redox.ascorbate and glutathione.glutathione	r	highly similar to ( 737) AT4G29210 | Symbols: GGT4 | GGT4 (GAMMA-GLUTAMYL TRANSPEPTIDASE 4); gamma-glutamyltransferase/ glutathione gamma-glutamylcysteinyltransferase | chr4:14400990-14402752 FORWARD G_glu_transpept Ggt ggt Gamma-glutamyltransferase-like protein (AHRD V1 ***- Q9M0G0_ARATH); contains Interpro domain(s) IPR000101 Gamma-glutamyltranspeptidase	>Solyc12g008640.1.1 genomic_reference:SL2.31ch12 evidence_code:10F0H1E1IEG gene_region:2018369-2021783 functional_description:Gamma-glutamyltransferase-like protein (AHRD V1 ***- Q9M0G0_ARATH); contains Interpro domain(s) IPR000101 Gamma-glutamyltranspe	N	5.98563	6.41983	6.02965	7.44578						A	M	A	P						-0.0440157	0.390184	-1.41614					0.390405	0.296046	0.00629863					0	0	-1	0	0	0	0	0.869964	0.18094	0.334652
Solyc02g063070.1.1	Solyc02g063070.2.1	30.7	signalling.14-3-3 proteins	s	moderately similar to ( 396) AT3G02520 | Symbols: GRF7, GF14 NU | GRF7 (GENERAL REGULATORY FACTOR 7); protein binding / protein phosphorylated amino acid binding | chr3:526800-527915 REVERSEmoderately similar to ( 403) 14331_SOLTU 14-3-3-like protein - Solanum tuberosum (Potato) 14-3-3 14_3_3 BMH1 14-3-3 protein beta/alpha-1 (AHRD V1 **-- 143B1_DANRE); contains Interpro domain(s) IPR000308 14-3-3…	>Solyc02g063070.1.1 genomic_reference:SL2.31ch02 evidence_code:10F1H1E1IEG gene_region:29691928-29696785 functional_description:14-3-3 protein beta/alpha-1 (AHRD V1 **-- 143B1_DANRE); contains Interpro domain(s) IPR000308 14-3-3 protein	N	6.59687	6.25866	6.39962	7.6883						M	M	M	P						0.197245	-0.140959	-1.28868					0.312784	0.394872	0.00352328					0	0	-1	0	0	0	0	0.0148654	0.00511384	4.80859
Solyc11g010120.1.1	Solyc11g010120.1.1	26.12	misc.peroxidases	po	highly similar to ( 503) AT2G22420 | Symbols: | peroxidase 17 (PER17) (P17) | chr2:9513341-9514484 FORWARDmoderately similar to ( 261) PER1_ARAHY Cationic peroxidase 1 precursor (EC 1.11.1.7) (PNPC1) - Arachis hypogaea (Peanut)secretory_peroxidase plant_peroxidase peroxidase ascorbate_peroxidase Peroxidase 17 (AHRD V1 ***- D7LE03_ARALY); contains Interpro domain(s) IPR002016 Haem peroxidase, plan…	>Solyc11g010120.1.1 genomic_reference:SL2.31ch11 evidence_code:10F0H1E1IEG gene_region:3243585-3246026 functional_description:Peroxidase 17 (AHRD V1 ***- D7LE03_ARALY); contains Interpro domain(s) IPR002016 Haem peroxidase, plant/fungal/bacterial	Y	8.56252	8.67077	8.60341	8.60793	6.34656	6.67105	6.43848	6.65578	7.10622	P	P	P	P	M	M	M	M	P	-0.0408907	0.0673666	-0.00452306	-0.2173	-0.309214	0.0152756	-0.450444	0.327752	0.317719	0.149367	0.170501	0.329347	0.700362	0.092417	0	0	0	0	0	0	-1	0.142587	0.387008	0.0017446
Solyc11g011020.1.1	Solyc11g011020.1.1	30.2.3	signalling.receptor kinases.leucine rich repeat III	s	highly similar to ( 565) AT5G16590 | Symbols: LRR1 | LRR1; ATP binding / kinase/ protein serine/threonine kinase | chr5:5431862-5433921 FORWARDweakly similar to ( 157) PSKR_DAUCA Phytosulfokine receptor precursor (EC 2.7.11.1) (Phytosulfokine LRR receptor kinase) - Daucus carota (Carrot) Pkinase S_TKc Pkinase_Tyr S_TKc TyrKc PTKc PTKc_Src_like PTKc_Srm_Brk PTKc_Jak_rpt2 PTKc_Itk SPS1 PTKc_Frk_lik…	>Solyc11g011020.1.1 genomic_reference:SL2.31ch11 evidence_code:10F1H1E1IEG gene_region:4060595-4063482 functional_description:Receptor-like protein kinase 1-like (AHRD V1 *-** Q5ZBN0_ORYSJ); contains Interpro domain(s) IPR002290 Serine/threonine protein	Y	7.48369	7.83756	6.39778	8.11208						P	P	M	P						1.08591	1.43978	-1.7143					0.0428425	0.0184303	0.00205256					1	1	-1	0	0	0	0	4.9748	8.74534	12.3982
Solyc03g118510.1.1	Solyc03g118510.2.1	30.2.3	signalling.receptor kinases.leucine rich repeat III	s	highly similar to ( 633) AT1G48480 | Symbols: RKL1 | RKL1; ATP binding / kinase/ protein serine/threonine kinase | chr1:17918475-17920743 FORWARDweakly similar to ( 175) PSKR_DAUCA Phytosulfokine receptor precursor (EC 2.7.11.1) (Phytosulfokine LRR receptor kinase) - Daucus carota (Carrot) Pkinase S_TKc S_TKc Pkinase_Tyr PTKc TyrKc PTKc_Src_like PTKc_Jak_rpt2 SPS1 PTKc_Trk PTKc_EphR PTKc_Srm_Brk …	>Solyc03g118510.1.1 genomic_reference:SL2.31ch03 evidence_code:10F0H1E1IEG gene_region:61406803-61409237 functional_description:Receptor-like protein kinase 1-like (AHRD V1 *-** Q5ZBN0_ORYSJ); contains Interpro domain(s) IPR002290 Serine/threonine prote	N					5.47171	6.03948	5.47787	5.59532	6.50916					A	M	A	A	M				-0.117453	-0.123607	0.444155	-0.913835				0.174253	0.331996	0.656746	0.0263972	0	0	0	0	0	0	-1	0.666615	0.609294	7.8116
Solyc11g012580.1.1	Solyc11g012580.1.1	26.4	misc.beta 1,3 glucan hydrolases	sr	weakly similar to ( 132) AT5G35740 | Symbols: | glycosyl hydrolase family protein 17 | chr5:13910572-13911095 REVERSEvery weakly similar to (69.7) E13B_WHEAT Glucan endo-1,3-beta-glucosidase precursor (EC 3.2.1.39) ((1->3)-beta-glucan endohydrolase) ((1->3)-beta-glucanase) (Beta-1,3-endoglucanase) - Triticum aestivum (Wheat)X8 Glucan endo-1 3-beta-glucosidase 3 (AHRD V1 ***- B6UBU1_MAIZE); contai…	>Solyc11g012580.1.1 genomic_reference:SL2.31ch11 evidence_code:10F0H0E1IEG gene_region:5379328-5380411 functional_description:Glucan endo-1 3-beta-glucosidase 3 (AHRD V1 ***- B6UBU1_MAIZE); contains Interpro domain(s) IPR012946 X8	Y	7.00965	7.46736	6.02965	7.30983						P	P	A	P						0.979997	1.43771	-1.28018					0.00600594	0.00136488	0.000419102					1	1	-1	0	0	0	0	14.8405	31.9406	25.3245
Solyc11g012870.1.1	Solyc11g012870.1.1	35.1	not assigned.no ontology	na	moderately similar to ( 448) AT1G21880 | Symbols: LYM1 | LYM1 (LYSM DOMAIN GPI-ANCHORED PROTEIN 1 PRECURSOR) | chr1:7680689-7682526 FORWARDLysM LysM domain containing protein (AHRD V1 *-*- Q2R2V0_ORYSJ); contains Interpro domain(s) IPR002482 Peptidoglycan-binding Lysin subgroup	>Solyc11g012870.1.1 genomic_reference:SL2.31ch11 evidence_code:10F0H1E1IEG gene_region:5656217-5659119 functional_description:LysM domain containing protein (AHRD V1 *-*- Q2R2V0_ORYSJ); contains Interpro domain(s) IPR002482 Peptidoglycan-binding Lysin s	Y	8.73286	8.70546	8.6518	8.70235	8.6871	8.90317	8.5578	8.84496	8.60287	P	P	P	P	P	P	P	P	P	0.0810615	0.0536554	-0.0505457	-0.287157	-0.15786	0.0582094	0.242088	0.191953	0.313124	0.0939417	0.103143	0.318635	0.656746	0.0665673	0	0	-1	0	0	0	1	0.979559	0.429169	0.380864
Solyc09g015830.1.1	Solyc09g015830.1.1	30.2.16.x	signalling.receptor kinases.Catharanthus roseus-like RLK1	s	highly similar to ( 985) AT3G51550 | Symbols: FER | FER (FERONIA); kinase/ protein kinase | chr3:19117877-19120564 REVERSEmoderately similar to ( 263) NORK_MEDTR Nodulation receptor kinase precursor (EC 2.7.11.1) (Does not make infections protein 2) (Symbiosis receptor-like kinase) (MtSYMRK) - Medicago truncatula (Barrel medic) PTKc Pkinase_Tyr TyrKc S_TKc S_TKc Pkinase PTKc_Jak_rpt2 PTKc_Itk PTK…	>Solyc09g015830.1.1 genomic_reference:SL2.31ch09 evidence_code:10F0H1E1IEG gene_region:11275851-11277800 functional_description:Receptor protein kinase-like protein (AHRD V1 **** Q8VZH5_CAPAN); contains Interpro domain(s) IPR002290 Serine/threonine prot	N	7.57975	7.56581	7.28582	7.76354						P	P	P	P						0.29393	0.279984	-0.477714					0.320517	0.374216	0.0861933					0	0	-1	0	0	0	0
Solyc11g018800.1.1	Solyc11g018800.1.1	26.12	misc.peroxidases	po	moderately similar to ( 409) AT1G14550 | Symbols: | anionic peroxidase, putative | chr1:4979028-4980324 FORWARDhighly similar to ( 549) PERX_NICSY Lignin-forming anionic peroxidase precursor (EC 1.11.1.7) - Nicotiana sylvestris (Wood tobacco)secretory_peroxidase plant_peroxidase peroxidase ascorbate_peroxidase Peroxidase 2 (AHRD V1 ***- Q9SSZ8_SCUBA); contains Interpro domain(s) IPR002016 Haem pe…	>Solyc11g018800.1.1 genomic_reference:SL2.31ch11 evidence_code:10F0H1E1IEG gene_region:9596959-9598242 functional_description:Peroxidase 2 (AHRD V1 ***- Q9SSZ8_SCUBA); contains Interpro domain(s) IPR002016 Haem peroxidase, plant/fungal/bacterial	Y	8.10985	8.15579	6.35741	8.30373						P	P	M	P						1.75244	1.79837	-1.94631					0.00213145	0.00157571	0.000245359					1	1	-1	0	0	0	0	28.392	29.9	35.0217
Solyc11g040330.1.1	Solyc11g040330.1.1	35.1	not assigned.no ontology	na	highly similar to ( 647) AT4G38650 | Symbols: | glycosyl hydrolase family 10 protein | chr4:18063377-18065769 FORWARDGlyco_10 Glyco_hydro_10 XynA Endo-1 4-beta-xylanase (AHRD V1 **-- B6SW51_MAIZE); contains Interpro domain(s) IPR013781 Glycoside hydrolase, subgroup, catalytic core	>Solyc11g040330.1.1 genomic_reference:SL2.31ch11 evidence_code:10F0H1E1IEG gene_region:30540104-30548533 functional_description:Endo-1 4-beta-xylanase (AHRD V1 **-- B6SW51_MAIZE); contains Interpro domain(s) IPR013781 Glycoside hydrolase, subgroup, cata	Y	8.09181	7.90231	7.68963	8.50549	6.79396	6.58819	6.43551	7.78533	6.43518	P	P	P	P	P	M	M	P	M	0.402181	0.21268	-0.815864	-1.34982	-0.991372	-1.19714	1.35016	0.0534103	0.204491	0.000976589	0.0662663	0.223467	0.466523	0.0297873	1	0	-1	-1	0	0	1	4.20342	1.17547	17.298
Solyc11g066250.1.1	Solyc11g066250.1.1	29.5.5	protein.degradation.serine protease	p	highly similar to ( 668) AT3G45010 | Symbols: scpl48 | scpl48 (serine carboxypeptidase-like 48); serine-type carboxypeptidase | chr3:16466328-16468845 FORWARDhighly similar to ( 649) CBP3_HORVU Serine carboxypeptidase 3 precursor (EC 3.4.16.5) (Serine carboxypeptidase III) (CP-MIII) - Hordeum vulgare (Barley) Peptidase_S10 COG2939 Serine carboxypeptidase (AHRD V1 **** Q9XH61_9ASTR); contains Inte…	>Solyc11g066250.1.1 genomic_reference:SL2.31ch11 evidence_code:10F0H1E0IEG gene_region:49045227-49049182 functional_description:Serine carboxypeptidase (AHRD V1 **** Q9XH61_9ASTR); contains Interpro domain(s) IPR001563 Peptidase S10, serine carboxypepti	Y	8.5995	8.61785	8.32041	8.7161	8.68289	8.6231	8.62986	8.51257	8.81419	P	P	P	P	P	P	P	P	P	0.279096	0.297444	-0.395691	0.11729	0.170323	0.110533	-0.301627	0.00388405	0.00317006	0.000227196	0.157167	0.282237	0.656746	0.0338435	1	1	-1	0	0	0	-1	19.1085	21.7034	38.4089
Solyc11g066290.1.1	Solyc11g066290.1.1	26.13	misc.acid and other phosphatases	m	moderately similar to ( 500) AT5G63140 | Symbols: ATPAP29, PAP29 | ATPAP29 (ARABIDOPSIS THALIANA PURPLE ACID PHOSPHATASE 29); acid phosphatase/ protein serine/threonine phosphatase | chr5:25328237-25329616 FORWARD Icc family phosphohydrolase (AHRD V1 **-- C6I6S4_9BACE); contains Interpro domain(s) IPR011230 Phosphoesterase At2g46880	>Solyc11g066290.1.1 genomic_reference:SL2.31ch11 evidence_code:10F1H1E1IEG gene_region:49098670-49102046 functional_description:Icc family phosphohydrolase (AHRD V1 **-- C6I6S4_9BACE); contains Interpro domain(s) IPR011230 Phosphoesterase At2g46880	Y	8.53302	8.81902	8.11333	9.07961	6.56052	5.50225	6.52651	5.59532	7.38426	P	P	P	P	M	A	M	A	P	0.419696	0.705697	-0.966287	0.931191	0.965197	-0.0930742	-1.78894	0.120133	0.039613	0.00298878	0.103143	0.223274	0.661372	0.0119595	0	1	-1	0	0	0	-1	1.96003	5.54155	10.3898
Solyc00g098560.1.1	Solyc00g098560.2.1	26.28	misc.GDSL-motif lipase	sr	moderately similar to ( 236) AT5G03980 | Symbols: | GDSL-motif lipase/hydrolase family protein | chr5:1074205-1075289 REVERSEvery weakly similar to (82.8) EST_HEVBR Esterase precursor (EC 3.1.1.-) (Early nodule-specific protein homolog) (Latex allergen Hev b 13) - Hevea brasiliensis (Para rubber tree)SGNH_plant_lipase_like fatty_acyltransferase_like GDSL esterase/lipase At5g03980 (AHRD V1 **** GD…	>Solyc00g098560.1.1 genomic_reference:SL2.31ch00 evidence_code:10F0H1E0IEG gene_region:15701298-15702404 functional_description:GDSL esterase/lipase At5g03980 (AHRD V1 **** GDL74_ARATH); contains Interpro domain(s) IPR001087 Lipase, GDSL ;>Solyc01g0990	N	6.19798	6.00383	6.02965	7.07372						M	A	A	P						0.168332	-0.0258163	-1.04407					0.300058	0.456479	0.00258149					0	0	-1	0	0	0	0
Solyc11g066520.1.1	Solyc11g066520.1.1	29.5.5	protein.degradation.serine protease	p	highly similar to ( 588) AT2G27920 | Symbols: SCPL51 | SCPL51 (SERINE CARBOXYPEPTIDASE-LIKE 51); serine-type carboxypeptidase | chr2:11885777-11888732 REVERSEweakly similar to ( 115) CBPX_ORYSA Serine carboxypeptidase-like precursor (EC 3.4.16.-) - Oryza sativa (Rice) Peptidase_S10 COG2939 Serine carboxypeptidase family protein expressed (AHRD V1 ***- Q10K92_ORYSJ); contains Interpro domain(s) IP…	>Solyc11g066520.1.1 genomic_reference:SL2.31ch11 evidence_code:10F0H1E1IEG gene_region:49359966-49366338 functional_description:Serine carboxypeptidase family protein expressed (AHRD V1 ***- Q10K92_ORYSJ); contains Interpro domain(s) IPR001563 Peptidase	Y	8.25433	8.26707	7.61036	8.52194	6.28575	5.91986	7.4002	6.06176	7.84514	P	P	P	P	M	M	P	M	P	0.643967	0.656708	-0.91158	1.33844	0.223987	-0.141901	-1.78338	0.0016555	0.000981019	0.000140772	0.0397188	0.329347	0.656746	0.00530066	1	1	-1	1	0	0	-1	218.116	226.832	437.068
Solyc11g066620.1.1	Solyc11g066620.1.1	29.5.4	protein.degradation.aspartate protease	p	highly similar to ( 641) AT5G22850 | Symbols: | aspartyl protease family protein | chr5:7633717-7636298 REVERSEweakly similar to ( 122) ASP1_ORYSA Aspartic proteinase Asp1 precursor (EC 3.4.23.-) (OsAsp1) (OSAP1) (Nucellin-like protein) - Oryza sativa (Rice) Asp Aspartyl protease family protein (AHRD V1 **-- D7M1J9_ARALY); contains Interpro domain(s) IPR001461 Peptidase A1	>Solyc11g066620.1.1 genomic_reference:SL2.31ch11 evidence_code:10F0H1E1IEG gene_region:49475979-49481373 functional_description:Aspartyl protease family protein (AHRD V1 **-- D7M1J9_ARALY); contains Interpro domain(s) IPR001461 Peptidase A1	Y	7.64997	7.59865	7.85842	7.91447	7.73181	8.15325	7.22969	8.05757	7.76146	P	P	P	P	P	P	P	P	P	-0.208452	-0.259773	-0.0560489	-0.827882	-0.32576	0.0956775	0.29611	0.206529	0.187566	0.128021	0.057484	0.317891	0.656746	0.092417	0	0	0	-1	0	0	1	0.8627	1.33979	0.062371
Solyc11g068440.1.1	Solyc11g068440.1.1	26.4.1	misc.beta 1,3 glucan hydrolases.glucan endo-1,3-beta-glucosidase	sr	moderately similar to ( 447) AT2G27500 | Symbols: | glycosyl hydrolase family 17 protein | chr2:11752364-11753514 REVERSEmoderately similar to ( 236) E13B_WHEAT Glucan endo-1,3-beta-glucosidase precursor (EC 3.2.1.39) ((1->3)-beta-glucan endohydrolase) ((1->3)-beta-glucanase) (Beta-1,3-endoglucanase) - Triticum aestivum (Wheat)Glyco_hydro_17 COG5309 Glucan endo-1 3-beta-glucosidase 7 (AHRD V1 ***…	>Solyc11g068440.1.1 genomic_reference:SL2.31ch11 evidence_code:10F0H1E1IEG gene_region:50252826-50256116 functional_description:Glucan endo-1 3-beta-glucosidase 7 (AHRD V1 ***- B6T478_MAIZE); contains Interpro domain(s) IPR000490 Glycoside hydrolase, fa	Y	6.90848	7.20986	6.02965	7.4174						P	P	A	P						0.878835	1.18021	-1.38775					0.00774537	0.00283611	0.000282192					1	1	-1	0	0	0	0	12.9194	23.2994	32.2147
Solyc01g098650.1.1	Solyc01g098650.2.1	26.28	misc.GDSL-motif lipase	sr	highly similar to ( 587) AT1G54790 | Symbols: | GDSL-motif lipase/hydrolase family protein | chr1:20441124-20443997 REVERSEmoderately similar to ( 294) EST_HEVBR Esterase precursor (EC 3.1.1.-) (Early nodule-specific protein homolog) (Latex allergen Hev b 13) - Hevea brasiliensis (Para rubber tree)SGNH_plant_lipase_like fatty_acyltransferase_like Lipase_GDSL Triacylglycerol_lipase_like COG3240 GD…	>Solyc01g098650.1.1 genomic_reference:SL2.31ch01 evidence_code:10F0H1E1IEG gene_region:80857275-80860692 functional_description:GDSL esterase/lipase At1g54790 (AHRD V1 ***- GDL22_ARATH); contains Interpro domain(s) IPR001087 Lipase, GDSL	N	9.17403	9.36743	8.82705	9.67293	7.76811	7.88455	7.76325	7.24472	9.1031	P	P	P	P	P	P	P	P	P	0.346982	0.540377	-0.845876	0.518535	0.523398	0.639839	-1.85838	0.082286	0.0295171	0.0010484	0.0839614	0.208514	0.416808	0.000401572	1	1	-1	1	0	0	-1	12.7934	9.55291	9.46442
Solyc02g086700.1.1	Solyc02g086700.2.1	26.4.1	misc.beta 1,3 glucan hydrolases.glucan endo-1,3-beta-glucosidase	sr	moderately similar to ( 298) AT4G16260 | Symbols: | catalytic/ cation binding / hydrolase, hydrolyzing O-glycosyl compounds | chr4:9200180-9201441 REVERSEmoderately similar to ( 419) E13L_TOBAC Glucan endo-1,3-beta-glucosidase, acidic isoform GL153 precursor (EC 3.2.1.39) ((1->3)-beta-glucan endohydrolase) ((1->3)-beta-glucanase) (Beta-1,3-endoglucanase) - Nicotiana tabacum (Common tobacco)Glyco_…	>Solyc02g086700.1.1 genomic_reference:SL2.31ch02 evidence_code:10F0H1E0IEG gene_region:43925739-43927483 functional_description:Beta-1 3-glucanase (AHRD V1 ***- Q9SYX6_TOBAC); contains Interpro domain(s) IPR000490 Glycoside hydrolase, family 17	N	10.5734	10.6272	10.8432	9.37887	10.3297	10.3387	10.1264	10.4295	7.56901	P	P	P	P	P	P	P	P	P	-0.269799	-0.216041	1.46433	-0.30304	-0.099765	-0.0907361	2.86046	0.0273568	0.0608944	0.000140772	0.0395817	0.310473	0.656746	0.000250778	-1	-1	1	-1	0	0	1	5.45105	11.2591	24.8444
Solyc11g071640.1.1	Solyc11g071640.1.1	10.6.1	cell wall.degradation.cellulases and beta -1,4-glucanases	cw	highly similar to ( 959) AT5G20950 | Symbols: | glycosyl hydrolase family 3 protein | chr5:7107609-7110775 REVERSEBglX Glyco_hydro_3 Glyco_hydro_3_C Beta-D-glucosidase (AHRD V1 ***- O82074_TROMA); contains Interpro domain(s) IPR001764 Glycoside hydrolase, family 3, N-terminal	>Solyc11g071640.1.1 genomic_reference:SL2.31ch11 evidence_code:10F0H1E1IEG gene_region:52140753-52143842 functional_description:Beta-D-glucosidase (AHRD V1 ***- O82074_TROMA); contains Interpro domain(s) IPR001764 Glycoside hydrolase, family 3, N-termin	Y					6.01985	5.50225	6.04139	5.59532	7.58868					M	M	M	A	P				0.446069	0.424533	-0.0930742	-1.99336				0.125676	0.279323	0.656746	0.00113798	0	0	0	0	0	0	-1
Solyc12g005720.1.1	Solyc12g005720.1.1	30.2.99	signalling.receptor kinases.misc	s	moderately similar to ( 238) AT3G22060 | Symbols: | receptor protein kinase-related | chr3:7771065-7772137 FORWARDDUF26 Cysteine-rich receptor-like protein kinase (AHRD V1 ***- C6ZRS1_SOYBN); contains Interpro domain(s) IPR002902 Protein of unknown function DUF26	>Solyc12g005720.1.1 genomic_reference:SL2.31ch12 evidence_code:10F0H1E0IEG gene_region:382632-383354 functional_description:Cysteine-rich receptor-like protein kinase (AHRD V1 ***- C6ZRS1_SOYBN); contains Interpro domain(s) IPR002902 Protein of unknown	Y	10.3975	10.3398	10.2628	10.0836	9.71155	10.0213	9.91262	9.9338	9.7606	P	P	P	P	P	P	P	P	P	0.134654	0.076967	0.179172	-0.0211762	-0.222248	0.0875455	0.173201	0.154339	0.309454	0.0298356	0.178296	0.164967	0.656746	0.0522102	0	0	1	0	0	0	1	1.40231	0.45816	2.48283
Solyc12g008580.1.1	Solyc12g008580.1.1	26.4.1	misc.beta 1,3 glucan hydrolases.glucan endo-1,3-beta-glucosidase	sr	highly similar to ( 667) AT5G56590 | Symbols: | glycosyl hydrolase family 17 protein | chr5:22907521-22909436 FORWARDmoderately similar to ( 285) E13B_WHEAT Glucan endo-1,3-beta-glucosidase precursor (EC 3.2.1.39) ((1->3)-beta-glucan endohydrolase) ((1->3)-beta-glucanase) (Beta-1,3-endoglucanase) - Triticum aestivum (Wheat)Glyco_hydro_17 X8 COG5309 Glucan endo-1 3-beta-glucosidase 4 (AHRD V1 ***-…	>Solyc12g008580.1.1 genomic_reference:SL2.31ch12 evidence_code:10F0H1E1IEG gene_region:1969863-1974678 functional_description:Glucan endo-1 3-beta-glucosidase 4 (AHRD V1 ***- B6TCY1_MAIZE); contains Interpro domain(s) IPR000490 Glycoside hydrolase, fami	Y	8.08197	8.37746	8.33733	8.59515	8.17504	8.03764	8.38591	8.21225	8.33816	P	P	P	P	P	P	P	P	P	-0.255355	0.0401278	-0.25782	0.173652	-0.0372165	-0.174618	-0.125909	0.0734733	0.411559	0.0218213	0.137431	0.346177	0.656746	0.0949849	-1	0	-1	0	0	0	-1	3.14017	0.0775451	3.20108
Solyc04g015190.1.1	Solyc04g015190.2.1	26.4.1	misc.beta 1,3 glucan hydrolases.glucan endo-1,3-beta-glucosidase	sr	highly similar to ( 679) AT4G17180 | Symbols: | glycosyl hydrolase family 17 protein | chr4:9646541-9648045 FORWARDweakly similar to ( 194) E13B_PRUPE Glucan endo-1,3-beta-glucosidase, basic isoform precursor (EC 3.2.1.39) ((1->3)-beta-glucan endohydrolase) ((1->3)-beta-glucanase) (Beta-1,3-endoglucanase) (PpGns1) - Prunus persica (Peach)Glyco_hydro_17 X8 Glucan endo-1 3-beta-glucosidase 5 (AHRD …	>Solyc04g015190.1.1 genomic_reference:SL2.31ch04 evidence_code:10F1H1E1IEG gene_region:5371314-5374813 functional_description:Glucan endo-1 3-beta-glucosidase 5 (AHRD V1 ***- B6SXV6_MAIZE); contains Interpro domain(s) IPR013781 Glycoside hydrolase, subg	N	8.08801	7.89382	7.51913	8.10524	5.47171	5.50225	5.47787	5.59532	6.10736	P	P	P	P	A	A	A	A	M	0.568875	0.374691	-0.586108	-0.117453	-0.123607	-0.0930742	-0.512037	0.101059	0.2195	0.0296219	0.171107	0.329347	0.656746	0.0637617	0	0	-1	0	0	0	-1	0.00699497	0.549678	7.24069
Solyc12g008840.1.1	Solyc12g008840.1.1	26.3.2	misc.gluco-, galacto- and mannosidases.beta-galactosidase	cw	nearly identical (1076) AT3G13750 | Symbols: BGAL1 | BGAL1 (Beta galactosidase 1); beta-galactosidase/ catalytic/ cation binding / heme binding / peroxidase/ sugar binding | chr3:4511192-4515756 FORWARDnearly identical (1098) BGAL_MALDO Beta-galactosidase precursor (EC 3.2.1.23) (Lactase) (Acid beta-galactosidase) (Exo-(1-->4)-beta-D-galactanase) - Malus domestica (Apple) (Malus sylvestris) Glyco…	>Solyc12g008840.1.1 genomic_reference:SL2.31ch12 evidence_code:10F1H1E1IEG gene_region:2184971-2191441 functional_description:Beta-galactosidase (AHRD V1 ***- O81100_SOLLC); contains Interpro domain(s) IPR001944 Glycoside hydrolase, family 35	Y					6.10695	5.50225	6.15575	5.59532	6.4064					M	A	M	A	M				0.560425	0.511628	-0.0930742	-0.811077				0.125676	0.282237	0.656746	0.0473575	0	0	0	0	0	0	-1
Solyc12g009800.1.1	Solyc12g009800.1.1	26.13	misc.acid and other phosphatases	m	highly similar to ( 716) AT5G34850 | Symbols: ATPAP26, PAP26 | PAP26 (PURPLE ACID PHOSPHATASE 26); acid phosphatase/ protein serine/threonine phosphatase | chr5:13108475-13111217 REVERSEhighly similar to ( 516) PPAF_SOYBN Purple acid phosphatase precursor (EC 3.1.3.2) (Manganese(II) purple acid phosphatase) - Glycine max (Soybean) Metallophos Purple acid phosphatase 3 (AHRD V1 ***- Q6J5M8_SOLTU);…	>Solyc12g009800.1.1 genomic_reference:SL2.31ch12 evidence_code:10F0H1E1IEG gene_region:3006315-3010084 functional_description:Purple acid phosphatase 3 (AHRD V1 ***- Q6J5M8_SOLTU); contains Interpro domain(s) IPR015914 Purple acid phosphatase, N-termina	Y	7.30805	7.40892	6.02965	7.86985	8.00398	7.73557	8.22735	6.6797	8.79318	P	P	A	P	P	P	P	M	P	1.27841	1.37927	-1.8402	1.54765	1.32428	1.05587	-2.11348	0.0041333	0.00320712	0.0002311	0.0144205	0.046667	0.312871	0.000840843	1	1	-1	1	1	0	-1	17.7525	20.6642	36.7836
Solyc08g074390.1.1	Solyc08g074390.2.1	26.4.1	misc.beta 1,3 glucan hydrolases.glucan endo-1,3-beta-glucosidase	sr	highly similar to ( 634) AT5G58090 | Symbols: | glycosyl hydrolase family 17 protein | chr5:23505556-23507193 REVERSEweakly similar to ( 192) E13H_TOBAC Glucan endo-1,3-beta-glucosidase, acidic isoform PR-Q' precursor (EC 3.2.1.39) ((1->3)-beta-glucan endohydrolase) ((1->3)-beta-glucanase) (Beta-1,3-endoglucanase) (PR-35) - Nicotiana tabacum (Common tobacco)Glyco_hydro_17 X8 Glucan endo-1 3-beta-…	>Solyc08g074390.1.1 genomic_reference:SL2.31ch08 evidence_code:10F0H1E0IEG gene_region:55668984-55670864 functional_description:Glucan endo-1 3-beta-glucosidase 6 (AHRD V1 ***- B6TW83_MAIZE); contains Interpro domain(s) IPR013781 Glycoside hydrolase, su	N	8.6358	8.72006	8.09321	9.05491	8.2833	8.26545	8.39696	7.50187	8.58127	P	P	P	P	P	P	P	P	P	0.542584	0.626852	-0.961698	0.89509	0.781425	0.763578	-1.0794	0.0195736	0.0126432	0.000420069	0.0443683	0.145614	0.416808	0.00823594	1	1	-1	1	0	0	-1	5.23745	12.1911	13.0629
Solyc12g013900.1.1	Solyc12g013900.1.1	26.19	misc.plastocyanin-like	r	weakly similar to ( 140) AT4G27520 | Symbols: | plastocyanin-like domain-containing protein | chr4:13750668-13751819 REVERSEvery weakly similar to (73.9) BCP_PEA Blue copper protein precursor - Pisum sativum (Garden pea) Cu_bind_like PRK07003 CT099 (Fragment) (AHRD V1 **-- Q30GX2_SOLPI); contains Interpro domain(s) IPR003245 Plastocyanin-like	>Solyc12g013900.1.1 genomic_reference:SL2.31ch12 evidence_code:10F0H1E1IEG gene_region:4706258-4707641 functional_description:CT099 (Fragment) (AHRD V1 **-- Q30GX2_SOLPI); contains Interpro domain(s) IPR003245 Plastocyanin-like	Y	8.68989	8.74097	8.6572	8.58394	8.88521	8.98864	8.82636	9.17179	8.62757	P	P	P	P	P	P	P	P	P	0.0326954	0.0837726	0.0732612	-0.345435	-0.286577	-0.183149	0.544217	0.348665	0.296046	0.0909802	0.0910818	0.231829	0.656746	0.0144091	0	0	1	-1	0	0	1	0.0841551	0.552474	0.422529
Solyc12g014270.1.1	Solyc12g014270.1.1	35.2	not assigned.unknown	na	highly similar to ( 551) AT3G14920 | Symbols: | unknown protein | chr3:5018275-5020104 FORWARD Peptide-N4-(N-acetyl-beta-glucosaminyl)asparagine amidase A (AHRD V1 ***- B2W0X1_PYRTR)	>Solyc12g014270.1.1 genomic_reference:SL2.31ch12 evidence_code:10F0H1E0IEG gene_region:5092814-5094462 functional_description:Peptide-N4-(N-acetyl-beta-glucosaminyl)asparagine amidase A (AHRD V1 ***- B2W0X1_PYRTR)	Y	7.5395	6.3904	7.53521	7.73631	5.47171	5.50225	5.47787	5.59532	6.02513	P	M	P	P	A	A	A	A	M	0.00428791	-1.14482	-0.201093	-0.117453	-0.123607	-0.0930742	-0.429812	0.40886	0.00390173	0.0821793	0.170501	0.329347	0.656746	0.0641951	0	-1	-1	0	0	0	-1	0.000265402	18.9184	0.583722
Solyc12g014420.1.1	Solyc12g014420.1.1	26.4.1	misc.beta 1,3 glucan hydrolases.glucan endo-1,3-beta-glucosidase	sr	highly similar to ( 591) AT5G55180 | Symbols: | glycosyl hydrolase family 17 protein | chr5:22388834-22390561 FORWARDmoderately similar to ( 296) E13B_WHEAT Glucan endo-1,3-beta-glucosidase precursor (EC 3.2.1.39) ((1->3)-beta-glucan endohydrolase) ((1->3)-beta-glucanase) (Beta-1,3-endoglucanase) - Triticum aestivum (Wheat)Glyco_hydro_17 X8 Glucan endo-1 3-beta-glucosidase A6 (AHRD V1 ***- B6TIF7…	>Solyc12g014420.1.1 genomic_reference:SL2.31ch12 evidence_code:10F0H1E1IEG gene_region:5391403-5393372 functional_description:Glucan endo-1 3-beta-glucosidase A6 (AHRD V1 ***- B6TIF7_MAIZE); contains Interpro domain(s) IPR000490 Glycoside hydrolase, fam	Y	9.67661	9.69692	9.50329	9.82711	9.61824	9.33314	9.46398	9.39817	9.54916	P	P	P	P	P	P	P	P	P	0.173313	0.193628	-0.323814	0.0658109	0.220071	-0.065035	-0.150988	0.0585405	0.0489088	0.00178943	0.164525	0.164967	0.656746	0.0621203	1	1	-1	0	0	0	-1	3.83231	4.78335	13.3778
Solyc09g090970.1.1	Solyc09g090970.2.1	20.2.99.x	stress.abiotic.unspecified	sr	very weakly similar to (52.4) AT1G24020 | Symbols: MLP423 | MLP423 (MLP-LIKE PROTEIN 423) | chr1:8500653-8501458 REVERSEmoderately similar to ( 253) PRS2_SOLTU Pathogenesis-related protein STH-2 - Solanum tuberosum (Potato)Bet_v_I Major allergen Mal d 1 (AHRD V1 ***- Q84LA7_MALDO); contains Interpro domain(s) IPR000916 Bet v I allergen	>Solyc09g090970.1.1 genomic_reference:SL2.31ch09 evidence_code:10F1H1E1IEG gene_region:65694512-65695607 functional_description:Major allergen Mal d 1 (AHRD V1 ***- Q84LA7_MALDO); contains Interpro domain(s) IPR000916 Bet v I allergen	N	7.77357	6.56439	9.00286	5.98129						P	M	P	A						-1.22929	-2.43848	3.02157					0.0242836	0.00191162	0.000214615					-1	-1	1	0	0	0	0	3.35408	0.0585363	0.937529
Solyc12g017460.1.1	Solyc12g017460.1.1	26.28	misc.GDSL-motif lipase	sr	moderately similar to ( 293) AT1G28590 | Symbols: | lipase, putative | chr1:10047509-10049300 REVERSEweakly similar to ( 155) EST_HEVBR Esterase precursor (EC 3.1.1.-) (Early nodule-specific protein homolog) (Latex allergen Hev b 13) - Hevea brasiliensis (Para rubber tree)SGNH_plant_lipase_like fatty_acyltransferase_like COG3240 Triacylglycerol_lipase_like GDSL esterase/lipase At1g28590 (AHRD V1 …	>Solyc12g017460.1.1 genomic_reference:SL2.31ch12 evidence_code:10F0H1E1IEG gene_region:6721547-6722656 functional_description:GDSL esterase/lipase At1g28590 (AHRD V1 ***- GDL8_ARATH); contains Interpro domain(s) IPR001087 Lipase, GDSL	Y	8.55586	8.71476	7.53492	8.93855	8.71295	8.57874	8.68912	8.70368	8.6499	P	P	P	P	P	P	P	P	P	1.02094	1.17983	-1.40363	-0.0145575	0.00927226	-0.124942	0.0537752	0.00365261	0.00211838	0.0002311	0.190096	0.376581	0.656746	0.111933	1	1	-1	0	0	0	0	19.7131	26.3268	37.2615
Solyc12g019890.1.1	Solyc12g019890.1.1	26.4.1	misc.beta 1,3 glucan hydrolases.glucan endo-1,3-beta-glucosidase	sr	highly similar to ( 688) AT2G19440 | Symbols: | glycosyl hydrolase family 17 protein | chr2:8418164-8419806 REVERSEweakly similar to ( 196) E13B_WHEAT Glucan endo-1,3-beta-glucosidase precursor (EC 3.2.1.39) ((1->3)-beta-glucan endohydrolase) ((1->3)-beta-glucanase) (Beta-1,3-endoglucanase) - Triticum aestivum (Wheat)Glyco_hydro_17 X8 Glucan endo-1 3-beta-glucosidase 5 (AHRD V1 ***- B6SXV6_MAIZE)…	>Solyc12g019890.1.1 genomic_reference:SL2.31ch12 evidence_code:10F0H1E1IEG gene_region:12108522-12111519 functional_description:Glucan endo-1 3-beta-glucosidase 5 (AHRD V1 ***- B6SXV6_MAIZE); contains Interpro domain(s) IPR013781 Glycoside hydrolase, su	Y	7.58981	7.71716	7.54236	7.93559	7.10374	6.93578	7.61903	6.62344	7.74595	P	P	P	P	P	P	P	M	P	0.0474499	0.174797	-0.393228	0.995587	0.480296	0.312341	-1.1225	0.321625	0.117609	0.00218698	0.0839614	0.318635	0.656746	0.0310313	0	0	-1	1	0	0	-1	0.174496	2.36801	11.984
Solyc12g042380.1.1	Solyc12g042380.1.1	35.2	not assigned.unknown	na	moderately similar to ( 463) AT5G61820 | Symbols: | FUNCTIONS IN: molecular_function unknown; INVOLVED IN: biological_process unknown; LOCATED IN: vacuole; EXPRESSED IN: 24 plant structures; EXPRESSED DURING: 15 growth stages; CONTAINS InterPro DOMAIN/s: Stress up-regulated Nod 19 (InterPro:IPR011692); Has 27 Blast hits to 27 proteins in 10 species: Archae - 0; Bacteria - 0; Metazoa - 0; Fungi - …	>Solyc12g042380.1.1 genomic_reference:SL2.31ch12 evidence_code:10F0H1E1IEG gene_region:43016855-43019066 functional_description:MtN19-like protein (AHRD V1 ***- Q64EX4_PEA); contains Interpro domain(s) IPR011692 Stress up-regulated Nod 19	Y	6.54556	6.41994	8.09862	6.0438						P	P	P	M						-1.55305	-1.67867	2.05481					0.00182302	0.000981019	0.000158626					-1	-1	1	0	0	0	0	51.2614	59.8894	89.7351
Solyc12g044450.1.1	Solyc12g044450.1.1	35.2	not assigned.unknown	na	moderately similar to ( 412) AT1G78710 | Symbols: | unknown protein | chr1:29601499-29604557 FORWARDDUF231 Os06g0207500 protein (Fragment) (AHRD V1 **-- Q0DDQ9_ORYSJ); contains Interpro domain(s) IPR004253 Protein of unknown function DUF231, plant	>Solyc12g044450.1.1 genomic_reference:SL2.31ch12 evidence_code:10F0H1E0IEG gene_region:44875895-44879442 functional_description:Os06g0207500 protein (Fragment) (AHRD V1 **-- Q0DDQ9_ORYSJ); contains Interpro domain(s) IPR004253 Protein of unknown functio	Y	6.76743	6.97247	6.02965	7.41442						M	P	A	P						0.737777	0.942826	-1.38477					0.0475607	0.0247839	0.00115512					1	1	-1	0	0	0	0	4.59129	7.49802	16.1749
Solyc09g090980.1.1	Solyc09g090980.2.1	20.2.99.x	stress.abiotic.unspecified	sr	very weakly similar to (56.2) AT1G24020 | Symbols: MLP423 | MLP423 (MLP-LIKE PROTEIN 423) | chr1:8500653-8501458 REVERSEmoderately similar to ( 228) PRS2_SOLTU Pathogenesis-related protein STH-2 - Solanum tuberosum (Potato)Bet_v_I Major allergen Mal d 1 (AHRD V1 ***- Q84LA7_MALDO); contains Interpro domain(s) IPR000916 Bet v I allergen	>Solyc09g090980.1.1 genomic_reference:SL2.31ch09 evidence_code:10F1H1E1IEG gene_region:65698825-65700248 functional_description:Major allergen Mal d 1 (AHRD V1 ***- Q84LA7_MALDO); contains Interpro domain(s) IPR000916 Bet v I allergen	N	8.34313	8.00617	9.6771	7.29213	5.96089	5.50225	5.76965	6.61798	5.45527	P	P	P	P	M	A	M	M	A	-1.33397	-1.67093	2.38496	-0.848326	-0.657087	-1.11573	1.16271	0.00208272	0.000981019	0.000158626	0.0762944	0.225413	0.386991	0.0154405	-1	-1	1	-1	0	0	1	44.0893	1.41758	0.0137916
Solyc12g056390.1.1	Solyc12g056390.1.1	20.1	stress.biotic	sr	moderately similar to ( 315) AT4G11650 | Symbols: ATOSM34 | ATOSM34 (osmotin 34) | chr4:7025127-7026113 REVERSEmoderately similar to ( 382) PRR1_TOBAC Pathogenesis-related protein R major form precursor (Thaumatin-like protein E22) - Nicotiana tabacum (Common tobacco)Thaumatin THN Thaumatin-like protein (AHRD V1 **-- Q5DJS5_TOBAC); contains Interpro domain(s) IPR001938 Thaumatin, pathogenesis-rel…	>Solyc12g056390.1.1 genomic_reference:SL2.31ch12 evidence_code:10F0H1E0IEG gene_region:47678056-47678739 functional_description:Thaumatin-like protein (AHRD V1 **-- Q5DJS5_TOBAC); contains Interpro domain(s) IPR001938 Thaumatin, pathogenesis-related	N	8.76397	6.51994	6.02965	5.98129						P	M	A	A						2.73432	0.490295	0.0483606					0.00182302	0.181229	0.140492					1	0	0	0	0	0	0	0.668933	0.65874	0.049969
Solyc12g087940.1.1	Solyc12g087940.1.1	29.5.4.x	protein.degradation.aspartate protease	p	moderately similar to ( 490) AT1G09750 | Symbols: | chloroplast nucleoid DNA-binding protein-related | chr1:3157541-3158960 FORWARDvery weakly similar to (59.7) ASP1_ORYSA Aspartic proteinase Asp1 precursor (EC 3.4.23.-) (OsAsp1) (OSAP1) (Nucellin-like protein) - Oryza sativa (Rice) Asp Aspartic proteinase nepenthesin-1 (AHRD V1 **-- B6TE66_MAIZE); contains Interpro domain(s) IPR001461 Peptidase …	>Solyc12g087940.1.1 genomic_reference:SL2.31ch12 evidence_code:10F0H1E1IEG gene_region:61882364-61884505 functional_description:Aspartic proteinase nepenthesin-1 (AHRD V1 **-- B6TE66_MAIZE); contains Interpro domain(s) IPR001461 Peptidase A1	Y					6.57894	5.50225	6.70489	5.59532	7.76567					M	A	M	A	P				1.10957	0.983618	-0.0930742	-2.17035				0.0662663	0.208514	0.656746	0.00392665	0	0	0	1	0	0	-1
Solyc12g088670.1.1	Solyc12g088670.1.1	29.5.3	protein.degradation.cysteine protease	p	highly similar to ( 569) AT1G47128 | Symbols: RD21, RD21A | RD21 (responsive to dehydration 21); cysteine-type endopeptidase/ cysteine-type peptidase | chr1:17283139-17285609 REVERSEhighly similar to ( 560) ORYA_ORYSA Oryzain alpha chain precursor (EC 3.4.22.-) - Oryza sativa (Rice) Peptidase_C1 Peptidase_C1A Pept_C1 Peptidase_C1A_CathepsinB Peptidase_C1 Peptidase_C1A_CathepsinC Peptidase_C1A_Cat…	>Solyc12g088670.1.1 genomic_reference:SL2.31ch12 evidence_code:10F1H1E1IEG gene_region:62390858-62394629 functional_description:Cathepsin B-like cysteine proteinase (AHRD V1 **-- CYSP_SCHMA); contains Interpro domain(s) IPR013128 Peptidase C1A, papain	Y	8.25979	8.20007	8.6282	8.3215	7.16028	6.04083	6.72108	7.25014	8.09295	P	P	P	P	P	M	M	P	P	-0.368406	-0.428131	0.306694	-0.529061	-0.0898548	-1.2093	-0.842815	0.00615696	0.00360021	0.00317002	0.153933	0.358678	0.461021	0.0650518	-1	-1	1	0	0	0	-1	14.5703	19.6775	10.0978
Solyc12g088760.1.1	Solyc12g088760.1.1	29.5.1	protein.degradation.subtilases	p	highly similar to ( 623) AT5G67090 | Symbols: | subtilase family protein | chr5:26774111-26776321 REVERSE Peptidase_S8 PA_subtilisin_like Subtilisin_N Subtilisin-like protease (AHRD V1 **-- Q38708_ALNGL); contains Interpro domain(s) IPR015500 Peptidase S8, subtilisin-related	>Solyc12g088760.1.1 genomic_reference:SL2.31ch12 evidence_code:10F0H1E1IEG gene_region:62455785-62458034 functional_description:Subtilisin-like protease (AHRD V1 **-- Q38708_ALNGL); contains Interpro domain(s) IPR015500 Peptidase S8, subtilisin-related	Y	9.33544	9.51598	9.65966	9.59488	9.20766	8.74672	9.33073	8.79032	9.4524	P	P	P	P	P	P	P	P	P	-0.32422	-0.143682	0.0647797	0.540406	0.417334	-0.0436004	-0.662075	0.110045	0.313124	0.12411	0.04759	0.187641	0.656746	0.00960287	0	0	0	1	0	0	-1	2.16232	0.424661	0.0863214
Solyc12g094460.1.1	Solyc12g094460.1.1	26.7	misc.oxidases - copper, flavone etc	r	highly similar to ( 803) AT1G76160 | Symbols: sks5 | sks5 (SKU5 Similar 5); copper ion binding / oxidoreductase | chr1:28578211-28581020 REVERSEhighly similar to ( 537) ASO_BRANA L-ascorbate oxidase homolog precursor (EC 1.10.3.3) (Ascorbase) - Brassica napus (Rape) Cu-oxidase Cu-oxidase_3 Cu-oxidase_2 SufI Laccase-2 (AHRD V1 **-- LAC2_ORYSJ); contains Interpro domain(s) IPR001117 Multicopper oxi…	>Solyc12g094460.1.1 genomic_reference:SL2.31ch12 evidence_code:10F0H1E1IEG gene_region:63012085-63015748 functional_description:Laccase-2 (AHRD V1 **-- LAC2_ORYSJ); contains Interpro domain(s) IPR001117 Multicopper oxidase, type 1	Y					7.19806	6.58399	7.4973	6.20716	7.80269					P	P	P	M	P				1.29015	0.990907	0.37683	-1.59553				0.057484	0.212356	0.656746	0.0132339	0	0	0	1	0	0	-1
Solyc12g095910.1.1	Solyc12g095910.1.1	29.5	protein.degradation	p	highly similar to ( 728) AT4G32940 | Symbols: GAMMA-VPE, GAMMAVPE | GAMMA-VPE (GAMMA VACUOLAR PROCESSING ENZYME); cysteine-type endopeptidase | chr4:15900557-15903161 REVERSEhighly similar to ( 753) VPE_CITSI Vacuolar-processing enzyme precursor (EC 3.4.22.-) (VPE) - Citrus sinensis (Sweet orange) Peptidase_C13 GPI8 Vacuolar processing enzyme-3 (AHRD V1 **-- Q852T0_TOBAC); contains Interpro domai…	>Solyc12g095910.1.1 genomic_reference:SL2.31ch12 evidence_code:10F1H1E1IEG gene_region:63354701-63359750 functional_description:Vacuolar processing enzyme-3 (AHRD V1 **-- Q852T0_TOBAC); contains Interpro domain(s) IPR001096 Peptidase C13, legumain	Y	7.45959	6.79968	6.02965	7.62458						P	M	A	P						1.42994	0.77003	-1.59493					0.00311858	0.0323425	0.000382673					1	1	-1	0	0	0	0	21.6081	6.2661	26.8824
Solyc12g098540.1.1	Solyc12g098540.1.1	23.2	nucleotide metabolism.degradation	m	moderately similar to ( 410) AT5G18280 | Symbols: ATAPY2, APY2 | ATAPY2 (ARABIDOPSIS THALIANA APYRASE 2); ATPase/ nucleotide diphosphatase | chr5:6050799-6054875 REVERSEhighly similar to ( 836) APY_SOLTU Apyrase precursor (EC 3.6.1.5) (ATP-diphosphatase) (Adenosine diphosphatase) (ADPase) (ATP-diphosphohydrolase) - Solanum tuberosum (Potato) GDA1_CD39 COG5371 Ectonucleoside triphosphate diphospho…	>Solyc12g098540.1.1 genomic_reference:SL2.31ch12 evidence_code:10F0H1E1IEG gene_region:64351150-64356794 functional_description:Ectonucleoside triphosphate diphosphohydrolase 6 (AHRD V1 **-- Q6YHK4_CAVPO); contains Interpro domain(s) IPR000407 Nucleosid	Y	6.86474	7.57876	7.33731	6.67677						M	P	P	M						-0.472567	0.241454	0.660535					0.233468	0.375081	0.0523882					0	0	1	0	0	0	0	0.645258	0.168452	1.26066
Solyc12g099160.1.1	Solyc12g099160.1.1	29.5.5	protein.degradation.serine protease	p	highly similar to ( 554) AT3G17180 | Symbols: scpl33 | scpl33 (serine carboxypeptidase-like 33); serine-type carboxypeptidase | chr3:5855861-5859157 REVERSEmoderately similar to ( 381) CBP2_WHEAT Serine carboxypeptidase 2 (EC 3.4.16.6) (Serine carboxypeptidase II) (Carboxypeptidase D) (CPDW-II) (CP-WII) [Contains: Serine carboxypeptidase 2 chain A (Serine carboxypeptidase II chain A); Serine carb…	>Solyc12g099160.1.1 genomic_reference:SL2.31ch12 evidence_code:10F1H1E1IEG gene_region:64752360-64756764 functional_description:Serine carboxypeptidase K10B2.2 (AHRD V1 ***- B6TSK4_MAIZE); contains Interpro domain(s) IPR001563 Peptidase S10, serine carb	Y	8.63277	8.83296	8.5493	8.70372	8.63534	8.79913	8.47069	8.80485	8.59177	P	P	P	P	P	P	P	P	P	0.083466	0.283659	-0.154415	-0.334159	-0.169517	-0.00572475	0.21308	0.256552	0.038426	0.04282	0.018268	0.195204	0.684819	0.0206249	0	1	-1	-1	0	0	1	0.488289	5.63963	1.67123
Solyc12g100120.1.1	Solyc12g100120.1.1	35.2	not assigned.unknown	na	nearly identical (1169) AT5G12950 | Symbols: | catalytic | chr5:4093117-4096806 FORWARDDUF1680 COG3533 Acetyl-CoA carboxylase-like protein (AHRD V1 *-*- Q8ABH3_BACTN); contains Interpro domain(s) IPR012878 Protein of unknown function DUF1680	>Solyc12g100120.1.1 genomic_reference:SL2.31ch12 evidence_code:10F0H1E1IEG gene_region:65308741-65313830 functional_description:Acetyl-CoA carboxylase-like protein (AHRD V1 *-*- Q8ABH3_BACTN); contains Interpro domain(s) IPR012878 Protein of unknown fun	Y	9.10921	9.28594	9.28416	9.09695	8.52503	8.46864	8.31965	8.67716	8.77775	P	P	P	P	P	P	P	P	P	-0.174944	0.00178612	0.187203	-0.357504	-0.152124	-0.208521	-0.100594	0.269666	0.476163	0.0871129	0.108922	0.329347	0.656746	0.113155	0	0	1	0	0	0	0	0.423636	4.41589e-05	0.485088
[truncated: 40 more columns]
