# Supplementary material for: The effector repertoire of Fusarium oxysporum determines the tomato xylem proteome composition following infection
Source: Front Plant Sci. 2015 Nov 4;6:967. doi: 10.3389/fpls.2015.00967 (PMC4631825; doi:10.3389/fpls.2015.00967)
Supplement: Supplemental Table 3 — Identified proteins and log10 LFQ values for dataset 1. Table lists, identity (id), protein identity (Protein IDs and Majority Protein IDs), Peptide Counts (unique), Protein Descriptions, Proteins, Peptides, Unique Peptides and peptides identified in the different replica's. The samples are labeled as follows: “non-infected” for mock, “d65” for the Six6 knockout, “07” for Fol 007 wild-type, “dAvr2” for the Avr2 knockout and “d65” for the Six5 knockout. Sequence Coverage [%] and Mol. Weight [kDa] are given for all samples. Log10 LFQ values and MS/MS counts for the samples are provided including alternative identification methods: Only identified by site or Reverse. Contaminants are marked with a +. [file Table3.XLSX]

## Sheet: Filtered protein groups
id	Peptide IDs	Mod. Peptide IDs	Evidence IDs	MS/MS IDs	Deamidation (NQ) Site IDs	Oxidation (M) Site IDs	Deamidation (NQ) Site Positions	Oxidation (M) Site Positions	Protein IDs	Majority Protein IDs	Peptide Counts (all)	Peptide Counts (razor+unique)	Peptide Counts (unique)	Protein Descriptions	Proteins	Peptides	Razor + unique Peptides	Unique Peptides	Peptides FT1_WT_non-infected	Peptides FT10_infected_d65	Peptides FT11_infected_d65	Peptides FT12_infected_d65	Peptides FT13_infected_with_07	Peptides FT14_infected_with_07	Peptides FT15_infected_with_07	Peptides FT16_infected_with_07	Peptides FT2_WT_non-infected	Peptides FT3_WT_non-infected	Peptides FT4_WT_non-infected	Peptides FT5_infected_dAVR2	Peptides FT6_infected_dAVR2	Peptides FT7_infected_dAVR2	Peptides FT8_infected_dAVR2	Peptides FT9_infected_d65	Razor + unique Peptides FT1_WT_non-infected	Razor + unique Peptides FT10_infected_d65	Razor + unique Peptides FT11_infected_d65	Razor + unique Peptides FT12_infected_d65	Razor + unique Peptides FT13_infected_with_07	Razor + unique Peptides FT14_infected_with_07	Razor + unique Peptides FT15_infected_with_07	Razor + unique Peptides FT16_infected_with_07	Razor + unique Peptides FT2_WT_non-infected	Razor + unique Peptides FT3_WT_non-infected	Razor + unique Peptides FT4_WT_non-infected	Razor + unique Peptides FT5_infected_dAVR2	Razor + unique Peptides FT6_infected_dAVR2	Razor + unique Peptides FT7_infected_dAVR2	Razor + unique Peptides FT8_infected_dAVR2
0	270;1146;1337;1681;3461	309;310;1305;1515;1905;3989	5711;5712;5713;5714;5715;5716;5717;22701;22702;22703;22704;22705;22706;22707;22708;22709;22710;22711;22712;26127;26128;26129;26130;26131;33232;33233;33234;33235;33236;33237;33238;33239;33240;33241;33242;69064;69065;69066;69067;69068;69069;69070;69071;69072;69073;69074;69075;69076;69077;69078;69079;69080;69081;69082	2199;2200;8571;8572;8573;9853;12511;12512;12513;12514;25825;25826;25827;25828;25829;25830					Ara1;FOXG_15793	Ara1;FOXG_15793	5;4	5;4	5;4	>Ara1;>FOXG_15793 | Fusarium oxysporum f. sp. lycopersici hypothetical protein similar to exo-arabinanase (translation) (278 aa)	2	5	5	5	0	3	3	3	5	5	4	3	0	0	0	4	4	1	3	4	0	3	3	3	5	5	4	3	0	0	0	4	4	1	3
1	204;497;1426;1656;2121;2459;2490;2628;2699;3056	231;562;1615;1616;1878;1879;2444;2833;2834;2877;3025;3026;3027;3028;3111;3528	4056;4057;4058;4059;4060;4061;4062;4063;4064;4065;4066;4067;4068;4069;10196;10197;10198;10199;10200;10201;10202;10203;10204;10205;10206;10207;10208;10209;10210;27860;27861;27862;27863;27864;27865;27866;27867;27868;27869;27870;27871;27872;27873;27874;27875;27876;27877;27878;27879;27880;27881;27882;27883;27884;27885;27886;27887;27888;27889;27890;27891;27892;27893;27894;27895;27896;27897;27898;27899…	1429;1430;1431;1432;1433;1434;1435;1436;1437;1438;1439;3782;3783;3784;3785;3786;3787;3788;3789;3790;10473;10474;10475;10476;10477;10478;10479;10480;10481;10482;10483;10484;10485;10486;10487;10488;10489;10490;10491;10492;10493;10494;10495;10496;10497;10498;10499;10500;10501;10502;10503;10504;10505;10506;10507;10508;10509;10510;10511;10512;10513;10514;10515;10516;10517;10518;10519;10520;10521;10522…	0;1;2;3;410	0	81;102;103;117;219	106	CON__P00760;CON__P00761	CON__P00760	10;1	10;1	10;1	>P00760 SWISS-PROT:P00760|TRY1_BOVIN Cationic trypsin (precursor, SB) (Beta-trypsin) [Bos taurus]	2	10	10	10	8	7	9	8	9	8	10	7	8	9	10	9	10	8	10	9	8	7	9	8	9	8	10	7	8	9	10	9	10	8	10
2	209;350;682;1117;1272;1311;1313;1487;3130;3239	236;404;771;1271;1443;1487;1489;1689;3613;3736;3737	4134;4135;4136;4137;4138;4139;4140;4141;4142;4143;4144;4145;4146;4147;7511;7512;7513;7514;7515;7516;7517;7518;7519;7520;7521;7522;7523;7524;7525;13620;13621;13622;13623;13624;22145;22146;22147;22148;22149;22150;22151;25073;25074;25075;25076;25077;25078;25079;25080;25684;25685;25686;25687;25688;25689;25690;25691;25692;25693;25694;25695;25726;25727;25728;25729;25730;25731;25732;25733;25734;25735;25…	1463;2802;5051;5052;8344;8345;9441;9442;9443;9444;9445;9446;9447;9692;9693;9694;9695;9713;9714;9715;9716;11119;23516;23517;24414;24415;24416;24417;24418;24419;24420		1		118	CON__P02533	CON__P02533	10	6	4	>P02533 SWISS-PROT:P02533|KRT14_Keratin Tax_Id=9606 Gene_Symbol=KRT14 Keratin, type I cytoskeletal 14	1	10	6	4	10	4	8	8	7	2	5	5	10	8	10	9	2	6	4	9	6	3	4	5	4	1	3	3	6	4	6	6	2	3	3
3	60;222;711;1488;1674;1900;2085;2124;2125;2346;3379	68;255;804;1690;1898;2152;2405;2448;2449;2450;2709;3901	1312;1313;1314;1315;1316;1317;1318;1319;1320;1321;1322;1323;1324;1325;1326;1327;4565;4566;4567;4568;4569;4570;4571;14054;14055;14056;14057;14058;14059;14060;14061;14062;14063;29409;29410;29411;29412;29413;29414;33145;37616;41800;41801;41802;41803;41804;41805;41806;41807;41808;41809;41810;41811;41812;41813;41814;42627;42628;42629;42630;42631;42632;42633;42634;42635;42636;42637;42638;42639;42640;42…	421;422;1652;1653;1654;1655;1656;1657;5211;5212;5213;11120;11121;12488;14130;15542;15543;15544;15545;15546;15547;15548;15549;15550;15551;15812;15813;15814;15815;15816;15817;15818;15819;15820;15821;15822;15823;15824;15825;15826;15827;15828;15829;15830;15831;17520;17521;25320	4		250		CON__P02538;CON__P04259;CON__P48668	CON__P02538;CON__P04259;CON__P48668	11;11;11	2;2;2	2;2;2	>P02538 SWISS-PROT:P02538|KRT6a_Keratin Tax_Id=9606 Gene_Symbol=KRT6A Keratin, type II cytoskeletal 6A;>P04259 SWISS-PROT:P04259|KRT6b_Keratin Tax_Id=9606 Gene_Symbol=KRT6B Keratin, type II cytoskeletal 6B;>P48668 SWISS-PROT:P48668|KRT6c_Keratin Tax_Id=960	3	11	2	2	6	4	4	5	6	2	3	4	8	6	8	11	4	6	4	6	1	1	1	1	1	1	1	1	1	1	1	2	1	1	1
4	62;542;563;775;818;912;958;965;1119;1138;1288;1370;1584;1585;1675;1676;1995;2117;2118;2124;2125;2129;2189;2339;2592;2616;2617;2622;2630;2634;2635;2855;2856;2881;2907;2908;3284;3379;3380	70;615;616;638;874;875;924;1032;1082;1090;1273;1296;1460;1554;1800;1801;1899;1900;2279;2280;2440;2441;2448;2449;2450;2456;2457;2458;2536;2701;2988;3012;3013;3019;3030;3034;3035;3296;3297;3298;3328;3357;3358;3359;3790;3901;3902	1343;1344;1345;1346;1347;1348;1349;1350;1351;1352;1353;1354;1355;11086;11087;11088;11089;11090;11091;11092;11093;11094;11095;11096;11097;11098;11099;11100;11101;11102;11103;11104;11105;11106;11107;11450;11451;11452;11453;11454;11455;11456;11457;11458;11459;11460;11461;15375;15376;15377;15378;15379;15380;15381;15382;15383;15384;15385;15386;15387;15388;15389;15390;15391;15392;16190;16191;16192;1619…	428;429;430;431;432;433;4169;4170;4171;4172;4173;4311;4312;4313;5649;5650;5651;5652;5653;5654;5655;5656;5657;5658;5659;5660;5661;5662;5663;5664;5955;6611;6612;6613;6614;6615;6907;6908;6909;6910;6911;6912;6913;6914;6915;6916;6917;6918;6919;6963;6964;6965;6966;6967;6968;6969;6970;6971;6972;6973;6974;6975;8350;8351;8352;8353;8354;8355;8356;8357;8358;8359;8360;8524;8525;8526;8527;8528;9525;9526;9527;…	4;5;6;7;8	2;3;4;5;6	204;235;236;267;278	258;261;295;468;492	CON__P04264	CON__P04264	39	39	33	>P04264 SWISS-PROT:P04264|K2C1_HUMAN Keratin, type II cytoskeletal 1 (Cytokeratin-1) (CK-1) (Keratin-1) (K1) (67 kDa cytokeratin) (Hair alpha protein)	1	39	39	33	38	31	33	33	31	26	27	28	36	37	36	39	27	30	31	34	38	31	33	33	31	26	27	28	36	37	36	39	27	30	31
5	1117;1272;1311;1313;2904;3130;3239	1271;1443;1487;1489;3353;3613;3736;3737	22145;22146;22147;22148;22149;22150;22151;25073;25074;25075;25076;25077;25078;25079;25080;25684;25685;25686;25687;25688;25689;25690;25691;25692;25693;25694;25695;25726;25727;25728;25729;25730;25731;25732;25733;25734;25735;25736;58219;58220;58221;58222;58223;58224;58225;58226;58227;58228;63043;63044;63045;63046;63047;63048;63049;63050;63051;63052;63053;63054;63055;63056;65179;65180;65181;65182;651…	8344;8345;9441;9442;9443;9444;9445;9446;9447;9692;9693;9694;9695;9713;9714;9715;9716;21695;23516;23517;24414;24415;24416;24417;24418;24419;24420		1		120	CON__P08779	CON__P08779	7	1	1	>P08779 SWISS-PROT:P08779|KRT16_Keratin Tax_Id=9606 Gene_Symbol=KRT16 Keratin, type I cytoskeletal 16	1	7	1	1	7	2	6	5	6	1	3	3	7	6	7	6	1	5	3	5	1	0	1	0	1	0	0	0	1	1	1	1	1	1	1
6	50;74;131;349;636;1121;1134;1272;1311;1313;1371;1571;1670;2078;2079;2164;2363;2367;2368;2519;2609;2639;2684;2685;2709;2866;3131;3239;3359	58;83;151;403;721;1275;1292;1443;1487;1489;1555;1787;1893;2397;2398;2505;2728;2733;2734;2909;3005;3039;3093;3094;3123;3309;3614;3736;3737;3876	1185;1186;1187;1188;1189;1190;1191;1192;1193;1194;1621;1622;1623;1624;1625;1626;1627;1628;1629;1630;1631;1632;1633;1634;2861;2862;2863;2864;2865;2866;2867;2868;2869;2870;2871;2872;2873;2874;2875;2876;2877;2878;2879;2880;2881;7495;7496;7497;7498;7499;7500;7501;7502;7503;7504;7505;7506;7507;7508;7509;7510;12855;12856;12857;12858;12859;12860;12861;12862;12863;12864;12865;12866;12867;12868;12869;1287…	390;535;536;537;538;539;540;541;542;997;998;999;1000;1001;1002;1003;1004;2793;2794;2795;2796;2797;2798;2799;2800;2801;4767;4768;4769;4770;4771;4772;4773;4774;4775;4776;8365;8366;8367;8368;8369;8370;8371;8372;8500;8501;8502;8503;9441;9442;9443;9444;9445;9446;9447;9692;9693;9694;9695;9713;9714;9715;9716;10151;10152;10153;10154;10155;10156;10157;10158;11875;11876;11877;11878;11879;11880;11881;12443;…	9	1	252	149	CON__P13645;CON__PO76014;CON__PO76013;CON__PO76015;CON__Q14532;CON__Q92764;CON__Q15323;CON__QQ9UE12;CON__Q14525	CON__P13645	29;1;1;1;1;1;1;1;1	29;1;1;1;1;1;1;1;1	25;0;0;0;0;0;0;0;0	>P13645 SWISS-PROT:P13645|K1C10_HUMAN Keratin, type I cytoskeletal 10 OS=Homo sapiens GN=KRT10 PE=1 SV=4	9	29	29	25	26	17	23	24	22	13	17	16	28	25	25	25	14	25	19	24	26	17	23	24	22	13	17	16	28	25	25	25	14	25	19
7	221;711;1278;1488;1900;2085;2124;2125;2346;3379;3381	254;804;1449;1690;2152;2405;2448;2449;2450;2709;3901;3903	4552;4553;4554;4555;4556;4557;4558;4559;4560;4561;4562;4563;4564;14054;14055;14056;14057;14058;14059;14060;14061;14062;14063;25150;25151;25152;25153;29409;29410;29411;29412;29413;29414;37616;41800;41801;41802;41803;41804;41805;41806;41807;41808;41809;41810;41811;41812;41813;41814;42627;42628;42629;42630;42631;42632;42633;42634;42635;42636;42637;42638;42639;42640;42641;42642;42643;42644;42645;4264…	1650;1651;5211;5212;5213;9481;11120;11121;14130;15542;15543;15544;15545;15546;15547;15548;15549;15550;15551;15812;15813;15814;15815;15816;15817;15818;15819;15820;15821;15822;15823;15824;15825;15826;15827;15828;15829;15830;15831;17520;17521;25320;25328	4		255		CON__P13647	CON__P13647	11	4	3	>P13647 SWISS-PROT:P13647|KRT5_Keratin Tax_Id=9606 Gene_Symbol=KRT5 Keratin, type II cytoskeletal 5	1	11	4	3	7	4	5	7	8	2	2	4	8	6	9	11	3	6	5	6	2	2	2	3	3	1	0	1	3	2	4	4	0	2	2
8	431;624;819;960;967;968;969;970;1224;1225;1311;1312;1565;1650;1884;1999;2256;2302;2306;2323;2507;2508;2562;2720;2880;2889;3188;3356	490;707;925;1084;1092;1093;1094;1095;1393;1394;1487;1488;1780;1781;1872;2134;2285;2615;2661;2666;2684;2685;2896;2897;2898;2955;3136;3137;3138;3327;3337;3679;3873	9090;9091;9092;9093;9094;9095;9096;9097;9098;9099;9100;9101;9102;9103;9104;9105;12608;12609;12610;12611;12612;12613;12614;12615;12616;12617;12618;12619;12620;12621;12622;12623;12624;12625;12626;12627;12628;12629;12630;12631;12632;12633;12634;12635;12636;12637;12638;16199;16200;16201;16202;16203;16204;16205;16206;16207;16208;16209;16210;16211;16212;16213;16214;16215;18768;18769;18922;18923;18924;1…	3354;3355;3356;3357;3358;3359;3360;3361;3362;3363;3364;3365;3366;3367;3368;4667;4668;4669;4670;4671;4672;4673;4674;4675;4676;5956;5957;5958;5959;5960;5961;5962;5963;5964;5965;5966;5967;6928;6980;6981;6982;6983;6984;6985;6986;6987;6988;6989;6990;6991;6992;6993;6994;6995;6996;6997;6998;6999;7000;7001;7002;7003;7004;7005;7006;7007;7008;9130;9131;9132;9133;9134;9135;9136;9137;9138;9139;9140;9141;9142…	10;11	7;8;9;10;11	160;257	156;244;275;285;410	CON__P35527	CON__P35527	28	27	27	>P35527 SWISS-PROT:P35527|K1C9_HUMAN Keratin, type I cytoskeletal 9 (Cytokeratin-9) (CK-9) (Keratin-9) (K9)	1	28	27	27	26	23	24	23	19	18	19	21	26	27	27	27	17	23	20	24	25	23	23	22	19	18	19	21	25	26	26	26	17	22	20
9	222;711;775;946;966;972;975;1135;1219;1370;1488;1586;1900;1939;2085;2119;2120;2235;2269;2627;2638;2770;2955;3069;3072;3379;3418	255;804;874;875;1070;1091;1097;1100;1293;1388;1554;1690;1802;2152;2195;2405;2442;2443;2589;2628;3024;3038;3195;3413;3544;3547;3901;3945	4565;4566;4567;4568;4569;4570;4571;14054;14055;14056;14057;14058;14059;14060;14061;14062;14063;15375;15376;15377;15378;15379;15380;15381;15382;15383;15384;15385;15386;15387;15388;15389;15390;15391;15392;18525;18526;18527;18528;18529;18530;18531;18532;18533;18534;18535;18536;18537;18538;18539;18540;18541;18542;18906;18907;18908;18909;18910;18911;18912;18913;18914;18915;18916;18917;18918;18919;1892…	1652;1653;1654;1655;1656;1657;5211;5212;5213;5649;5650;5651;5652;5653;5654;5655;5656;5657;5658;5659;5660;5661;5662;5663;5664;6831;6832;6833;6834;6835;6836;6837;6976;6977;6978;6979;7011;7012;7013;7023;8504;8505;8506;8507;8508;8509;8510;9102;9103;9104;9105;9106;9107;9108;10146;10147;10148;10149;10150;11120;11121;11945;14130;14388;14389;14390;14391;14392;14393;15542;15543;15544;15545;15546;15547;155…	5		208		CON__P35908;CON__QQ86Y46;CON__QQ8N1N4;CON__QQ6ISB0;CON__Q9NSB2	CON__P35908	27;3;2;1;1	24;3;2;1;1	19;0;0;0;0	>P35908 SWISS-PROT:P35908|K22E_HUMAN Keratin, type II cytoskeletal 2 epidermal (Cytokeratin-2e) (K2e) (CK 2e) (keratin-2)	5	27	24	19	20	15	19	19	18	13	19	20	22	22	24	27	14	18	18	23	17	14	18	17	17	11	16	18	20	20	22	24	12	16	15
10	712	805	14064;14065	5214;5215	12		135		CON__Q9NSB4	CON__Q9NSB4	1	1	1	>Q9NSB4 TREMBL:Q9NSB4|Hb2_Keratin, type II cuticular Hb2 (Hair keratin, type II Hb2) - Homo sapiens (Human).	1	1	1	1	1	0	0	0	0	0	0	0	1	0	0	0	0	0	0	0	1	0	0	0	0	0	0	0	1	0	0	0	0	0	0
11	1114;1286;1743;3323	1268;1458;1975;3833	22119;22120;25235;25236;25237;25238;34449;34450;34451;34452;66753;66754;66755	8336;9508;9509;12956;12957;12958;24959					FOXG_00480	FOXG_00480	4	4	4	>FOXG_00480 | Fusarium oxysporum f. sp. lycopersici exoglucanase 1 precursor (translation) (515 aa)	1	4	4	4	0	0	0	0	4	4	3	2	0	0	0	0	0	0	0	0	0	0	0	0	4	4	3	2	0	0	0	0	0	0	0
12	1376;2869	1560;3313	26933;26934;26935;26936;57553;57554;57555	10165;21452					FOXG_00636	FOXG_00636	2	2	2	>FOXG_00636 | Fusarium oxysporum f. sp. lycopersici conserved hypothetical protein (translation) (263 aa)	1	2	2	2	0	0	0	0	1	2	2	2	0	0	0	0	0	0	0	0	0	0	0	0	1	2	2	2	0	0	0	0	0	0	0
13	890	1006	17533;17534;17535;17536;17537;17538;17539;17540	6470;6471;6472		12		318	FOXG_02191	FOXG_02191	1	1	1	>FOXG_02191 | Fusarium oxysporum f. sp. lycopersici hypothetical protein similar to 3-oxoacyl-[acyl-carrier-protein]-synthase (translation) (414 aa)	1	1	1	1	0	1	1	0	1	1	0	1	0	0	1	0	1	0	1	0	0	1	1	0	1	1	0	1	0	0	1	0	1	0	1
14	3107;3108	3588;3589	62652;62653;62654;62655;62656;62657;62658;62659;62660;62661;62662	23401;23402;23403;23404					FOXG_02333	FOXG_02333	2	2	2	>FOXG_02333 | Fusarium oxysporum f. sp. lycopersici hypothetical protein similar to glucan 1,3-beta-glucosidase GLUC78 precursor (translation) (627 aa)	1	2	2	2	0	1	0	0	2	2	2	2	0	0	0	0	0	0	1	0	0	1	0	0	2	2	2	2	0	0	0	0	0	0	1
15	535;987;992;1266;1372;2053;2200;2660;2879;2981	608;1114;1119;1437;1556;2353;2550;3067;3326;3444	11012;11013;11014;11015;19252;19253;19254;19255;19378;19379;19380;19381;19382;24932;24933;24934;24935;24936;26910;26911;26912;26913;41099;41100;41101;41102;41103;41104;41105;41106;44255;44256;53272;53273;53274;53275;57827;57828;57829;57830;57831;57832;57833;57834;59744;59745;59746;59747	4149;4150;7082;7083;7127;7128;9387;9388;10159;10160;15290;15291;16495;19767;21570;21571;22302					FOXG_02349	FOXG_02349	10	10	10	>FOXG_02349 | Fusarium oxysporum f. sp. lycopersici beta-glucosidase 1 precursor (translation) (900 aa)	1	10	10	10	0	0	1	0	10	9	9	9	0	0	0	2	0	0	3	4	0	0	1	0	10	9	9	9	0	0	0	2	0	0	3
16	1253;1835	1423;2079	24702;24703;24704;24705;24706;24707;24708;24709;24710;24711;24712;24713;36298;36299;36300;36301;36302;36303;36304;36305;36306;36307	9310;9311;9312;13675					FOXG_02588	FOXG_02588	2	2	2	>FOXG_02588 | Fusarium oxysporum f. sp. lycopersici predicted protein (translation) (409 aa)	1	2	2	2	0	1	1	2	2	2	2	2	0	0	0	2	1	2	2	2	0	1	1	2	2	2	2	2	0	0	0	2	1	2	2
17	385;3260	443;3762	8230;8231;8232;8233;8234;65653;65654;65655;65656;65657;65658;65659;65660;65661	3064;24606;24607					FOXG_02906	FOXG_02906	2	2	2	>FOXG_02906 | Fusarium oxysporum f. sp. lycopersici conserved hypothetical protein (translation) (145 aa)	1	2	2	2	0	1	1	0	2	2	1	2	0	0	0	0	0	1	2	2	0	1	1	0	2	2	1	2	0	0	0	0	0	1	2
18	671;2858	760;3300	13481;13482;13483;13484;13485;13486;13487;13488;13489;13490;13491;13492;13493;13494;13495;13496;13497;13498;13499;13500;57300;57301;57302;57303;57304;57305;57306;57307;57308;57309;57310;57311;57312;57313;57314;57315	5011;5012;5013;5014;21374;21375;21376					Solyc11g005670.1.1;Solyc07g064130.1.1;Solyc10g006480.1.1;FOXG_03025;Solyc12g099030.1.1;Solyc01g056940.1.1;Solyc12g098940.1.1;Solyc10g005560.1.1;Solyc01g096290.1.1;Solyc03g082570.1.1;Solyc08g083120.1.1;Solyc11g005640.1.1;Solyc06g053210.1.1;FOXG_12884;Solyc08g008590.1.1;FOXG_04169	Solyc11g005670.1.1;Solyc07g064130.1.1;Solyc10g006480.1.1;FOXG_03025;Solyc12g099030.1.1;Solyc01g056940.1.1;Solyc12g098940.1.1;Solyc10g005560.1.1;Solyc01g096290.1.1;Solyc03g082570.1.1;Solyc08g083120.1.1;Solyc11g005640.1.1;Solyc06g053210.1.1;FOXG_12884;Solyc08g008590.1.1;FOXG_04169	2;2;2;2;2;2;2;2;2;2;2;1;1;1;1;1	2;2;2;2;2;2;2;2;2;2;2;1;1;1;1;1	2;2;2;2;2;2;2;2;2;2;2;1;1;1;1;1	>Solyc11g005670.1.1 genomic_reference:SL2.31ch11 evidence_code:10F0H1E1IEG gene_region:496333-497937 functional_description:Ubiquitin (AHRD V1 ***- Q2UZT4_MUSAC); contains Interpro domain(s) IPR019956 Ubiquitin subgroup ;>Solyc07g064130.1.1 genomic_ref	16	2	2	2	2	2	2	2	2	2	2	1	2	2	2	2	2	2	2	2	2	2	2	2	2	2	2	1	2	2	2	2	2	2	2
19	141;700;1482;2755;3220	163;792;1684;3174;3713	3058;3059;3060;3061;3062;3063;13861;29336;29337;29338;29339;29340;55022;55023;55024;55025;64849;64850;64851;64852;64853;64854	1081;5142;11090;20480;20481;24335;24336					FOXG_03074;FOXG_06081;Solyc08g079070.1.1	FOXG_03074	5;1;1	5;1;1	5;1;1	>FOXG_03074 | Fusarium oxysporum f. sp. lycopersici transaldolase (translation) (324 aa)	3	5	5	5	0	0	0	0	5	4	4	3	0	0	0	1	1	0	2	2	0	0	0	0	5	4	4	3	0	0	0	1	1	0	2
20	1136;3005	1294;3469	22540;22541;22542;22543;60318;60319;60320;60321	8511;22561					FOXG_03076	FOXG_03076	2	2	2	>FOXG_03076 | Fusarium oxysporum f. sp. lycopersici superoxide dismutase (translation) (173 aa)	1	2	2	2	0	0	0	0	2	2	2	2	0	0	0	0	0	0	0	0	0	0	0	0	2	2	2	2	0	0	0	0	0	0	0
21	2580	2975	51427;51428	19156;19157					FOXG_03944	FOXG_03944	1	1	1	>FOXG_03944 | Fusarium oxysporum f. sp. lycopersici hypothetical protein similar to beta-fructofuranosidase (translation) (547 aa)	1	1	1	1	0	0	0	0	1	1	0	0	0	0	0	0	0	0	0	0	0	0	0	0	1	1	0	0	0	0	0	0	0	0	0
22	695;911	787;1031	13815;13816;13817;13818;17902;17903;17904;17905;17906;17907;17908;17909	5128;6609;6610					FOXG_04483	FOXG_04483	2	2	2	>FOXG_04483 | Fusarium oxysporum f. sp. lycopersici conserved hypothetical protein (translation) (439 aa)	1	2	2	2	0	0	1	1	2	2	2	2	0	0	0	0	0	0	0	1	0	0	1	1	2	2	2	2	0	0	0	0	0	0	0
23	161;1276;1602	187;1447;1818	3421;3422;3423;3424;3425;3426;3427;25132;25133;31812;31813;31814;31815;31816;31817	1227;9476;12041;12042	13		234		FOXG_04601	FOXG_04601	3	3	3	>FOXG_04601 | Fusarium oxysporum f. sp. lycopersici carboxypeptidase S1 (translation) (474 aa)	1	3	3	3	0	0	2	1	2	3	3	2	0	0	0	1	0	0	0	1	0	0	2	1	2	3	3	2	0	0	0	1	0	0	0
24	2451	2822	48749	18114	14;15		319;321		FOXG_04811	FOXG_04811	1	1	1	>FOXG_04811 | Fusarium oxysporum f. sp. lycopersici conserved hypothetical protein (translation) (490 aa)	1	1	1	1	0	0	0	0	0	0	0	0	0	0	1	0	0	0	0	0	0	0	0	0	0	0	0	0	0	0	1	0	0	0	0
25	1174;1326;1339	1340;1503;1517	23269;23270;25928;25929;25930;25931;25932;25933;26145;26146;26147;26148	8775;9788;9789;9790;9856					FOXG_04966	FOXG_04966	3	3	3	>FOXG_04966 | Fusarium oxysporum f. sp. lycopersici conserved hypothetical protein (translation) (300 aa)	1	3	3	3	0	0	0	0	2	2	0	3	0	0	1	2	0	0	1	1	0	0	0	0	2	2	0	3	0	0	1	2	0	0	1
26	1581;1582;2937;3492	1797;1798;3393;4027	31442;31443;31444;31445;31446;31447;31448;31449;31450;31451;31452;31453;31454;31455;31456;31457;31458;31459;31460;31461;31462;31463;31464;31465;31466;31467;31468;31469;31470;31471;31472;31473;31474;31475;58807;58808;58809;58810;58811;58812;58813;58814;58815;58816;69663;69664;69665;69666;69667;69668;69669;69670;69671;69672;69673;69674;69675;69676;69677;69678	11911;11912;11913;11914;11915;11916;11917;11918;11919;21962;21963;21964;21965;26020;26021;26022;26023;26024					FOXG_05128	FOXG_05128	4	4	4	>FOXG_05128 | Fusarium oxysporum f. sp. lycopersici hypothetical protein similar to snodprot-FG (translation) (140 aa)	1	4	4	4	1	4	4	1	4	3	4	4	0	1	0	3	3	3	4	4	1	4	4	1	4	3	4	4	0	1	0	3	3	3	4
27	591;2544	671;2936	11940;50821;50822	4457;18857					FOXG_05319	FOXG_05319	2	2	2	>FOXG_05319 | Fusarium oxysporum f. sp. lycopersici conserved hypothetical protein (translation) (413 aa)	1	2	2	2	0	0	0	0	0	0	1	2	0	0	0	0	0	0	0	0	0	0	0	0	0	0	1	2	0	0	0	0	0	0	0
28	2084	2403;2404	41755;41756;41757;41758;41759;41760;41761;41762;41763;41764;41765;41766;41767;41768;41769;41770;41771;41772;41773;41774;41775;41776;41777;41778;41779;41780;41781;41782;41783;41784;41785;41786;41787;41788;41789;41790;41791;41792;41793;41794;41795;41796;41797;41798;41799	15526;15527;15528;15529;15530;15531;15532;15533;15534;15535;15536;15537;15538;15539;15540;15541	16		139		Six8;FOXG_17726;FOXG_05572;FOXG_10825;FOXG_14984;FOXG_16464;FOXG_17284;FOXG_17445;FOXG_17682	Six8;FOXG_17726;FOXG_05572;FOXG_10825;FOXG_14984;FOXG_16464;FOXG_17284;FOXG_17445;FOXG_17682	1;1;1;1;1;1;1;1;1	1;1;1;1;1;1;1;1;1	1;1;1;1;1;1;1;1;1	>Six8;>FOXG_17726 | Fusarium oxysporum f. sp. lycopersici predicted protein (translation) (139 aa);>FOXG_05572 | Fusarium oxysporum f. sp. lycopersici predicted protein (translation) (135 aa);>FOXG_10825 | Fusarium oxysporum f. sp. lycopersici predicted pr	9	1	1	1	0	1	1	1	1	1	1	1	1	1	1	1	1	1	1	1	0	1	1	1	1	1	1	1	1	1	1	1	1	1	1
29	193;1934;2896;3276	220;2189;3344;3781	3936;3937;3938;3939;3940;38278;38279;38280;58079;58080;58081;58082;65979;65980;65981;65982	1392;1393;1394;1395;14336;21640;21641;24711					FOXG_05607	FOXG_05607	4	4	4	>FOXG_05607 | Fusarium oxysporum f. sp. lycopersici conserved hypothetical protein (translation) (155 aa)	1	4	4	4	0	0	0	0	4	4	4	3	0	0	0	0	0	0	1	0	0	0	0	0	4	4	4	3	0	0	0	0	0	0	1
30	189	215	3881;3882;3883;3884;3885;3886;3887;3888	1376;1377					FOXG_05657	FOXG_05657	1	1	1	>FOXG_05657 | Fusarium oxysporum f. sp. lycopersici L-xylulose reductase (translation) (108 aa)	1	1	1	1	0	0	0	0	1	1	1	1	0	0	0	0	0	0	0	0	0	0	0	0	1	1	1	1	0	0	0	0	0	0	0
31	1689;1705;3066	1913;1932;3541	33339;33340;33341;33342;33343;33344;33345;33346;33347;33348;33623;33624;33625;33626;33627;33628;33629;33630;33631;33632;33633;33634;61667;61668;61669;61670;61671;61672	12552;12553;12554;12555;12653;12654;12655;23067					FOXG_05750;FOXG_05750_FT	FOXG_05750;FOXG_05750_FT	3;3	3;3	3;3	>FOXG_05750 | Fusarium oxysporum f. sp. lycopersici conserved hypothetical protein (translation) (266 aa);>FOXG_05750_FT	2	3	3	3	1	2	3	2	2	2	2	2	0	0	0	3	2	2	2	3	1	2	3	2	2	2	2	2	0	0	0	3	2	2	2
32	403	461	8532;8533;8534;8535;8536;8537;8538;8539;8540	3158;3159	17		118		FOXG_05958	FOXG_05958	1	1	1	>FOXG_05958 | Fusarium oxysporum f. sp. lycopersici hypothetical protein similar to intermediate filament protein Mdm1 (translation) (1232 aa)	1	1	1	1	0	1	1	1	0	0	0	1	1	0	1	1	1	0	0	1	0	1	1	1	0	0	0	1	1	0	1	1	1	0	0
33	267;977;2114;2930	306;1103;2437;3386	5660;5661;5662;5663;19083;19084;19085;19086;19087;19088;19089;19090;19091;19092;19093;42420;42421;42422;42423;42424;42425;58704;58705;58706;58707;58708;58709	2189;7037;15750;21928					FOXG_06041	FOXG_06041	4	4	4	>FOXG_06041 | Fusarium oxysporum f. sp. lycopersici conserved hypothetical protein (translation) (457 aa)	1	4	4	4	0	2	1	1	4	4	4	4	0	0	0	2	0	1	2	2	0	2	1	1	4	4	4	4	0	0	0	2	0	1	2
34	155;732;1048;1567;1684;2047;2308;2514;3322	179;826;1182;1783;1908;2346;2668;2904;3832	3199;3200;3201;3202;14460;14461;14462;14463;14464;14465;20653;20654;20655;20656;31298;31299;31300;31301;33262;33263;33264;33265;33266;40990;40991;40992;40993;40994;40995;40996;40997;40998;46242;46243;46244;46245;46246;46247;50344;50345;50346;50347;50348;66749;66750;66751;66752	1129;1130;1131;5329;5330;7704;11866;12520;12521;12522;15266;15267;15268;17305;18698;18699;24958					FOXG_07474;XS_carboxypeptidase	FOXG_07474;XS_carboxypeptidase	9;9	9;9	9;9	>FOXG_07474 | Fusarium oxysporum f. sp. lycopersici conserved hypothetical protein (translation) (575 aa);>XS_carboxypeptidase	2	9	9	9	0	2	1	1	9	9	9	9	0	0	1	0	0	0	1	3	0	2	1	1	9	9	9	9	0	0	1	0	0	0	1
35	346	400	7454;7455;7456;7457;7458;7459;7460;7461;7462	2780;2781	18	13	790	789	FOXG_09183	FOXG_09183	1	1	1	>FOXG_09183 | Fusarium oxysporum f. sp. lycopersici conserved hypothetical protein (translation) (1421 aa)	1	1	1	1	0	0	0	1	1	0	0	0	0	1	1	1	1	1	0	1	0	0	0	1	1	0	0	0	0	1	1	1	1	1	0
36	3207	3699	64560;64561;64562	24205					FOXG_09553	FOXG_09553	1	1	1	>FOXG_09553 | Fusarium oxysporum f. sp. lycopersici conserved hypothetical protein (translation) (179 aa)	1	1	1	1	1	0	0	0	1	0	1	0	0	0	0	0	0	0	0	0	1	0	0	0	1	0	1	0	0	0	0	0	0	0	0
37	57;3291;3406	65;3797;3929	1294;66207;66208;66209;66210;66211;66212;66213;66214;68216;68217;68218;68219;68220;68221;68222	418;24781;24782;25508					FOXG_09570	FOXG_09570	3	3	3	>FOXG_09570 | Fusarium oxysporum f. sp. lycopersici galactose oxidase precursor (translation) (680 aa)	1	3	3	3	0	1	0	1	2	2	2	3	0	0	1	1	0	1	1	1	0	1	0	1	2	2	2	3	0	0	1	1	0	1	1
38	75;76;1905;2687;2688;2704;2820	84;85;2158;3096;3097;3116;3257	1635;1636;1637;1638;1639;1640;1641;1642;1643;1644;1645;1646;1647;1648;1649;1650;1651;1652;1653;1654;1655;1656;37724;37725;37726;37727;37728;37729;37730;37731;37732;37733;37734;37735;37736;37737;37738;53729;53730;53731;53732;53733;53734;53735;53736;53737;53738;53739;53740;53741;53742;53743;53744;53745;53746;53747;53748;53749;53750;53751;53752;53753;53754;53755;53756;53757;53758;53759;53760;53761;5…	543;544;545;546;547;548;549;550;551;552;553;14157;14158;14159;14160;14161;20006;20007;20008;20009;20010;20011;20012;20013;20014;20015;20016;20017;20160;20161;21109;21110;21111					FOXG_09774	FOXG_09774	7	1	1	>FOXG_09774 | Fusarium oxysporum f. sp. lycopersici conserved hypothetical protein (translation) (618 aa)	1	7	1	1	1	1	6	5	7	7	4	7	0	0	1	6	4	5	5	6	0	0	0	0	1	1	0	1	0	0	0	0	0	0	0
39	855;937;1069;1218;1239;1284;1872;1890;1930;2038;2321;3143;3335	967;1061;1209;1387;1408;1455;1456;2121;2140;2185;2336;2681;2682;3626;3846	16930;16931;16932;16933;16934;16935;16936;16937;16938;16939;16940;16941;18390;18391;18392;18393;18394;18395;18396;18397;18398;21146;21147;21148;21149;21150;21151;21152;21153;21154;21155;21156;24098;24099;24100;24101;24102;24421;24422;24423;24424;24425;24426;24427;24428;24429;24430;24431;24432;24433;24434;24435;25192;25193;25194;25195;25196;25197;25198;25199;25200;25201;25202;25203;25204;25205;252…	6268;6269;6270;6271;6794;7875;7876;7877;7878;9101;9245;9246;9487;9488;9489;9490;9491;9492;9493;9494;9495;9496;9497;9498;13942;13943;14051;14052;14321;14322;14323;15217;15218;15219;15220;15221;17362;17363;17364;17365;17366;17367;17368;17369;17370;17371;17372;23609;25008;25009;25010;25011;25012;25013;25014;25015;25016	19;20		157;403		FOXG_10034;XS_glycosyl_hydrolase	FOXG_10034;XS_glycosyl_hydrolase	13;13	13;13	13;13	>FOXG_10034 | Fusarium oxysporum f. sp. lycopersici conserved hypothetical protein (translation) (418 aa);>XS_glycosyl_hydrolase	2	13	13	13	0	10	9	10	12	11	11	12	1	0	0	7	9	10	12	11	0	10	9	10	12	11	11	12	1	0	0	7	9	10	12
40	2040;3045;3141	2339;3516;3624	40919;40920;40921;40922;61256;61257;61258;61259;61260;61261;63292;63293;63294;63295;63296;63297;63298;63299	15242;15243;15244;22881;23607					FOXG_10588	FOXG_10588	3	3	3	>FOXG_10588 | Fusarium oxysporum f. sp. lycopersici hypothetical protein similar to alpha/beta hydrolase (translation) (291 aa)	1	3	3	3	0	0	0	0	3	3	3	3	0	0	0	2	1	0	1	2	0	0	0	0	3	3	3	3	0	0	0	2	1	0	1
41	127;133;339;465;529;635;1410;1774;2214	147;153;393;526;598;720;1597;2010;2567	2822;2823;2824;2825;2826;2827;2828;2892;2893;7360;7361;7362;7363;7364;7365;7366;9618;9619;9620;9621;9622;9623;9624;9625;9626;9627;10782;10783;10784;10785;10786;10787;10788;10789;10790;10791;10792;10793;10794;10795;12846;12847;12848;12849;12850;12851;12852;12853;12854;27535;27536;27537;27538;27539;27540;27541;27542;27543;35175;35176;35177;35178;35179;35180;35181;35182;35183;35184;35185;35186;44631…	987;1006;2747;3562;4025;4026;4027;4028;4029;4030;4766;10372;10373;13234;13235;13236;16680					FOXG_10748	FOXG_10748	9	9	9	>FOXG_10748 | Fusarium oxysporum f. sp. lycopersici conserved hypothetical protein (translation) (433 aa)	1	9	9	9	0	5	4	5	7	6	6	7	1	1	1	5	6	2	6	7	0	5	4	5	7	6	6	7	1	1	1	5	6	2	6
42	452;724;909;1877;2865	512;817;1029;2126;3308	9452;9453;9454;9455;9456;9457;9458;9459;9460;9461;14267;14268;14269;14270;14271;14272;14273;14274;14275;14276;14277;14278;17886;17887;17888;17889;17890;17891;17892;17893;17894;37149;37150;37151;37152;37153;37154;37155;37156;37157;37158;37159;37160;37161;37162;37163;37164;57489;57490;57491;57492;57493;57494;57495;57496;57497;57498	3494;3495;3496;3497;3498;3499;3500;5269;5270;5271;5272;6606;6607;13960;13961;13962;13963;21426;21427;21428;21429					FOXG_10792;Tri14	FOXG_10792;Tri14	5;5	5;5	5;5	>FOXG_10792 | Fusarium oxysporum f. sp. lycopersici conserved hypothetical protein (translation) (348 aa);>Tri14	2	5	5	5	0	5	4	4	5	5	3	5	0	1	1	3	5	1	5	5	0	5	4	4	5	5	3	5	0	1	1	3	5	1	5
43	185;282;458;540;899;1510;2980;3387;3482	211;324;518;613;1015;1715;3443;3909;4012	3822;3823;3824;3825;3826;3827;3828;6005;6006;6007;6008;6009;9525;9526;9527;11072;11073;11074;11075;17622;17623;17624;17625;17626;17627;17628;29739;29740;29741;29742;29743;29744;29745;29746;29747;59740;59741;59742;59743;67887;67888;67889;67890;67891;67892;67893;67894;67895;67896;69413;69414;69415;69416;69417;69418	1351;1352;1353;2272;2273;2274;2275;3526;4166;4167;6503;6504;11222;22301;25368;25369;25370;25371;25933;25934;25935					FOXG_10940	FOXG_10940	9	9	9	>FOXG_10940 | Fusarium oxysporum f. sp. lycopersici conserved hypothetical protein (translation) (456 aa)	1	9	9	9	0	2	4	1	8	8	7	8	0	0	0	4	1	0	6	6	0	2	4	1	8	8	7	8	0	0	0	4	1	0	6
44	780;1838;3098;3136;3148	881;2082;3578;3619;3631	15504;15505;15506;15507;15508;36352;36353;36354;36355;36356;62311;62312;62313;62314;62315;62316;62317;62318;62319;62320;62321;62322;62323;62324;63179;63180;63181;63182;63183;63184;63185;63354;63355;63356;63357;63358;63359	5710;13688;13689;23262;23263;23264;23265;23561;23618					FOXG_10959	FOXG_10959	5	5	5	>FOXG_10959 | Fusarium oxysporum f. sp. lycopersici conserved hypothetical protein (translation) (617 aa)	1	5	5	5	0	4	3	1	4	5	4	4	0	0	0	1	0	0	3	4	0	4	3	1	4	5	4	4	0	0	0	1	0	0	3
45	438	498	9204;9205;9206;9207;9208;9209;9210;9211	3387;3388		14		997	FOXG_11465	FOXG_11465	1	1	1	>FOXG_11465 | Fusarium oxysporum f. sp. lycopersici hypothetical protein similar to guanyl-nucleotide exchange factor (translation) (1834 aa)	1	1	1	1	0	1	1	1	1	1	1	1	0	0	0	0	0	0	0	1	0	1	1	1	1	1	1	1	0	0	0	0	0	0	0
46	824;854;2705;3208	930;966;3117;3700	16279;16280;16281;16282;16283;16924;16925;16926;16927;16928;16929;54112;54113;54114;54115;54116;54117;54118;64563;64564;64565;64566	6004;6267;20162;20163;20164;24206;24207					FOXG_11736	FOXG_11736	4	4	4	>FOXG_11736 | Fusarium oxysporum f. sp. lycopersici conserved hypothetical protein (translation) (420 aa)	1	4	4	4	0	1	0	0	4	4	4	4	0	1	0	0	0	0	2	2	0	1	0	0	4	4	4	4	0	1	0	0	0	0	2
47	2917	3371	58511;58512;58513;58514	21814					FOXG_11769	FOXG_11769	1	1	1	>FOXG_11769 | Fusarium oxysporum f. sp. lycopersici conserved hypothetical protein (translation) (544 aa)	1	1	1	1	0	0	0	0	1	1	1	1	0	0	0	0	0	0	0	0	0	0	0	0	1	1	1	1	0	0	0	0	0	0	0
48	1184;1923;1924;2662;2962	1351;2178;2179;3069;3420	23414;23415;23416;23417;23418;23419;23420;23421;23422;38094;38095;38096;38097;38098;38099;38100;38101;38102;38103;38104;38105;38106;38107;38108;38109;38110;38111;38112;38113;53298;53299;53300;53301;53302;53303;59259;59260;59261;59262;59263	8834;8835;8836;8837;14290;14291;14292;14293;19786;22117					FOXG_12330	FOXG_12330	5	5	5	>FOXG_12330 | Fusarium oxysporum f. sp. lycopersici hypothetical protein similar to pectin methylesterase (translation) (330 aa)	1	5	5	5	0	1	2	1	5	4	4	5	0	0	0	4	1	1	2	4	0	1	2	1	5	4	4	5	0	0	0	4	1	1	2
49	806	912	16001;16002;16003;16004;16005;16006;16007;16008;16009;16010;16011;16012;16013;16014;16015;16016;16017;16018;16019;16020;16021;16022;16023;16024;16025;16026;16027;16028;16029	5897;5898;5899;5900;5901;5902	21		30		FOXG_12910	FOXG_12910	1	1	1	>FOXG_12910 | Fusarium oxysporum f. sp. lycopersici conserved hypothetical protein (translation) (532 aa)	1	1	1	1	1	1	1	1	1	1	1	1	1	1	1	1	1	1	1	1	1	1	1	1	1	1	1	1	1	1	1	1	1	1	1
50	3064	3539	61644;61645;61646;61647;61648;61649;61650	23053;23054					FOXG_13198	FOXG_13198	1	1	1	>FOXG_13198 | Fusarium oxysporum f. sp. lycopersici protein SnodProt1 precursor (translation) (140 aa)	1	1	1	1	0	1	0	0	1	1	1	1	0	0	0	1	0	0	1	0	0	1	0	0	1	1	1	1	0	0	0	1	0	0	1
51	1378;2143	1562;2481	26951;26952;26953;43216	10169;10170;16070					FOXG_13229	FOXG_13229	2	2	2	>FOXG_13229 | Fusarium oxysporum f. sp. lycopersici hypothetical protein similar to beta-1,6-galactanase (translation) (366 aa)	1	2	2	2	0	0	0	0	2	1	0	1	0	0	0	0	0	0	0	0	0	0	0	0	2	1	0	1	0	0	0	0	0	0	0
52	1154;2373	1316;2739	22874;22875;22876;22877;47384;47385	8635;17688					FOXG_13348	FOXG_13348	2	2	2	>FOXG_13348 | Fusarium oxysporum f. sp. lycopersici conserved hypothetical protein (translation) (414 aa)	1	2	2	2	0	0	0	0	1	2	2	1	0	0	0	0	0	0	0	0	0	0	0	0	1	2	2	1	0	0	0	0	0	0	0
53	3144	3627	63315;63316	23610					FOXG_13353	FOXG_13353	1	1	1	>FOXG_13353 | Fusarium oxysporum f. sp. lycopersici conserved hypothetical protein (translation) (609 aa)	1	1	1	1	0	0	0	0	1	1	0	0	0	0	0	0	0	0	0	0	0	0	0	0	1	1	0	0	0	0	0	0	0	0	0
54	863;1105;2034;3398	976;1257;2331;2332;3920	17083;17084;17085;17086;17087;17088;17089;17090;17091;17092;21938;21939;21940;21941;21942;21943;21944;21945;21946;21947;40767;40768;40769;40770;40771;40772;40773;40774;40775;40776;40777;40778;40779;40780;40781;40782;40783;40784;40785;40786;40787;40788;40789;40790;40791;40792;40793;40794;40795;40796;40797;40798;40799;40800;40801;40802;40803;40804;40805;40806;40807;40808;40809;40810;40811;40812;408…	6330;6331;6332;6333;8245;8246;8247;8248;8249;8250;8251;8252;8253;8254;15197;15198;15199;15200;15201;15202;15203;15204;15205;15206;25429;25430;25431;25432;25433;25434;25435;25436;25437;25438					FOXG_14223;Six9	FOXG_14223;Six9	4;4	4;4	4;4	>FOXG_14223 | Fusarium oxysporum f. sp. lycopersici predicted protein (translation) (115 aa);>Six9	2	4	4	4	0	4	4	3	3	4	4	4	1	1	1	3	3	4	4	3	0	4	4	3	3	4	4	4	1	1	1	3	3	4	4
55	19;26;55;147;154;165;224;244;395;405;633;789;790;897;910;952;1290;1382;1783;1852;1876;2243;2311;2380;2472;2812;2854;3041;3163;3293;3315;3429	20;31;63;169;177;178;191;257;282;453;463;718;891;892;1013;1030;1076;1462;1567;2019;2099;2125;2599;2671;2746;2847;3244;3295;3512;3648;3799;3825;3956	365;366;367;368;369;370;371;372;373;374;375;376;377;378;379;380;381;382;383;384;385;386;387;388;389;390;391;392;393;578;579;580;581;582;583;584;585;586;587;588;1238;1239;1240;1241;1242;1243;1244;1245;1246;1247;1248;1249;1250;1251;1252;1253;1254;1255;1256;1257;1258;1259;1260;1261;1262;1263;1264;1265;1266;1267;1268;1269;1270;1271;1272;1273;1274;1275;1276;1277;3100;3101;3102;3103;3104;3105;3106;3107…	96;97;98;99;100;101;102;103;104;172;173;174;175;176;401;402;403;404;405;406;407;408;409;410;411;412;413;414;415;1092;1093;1094;1095;1096;1097;1098;1099;1100;1101;1102;1103;1104;1105;1127;1128;1237;1238;1239;1240;1666;1667;1668;1669;1670;1671;1672;1673;1841;3133;3134;3135;3136;3137;3161;4763;4764;5764;5765;5766;5767;5768;5769;5770;5771;5772;5773;5774;5775;6500;6501;6608;6877;6878;6879;9532;9533;95…	22		676		FOXG_14234	FOXG_14234	32	8	3	>FOXG_14234 | Fusarium oxysporum f. sp. lycopersici peroxidase/catalase (translation) (782 aa)	1	32	8	3	7	24	25	24	31	25	25	27	1	4	10	19	22	23	22	23	1	4	5	5	8	6	5	7	0	1	2	3	5	4	5
56	538;539;618;642;1719;1725;2151;2529;2530	611;612;700;727;1949;1955;2489;2920;2921	11045;11046;11047;11048;11049;11050;11051;11052;11053;11054;11055;11056;11057;11058;11059;11060;11061;11062;11063;11064;11065;11066;11067;11068;11069;11070;11071;12473;12474;12475;12476;12477;12478;12479;12480;12481;12929;12930;12931;12932;12933;12934;12935;12936;12937;12938;12939;12940;33909;33910;33911;33912;33913;33914;33915;33916;33991;33992;33993;33994;33995;33996;33997;33998;33999;34000;340…	4156;4157;4158;4159;4160;4161;4162;4163;4164;4165;4638;4791;4792;4793;4794;4795;4796;4797;12759;12760;12782;12783;12784;12785;12786;16099;18757;18758;18759;18760;18761;18762	23		89		FOXG_14246;Six6	FOXG_14246;Six6	9;9	9;9	9;9	>FOXG_14246 | Fusarium oxysporum f. sp. lycopersici predicted protein (translation) (230 aa);>Six6	2	9	9	9	2	5	8	5	8	8	8	7	2	2	3	8	5	6	8	8	2	5	8	5	8	8	8	7	2	2	3	8	5	6	8
57	75;76;160;188;697;784;822;1130;1131;1682;1748;1867;1905;2103;2149;2294;2427;2517;2687;2688;2702;2703;2820;2884;2885;3282	84;85;186;214;789;886;928;1287;1288;1289;1906;1980;1981;2116;2158;2425;2487;2653;2797;2907;3096;3097;3114;3115;3257;3331;3332;3787;3788	1635;1636;1637;1638;1639;1640;1641;1642;1643;1644;1645;1646;1647;1648;1649;1650;1651;1652;1653;1654;1655;1656;3397;3398;3399;3400;3401;3402;3403;3404;3405;3406;3407;3408;3409;3410;3411;3412;3413;3414;3415;3416;3417;3418;3419;3420;3876;3877;3878;3879;3880;13835;13836;13837;13838;13839;13840;13841;15585;15586;15587;15588;15589;15590;15591;15592;15593;15594;15595;15596;15597;15598;16261;16262;16263;…	543;544;545;546;547;548;549;550;551;552;553;1217;1218;1219;1220;1221;1222;1223;1224;1225;1226;1375;5136;5137;5138;5139;5732;5733;5734;5735;5736;5998;5999;6000;6001;6002;8472;8473;8474;8475;8476;8477;8478;8479;8480;8481;8482;8483;8484;8485;8486;12515;12516;13007;13008;13009;13010;13011;13012;13013;13014;13015;13016;13017;13924;13925;14157;14158;14159;14160;14161;15654;15655;15656;15657;15658;15659…	24;25	15	141;276	583	FOXG_14258;Orx1;FOXG_14236	FOXG_14258;Orx1;FOXG_14236	26;26;17	26;26;17	20;20;13	>FOXG_14258 | Fusarium oxysporum f. sp. lycopersici conserved hypothetical protein (translation) (610 aa);>Orx1;>FOXG_14236 | Fusarium oxysporum f. sp. lycopersici conserved hypothetical protein (translation) (2040 aa)	3	26	26	20	4	18	23	21	25	23	22	24	1	0	7	19	21	21	22	23	4	18	23	21	25	23	22	24	1	0	7	19	21	21	22
58	3147;3342	3630;3856	63350;63351;63352;63353;67069;67070	23616;23617;25079	26		394		FOXG_14489	FOXG_14489	2	2	2	>FOXG_14489 | Fusarium oxysporum f. sp. lycopersici hypothetical protein similar to glycosyl hydrolase family 43 protein (translation) (449 aa)	1	2	2	2	0	0	0	0	1	2	1	2	0	0	0	0	0	0	0	0	0	0	0	0	1	2	1	2	0	0	0	0	0	0	0
59	1144	1303	22665;22666;22667	8565					FOXG_14564	FOXG_14564	1	1	1	>FOXG_14564 | Fusarium oxysporum f. sp. lycopersici conserved hypothetical protein (translation) (865 aa)	1	1	1	1	0	0	0	0	1	1	0	1	0	0	0	0	0	0	0	0	0	0	0	0	1	1	0	1	0	0	0	0	0	0	0
60	1985	2268	39826;39827	14884;14885		16		1	FOXG_15765	FOXG_15765	1	1	1	>FOXG_15765 | Fusarium oxysporum f. sp. lycopersici conserved hypothetical protein (translation) (202 aa)	1	1	1	1	0	0	0	0	1	0	1	0	0	0	0	0	0	0	0	0	0	0	0	0	1	0	1	0	0	0	0	0	0	0	0
61	734;895;2739;3035;3485	828;1011;3158;3506;4017	14480;14481;14482;14483;14484;14485;14486;14487;14488;14489;14490;14491;14492;14493;14494;17593;17594;17595;17596;54801;54802;54803;54804;54805;54806;61113;61114;61115;61116;61117;69509;69510;69511;69512;69513;69514;69515;69516;69517	5334;5335;6495;6496;6497;6498;20421;22841;25962;25963					FOXG_15833;XS_Aspartyl_protease	FOXG_15833;XS_Aspartyl_protease	5;5	5;5	5;5	>FOXG_15833 | Fusarium oxysporum f. sp. lycopersici conserved hypothetical protein (translation) (379 aa);>XS_Aspartyl_protease	2	5	5	5	1	2	1	1	5	5	4	4	1	0	0	3	1	1	3	3	1	2	1	1	5	5	4	4	1	0	0	3	1	1	3
62	1955	2219	38913;38914;38915;38916;38917;38918;38919;38920;38921;38922;38923	14586;14587;14588		17		1	FOXG_15940	FOXG_15940	1	1	1	>FOXG_15940 | Fusarium oxysporum f. sp. lycopersici conserved hypothetical protein (translation) (104 aa)	1	1	1	1	0	1	1	1	1	1	1	1	0	0	0	1	1	1	1	0	0	1	1	1	1	1	1	1	0	0	0	1	1	1	1
63	100;1071;1072;1643;2421;2444;2957;2987	114;115;1211;1212;1864;2790;2791;2815;3415;3450;3451	2274;2275;2276;2277;2278;2279;2280;2281;2282;2283;2284;2285;2286;2287;2288;2289;2290;2291;2292;2293;2294;2295;2296;2297;2298;21172;21173;21174;21175;21176;21177;21178;21179;21180;21181;21182;21183;21184;21185;21186;21187;21188;21189;21190;32542;32543;32544;32545;32546;32547;32548;32549;32550;32551;32552;32553;32554;32555;32556;32557;32558;32559;32560;32561;32562;32563;32564;32565;32566;48203;4820…	777;778;779;780;781;782;783;784;785;786;787;788;789;790;791;792;7883;7884;7885;7886;7887;7888;7889;7890;7891;7892;7893;12299;12300;12301;12302;12303;12304;12305;12306;12307;12308;12309;12310;12311;17939;17940;17941;17942;17943;17944;17945;17946;17947;17948;17949;17950;17951;17952;17953;17954;17955;17956;17957;17958;17959;17960;17961;17962;17963;17964;17965;17966;17967;17968;17969;17970;17971;1808…	27;28;29		78;111;125		Six3;FOXG_16398	Six3;FOXG_16398	8;8	8;8	8;8	>Six3;>FOXG_16398 | Fusarium oxysporum f. sp. lycopersici predicted protein (translation) (156 aa)	2	8	8	8	5	8	8	8	8	8	8	8	6	5	5	3	3	3	6	8	5	8	8	8	8	8	8	8	6	5	5	3	3	3	6
64	299;382;1044;1116;1118;1532;2141;2233	345;440;1177;1178;1270;1272;1742;1743;2477;2478;2479;2586	6433;6434;6435;6436;6437;6438;6439;6440;8194;8195;8196;8197;8198;8199;8200;20574;20575;20576;20577;20578;20579;20580;20581;20582;20583;20584;20585;20586;20587;20588;20589;20590;20591;20592;20593;20594;20595;20596;20597;20598;20599;20600;20601;20602;20603;20604;20605;20606;20607;20608;20609;20610;22131;22132;22133;22134;22135;22136;22137;22138;22139;22140;22141;22142;22143;22144;22152;22153;22154;…	2427;2428;2429;3052;7681;7682;7683;7684;7685;7686;7687;7688;7689;7690;7691;8340;8341;8342;8343;8346;8347;8348;8349;11602;11603;11604;11605;11606;11607;11608;11609;11610;11611;11612;11613;11614;11615;11616;11617;11618;11619;11620;11621;11622;11623;11624;11625;11626;16055;16056;16057;16058;16059;16060;16061;16062;16063;16064;16065;16066;16067;16068;16782;16783;16784;16785	30;31;32;33;34	18	153;207;234;235;241	161	FOXG_16416;Six2	FOXG_16416;Six2	8;8	8;8	8;8	>FOXG_16416 | Fusarium oxysporum f. sp. lycopersici predicted protein (translation) (251 aa);>Six2	2	8	8	8	1	7	7	7	8	8	7	8	2	3	0	6	7	7	6	6	1	7	7	7	8	8	7	8	2	3	0	6	7	7	6
65	1608	1826	31932;31933;31934;31935;31936;31937;31938;31939;31940;31941	12080;12081					FOXG_16569	FOXG_16569	1	1	1	>FOXG_16569 | Fusarium oxysporum f. sp. lycopersici hypothetical protein similar to surface protein 1 (translation) (146 aa)	1	1	1	1	0	0	0	0	1	1	1	1	0	0	1	1	1	1	1	1	0	0	0	0	1	1	1	1	0	0	1	1	1	1	1
66	1249	1418	24574	9273	35		18		FOXG_16625	FOXG_16625	1	1	1	>FOXG_16625 | Fusarium oxysporum f. sp. lycopersici predicted protein (translation) (142 aa)	1	1	1	1	0	1	0	0	0	0	0	0	0	0	0	0	0	0	0	0	0	1	0	0	0	0	0	0	0	0	0	0	0	0	0
67	19;26;55;147;152;153;166;224;244;395;633;789;790;897;910;1102;1159;1292;1382;1783;1852;1876;1885;2243;2309;2439;2472;2567;2596;2812;2854;3041;3163;3293;3315;3430	20;31;63;169;174;175;176;192;257;282;453;718;891;892;1013;1030;1252;1253;1321;1464;1567;2019;2099;2125;2135;2599;2669;2809;2847;2960;2992;3244;3295;3512;3648;3799;3825;3957	365;366;367;368;369;370;371;372;373;374;375;376;377;378;379;380;381;382;383;384;385;386;387;388;389;390;391;392;393;578;579;580;581;582;583;584;585;586;587;588;1238;1239;1240;1241;1242;1243;1244;1245;1246;1247;1248;1249;1250;1251;1252;1253;1254;1255;1256;1257;1258;1259;1260;1261;1262;1263;1264;1265;1266;1267;1268;1269;1270;1271;1272;1273;1274;1275;1276;1277;3100;3101;3102;3103;3104;3105;3106;3107…	96;97;98;99;100;101;102;103;104;172;173;174;175;176;401;402;403;404;405;406;407;408;409;410;411;412;413;414;415;1092;1093;1094;1095;1096;1097;1098;1099;1100;1101;1102;1103;1104;1105;1118;1119;1120;1121;1122;1123;1124;1125;1126;1241;1242;1243;1244;1245;1246;1247;1248;1249;1250;1666;1667;1668;1669;1670;1671;1672;1673;1841;3133;3134;3135;3136;3137;4763;4764;5764;5765;5766;5767;5768;5769;5770;5771;57…	36;37		658;670		FOXG_17130;FOXG_17106	FOXG_17130;FOXG_17106	36;30	36;30	9;9	>FOXG_17130 | Fusarium oxysporum f. sp. lycopersici peroxidase/catalase HPI (translation) (764 aa);>FOXG_17106 | Fusarium oxysporum f. sp. lycopersici peroxidase/catalase HPI (translation) (519 aa)	2	36	36	9	13	30	31	29	35	30	31	32	2	4	14	25	25	28	27	28	13	30	31	29	35	30	31	32	2	4	14	25	25	28	27
68	19;55;154;165;224;395;405;445;631;633;789;790;896;1101;1291;1382;1783;1875;1932;2243;2310;2383;2439;2471;2591;2812;3041;3163;3315;3429	20;63;177;178;191;257;453;463;505;716;718;891;892;1012;1251;1463;1567;2019;2124;2187;2599;2670;2749;2809;2846;2987;3244;3512;3648;3825;3956	365;366;367;368;369;370;371;372;373;374;375;376;377;378;379;380;381;382;383;384;385;386;387;388;389;390;391;392;393;1238;1239;1240;1241;1242;1243;1244;1245;1246;1247;1248;1249;1250;1251;1252;1253;1254;1255;1256;1257;1258;1259;1260;1261;1262;1263;1264;1265;1266;1267;1268;1269;1270;1271;1272;1273;1274;1275;1276;1277;3195;3196;3197;3198;3453;3454;3455;3456;3457;3458;3459;3460;3461;3462;3463;3464;346…	96;97;98;99;100;101;102;103;104;401;402;403;404;405;406;407;408;409;410;411;412;413;414;415;1127;1128;1237;1238;1239;1240;1666;1667;1668;1669;1670;1671;1672;1673;3133;3134;3135;3136;3137;3161;3449;4754;4763;4764;5764;5765;5766;5767;5768;5769;5770;5771;5772;5773;5774;5775;6499;8216;9535;9536;9537;10191;13257;13258;13259;13260;13261;13262;13263;13264;13947;13948;13949;14330;14331;14332;14333;16942;…	22;38		391;676		FOXG_17180	FOXG_17180	30	11	11	>FOXG_17180 | Fusarium oxysporum f. sp. lycopersici peroxidase/catalase 2 (translation) (778 aa)	1	30	11	11	5	21	24	21	29	25	24	28	2	4	8	17	15	19	21	21	0	5	8	5	10	10	9	11	1	1	0	4	2	3	6
69	41;377;1053;1842;2570;3115	48;434;1188;2088;2963;3597	961;962;963;964;965;966;967;968;969;970;971;972;973;974;975;976;977;978;979;980;8041;8042;8043;8044;8045;8046;8047;8048;8049;8050;8051;8052;8053;8054;8055;8056;8057;8058;8059;8060;8061;20726;20727;20728;20729;20730;20731;20732;20733;20734;20735;20736;20737;20738;20739;20740;20741;20742;36489;36490;36491;36492;36493;36494;36495;36496;36497;36498;36499;36500;36501;36502;36503;36504;36505;36506;5125…	313;314;315;316;317;318;319;320;3005;3006;3007;3008;3009;3010;3011;7720;7721;7722;7723;7724;13735;13736;13737;13738;13739;13740;13741;13742;13743;13744;13745;19055;19056;19057;19058;19059;19060;19061;19062;19063;19064;19065;23438;23439;23440;23441;23442;23443;23444;23445;23446;23447					FOXG_17457;Six10	FOXG_17457;Six10	6;6	6;6	6;6	>FOXG_17457 | Fusarium oxysporum f. sp. lycopersici predicted protein (translation) (150 aa);>Six10	2	6	6	6	0	5	6	6	6	6	6	6	0	1	0	5	6	6	6	6	0	5	6	6	6	6	6	6	0	1	0	5	6	6	6
70	416;786;2064	475;888;2369	8808;8809;8810;8811;8812;8813;8814;8815;8816;8817;8818;8819;15610;15611;15612;15613;15614;15615;15616;15617;15618;41316;41317;41318;41319;41320;41321;41322	3240;3241;3242;3243;3244;5747;15364;15365;15366					PEG10(UNANNOTATED)	PEG10(UNANNOTATED)	3	3	3	>PEG10(UNANNOTATED)	1	3	3	3	1	3	1	1	1	3	3	2	0	0	1	2	3	3	2	1	1	3	1	1	1	3	3	2	0	0	1	2	3	3	2
71	422;493;2348;2349	481;557;2711;2712	8886;8887;8888;8889;8890;8891;8892;8893;8894;10102;10103;10104;46922;46923;46924;46925;46926;46927;46928;46929;46930;46931;46932;46933;46934;46935;46936;46937;46938;46939;46940;46941;46942;46943;46944;46945;46946;46947;46948;46949;46950	3277;3278;3754;3755;17525;17526;17527;17528;17529;17530;17531;17532;17533;17534					PEG11(UNANNOTATED)	PEG11(UNANNOTATED)	4	4	4	>PEG11(UNANNOTATED)	1	4	4	4	0	3	2	1	4	3	3	3	0	0	1	1	3	2	3	3	0	3	2	1	4	3	3	3	0	0	1	1	3	2	3
72	145	167	3084;3085;3086;3087;3088	1085	39		110		REV__FOXG_00364	REV__FOXG_00364	1	1	1	>FOXG_00364 | Fusarium oxysporum f. sp. lycopersici conserved hypothetical protein (translation) (261 aa)	1	1	1	1	0	1	0	0	0	0	0	0	0	1	1	0	1	1	0	0	0	1	0	0	0	0	0	0	0	1	1	0	1	1	0
73	151	173	3163;3164	1117					REV__FOXG_08391	REV__FOXG_08391	1	1	1	>FOXG_08391 | Fusarium oxysporum f. sp. lycopersici hypothetical protein similar to actVA 4 protein (translation) (303 aa)	1	1	1	1	0	0	0	0	0	0	0	0	1	0	0	1	0	0	0	0	0	0	0	0	0	0	0	0	1	0	0	1	0	0	0
74	2379	2745	47437;47438;47439;47440;47441	17706	40		227		REV__FOXG_09575	REV__FOXG_09575	1	1	1	>FOXG_09575 | Fusarium oxysporum f. sp. lycopersici conserved hypothetical protein (translation) (576 aa)	1	1	1	1	0	1	0	0	1	0	0	0	0	1	1	0	0	1	0	0	0	1	0	0	1	0	0	0	0	1	1	0	0	1	0
75	390	448	8324;8325;8326;8327;8328;8329	3093;3094		19		312	REV__Solyc02g083170.1.1	REV__Solyc02g083170.1.1	1	1	1	>Solyc02g083170.1.1 genomic_reference:SL2.31ch02 evidence_code:10F0H1E0IEG gene_region:41252334-41253862 functional_description:F-box family protein (AHRD V1 ***- B9MX86_POPTR); contains Interpro domain(s) IPR001810 Cyclin-like F-box	1	1	1	1	0	0	0	1	1	1	1	0	0	1	0	0	0	0	1	0	0	0	0	1	1	1	1	0	0	1	0	0	0	0	1
76	674	763	13530;13531;13532;13533;13534;13535;13536;13537;13538	5025	41		277		REV__Solyc04g080520.1.1	REV__Solyc04g080520.1.1	1	1	1	>Solyc04g080520.1.1 genomic_reference:SL2.31ch04 evidence_code:10F0H1E1IEG gene_region:62259297-62261138 functional_description:Unknown Protein (AHRD V1)	1	1	1	1	1	1	0	1	1	0	0	0	1	0	1	1	0	1	1	0	1	1	0	1	1	0	0	0	1	0	1	1	0	1	1
77	1458	1656	28897;28898;28899;28900;28901;28902;28903	10947	42		641		REV__Solyc09g008520.1.1	REV__Solyc09g008520.1.1	1	1	1	>Solyc09g008520.1.1 genomic_reference:SL2.31ch09 evidence_code:10F0H1E1IEG gene_region:2003837-2012122 functional_description:Chromodomain helicase DNA binding protein 3 (Fragment) (AHRD V1 *--* B1AR16_MOUSE); contains Interpro domain(s) IPR019787 Zinc	1	1	1	1	1	0	0	0	0	1	0	0	1	1	1	1	0	0	0	1	1	0	0	0	0	1	0	0	1	1	1	1	0	0	0
78	1773;3153	2009;3637	35165;35166;35167;35168;35169;35170;35171;35172;35173;35174;63439;63440;63441	13233;23663					REV__Solyc09g074400.1.1	REV__Solyc09g074400.1.1	2	1	1	>Solyc09g074400.1.1 genomic_reference:SL2.31ch09 evidence_code:10F1H1E1IEG gene_region:61691741-61700415 functional_description:WD repeat protein 39 (AHRD V1 **-- C1BHI0_ONCMY); contains Interpro domain(s) IPR020472 G-protein beta WD-40 repeat, region	1	2	1	1	1	0	0	0	1	2	1	2	1	1	1	1	1	0	1	0	0	0	0	0	0	1	1	1	0	0	0	0	0	0	0
79	2144	2482	43217;43218;43219;43220	16071					REV__Solyc11g072220.1.1	REV__Solyc11g072220.1.1	1	1	1	>Solyc11g072220.1.1 genomic_reference:SL2.31ch11 evidence_code:10F0H1E1IEG gene_region:52530489-52532662 functional_description:Sentrin specific protease 1b (AHRD V1 *-*- D0G0B1_XENLA); contains Interpro domain(s) IPR003653 Peptidase C48, SUMO/Sentrin/U	1	1	1	1	1	0	0	1	0	0	0	0	0	0	0	0	1	1	0	0	1	0	0	1	0	0	0	0	0	0	0	0	1	1	0
80	1599	1815	31754;31755;31756;31757;31758;31759;31760;31761;31762;31763;31764;31765;31766;31767;31768;31769;31770;31771;31772;31773;31774;31775;31776;31777;31778;31779;31780;31781;31782;31783;31784;31785;31786;31787;31788;31789	12031;12032;12033;12034;12035;12036;12037;12038					REV__Solyc12g098630.1.1	REV__Solyc12g098630.1.1	1	1	1	>Solyc12g098630.1.1 genomic_reference:SL2.31ch12 evidence_code:10F0H1E1IEG gene_region:64412692-64421284 functional_description:Kinesin-like protein (AHRD V1 ***- Q9LUG0_ARATH); contains Interpro domain(s) IPR010544 Kinesin-related	1	1	1	1	1	1	1	1	1	1	1	1	1	1	1	1	1	1	1	1	1	1	1	1	1	1	1	1	1	1	1	1	1	1	1
81	43;259;273;274;494;653;654;655;1057;1207;1226;1358;1894;2039;2174;2956;3238;3242	50;51;297;313;314;558;740;741;742;743;1193;1194;1374;1395;1540;2145;2146;2337;2338;2519;3414;3734;3735;3741;3742;3743	992;993;994;995;996;997;998;999;1000;1001;1002;1003;1004;1005;1006;1007;1008;1009;1010;1011;1012;1013;1014;1015;1016;1017;1018;1019;1020;1021;1022;1023;1024;1025;1026;1027;1028;1029;1030;1031;1032;1033;1034;5214;5215;5216;5217;5218;5219;5220;5221;5222;5223;5224;5225;5226;5227;5228;5229;5230;5231;5232;5745;5746;5747;5748;5749;5750;5751;5752;5753;5754;5755;5756;5757;5758;5759;5760;5761;5762;5763;57…	323;324;325;326;327;328;329;330;331;332;333;334;335;336;1909;1910;2211;2212;2213;2214;2215;2216;2217;2218;2219;2220;2221;2222;2223;2224;2225;2226;2227;2228;2229;3756;3757;3758;3759;3760;3761;3762;3763;3764;3765;4863;4864;4865;4866;4867;4868;4869;4870;4871;4872;4873;4874;4875;4876;4877;7774;7775;7776;7777;7778;7779;7780;7781;7782;7783;7784;7785;8979;9161;9162;9163;9164;9165;9166;9167;9168;9169;917…	43;44;45;46;411	20	104;109;147;172;270	111	Six1;FOXG_16418	Six1	18;5	18;5	18;5	>Six1	2	18	18	18	12	18	18	16	17	17	17	16	10	12	13	18	14	16	17	17	12	18	18	16	17	17	17	16	10	12	13	18	14	16	17
82	23;704;1333;2232;2757	26;27;797;1510;1511;2585;3176	466;467;468;469;470;471;472;473;474;475;476;13933;13934;13935;13936;13937;13938;13939;13940;13941;13942;13943;13944;13945;13946;13947;13948;13949;13950;13951;13952;13953;13954;13955;13956;13957;13958;13959;13960;26063;26064;26065;26066;26067;26068;26069;44956;44957;44958;44959;44960;44961;44962;55041;55042;55043;55044;55045;55046;55047;55048;55049;55050;55051;55052;55053;55054;55055;55056;55057;5…	141;142;143;144;145;146;147;148;149;150;5172;5173;5174;5175;5176;5177;5178;5179;5180;9836;9837;16779;16780;16781;20494;20495;20496;20497;20498;20499;20500;20501;20502;20503;20504;20505;20506;20507;20508;20509;20510;20511;20512;20513;20514;20515	47;48		79;94		Six5	Six5	5	5	5	>Six5	1	5	5	5	2	2	2	2	4	5	5	5	2	2	2	4	3	4	5	2	2	2	2	2	4	5	5	5	2	2	2	4	3	4	5
83	129;690;2409	149;782;2778	2844;2845;2846;2847;2848;2849;13761;13762;13763;13764;13765;13766;47959;47960;47961;47962;47963;47964;47965;47966;47967;47968	994;995;5113;17872;17873;17874					Six7	Six7	3	3	3	>Six7	1	3	3	3	0	1	2	1	3	2	2	3	0	0	1	2	1	1	1	2	0	1	2	1	3	2	2	3	0	0	1	2	1	1	1
84	169;1176;1274;1438;1454;1561;2534;2864;3074;3247;3377	195;1343;1445;1630;1652;1776;2925;3307;3549;3748;3899	3521;3522;3523;3524;3525;3526;3527;3528;3529;3530;3531;3532;3533;3534;3535;3536;3537;3538;23318;23319;23320;23321;23322;23323;23324;23325;23326;23327;23328;23329;23330;23331;25099;25100;25101;25102;25103;25104;25105;25106;25107;25108;25109;25110;25111;25112;25113;25114;25115;25116;25117;28325;28326;28327;28328;28329;28330;28331;28332;28333;28334;28841;28842;28843;28844;28845;28846;28847;28848;288…	1266;1267;8793;8794;9457;9458;9459;9460;9461;9462;9463;9464;9465;9466;9467;9468;9469;10725;10938;11832;18783;18784;18785;18786;18787;18788;21423;21424;21425;23104;24548;24549;24550;24551;24552;24553;24554;24555;24556;24557;25315					Solyc00g006800.1.1	Solyc00g006800.1.1	11	11	11	>Solyc00g006800.1.1 genomic_reference:SL2.31ch00 evidence_code:10F1H1E1IEG gene_region:5777009-5780213 functional_description:Transaldolase (AHRD V1 ***- Q9FVH1_SOLLC); contains Interpro domain(s) IPR014634 Transaldolase, bacterial/plant type	1	11	11	11	9	9	9	9	6	9	7	8	10	9	10	7	8	10	9	8	9	9	9	9	6	9	7	8	10	9	10	7	8	10	9
85	107;973	124;1098	2442;2443;19011;19012;19013;19014;19015;19016;19017;19018;19019;19020;19021;19022	840;7014;7015;7016;7017;7018					Solyc00g058890.1.1;Solyc12g010550.1.1	Solyc00g058890.1.1;Solyc12g010550.1.1	2;2	2;2	2;2	>Solyc00g058890.1.1 genomic_reference:SL2.31ch00 evidence_code:10F1H0E1IEG gene_region:14071260-14071670 functional_description:Unknown Protein (AHRD V1);>Solyc12g010550.1.1 genomic_reference:SL2.31ch12 evidence_code:10F1H0E1IEG gene_region:3536978-35373	2	2	2	2	2	1	1	1	1	0	0	0	1	2	1	1	1	1	0	1	2	1	1	1	1	0	0	0	1	2	1	1	1	1	0
86	2607	3003	51960;51961;51962;51963;51964;51965;51966;51967;51968;51969;51970;51971;51972;51973;51974;51975;51976;51977;51978;51979	19338;19339;19340;19341;19342;19343;19344					Solyc00g063110.1.1	Solyc00g063110.1.1	1	1	1	>Solyc00g063110.1.1 genomic_reference:SL2.31ch00 evidence_code:10F0H0E0IEG gene_region:14264445-14265669 functional_description:Non-specific lipid-transfer protein (AHRD V1 ***- B9HZI0_POPTR); contains Interpro domain(s) IPR013770 Plant lipid transfer p	1	1	1	1	1	1	1	1	0	0	0	0	1	1	1	1	1	1	1	1	1	1	1	1	0	0	0	0	1	1	1	1	1	1	1
87	523;918;919;2563;3391	591;1040;1041;2956;3913	10668;10669;10670;10671;10672;10673;10674;10675;10676;10677;10678;10679;10680;10681;10682;18023;18024;18025;18026;18027;18028;18029;18030;18031;18032;18033;18034;18035;18036;18037;18038;18039;18040;18041;18042;18043;18044;18045;18046;18047;18048;18049;18050;18051;18052;18053;18054;18055;18056;18057;18058;18059;18060;18061;18062;18063;51156;51157;51158;51159;51160;51161;51162;51163;51164;51165;511…	3982;3983;3984;3985;3986;3987;3988;3989;3990;6662;6663;6664;6665;6666;6667;6668;6669;6670;6671;6672;6673;6674;19015;19016;19017;19018;19019;19020;19021;25376;25377;25378					Solyc00g072400.1.1;Solyc10g076190.1.1	Solyc00g072400.1.1	5;1	2;0	2;0	>Solyc00g072400.1.1 genomic_reference:SL2.31ch00 evidence_code:10F0H1E1IEG gene_region:14666501-14667611 functional_description:Peroxidase 1 (AHRD V1 ***- A0SWU6_SESRO); contains Interpro domain(s) IPR002016 Haem peroxidase, plant/fungal/bacterial	2	5	2	2	5	4	4	4	2	3	4	2	5	5	5	4	3	5	4	4	2	2	2	2	0	1	2	1	2	2	2	2	2	2	2
88	1788;3295	2024;3801	35356;35357;35358;35359;35360;35361;66238;66239;66240;66241;66242;66243;66244	13280;13281;24788;24789;24790					Solyc00g098560.1.1;Solyc01g099010.1.1	Solyc00g098560.1.1;Solyc01g099010.1.1	2;1	2;1	2;1	>Solyc00g098560.1.1 genomic_reference:SL2.31ch00 evidence_code:10F0H1E0IEG gene_region:15701298-15702404 functional_description:GDSL esterase/lipase At5g03980 (AHRD V1 **** GDL74_ARATH); contains Interpro domain(s) IPR001087 Lipase, GDSL ;>Solyc01g0990	2	2	2	2	2	0	1	1	0	0	0	0	2	1	2	2	0	1	1	0	2	0	1	1	0	0	0	0	2	1	2	2	0	1	1
89	1677	1901	33185;33186;33187;33188;33189;33190;33191;33192;33193;33194;33195;33196;33197;33198	12505					Solyc00g110870.1.1	Solyc00g110870.1.1	1	1	1	>Solyc00g110870.1.1 genomic_reference:SL2.31ch00 evidence_code:10F0H1E1IEG gene_region:16148444-16150226 functional_description:Receptor kinase (AHRD V1 **** B6SS10_MAIZE); contains Interpro domain(s) IPR001245 Tyrosine protein kinase	1	1	1	1	1	1	1	1	0	1	1	0	1	1	1	1	1	1	1	1	1	1	1	1	0	1	1	0	1	1	1	1	1	1	1
90	830	936	16343;16344;16345;16346;16347;16348;16349;16350	6022;6023;6024;6025;6026					Solyc03g020060.1.1;Solyc03g020070.1.1;Solyc03g020080.1.1;Solyc00g145170.1.1	Solyc03g020060.1.1;Solyc03g020070.1.1;Solyc03g020080.1.1;Solyc00g145170.1.1	1;1;1;1	1;1;1;1	1;1;1;1	>Solyc03g020060.1.1 genomic_reference:SL2.31ch03 evidence_code:10F1H1E1IEG gene_region:6922269-6923006 functional_description:Proteinase inhibitor II (AHRD V1 ***- Q3S483_SOLTU); contains Interpro domain(s) IPR003465 Proteinase inhibitor I20, Pin2 ;>So	4	1	1	1	1	1	1	0	0	1	1	1	0	0	0	0	0	0	1	1	1	1	1	0	0	1	1	1	0	0	0	0	0	0	1
91	34;36;37;88;89;217;220;322;323;1270;2282;2283	39;41;42;43;44;100;101;102;245;246;247;250;251;252;253;375;376;1441;2641;2642	696;697;698;699;700;701;702;703;704;705;706;707;708;709;710;711;712;713;714;715;716;717;718;719;720;721;722;723;724;725;726;727;728;729;730;731;732;733;734;735;736;737;738;762;763;764;765;766;767;768;769;770;771;772;773;774;775;776;777;778;779;780;781;782;783;784;785;786;787;788;789;790;791;792;793;794;795;796;797;798;799;800;801;802;803;804;805;806;807;808;809;810;811;812;813;814;815;816;817;818…	218;219;220;221;222;223;224;225;226;227;228;229;230;231;232;242;243;244;245;246;247;248;249;250;251;252;253;254;255;256;257;258;259;260;261;262;263;264;265;266;267;268;269;270;271;272;273;274;275;276;277;278;279;280;281;282;283;284;285;286;287;288;289;290;291;292;293;294;295;296;297;298;299;300;301;302;303;304;616;617;618;619;620;621;622;623;624;625;626;627;628;629;630;631;632;633;634;635;636;637…	49;50;51;52;53	21	52;59;62;69;103	47	Solyc00g174340.1.1	Solyc00g174340.1.1	12	12	7	>Solyc00g174340.1.1 genomic_reference:SL2.31ch00 evidence_code:10F1H1E1IEG gene_region:18155246-18155725 functional_description:Pathogenesis-related protein 1b (AHRD V1 ***- Q941G6_SOLTU); contains Interpro domain(s) IPR018244 Allergen V5/Tpx-1 related,	1	12	12	7	9	11	12	11	12	12	12	12	9	9	8	11	11	11	12	11	9	11	12	11	12	12	12	12	9	9	8	11	11	11	12
92	358;745;1058;1323;1883;2554;2722	414;841;1195;1196;1500;2133;2947;3141	7728;7729;7730;7731;7732;7733;7734;7735;7736;7737;7738;7739;7740;7741;7742;7743;7744;7745;7746;14650;14651;14652;14653;14654;14655;14656;14657;14658;14659;14660;14661;14662;14663;14664;14665;14666;20873;20874;20875;20876;20877;20878;20879;20880;20881;20882;20883;20884;20885;20886;20887;20888;20889;20890;20891;20892;20893;20894;20895;20896;20897;20898;20899;20900;20901;20902;20903;20904;20905;2090…	2892;2893;2894;2895;2896;2897;2898;2899;2900;2901;2902;2903;5393;5394;5395;5396;5397;5398;5399;5400;5401;7786;7787;7788;7789;7790;7791;7792;7793;7794;7795;7796;7797;7798;7799;7800;7801;7802;7803;7804;7805;7806;7807;7808;7809;7810;7811;7812;7813;7814;9766;9767;9768;9769;9770;14010;14011;14012;14013;14014;14015;14016;14017;14018;18926;18927;18928;18929;18930;18931;18932;18933;18934;20301;20302;2030…	54	22	237	181	Solyc01g006290.1.1	Solyc01g006290.1.1	7	6	6	>Solyc01g006290.1.1 genomic_reference:SL2.31ch01 evidence_code:10F0H1E1IEG gene_region:884839-887404 functional_description:Peroxidase (AHRD V1 **** Q42964_TOBAC); contains Interpro domain(s) IPR002016 Haem peroxidase, plant/fungal/bacterial	1	7	6	6	7	7	7	7	7	7	7	7	7	6	7	7	7	7	7	7	6	6	6	6	6	6	6	6	6	5	6	6	6	6	6
93	304;347;1058;1168;1446;1465;2575;3341	351;401;1195;1196;1332;1333;1641;1642;1664;2968;2969;3854;3855	6513;6514;6515;6516;6517;6518;6519;6520;6521;6522;6523;7463;7464;7465;7466;7467;7468;7469;7470;7471;7472;7473;7474;7475;7476;7477;7478;7479;7480;7481;7482;20873;20874;20875;20876;20877;20878;20879;20880;20881;20882;20883;20884;20885;20886;20887;20888;20889;20890;20891;20892;20893;20894;20895;20896;20897;20898;20899;20900;20901;20902;20903;20904;20905;20906;20907;20908;20909;20910;20911;20912;2091…	2456;2457;2458;2459;2460;2782;2783;2784;2785;2786;2787;2788;2789;2790;2791;7786;7787;7788;7789;7790;7791;7792;7793;7794;7795;7796;7797;7798;7799;7800;7801;7802;7803;7804;7805;7806;7807;7808;7809;7810;7811;7812;7813;7814;8727;8728;8729;8730;8731;8732;8733;8734;8735;8736;8737;8738;8739;8740;8741;8742;8743;8744;8745;8746;8747;10810;10811;10812;10813;10814;10815;10816;10817;10818;10819;10820;10821;10…	55;56	22;23;24;25	69;314	44;169;178;301	Solyc01g006300.1.1	Solyc01g006300.1.1	8	8	7	>Solyc01g006300.1.1 genomic_reference:SL2.31ch01 evidence_code:10F1H1E1IEG gene_region:889094-891677 functional_description:Peroxidase (AHRD V1 **** Q43774_SOLLC); contains Interpro domain(s) IPR002016 Haem peroxidase, plant/fungal/bacterial	1	8	8	7	7	7	6	8	8	8	8	8	8	8	8	7	7	8	7	7	7	7	6	8	8	8	8	8	8	8	8	7	7	8	7
94	341;522;689;708;1008;1193;1974	395;590;780;781;801;1138;1360;2246;2247;2248	7375;7376;7377;7378;7379;7380;7381;7382;7383;7384;10645;10646;10647;10648;10649;10650;10651;10652;10653;10654;10655;10656;10657;10658;10659;10660;10661;10662;10663;10664;10665;10666;10667;13744;13745;13746;13747;13748;13749;13750;13751;13752;13753;13754;13755;13756;13757;13758;13759;13760;14012;14013;14014;14015;14016;14017;14018;14019;14020;14021;14022;14023;14024;14025;14026;14027;14028;14029;1…	2751;2752;3970;3971;3972;3973;3974;3975;3976;3977;3978;3979;3980;3981;5109;5110;5111;5112;5196;5197;5198;5199;5200;5201;5202;5203;5204;5205;5206;7227;7228;7229;7230;7231;7232;7233;8892;8893;8894;8895;8896;14710;14711;14712;14713;14714;14715;14716;14717;14718	57	26;27	319	56;309	Solyc01g006310.1.1	Solyc01g006310.1.1	7	7	7	>Solyc01g006310.1.1 genomic_reference:SL2.31ch01 evidence_code:10F0H1E0IEG gene_region:899230-902052 functional_description:Peroxidase (AHRD V1 ***- D7LZC8_ARALY); contains Interpro domain(s) IPR002016 Haem peroxidase, plant/fungal/bacterial	1	7	7	7	6	7	6	5	5	6	6	6	4	7	7	6	5	7	7	7	6	7	6	5	5	6	6	6	4	7	7	6	5	7	7
95	453	513	9462;9463;9464;9465;9466;9467;9468	3501					Solyc01g007330.1.1	Solyc01g007330.1.1	1	1	1	>Solyc01g007330.1.1 genomic_reference:SL2.31ch01 evidence_code:10F0H1E1IEG gene_region:1852121-1853554 functional_description:Ribulose bisphosphate carboxylase large chain (AHRD V1 ***- RBL_SOLLC); contains Interpro domain(s) IPR000685 Ribulose bisphosp	1	1	1	1	1	0	0	0	1	0	0	0	1	1	1	1	0	0	0	1	1	0	0	0	1	0	0	0	1	1	1	1	0	0	0
96	415;502;835;1238;1300;1433;1804;1823;1824;2080;2355;2542;2870;2871;3217;3415;3416	474;567;942;943;944;1407;1473;1474;1623;1624;1625;2041;2042;2063;2064;2065;2066;2399;2720;2934;3314;3315;3316;3317;3710;3939;3940;3941	8805;8806;8807;10268;10269;10270;10271;10272;10273;10274;10275;10276;10277;10278;10279;10280;10281;10282;10283;10284;16411;16412;16413;16414;16415;16416;16417;16418;16419;16420;16421;16422;16423;16424;16425;16426;16427;16428;16429;16430;16431;16432;16433;16434;16435;16436;16437;16438;16439;16440;16441;16442;16443;16444;16445;16446;16447;16448;16449;16450;16451;16452;16453;16454;16455;16456;16457;…	3239;3829;3830;3831;6059;6060;6061;6062;6063;6064;6065;6066;6067;6068;6069;6070;6071;6072;6073;6074;6075;6076;6077;6078;6079;6080;6081;6082;6083;6084;6085;6086;6087;6088;6089;6090;6091;6092;6093;6094;6095;6096;6097;6098;9236;9237;9238;9239;9240;9241;9242;9243;9244;9591;9592;9593;9594;9595;9596;9597;9598;9599;9600;9601;9602;9603;9604;9605;9606;9607;9608;9609;9610;9611;9612;10667;10668;10669;10670;…	58;59;60;61;62;63;64	28;29;30;31	35;50;66;117;141;272;309	136;239;274;305	Solyc01g008620.1.1;Solyc01g008610.1.1	Solyc01g008620.1.1	17;1	17;1	17;1	>Solyc01g008620.1.1 genomic_reference:SL2.31ch01 evidence_code:10F0H1E1IEG gene_region:2700782-2702304 functional_description:Beta-1 3-glucanase (AHRD V1 ***- Q9SYX6_TOBAC); contains Interpro domain(s) IPR000490 Glycoside hydrolase, family 17	2	17	17	17	9	15	13	16	16	17	16	16	10	9	10	15	16	16	16	16	9	15	13	16	16	17	16	16	10	9	10	15	16	16	16
97	533	606	10965;10966;10967;10968;10969;10970;10971;10972;10973;10974;10975;10976;10977	4128					Solyc01g008950.1.1;Solyc10g077010.1.1;Solyc10g081170.1.1;Solyc11g072240.1.1;Solyc12g099990.1.1	Solyc01g008950.1.1;Solyc10g077010.1.1;Solyc10g081170.1.1;Solyc11g072240.1.1;Solyc12g099990.1.1	1;1;1;1;1	1;1;1;1;1	1;1;1;1;1	>Solyc01g008950.1.1 genomic_reference:SL2.31ch01 evidence_code:10F1H1E1IEG gene_region:2960376-2963086 functional_description:Calmodulin 5/6/7/8-like protein (AHRD V1 ***- Q3HVL6_SOLTU); contains Interpro domain(s) IPR011992 EF-Hand type ;>Solyc10g0770	5	1	1	1	0	0	1	1	1	1	1	1	1	1	1	1	1	1	0	1	0	0	1	1	1	1	1	1	1	1	1	1	1	1	0
98	1692;1777;1782;2841;2918	1918;2013;2018;3281;3372	33456;33457;33458;33459;33460;33461;33462;33463;33464;33465;33466;33467;33468;33469;33470;33471;35200;35201;35202;35203;35204;35205;35206;35207;35208;35209;35210;35211;35212;35213;35214;35284;35285;35286;35287;35288;35289;35290;35291;35292;35293;35294;35295;35296;35297;57008;57009;57010;57011;57012;57013;57014;57015;57016;57017;57018;57019;57020;57021;57022;57023;57024;57025;57026;57027;57028;570…	12588;12589;12590;13240;13241;13255;13256;21261;21262;21263;21815;21816;21817					Solyc01g009810.1.1	Solyc01g009810.1.1	5	5	5	>Solyc01g009810.1.1 genomic_reference:SL2.31ch01 evidence_code:10F0H1E1IEG gene_region:4251980-4255077 functional_description:LRR receptor-like serine/threonine-protein kinase FEI 1 (AHRD V1 **** FEI1_ARATH); contains Interpro domain(s) IPR013210 Leucin	1	5	5	5	4	5	5	5	5	4	2	5	4	4	4	5	4	5	5	5	4	5	5	5	5	4	2	5	4	4	4	5	4	5	5
99	1490;1776;2931	1692;2012;3387	29427;35196;35197;35198;35199;58710;58711;58712;58713;58714;58715;58716	11123;13238;13239;21929					Solyc01g009990.1.1	Solyc01g009990.1.1	3	3	3	>Solyc01g009990.1.1 genomic_reference:SL2.31ch01 evidence_code:10F1H1E1IEG gene_region:4594295-4597769 functional_description:Peptidyl-prolyl cis-trans isomerase (AHRD V1 ***- B9RMA5_RICCO); contains Interpro domain(s) IPR002130 Peptidyl-prolyl cis-tran	1	3	3	3	1	1	0	0	2	1	0	1	1	0	2	1	0	0	0	1	1	1	0	0	2	1	0	1	1	0	2	1	0	0	0
100	626;649;650;651;864;1629;1818;2325;2585;2691;3403	710;736;737;738;977;1849;2057;2687;2980;3100;3926	12701;12702;12703;12704;12705;12706;12707;12708;12709;12710;12711;12712;13088;13089;13090;13091;13092;13093;13094;13095;13096;13097;13098;13099;13100;13101;13102;13103;13104;13105;13106;13107;13108;13109;13110;13111;13112;13113;13114;13115;13116;13117;13118;13119;13120;13121;13122;13123;13124;13125;13126;13127;13128;13129;13130;13131;13132;13133;13134;13135;17093;17094;17095;17096;17097;17098;170…	4712;4713;4853;4854;4855;4856;4857;4858;4859;4860;4861;6334;12220;12221;13537;17386;17387;17388;17389;17390;17391;19182;19183;19184;19185;19186;19187;19188;19189;19190;19191;20033;20034;25500;25501;25502	65		47		Solyc01g010710.1.1;Solyc01g010720.1.1	Solyc01g010710.1.1	11;3	11;3	11;3	>Solyc01g010710.1.1 genomic_reference:SL2.31ch01 evidence_code:10F0H1E1IEG gene_region:5740587-5746090 functional_description:Serine carboxypeptidase 1 (AHRD V1 **** B6U0V5_MAIZE); contains Interpro domain(s) IPR001563 Peptidase S10, serine carboxypepti	2	11	11	11	9	8	8	9	6	4	7	5	11	10	9	8	9	9	8	10	9	8	8	9	6	4	7	5	11	10	9	8	9	9	8
101	272;1254;3159	312;1424;3643	5744;24714;63513;63514;63515;63516;63517;63518;63519;63520;63521;63522;63523;63524;63525;63526;63527;63528	2210;9313;23679	66;67;68;69;70	32	280;281;283;285;290	278	Solyc01g010750.1.1	Solyc01g010750.1.1	3	3	3	>Solyc01g010750.1.1 genomic_reference:SL2.31ch01 evidence_code:10F0H1E1IEG gene_region:5783329-5788094 functional_description:Stress responsive protein (AHRD V1 *--- B6STP1_MAIZE); contains Interpro domain(s) IPR008997 Ricin B-related lectin	1	3	3	3	1	1	1	1	1	1	1	1	1	1	2	1	2	1	1	1	1	1	1	1	1	1	1	1	1	1	2	1	2	1	1
102	265;296;367;368;411;687;688;702;927;928;1009;1849;1865;1866;1975;1976;2802	304;342;423;424;470;776;777;778;779;794;795;1049;1050;1051;1139;2096;2112;2113;2114;2115;2249;2250;2251;2252;3234	5367;5368;5369;5370;5371;5372;5373;5374;5375;5376;5377;5378;5379;5380;5381;5382;5383;5384;5385;5386;5387;5388;5389;5390;5391;5392;5393;5394;5395;5396;5397;5398;5399;5400;5401;5402;5403;5404;5405;5406;5407;5408;5409;5410;5411;5412;5413;5414;5415;5416;5417;5418;5419;5420;5421;5422;5423;5424;5425;5426;5427;5428;5429;5430;5431;5432;5433;5434;5435;5436;5437;5438;5439;5440;5441;5442;5443;5444;5445;5446…	1953;1954;1955;1956;1957;1958;1959;1960;1961;1962;1963;1964;1965;1966;1967;1968;1969;1970;1971;1972;1973;1974;1975;1976;1977;1978;1979;1980;1981;1982;1983;1984;1985;1986;1987;1988;1989;1990;1991;1992;1993;1994;1995;1996;1997;1998;1999;2000;2001;2002;2003;2004;2005;2006;2007;2008;2009;2010;2011;2012;2013;2014;2015;2016;2017;2018;2019;2020;2021;2022;2023;2024;2025;2026;2027;2028;2029;2030;2031;2032…	71;72;73;74;412	33;34	49;50;97;107;319	56;309	Solyc01g015080.1.1;Solyc01g058520.1.1	Solyc01g015080.1.1	17;1	17;1	16;0	>Solyc01g015080.1.1 genomic_reference:SL2.31ch01 evidence_code:10F0H1E1IEG gene_region:16780448-16782791 functional_description:Peroxidase (AHRD V1 ***- D7LZC8_ARALY); contains Interpro domain(s) IPR002016 Haem peroxidase, plant/fungal/bacterial	2	17	17	16	17	16	16	16	16	16	17	16	14	17	17	14	17	16	17	17	17	16	16	16	16	16	17	16	14	17	17	14	17	16	17
103	137;1127;1215;1801;1917;2097;2843;3221;3290;3414	157;158;1283;1384;2038;2172;2419;3283;3714;3796;3938	2965;2966;2967;2968;2969;2970;2971;2972;2973;2974;2975;2976;2977;2978;2979;2980;2981;2982;2983;2984;22310;22311;22312;22313;22314;22315;22316;22317;22318;22319;22320;22321;22322;22323;22324;24063;24064;24065;24066;35588;35589;35590;35591;35592;35593;35594;35595;35596;35597;35598;35599;35600;35601;35602;35603;35604;35605;35606;35607;35608;35609;35610;35611;35612;35613;35614;35615;35616;35617;35618…	1036;1037;1038;1039;1040;1041;1042;1043;1044;1045;1046;1047;8407;9094;13398;13399;13400;13401;13402;13403;13404;13405;13406;13407;13408;13409;13410;13411;14259;14260;14261;15635;21273;24337;24771;24772;24773;24774;24775;24776;24777;24778;24779;24780;25578;25579;25580;25581;25582;25583;25584;25585;25586	75	35	152	326	Solyc01g059980.1.1;Solyc01g060020.1.1;Solyc01g060010.1.1	Solyc01g059980.1.1;Solyc01g060020.1.1	10;10;1	10;10;1	10;10;1	>Solyc01g059980.1.1 genomic_reference:SL2.31ch01 evidence_code:10F0H1E1IEG gene_region:62202288-62204028 functional_description:Beta-glucanase (AHRD V1 ***- Q53X08_NICPL); contains Interpro domain(s) IPR000490 Glycoside hydrolase, family 17 ;>Solyc01g0	3	10	10	10	8	6	9	7	10	6	9	9	7	7	7	7	6	7	6	7	8	6	9	7	10	6	9	9	7	7	7	7	6	7	6
104	279	321	5912;5913;5914;5915;5916;5917;5918;5919;5920;5921;5922;5923;5924;5925;5926;5927;5928;5929;5930;5931;5932;5933;5934;5935;5936;5937;5938;5939;5940;5941;5942;5943;5944;5945;5946;5947;5948;5949	2249;2250;2251;2252;2253;2254;2255;2256;2257;2258;2259					Solyc01g067740.1.1	Solyc01g067740.1.1	1	1	1	>Solyc01g067740.1.1 genomic_reference:SL2.31ch01 evidence_code:10F1H1E1IEG gene_region:69075561-69078990 functional_description:Superoxide dismutase (AHRD V1 **** B1Q475_CAPCH); contains Interpro domain(s) IPR001424 Superoxide dismutase, copper/zinc bin	1	1	1	1	1	1	1	1	1	1	1	1	1	1	1	1	1	1	1	1	1	1	1	1	1	1	1	1	1	1	1	1	1	1	1
105	179;326;327;884;997;1031;2029;2274;2834	205;379;380;1000;1126;1164;2323;2633;3272	3694;3695;3696;3697;3698;3699;3700;3701;3702;7111;7112;7113;7114;7115;7116;7117;7118;7119;7120;7121;7122;7123;7124;7125;7126;7127;7128;7129;7130;7131;7132;17454;17455;17456;17457;17458;17459;19523;19524;19525;19526;19527;20398;20399;20400;20401;20402;20403;20404;20405;20406;20407;20408;20409;20410;40656;40657;40658;40659;40660;45753;45754;45755;45756;45757;45758;45759;45760;45761;45762;45763;4576…	1311;2642;2643;2644;2645;2646;2647;2648;6442;6443;6444;6445;7174;7609;7610;7611;7612;15157;17140;21209;21210					Solyc01g067860.1.1;Solyc01g067870.1.1;Solyc01g067880.1.1	Solyc01g067860.1.1	9;2;2	9;2;2	9;2;2	>Solyc01g067860.1.1 genomic_reference:SL2.31ch01 evidence_code:10F1H1E1IEG gene_region:69230937-69232223 functional_description:Peroxidase 24 (AHRD V1 **** B6SRH9_MAIZE); contains Interpro domain(s) IPR002016 Haem peroxidase, plant/fungal/bacterial	3	9	9	9	7	7	7	6	1	0	4	4	8	7	7	5	7	5	8	6	7	7	7	6	1	0	4	4	8	7	7	5	7	5	8
106	5;180;944;1530;1806;1807;2072;2140;2315;2564;2681;3008;3111;3228	5;206;1068;1740;2044;2045;2386;2387;2475;2476;2675;2957;3090;3472;3592;3593;3723	67;68;69;70;71;72;73;74;75;76;77;78;79;80;81;82;83;84;85;86;87;88;89;90;91;92;93;94;95;96;97;98;99;100;101;102;103;104;105;106;107;108;109;3703;3704;3705;3706;3707;3708;3709;3710;3711;3712;3713;3714;3715;3716;3717;3718;3719;3720;3721;3722;3723;3724;3725;3726;3727;3728;3729;3730;3731;3732;3733;3734;18490;18491;18492;18493;18494;18495;18496;18497;18498;18499;18500;18501;18502;18503;18504;18505;1850…	13;14;15;16;17;18;19;20;21;22;23;24;25;26;27;28;29;30;31;1312;1313;1314;1315;1316;1317;1318;1319;1320;1321;1322;1323;1324;1325;1326;6816;6817;6818;6819;6820;6821;6822;6823;6824;6825;6826;6827;6828;6829;11599;13442;13443;13444;13445;13446;13447;13448;13449;13450;13451;13452;13453;13454;13455;13456;15468;15469;15470;15471;15472;15473;15474;15475;16043;16044;16045;16046;16047;16048;16049;16050;16051…	76;77;78;79	36	143;156;307;308	66	Solyc01g068130.1.1;Solyc03g006010.1.1;Solyc02g072050.1.1;Solyc02g072040.1.1	Solyc01g068130.1.1	14;1;1;1	14;1;1;1	14;1;1;1	>Solyc01g068130.1.1 genomic_reference:SL2.31ch01 evidence_code:10F0H1E1IEG gene_region:69628547-69631638 functional_description:Os05g0272200 protein (Fragment) (AHRD V1 *-*- Q0DJJ5_ORYSJ)	4	14	14	14	12	11	11	10	8	10	9	8	12	12	12	13	12	12	11	13	12	11	11	10	8	10	9	8	12	12	12	13	12	12	11
107	1895;2683;2928;3249	2147;3092;3382;3751	37540;37541;53673;53674;53675;53676;58635;58636;58637;58638;58639;58640;65510;65511;65512;65513;65514;65515;65516;65517;65518;65519;65520;65521;65522;65523;65524;65525;65526;65527	14112;19973;19974;19975;21869;24574;24575;24576					Solyc01g068380.1.1	Solyc01g068380.1.1	4	4	4	>Solyc01g068380.1.1 genomic_reference:SL2.31ch01 evidence_code:10F0H1E1IEG gene_region:69973458-69983282 functional_description:Purple acid phosphatase (AHRD V1 *-** B6TKL3_MAIZE); contains Interpro domain(s) IPR004843 Metallophosphoesterase	1	4	4	4	3	1	0	1	0	1	1	1	3	1	2	4	1	0	2	3	3	1	0	1	0	1	1	1	3	1	2	4	1	0	2
108	79;541;586;764;785;2055;2076;2130;2645	89;614;665;860;887;2355;2356;2393;2394;2459;2460;3046;3047	1693;1694;1695;1696;1697;1698;1699;1700;1701;1702;1703;11076;11077;11078;11079;11080;11081;11082;11083;11084;11085;11894;11895;11896;11897;11898;11899;11900;11901;11902;11903;11904;11905;11906;11907;11908;11909;11910;11911;14975;14976;14977;14978;14979;14980;14981;14982;14983;14984;14985;14986;14987;14988;15599;15600;15601;15602;15603;15604;15605;15606;15607;15608;15609;41123;41124;41125;41126;41…	558;559;560;561;562;563;4168;4438;4439;4440;4441;4442;4443;4444;4445;4446;4447;5493;5494;5495;5737;5738;5739;5740;5741;5742;5743;5744;5745;5746;15296;15297;15298;15299;15300;15301;15302;15303;15304;15305;15306;15307;15308;15309;15310;15311;15312;15313;15314;15315;15316;15317;15492;15493;15494;15495;15863;15864;15865;15866;15867;15868;15869;15870;15871;15872;15873;15874;15875;15876;15877;15878;158…	80;81	37;38	107;209	36;240	Solyc01g079160.1.1	Solyc01g079160.1.1	9	9	9	>Solyc01g079160.1.1 genomic_reference:SL2.31ch01 evidence_code:10F0H1E0IEG gene_region:70764130-70767760 functional_description:GDSL esterase/lipase At1g09390 (AHRD V1 ***- GDL2_ARATH); contains Interpro domain(s) IPR001087 Lipase, GDSL	1	9	9	9	9	6	9	8	7	5	6	5	9	9	9	9	6	8	7	9	9	6	9	8	7	5	6	5	9	9	9	9	6	8	7
109	778;1506;1814;2708;2887	879;1710;2053;3122;3334	15480;15481;15482;15483;15484;15485;15486;15487;15488;15489;15490;15491;15492;15493;29666;29667;29668;29669;29670;29671;29672;29673;29674;29675;29676;29677;29678;29679;35927;35928;35929;35930;35931;35932;35933;35934;35935;35936;35937;35938;35939;35940;54180;54181;54182;54183;54184;54185;54186;54187;54188;54189;54190;54191;57907;57908;57909;57910;57911;57912;57913	5702;5703;5704;5705;5706;11204;11205;13523;13524;13525;20187;20188;20189;21598;21599					Solyc01g079940.1.1	Solyc01g079940.1.1	5	3	3	>Solyc01g079940.1.1 genomic_reference:SL2.31ch01 evidence_code:10F0H1E1IEG gene_region:71606291-71608196 functional_description:Xylanase inhibitor (Fragment) (AHRD V1 **-- Q53IQ4_WHEAT); contains Interpro domain(s) IPR001461 Peptidase A1	1	5	3	3	4	4	3	3	4	2	2	4	5	4	5	5	4	4	5	3	2	3	2	3	3	1	1	3	3	2	3	3	3	3	3
110	357;554;668;833;1429;1475;1557;1739;1814;1893;2307;2774;2887	413;629;757;940;1619;1675;1676;1772;1971;2053;2144;2667;3199;3334	7718;7719;7720;7721;7722;7723;7724;7725;7726;7727;11333;11334;11335;11336;11337;11338;11339;11340;11341;11342;11343;11344;11345;11346;11347;11348;13443;13444;13445;13446;13447;13448;13449;13450;13451;13452;13453;13454;13455;13456;13457;13458;16375;16376;16377;16378;16379;16380;16381;16382;16383;16384;16385;16386;16387;16388;28094;28095;28096;28097;28098;28099;28100;28101;28102;28103;28104;28105;2…	2891;4268;4269;4270;4271;4272;4273;4274;4275;4989;4990;4991;4992;4993;4994;4995;4996;4997;4998;4999;6044;6045;6046;10635;10636;10637;10638;10639;10640;10641;10642;10643;11047;11048;11049;11050;11051;11052;11053;11054;11055;11056;11057;11058;11059;11060;11061;11062;11804;11805;11806;11807;11808;11809;11810;12941;12942;12943;13523;13524;13525;14080;14081;14082;14083;14084;14085;14086;14087;14088;14…	82		166		Solyc01g079950.1.1;Solyc01g079920.1.1;Solyc01g079900.1.1;Solyc01g079930.1.1;Solyc01g079910.1.1	Solyc01g079950.1.1	13;2;2;1;1	13;2;2;1;1	11;1;2;1;1	>Solyc01g079950.1.1 genomic_reference:SL2.31ch01 evidence_code:10F0H1E1IEG gene_region:71610354-71612017 functional_description:Xylanase inhibitor (Fragment) (AHRD V1 **-- Q53IQ3_WHEAT); contains Interpro domain(s) IPR001461 Peptidase A1	5	13	13	11	12	12	11	11	11	10	8	9	13	12	12	13	10	12	10	11	12	12	11	11	11	10	8	9	13	12	12	13	10	12	10
111	362;1017;1180;1430;1704;2743;2954;3050	418;1149;1347;1620;1931;3162;3412;3521	7777;7778;7779;7780;7781;7782;7783;7784;7785;7786;7787;7788;7789;7790;7791;7792;7793;7794;7795;7796;7797;7798;7799;7800;7801;7802;7803;7804;7805;7806;7807;7808;7809;20090;20091;20092;20093;23373;23374;23375;23376;23377;23378;23379;23380;23381;23382;23383;23384;23385;23386;23387;23388;23389;23390;28123;28124;28125;28126;28127;28128;28129;28130;28131;28132;28133;28134;28135;28136;28137;28138;28139;…	2912;2913;2914;2915;2916;2917;2918;2919;2920;2921;2922;2923;7509;8813;8814;8815;8816;8817;8818;8819;8820;8821;8822;8823;8824;8825;10644;10645;10646;10647;10648;10649;10650;10651;12649;12650;12651;12652;20437;22078;22079;22080;22081;22082;22890;22891;22892;22893;22894;22895					Solyc01g080010.1.1	Solyc01g080010.1.1	8	8	8	>Solyc01g080010.1.1 genomic_reference:SL2.31ch01 evidence_code:10F1H1E1IEG gene_region:71650575-71651891 functional_description:Xylanase inhibitor (Fragment) (AHRD V1 **-- Q53IQ4_WHEAT); contains Interpro domain(s) IPR001461 Peptidase A1	1	8	8	8	6	6	6	6	6	7	7	8	6	6	6	6	6	6	7	6	6	6	6	6	6	7	7	8	6	6	6	6	6	6	7
112	2062;2077;2990;3437	2366;2395;2396;3454;3964	41299;41300;41301;41302;41641;41642;41643;41644;41645;41646;41647;41648;41649;41650;41651;41652;41653;41654;41655;41656;41657;41658;41659;41660;41661;41662;41663;41664;41665;41666;41667;41668;41669;41670;41671;41672;41673;41674;41675;41676;41677;41678;41679;41680;41681;41682;41683;41684;41685;59969;59970;59971;59972;59973;59974;59975;59976;59977;59978;59979;59980;59981;59982;59983;59984;59985;687…	15359;15496;15497;15498;15499;15500;15501;22398;22399;22400;22401;22402;22403;22404;25728;25729	83;84;85		186;198;201		Solyc01g080790.1.1;Solyc01g107520.1.1;Solyc01g080800.1.1	Solyc01g080790.1.1	4;1;1	4;1;1	4;1;1	>Solyc01g080790.1.1 genomic_reference:SL2.31ch01 evidence_code:10F0H1E0IEG gene_region:72577080-72577965 functional_description:PBSP domain-containing protein (AHRD V1 **-- C9S7G7_VERA1); contains Interpro domain(s) IPR007541 Plant Basic Secretory Prote	3	4	4	4	3	3	2	4	2	3	3	1	3	3	4	3	4	3	3	4	3	3	2	4	2	3	3	1	3	3	4	3	4	3	3
113	255;2107	293;2430	5180;5181;5182;5183;5184;5185;42332;42333;42334;42335;42336;42337;42338;42339;42340;42341	1897;15731					Solyc01g081570.1.1	Solyc01g081570.1.1	2	2	2	>Solyc01g081570.1.1 genomic_reference:SL2.31ch01 evidence_code:10F1H1E1IEG gene_region:73276560-73278776 functional_description:Carboxyl-terminal peptidase (AHRD V1 ***- B6TV70_MAIZE); contains Interpro domain(s) IPR004314 Protein of unknown function DU	1	2	2	2	1	1	0	2	1	1	1	1	1	1	1	1	1	0	1	2	1	1	0	2	1	1	1	1	1	1	1	1	1	0	1
114	995;1003;1167;1611;1758;2057;2148;2224;2286;2340;3006;3197;3332;3438	1124;1132;1331;1829;1992;1993;2358;2359;2486;2577;2645;2702;3470;3688;3843;3965	19478;19479;19480;19481;19482;19483;19484;19485;19486;19487;19488;19489;19490;19491;19492;19493;19494;19495;19496;19497;19498;19499;19500;19501;19502;19503;19504;19505;19506;19507;19508;19509;19610;19611;19612;19613;19614;19615;19616;19617;19618;19619;19620;19621;19622;19623;19624;19625;23126;23127;23128;23129;23130;23131;23132;23133;23134;31969;31970;31971;31972;31973;31974;31975;31976;34868;348…	7158;7159;7160;7161;7162;7163;7164;7165;7166;7167;7168;7169;7170;7171;7194;7195;7196;7197;7198;7199;7200;7201;7202;7203;7204;8722;8723;8724;8725;8726;12087;12088;12089;13135;13136;13137;13138;13139;13140;13141;13142;13143;13144;13145;15330;15331;15332;15333;15334;15335;15336;15337;15338;15339;15340;15341;16082;16083;16084;16085;16726;16727;16728;16729;16730;16731;16732;17212;17213;17214;17215;172…	86	39	179	246	Solyc01g081610.1.1	Solyc01g081610.1.1	14	14	14	>Solyc01g081610.1.1 genomic_reference:SL2.31ch01 evidence_code:10F0H1E1IEG gene_region:73314545-73317054 functional_description:Beta-hexosaminidase 1 (AHRD V1 **** D3TI69_SOLLC); contains Interpro domain(s) IPR015883 Glycoside hydrolase, family 20, cata	1	14	14	14	14	11	13	13	10	9	10	8	14	14	14	10	10	14	11	11	14	11	13	13	10	9	10	8	14	14	14	10	10	14	11
115	889;963;1305;3065;3368	1005;1088;1480;3540;3887	17521;17522;17523;17524;17525;17526;17527;17528;17529;17530;17531;17532;18866;18867;18868;18869;18870;18871;18872;18873;18874;18875;18876;18877;25579;25580;25581;25582;25583;25584;25585;25586;25587;25588;25589;25590;25591;25592;25593;25594;61651;61652;61653;61654;61655;61656;61657;61658;61659;61660;61661;61662;61663;61664;61665;61666;67606;67607;67608;67609;67610;67611;67612;67613;67614;67615;676…	6469;6960;6961;9658;9659;23055;23056;23057;23058;23059;23060;23061;23062;23063;23064;23065;23066;25271;25272;25273					Solyc01g087610.1.1	Solyc01g087610.1.1	5	5	5	>Solyc01g087610.1.1 genomic_reference:SL2.31ch01 evidence_code:10F0H1E1IEG gene_region:74319816-74336278 functional_description:Alpha-N-acetylglucosaminidase (AHRD V1 **** Q9ZR45_TOBAC); contains Interpro domain(s) IPR007781 Alpha-N-acetylglucosaminidas	1	5	5	5	5	4	5	5	4	4	4	4	5	5	5	5	4	5	3	4	5	4	5	5	4	4	4	4	5	5	5	5	4	5	3
116	874;1165;2378	987;1328;2744	17249;17250;17251;17252;17253;17254;17255;17256;17257;17258;17259;17260;23094;23095;23096;23097;23098;23099;23100;23101;23102;23103;23104;47430;47431;47432;47433;47434;47435;47436	6378;8710;8711;8712;17702;17703;17704;17705					Solyc01g087780.1.1;Solyc01g087790.1.1	Solyc01g087780.1.1;Solyc01g087790.1.1	3;3	1;1	1;1	>Solyc01g087780.1.1 genomic_reference:SL2.31ch01 evidence_code:10F1H1E1IEG gene_region:74445257-74447596 functional_description:Subtilisin-like protease (AHRD V1 **-- O82006_SOLLC); contains Interpro domain(s) IPR015500 Peptidase S8, subtilisin-related	2	3	1	1	3	2	3	3	1	1	1	1	2	2	3	3	1	1	2	1	1	1	1	1	1	0	0	0	1	1	1	1	0	1	1
117	361;1165;2378	417;1328;2744	7763;7764;7765;7766;7767;7768;7769;7770;7771;7772;7773;7774;7775;7776;23094;23095;23096;23097;23098;23099;23100;23101;23102;23103;23104;47430;47431;47432;47433;47434;47435;47436	2910;2911;8710;8711;8712;17702;17703;17704;17705					Solyc01g087820.1.1	Solyc01g087820.1.1	3	1	1	>Solyc01g087820.1.1 genomic_reference:SL2.31ch01 evidence_code:10F0H1E1IEG gene_region:74464105-74466438 functional_description:Subtilisin-like protease (AHRD V1 **-- O82777_SOLLC); contains Interpro domain(s) IPR015500 Peptidase S8, subtilisin-related	1	3	1	1	3	2	3	3	1	2	2	2	2	2	3	2	1	1	2	1	1	1	1	1	1	1	1	1	1	1	1	0	0	1	1
118	18;1165;1172;2378;3425	19;1328;1338;2744;3952	351;352;353;354;355;356;357;358;359;360;361;362;363;364;23094;23095;23096;23097;23098;23099;23100;23101;23102;23103;23104;23240;23241;23242;23243;23244;23245;23246;47430;47431;47432;47433;47434;47435;47436;68591;68592;68593;68594;68595;68596;68597	95;8710;8711;8712;8764;17702;17703;17704;17705;25682					Solyc01g087850.1.1;Solyc01g087800.1.1;Solyc01g087740.1.1;Solyc01g087840.1.1	Solyc01g087850.1.1	5;2;1;1	5;2;1;1	3;1;0;0	>Solyc01g087850.1.1 genomic_reference:SL2.31ch01 evidence_code:10F1H1E1IEG gene_region:74481716-74484001 functional_description:Subtilisin-like protease (AHRD V1 **-- O82777_SOLLC); contains Interpro domain(s) IPR015500 Peptidase S8, subtilisin-related	4	5	5	3	5	4	4	3	1	1	2	2	3	3	5	3	3	3	3	1	5	4	4	3	1	1	2	2	3	3	5	3	3	3	3
119	459;1004;2491;2498;3397	519;1133;1134;2878;2887;3919	9528;9529;9530;9531;9532;9533;9534;19626;19627;19628;19629;19630;19631;19632;19633;19634;19635;19636;19637;19638;19639;19640;19641;19642;19643;19644;19645;19646;19647;19648;19649;49878;49879;49880;49881;49882;50009;50010;50011;50012;50013;50014;50015;50016;50017;50018;50019;50020;50021;50022;50023;50024;50025;50026;50027;50028;50029;50030;68032;68033;68034;68035;68036;68037;68038;68039;68040;6804…	3527;3528;7205;7206;7207;7208;7209;7210;7211;7212;7213;18549;18550;18551;18599;18600;18601;18602;18603;18604;25419;25420;25421;25422;25423;25424;25425;25426;25427;25428		40		67	Solyc01g088590.1.1	Solyc01g088590.1.1	5	5	5	>Solyc01g088590.1.1 genomic_reference:SL2.31ch01 evidence_code:10F0H1E1IEG gene_region:75118508-75119068 functional_description:Invertase inhibitor (AHRD V1 ***- A7IZL0_COFCA); contains Interpro domain(s) IPR006501 Pectinesterase inhibitor	1	5	5	5	4	4	4	4	4	3	3	3	4	3	4	2	5	5	4	2	4	4	4	4	4	3	3	3	4	3	4	2	5	5	4
120	892;1050;1262;1496;1963;2221;2222	1008;1184;1433;1699;2230;2574;2575	17542;17543;17544;17545;17546;17547;17548;17549;17550;17551;17552;17553;20672;20673;20674;20675;20676;20677;20678;20679;20680;20681;20682;20683;20684;20685;20686;20687;24863;24864;29522;39078;39079;39080;39081;39082;39083;39084;39085;39086;44712;44713;44714;44715;44716;44717;44718;44719;44720;44721;44722;44723;44724;44725;44726;44727;44728;44729;44730;44731;44732;44733;44734;44735;44736;44737;447…	6474;6475;7709;7710;7711;9354;11161;14635;16713;16714;16715;16716;16717;16718;16719;16720;16721					Solyc01g089970.1.1;Solyc03g110960.1.1;Solyc06g071960.1.1;Solyc09g055420.1.1	Solyc01g089970.1.1	7;1;1;1	7;1;1;1	7;1;1;1	>Solyc01g089970.1.1 genomic_reference:SL2.31ch01 evidence_code:10F1H1E1IEG gene_region:75449394-75450525 functional_description:Nucleoside diphosphate kinase (AHRD V1 ***- Q3Y5A4_SOLCH); contains Interpro domain(s) IPR001564 Nucleoside diphosphate kinas	4	7	7	7	3	1	3	3	6	3	4	6	4	4	5	4	4	1	5	6	3	1	3	3	6	3	4	6	4	4	5	4	4	1	5
121	387;2566	445;2959	8252;8253;8254;8255;8256;8257;8258;8259;8260;8261;8262;8263;8264;8265;8266;8267;8268;51188;51189;51190;51191;51192;51193;51194;51195;51196;51197;51198;51199;51200;51201;51202;51203	3067;3068;3069;3070;3071;3072;3073;19031;19032;19033;19034;19035;19036					Solyc01g090120.1.1	Solyc01g090120.1.1	2	2	2	>Solyc01g090120.1.1 genomic_reference:SL2.31ch01 evidence_code:10F0H1E1IEG gene_region:75523769-75524904 functional_description:Blue copper protein (AHRD V1 *--- B6UB13_MAIZE); contains Interpro domain(s) IPR003245 Plastocyanin-like	1	2	2	2	2	2	2	2	2	2	2	2	2	2	2	2	2	2	2	2	2	2	2	2	2	2	2	2	2	2	2	2	2	2	2
122	1336;1632	1514;1852	26113;26114;26115;26116;26117;26118;26119;26120;26121;26122;26123;26124;26125;26126;32361;32362;32363;32364;32365;32366;32367;32368;32369;32370;32371;32372;32373;32374	9851;9852;12227					Solyc01g091230.1.1	Solyc01g091230.1.1	2	2	2	>Solyc01g091230.1.1 genomic_reference:SL2.31ch01 evidence_code:10F0H1E1IEG gene_region:76667606-76670515 functional_description:Serine/threonine-protein kinase receptor (AHRD V1 *-** B6SGP4_MAIZE); contains Interpro domain(s) IPR002290 Serine/threonine	1	2	2	2	2	2	2	2	0	2	2	0	2	2	2	2	2	2	2	2	2	2	2	2	0	2	2	0	2	2	2	2	2	2	2
123	809;1043;1275;2227;2825;2967;3025;3104;3176	915;1176;1446;2580;3263;3428;3494;3585;3664	16052;16053;16054;16055;16056;16057;16058;16059;16060;16061;16062;16063;16064;16065;20555;20556;20557;20558;20559;20560;20561;20562;20563;20564;20565;20566;20567;20568;20569;20570;20571;20572;20573;25118;25119;25120;25121;25122;25123;25124;25125;25126;25127;25128;25129;25130;25131;44835;44836;44837;44838;44839;44840;44841;44842;44843;44844;44845;44846;44847;44848;44849;44850;44851;44852;44853;448…	5914;7677;7678;7679;7680;9470;9471;9472;9473;9474;9475;16744;16745;16746;16747;16748;16749;16750;21140;21141;21142;21143;21144;21145;21146;21147;21148;21149;21150;21151;21152;21153;22175;22176;22177;22685;22686;22687;22688;22689;22690;22691;23387;23388;23389;23390;23391;23392;23393;23394;23395;24000;24001;24002;24003;24004;24005;24006;24007;24008;24009;24010;24011;24012	87		272		Solyc01g091530.1.1	Solyc01g091530.1.1	9	9	9	>Solyc01g091530.1.1 genomic_reference:SL2.31ch01 evidence_code:10F0H1E1IEG gene_region:76910328-76911572 functional_description:Fasciclin-like arabinogalactan protein 13 (AHRD V1 ***- A9XTL8_GOSHI); contains Interpro domain(s) IPR000782 FAS1 domain	1	9	9	9	7	8	8	8	7	7	7	7	9	8	9	9	9	9	9	9	7	8	8	8	7	7	7	7	9	8	9	9	9	9	9
124	227;1022;1455;1492;1698;1751;1752;1906;2333;2424;2441;2551;2668;2694;2710;2716	260;261;1154;1653;1694;1695;1924;1984;1985;1986;2159;2695;2794;2811;2812;2943;3076;3103;3104;3124;3125;3132	4637;4638;4639;4640;4641;4642;4643;4644;4645;4646;4647;4648;4649;4650;4651;4652;20188;20189;20190;20191;20192;20193;20194;20195;20196;20197;20198;20199;20200;20201;20202;20203;20204;20205;20206;20207;20208;20209;20210;20211;20212;20213;20214;20215;20216;20217;20218;20219;20220;20221;20222;20223;20224;20225;20226;20227;20228;20229;20230;20231;20232;20233;20234;20235;20236;20237;20238;20239;20240;2…	1683;1684;1685;1686;1687;1688;1689;1690;1691;1692;7546;7547;7548;7549;7550;7551;7552;7553;7554;7555;7556;7557;7558;7559;7560;7561;7562;7563;7564;7565;7566;7567;7568;7569;7570;7571;10939;11132;11133;11134;11135;11136;11137;11138;11139;11140;11141;11142;11143;11144;11145;12608;12609;12610;12611;12612;12613;12614;12615;12616;12617;12618;12619;12620;12621;12622;12623;12624;12625;12626;12627;12628;126…	88;89;90	41	164;291;432	401	Solyc01g096450.1.1	Solyc01g096450.1.1	16	16	16	>Solyc01g096450.1.1 genomic_reference:SL2.31ch01 evidence_code:10F0H1E1IEG gene_region:79305067-79307785 functional_description:Aspartic proteinase nepenthesin-1 (AHRD V1 **-- B6TDX6_MAIZE); contains Interpro domain(s) IPR001461 Peptidase A1	1	16	16	16	16	15	16	16	14	12	14	14	16	16	16	16	15	15	16	15	16	15	16	16	14	12	14	14	16	16	16	16	15	15	16
125	260;1068;1349;1753;1754;2065;2458;2794;3241;3410	298;299;1208;1528;1529;1987;1988;2370;2371;2372;2832;3226;3739;3740;3933	5233;5234;5235;5236;5237;5238;5239;5240;5241;5242;5243;5244;5245;5246;5247;5248;5249;5250;5251;5252;5253;5254;5255;5256;5257;5258;5259;5260;5261;5262;5263;5264;5265;5266;5267;5268;5269;5270;5271;5272;5273;5274;5275;5276;5277;5278;5279;5280;5281;5282;5283;5284;5285;5286;21123;21124;21125;21126;21127;21128;21129;21130;21131;21132;21133;21134;21135;21136;21137;21138;21139;21140;21141;21142;21143;211…	1911;1912;1913;1914;1915;1916;1917;1918;1919;1920;1921;1922;1923;1924;1925;1926;1927;1928;1929;1930;1931;1932;1933;1934;1935;7871;7872;7873;7874;9923;9924;9925;9926;9927;9928;9929;9930;9931;9932;9933;9934;9935;9936;9937;9938;9939;9940;9941;9942;9943;9944;9945;9946;9947;9948;9949;9950;9951;9952;9953;9954;9955;9956;9957;9958;9959;9960;9961;9962;9963;9964;9965;13053;13054;13055;13056;13057;13058;130…	91;92;93;94;95		42;92;109;120;125		Solyc01g097240.1.1	Solyc01g097240.1.1	10	10	10	>Solyc01g097240.1.1 genomic_reference:SL2.31ch01 evidence_code:10F1H1E1IEG gene_region:79923536-79924077 functional_description:Pathogenesis-related protein 4B (Fragment) (AHRD V1 **-- Q6LBM4_TOBAC); contains Interpro domain(s) IPR018226 Barwin, conserv	1	10	10	10	9	10	10	10	10	10	10	10	10	10	9	10	10	9	10	10	9	10	10	10	10	10	10	10	10	10	9	10	10	9	10
126	261;1755;2642;2837;3411	300;1989;3042;3275;3934	5287;5288;5289;5290;5291;5292;5293;5294;5295;5296;5297;5298;5299;5300;34752;34753;34754;34755;34756;34757;34758;34759;34760;34761;34762;34763;34764;34765;34766;34767;34768;34769;52810;52811;52812;52813;52814;52815;52816;52817;52818;52819;52820;52821;52822;52823;52824;52825;52826;52827;52828;52829;52830;52831;52832;52833;52834;52835;52836;56928;56929;56930;56931;56932;56933;56934;56935;56936;56937…	1936;1937;13075;13076;13077;13078;13079;13080;13081;13082;13083;13084;13085;13086;13087;13088;19632;19633;19634;19635;19636;21213;21214;21215;21216;21217;21218;21219;21220;21221;21222;21223;21224;25544;25545;25546;25547;25548;25549;25550;25551;25552	96		163		Solyc01g097270.1.1	Solyc01g097270.1.1	5	5	3	>Solyc01g097270.1.1 genomic_reference:SL2.31ch01 evidence_code:10F1H1E1IEG gene_region:79941232-79942225 functional_description:Chitinase (Fragment) (AHRD V1 *--- Q38777_ALLSA); contains Interpro domain(s) IPR000726 Glycoside hydrolase, family 19, catal	1	5	5	3	5	5	5	5	5	5	5	5	5	5	5	5	4	4	5	5	5	5	5	5	5	5	5	5	5	5	5	5	4	4	5
127	261;1756;3411	300;1990;3934	5287;5288;5289;5290;5291;5292;5293;5294;5295;5296;5297;5298;5299;5300;34770;34771;34772;34773;34774;34775;34776;34777;68287;68288;68289;68290;68291;68292;68293;68294;68295;68296;68297;68298;68299;68300;68301;68302	1936;1937;13089;13090;13091;13092;25544;25545;25546;25547;25548;25549;25550;25551;25552	97		162		Solyc01g097280.1.1	Solyc01g097280.1.1	3	1	1	>Solyc01g097280.1.1 genomic_reference:SL2.31ch01 evidence_code:10F0H1E1IEG gene_region:79944798-79945461 functional_description:Chitinase (Fragment) (AHRD V1 *--- B8QVF0_ZEAMP); contains Interpro domain(s) IPR000726 Glycoside hydrolase, family 19, catal	1	3	1	1	2	2	2	3	2	2	2	3	3	3	3	3	1	2	2	3	0	0	0	1	0	0	0	1	1	1	1	1	0	1	0
128	2342	2705	46839;46840;46841;46842;46843;46844;46845;46846;46847;46848;46849;46850;46851;46852;46853;46854;46855;46856;46857;46858;46859;46860;46861;46862;46863;46864;46865;46866;46867;46868;46869;46870	17510;17511;17512		42;43		260;264	Solyc01g097400.1.1	Solyc01g097400.1.1	1	1	1	>Solyc01g097400.1.1 genomic_reference:SL2.31ch01 evidence_code:10F0H1E0IEG gene_region:80035150-80038246 functional_description:Calcium-transporting ATPase 1 (AHRD V1 ***- Q7XBH9_CERRI); contains Interpro domain(s) IPR000695 ATPase, P-type, H+ transport	1	1	1	1	1	1	1	1	1	1	1	0	1	1	1	1	1	1	1	1	1	1	1	1	1	1	1	0	1	1	1	1	1	1	1
129	1427;1652;1781	1617;1874;2017	28061;28062;28063;28064;28065;28066;28067;28068;28069;28070;28071;28072;28073;28074;28075;28076;32700;32701;32702;32703;32704;32705;32706;32707;32708;32709;32710;32711;32712;32713;32714;32715;32716;32717;32718;32719;32720;32721;32722;32723;32724;32725;32726;32727;32728;32729;32730;35252;35253;35254;35255;35256;35257;35258;35259;35260;35261;35262;35263;35264;35265;35266;35267;35268;35269;35270;352…	10616;10617;10618;10619;10620;10621;10622;10623;10624;12350;12351;12352;12353;12354;12355;12356;12357;12358;13249;13250;13251;13252;13253;13254					Solyc01g097460.1.1	Solyc01g097460.1.1	3	3	3	>Solyc01g097460.1.1 genomic_reference:SL2.31ch01 evidence_code:10F0H1E1IEG gene_region:80073973-80074854 functional_description:Ribose-5-phosphate isomerase (AHRD V1 ***- A8IRQ1_CHLRE); contains Interpro domain(s) IPR004788 Ribose 5-phosphate isomerase	1	3	3	3	3	3	3	3	3	3	3	3	3	3	3	3	3	3	3	3	3	3	3	3	3	3	3	3	3	3	3	3	3	3	3
130	42;760;1055;1330;1521;1522;1798;1873;1938;2056;3132;3435;3470	49;856;1190;1191;1507;1729;1730;2034;2122;2194;2357;3615;3962;3999	981;982;983;984;985;986;987;988;989;990;991;14889;14890;14891;14892;14893;14894;14895;14896;14897;14898;14899;14900;14901;14902;14903;14904;14905;14906;14907;14908;14909;14910;14911;14912;14913;14914;14915;14916;14917;14918;14919;14920;14921;14922;14923;14924;14925;14926;14927;14928;14929;14930;14931;14932;14933;14934;20758;20759;20760;20761;20762;20763;20764;20765;20766;20767;20768;20769;20770;2…	321;322;5469;5470;5471;5472;5473;5474;5475;5476;5477;5478;5479;5480;5481;5482;5483;5484;5485;5486;5487;5488;7727;7728;7729;7730;7731;7732;7733;7734;7735;7736;7737;7738;7739;7740;7741;7742;7743;7744;7745;7746;7747;7748;7749;7750;7751;7752;7753;7754;7755;7756;7757;7758;7759;7760;7761;7762;7763;7764;7765;7766;7767;7768;7769;7770;9805;9806;9807;9808;9809;9810;9811;9812;9813;9814;9815;9816;9817;9818;9…		44		199	Solyc01g098650.1.1;Solyc11g032060.1.1;Solyc06g083650.1.1	Solyc01g098650.1.1	13;1;1	13;1;1	13;1;1	>Solyc01g098650.1.1 genomic_reference:SL2.31ch01 evidence_code:10F0H1E1IEG gene_region:80857275-80860692 functional_description:GDSL esterase/lipase At1g54790 (AHRD V1 ***- GDL22_ARATH); contains Interpro domain(s) IPR001087 Lipase, GDSL	3	13	13	13	12	12	9	12	8	8	9	8	12	11	12	9	13	12	10	11	12	12	9	12	8	8	9	8	12	11	12	9	13	12	10
131	832;2013	939;2303	16369;16370;16371;16372;16373;16374;40316;40317;40318;40319;40320;40321;40322;40323;40324;40325;40326;40327;40328;40329;40330;40331;40332	6042;6043;15041;15042;15043;15044;15045;15046					Solyc01g098780.1.1	Solyc01g098780.1.1	2	2	2	>Solyc01g098780.1.1 genomic_reference:SL2.31ch01 evidence_code:10F1H1E1IEG gene_region:80969776-80973080 functional_description:Signal peptidase complex subunit 3 (AHRD V1 **** B0XD98_CULQU); contains Interpro domain(s) IPR007653 Signal peptidase 22 kDa	1	2	2	2	2	2	1	1	1	1	1	1	2	1	2	2	1	1	1	2	2	2	1	1	1	1	1	1	2	1	2	2	1	1	1
132	607;1366;1655;3253	689;1550;1877;3755	12273;12274;12275;12276;12277;12278;12279;12280;12281;12282;12283;12284;12285;12286;12287;26804;26805;26806;26807;26808;26809;26810;26811;26812;26813;26814;26815;26816;26817;26818;26819;26820;26821;26822;26823;26824;26825;26826;26827;26828;26829;26830;26831;26832;32753;32754;32755;32756;32757;32758;32759;32760;32761;65559;65560;65561;65562;65563;65564;65565;65566;65567;65568;65569;65570;65571;655…	4580;4581;4582;4583;4584;4585;10135;10136;10137;12363;12364;12365;24583;24584;24585;24586					Solyc01g099770.1.1	Solyc01g099770.1.1	4	4	1	>Solyc01g099770.1.1 genomic_reference:SL2.31ch01 evidence_code:10F1H1E1IEG gene_region:81675915-81677545 functional_description:Translationally-controlled tumor protein homolog (AHRD V1 ***- B5XDL0_SALSA); contains Interpro domain(s) IPR001983 Translati	1	4	4	1	3	3	4	4	3	3	3	3	4	4	4	4	4	3	3	4	3	3	4	4	3	3	3	3	4	4	4	4	4	3	3
133	418;1366;1655;3253	477;1550;1877;3755	8835;8836;8837;8838;8839;8840;8841;26804;26805;26806;26807;26808;26809;26810;26811;26812;26813;26814;26815;26816;26817;26818;26819;26820;26821;26822;26823;26824;26825;26826;26827;26828;26829;26830;26831;26832;32753;32754;32755;32756;32757;32758;32759;32760;32761;65559;65560;65561;65562;65563;65564;65565;65566;65567;65568;65569;65570;65571;65572;65573;65574	3258;10135;10136;10137;12363;12364;12365;24583;24584;24585;24586					Solyc01g099780.1.1	Solyc01g099780.1.1	4	1	1	>Solyc01g099780.1.1 genomic_reference:SL2.31ch01 evidence_code:10F1H1E1IEG gene_region:81681494-81683364 functional_description:Translationally-controlled tumor protein homolog (AHRD V1 ***- B5XDL0_SALSA); contains Interpro domain(s) IPR001983 Translati	1	4	1	1	3	3	4	4	3	2	2	2	3	4	4	4	3	2	2	3	0	1	1	1	1	0	0	0	0	1	1	1	0	0	0
134	68;302;514;738;739;1251;1252;1331;1520;1671;2044;2159;2202;2208;2405;2406	76;77;348;349;581;582;833;834;835;1421;1422;1508;1727;1728;1894;1895;2343;2499;2500;2552;2553;2559;2773;2774;2775	1511;1512;1513;1514;1515;1516;1517;1518;1519;1520;1521;1522;1523;1524;1525;1526;1527;1528;1529;1530;1531;1532;1533;1534;1535;1536;1537;1538;1539;1540;1541;1542;1543;1544;1545;1546;1547;1548;1549;1550;1551;1552;1553;1554;1555;1556;6470;6471;6472;6473;6474;6475;6476;6477;6478;6479;6480;6481;6482;6483;6484;6485;6486;6487;6488;6489;6490;6491;6492;6493;6494;6495;6496;6497;6498;6499;6500;6501;6502;6503…	493;494;495;496;497;498;499;500;501;502;503;504;505;506;507;508;509;510;511;512;2438;2439;2440;2441;2442;2443;2444;2445;2446;2447;2448;2449;2450;2451;2452;2453;2454;3900;3901;3902;3903;3904;3905;3906;3907;3908;3909;3910;3911;3912;3913;3914;3915;3916;3917;3918;3919;5347;5348;5349;5350;5351;5352;5353;5354;5355;5356;5357;5358;5359;5360;5361;5362;9281;9282;9283;9284;9285;9286;9287;9288;9289;9290;9291…	98;99;100;101;102;413	45;46	71;148;151;172;173;191	29;163	Solyc01g100090.1.1	Solyc01g100090.1.1	16	16	16	>Solyc01g100090.1.1 genomic_reference:SL2.31ch01 evidence_code:10F0H1E0IEG gene_region:81934819-81935439 functional_description:Wall-associated receptor kinase-like 20 (AHRD V1 ***- WAKLQ_ARATH)	1	16	16	16	15	14	15	11	8	10	9	6	15	14	12	13	14	13	12	14	15	14	15	11	8	10	9	6	15	14	12	13	14	13	12
135	850;1036;1538;2573;3493	959;960;1169;1752;2966;4028	16733;16734;16735;16736;16737;16738;16739;16740;16741;16742;16743;16744;16745;16746;20446;20447;20448;20449;20450;20451;20452;20453;20454;20455;20456;20457;20458;20459;30782;30783;30784;30785;30786;51291;51292;51293;51294;51295;51296;51297;51298;51299;51300;51301;51302;51303;51304;51305;51306;69679;69680;69681;69682;69683;69684;69685;69686;69687;69688;69689;69690;69691;69692;69693;69694	6205;6206;6207;6208;6209;6210;6211;7625;7626;7627;7628;7629;7630;7631;11683;11684;11685;19075;19076;19077;19078;19079;19080;19081;26025;26026	103		94		Solyc01g100380.1.1	Solyc01g100380.1.1	5	5	5	>Solyc01g100380.1.1 genomic_reference:SL2.31ch01 evidence_code:10F0H1E1IEG gene_region:82189196-82192436 functional_description:Calreticulin 2 calcium-binding protein (AHRD V1 **** A8HMC0_CHLRE); contains Interpro domain(s) IPR009169 Calreticulin	1	5	5	5	5	3	4	4	4	4	3	4	4	4	4	4	4	4	4	5	5	3	4	4	4	4	3	4	4	4	4	4	4	4	4
136	1401;1502	1587;1706	27395;27396;27397;27398;27399;27400;27401;27402;27403;27404;29619;29620;29621;29622;29623;29624;29625;29626;29627	10334;11196;11197;11198;11199					Solyc01g100930.1.1	Solyc01g100930.1.1	2	2	2	>Solyc01g100930.1.1 genomic_reference:SL2.31ch01 evidence_code:10F1H1E1IEG gene_region:82588684-82591569 functional_description:GDSL esterase/lipase At1g09390 (AHRD V1 ***- GDL2_ARATH); contains Interpro domain(s) IPR001087 Lipase, GDSL	1	2	2	2	2	1	2	2	0	0	0	0	2	2	1	2	1	2	1	1	2	1	2	2	0	0	0	0	2	2	1	2	1	2	1
137	148;578;632;748;1035;1863;3325	170;656;717;844;1168;2110;3835	3127;3128;3129;3130;3131;3132;3133;3134;3135;3136;3137;3138;3139;3140;3141;3142;3143;3144;3145;3146;3147;3148;3149;3150;11727;11728;11729;11730;11731;11732;11733;11734;11735;11736;11737;11738;11739;11740;11741;11742;12816;12817;12818;12819;12820;12821;12822;12823;12824;12825;12826;14695;14696;14697;14698;14699;14700;14701;20442;20443;20444;20445;36940;36941;36942;36943;36944;36945;36946;36947;369…	1106;1107;1108;1109;1110;1111;1112;4376;4377;4378;4379;4380;4381;4755;4756;4757;4758;4759;4760;4761;4762;5408;7623;7624;13890;13891;13892;24970;24971;24972;24973;24974;24975;24976;24977					Solyc01g102330.1.1	Solyc01g102330.1.1	7	7	7	>Solyc01g102330.1.1 genomic_reference:SL2.31ch01 evidence_code:10F1H1E1IEG gene_region:82905264-82906497 functional_description:Acetyl xylan esterase A (AHRD V1 **-- D0TLQ4_9BACE); contains Interpro domain(s) IPR005181 Protein of unknown function DUF303	1	7	7	7	6	5	5	6	3	1	2	4	6	6	6	5	3	7	5	6	6	5	5	6	3	1	2	4	6	6	6	5	3	7	5
138	915;1051;1236;1351;3179	1035;1185;1186;1405;1533;3668	17933;17934;17935;17936;17937;17938;17939;17940;17941;17942;17943;17944;17945;17946;17947;17948;20688;20689;20690;20691;20692;20693;20694;20695;20696;20697;20698;20699;20700;20701;20702;20703;20704;20705;20706;20707;20708;20709;24382;24383;24384;24385;24386;24387;24388;24389;24390;24391;26520;26521;26522;26523;26524;26525;26526;26527;26528;26529;26530;26531;26532;26533;26534;26535;26536;26537;265…	6622;6623;6624;6625;6626;6627;6628;6629;6630;6631;6632;7712;7713;7714;7715;7716;7717;9228;9229;9230;10024;10025;10026;10027;10028;10029;10030;10031;10032;10033;10034;10035;10036;10037;10038;24048;24049;24050;24051;24052;24053;24054;24055;24056;24057;24058;24059	104		161		Solyc01g102400.1.1;Solyc01g102390.1.1	Solyc01g102400.1.1;Solyc01g102390.1.1	5;4	5;4	5;4	>Solyc01g102400.1.1 genomic_reference:SL2.31ch01 evidence_code:10F0H1E1IEG gene_region:82983557-82985524 functional_description:Germin-like protein (AHRD V1 ***- O65358_SOLTU); contains Interpro domain(s) IPR014710 RmlC-like jelly roll fold ;>Solyc01g1	2	5	5	5	5	5	5	5	3	3	3	3	5	5	5	5	3	5	3	5	5	5	5	5	3	3	3	3	5	5	5	5	3	5	3
139	2362	2727	47193;47194;47195;47196;47197;47198;47199;47200;47201;47202;47203;47204	17644					Solyc01g103220.1.1	Solyc01g103220.1.1	1	1	1	>Solyc01g103220.1.1 genomic_reference:SL2.31ch01 evidence_code:10F1H1E1IEG gene_region:83625459-83629518 functional_description:Cytochrome c (AHRD V1 ***- B6SKR4_MAIZE); contains Interpro domain(s) IPR002327 Cytochrome c, class IA/ IB	1	1	1	1	1	0	1	1	1	0	1	1	1	0	1	0	1	1	1	1	1	0	1	1	1	0	1	1	1	0	1	0	1	1	1
140	2500;3119	2889;3601	50043;50044;50045;50046;50047;50048;62881;62882;62883;62884;62885;62886;62887;62888;62889;62890;62891;62892;62893;62894;62895;62896;62897;62898;62899	18610;18611;18612;23465;23466;23467;23468;23469;23470;23471					Solyc01g104020.1.1	Solyc01g104020.1.1	2	2	2	>Solyc01g104020.1.1 genomic_reference:SL2.31ch01 evidence_code:10F1H1E1IEG gene_region:84251660-84252136 functional_description:Embryo-specific 3 (AHRD V1 ***- Q2HUA9_MEDTR); contains Interpro domain(s) IPR010417 Embryo-specific 3	1	2	2	2	2	1	1	1	1	0	1	0	2	2	1	2	1	1	0	1	2	1	1	1	1	0	1	0	2	2	1	2	1	1	0
141	91;979;1104	104;1105;1106;1255;1256	2065;2066;2067;2068;2069;2070;2071;2072;2073;2074;2075;2076;2077;2078;2079;2080;2081;2082;2083;2084;2085;2086;2087;2088;2089;2090;2091;2092;2093;2094;2095;2096;19109;19110;19111;19112;19113;19114;19115;19116;19117;19118;19119;19120;19121;19122;19123;19124;19125;19126;19127;19128;19129;19130;19131;19132;19133;19134;19135;19136;19137;19138;19139;21900;21901;21902;21903;21904;21905;21906;21907;21908…	699;700;701;702;703;704;705;706;707;708;709;710;7039;7040;7041;7042;7043;7044;7045;7046;7047;7048;7049;7050;7051;7052;7053;7054;7055;7056;7057;7058;8233;8234;8235;8236;8237;8238;8239;8240;8241;8242;8243;8244	105	47	68	107	Solyc01g104400.1.1	Solyc01g104400.1.1	3	3	3	>Solyc01g104400.1.1 genomic_reference:SL2.31ch01 evidence_code:10F1H1E1IEG gene_region:84536205-84538479 functional_description:Blue copper protein (AHRD V1 **-- B6U7P6_MAIZE); contains Interpro domain(s) IPR003245 Plastocyanin-like	1	3	3	3	3	3	3	3	3	2	3	3	3	3	3	2	3	3	3	3	3	3	3	3	3	2	3	3	3	3	3	2	3	3	3
142	3057	3529	61500;61501;61502;61503;61504;61505;61506;61507;61508;61509;61510;61511;61512;61513;61514;61515;61516	22981;22982;22983;22984					Solyc01g104860.1.1	Solyc01g104860.1.1	1	1	1	>Solyc01g104860.1.1 genomic_reference:SL2.31ch01 evidence_code:10F0H1E0IEG gene_region:84946347-84948237 functional_description:Peroxidase (AHRD V1 **** Q5K4K5_GOSHI); contains Interpro domain(s) IPR002016 Haem peroxidase, plant/fungal/bacterial	1	1	1	1	1	1	1	0	0	1	0	1	1	1	1	1	1	1	1	1	1	1	1	0	0	1	0	1	1	1	1	1	1	1	1
143	184;276;429;713;856;1093;1098;1269;1428;1631;1706;2166;2196;2546;2588;3243;3244;3385;3408	210;316;317;318;488;806;968;1243;1248;1440;1618;1851;1933;1934;2509;2546;2938;2984;3744;3745;3907;3931	3806;3807;3808;3809;3810;3811;3812;3813;3814;3815;3816;3817;3818;3819;3820;3821;5811;5812;5813;5814;5815;5816;5817;5818;5819;5820;5821;5822;5823;5824;5825;5826;5827;5828;5829;5830;5831;5832;5833;5834;5835;5836;5837;5838;5839;5840;5841;5842;5843;5844;5845;5846;9028;9029;9030;9031;9032;9033;9034;9035;9036;9037;9038;9039;9040;9041;9042;9043;9044;9045;9046;9047;9048;9049;9050;9051;9052;9053;9054;9055…	1350;2231;2232;2233;3332;3333;3334;3335;3336;3337;3338;3339;3340;3341;3342;3343;3344;3345;3346;3347;3348;3349;3350;3351;3352;5216;5217;5218;5219;5220;6272;6273;6274;8171;8172;8173;8174;8195;8196;8197;8198;8199;8200;8201;8202;8203;8204;8205;8206;8207;8208;8209;9403;9404;9405;9406;9407;9408;10625;10626;10627;10628;10629;10630;10631;10632;10633;10634;12223;12224;12225;12226;12656;12657;12658;12659;1…	106	48;49	368	84;374	Solyc01g104950.1.1;Solyc10g047030.1.1	Solyc01g104950.1.1	19;3	19;3	19;3	>Solyc01g104950.1.1 genomic_reference:SL2.31ch01 evidence_code:10F1H1E1IEG gene_region:85031814-85035555 functional_description:Alpha-L-arabinofuranosidase/beta-D-xylosidase (AHRD V1 **** D9D7L0_MALDO); contains Interpro domain(s) IPR001764 Glycoside hy	2	19	19	19	15	15	14	14	14	12	12	15	14	15	15	15	16	15	15	17	15	15	14	14	14	12	12	15	14	15	15	15	16	15	15
144	73;753;925;1010;1030;1047;1996;2356;2581;3036;3105;3211	82;849;1047;1140;1163;1181;2281;2282;2721;2976;3507;3586;3703	1607;1608;1609;1610;1611;1612;1613;1614;1615;1616;1617;1618;1619;1620;14764;14765;14766;14767;14768;14769;14770;14771;14772;14773;14774;14775;14776;14777;14778;14779;14780;14781;18141;18142;18143;18144;18145;18146;18147;18148;18149;18150;18151;18152;18153;18154;18155;18156;18157;18158;19888;19889;19890;19891;19892;19893;19894;19895;19896;19897;19898;19899;19900;19901;19902;19903;19904;19905;19906…	527;528;529;530;531;532;533;534;5419;5420;5421;5422;5423;5424;5425;5426;6715;6716;6717;7423;7424;7425;7426;7427;7605;7606;7607;7608;7697;7698;7699;7700;7701;7702;7703;14933;14934;14935;14936;14937;17598;17599;17600;17601;17602;17603;17604;17605;17606;17607;17608;17609;19158;19159;19160;19161;19162;19163;19164;22842;22843;22844;22845;22846;22847;22848;22849;22850;23396;23397;23398;23399;24217;2421…	107		321		Solyc01g105070.1.1	Solyc01g105070.1.1	12	11	11	>Solyc01g105070.1.1 genomic_reference:SL2.31ch01 evidence_code:10F1H1E1IEG gene_region:85115465-85116864 functional_description:Peroxidase (AHRD V1 **** Q43499_SOLLC); contains Interpro domain(s) IPR002016 Haem peroxidase, plant/fungal/bacterial	1	12	11	11	12	11	11	10	10	7	7	7	12	12	12	12	9	10	9	12	11	10	10	9	9	7	7	6	11	11	11	11	9	9	8
145	1907;3161	2160;3645	37796;37797;37798;37799;37800;37801;37802;37803;37804;63539;63540;63541;63542;63543;63544;63545;63546;63547;63548;63549;63550;63551;63552;63553	14192;23681;23682					Solyc01g106430.1.1;Solyc10g047950.1.1	Solyc01g106430.1.1;Solyc10g047950.1.1	2;1	2;1	2;1	>Solyc01g106430.1.1 genomic_reference:SL2.31ch01 evidence_code:10F1H1E1IEG gene_region:86088882-86092250 functional_description:Inorganic pyrophosphatase family protein (AHRD V1 **** D7M262_ARALY); contains Interpro domain(s) IPR008162 Inorganic pyropho	2	2	2	2	0	1	1	2	2	2	2	2	2	0	1	1	2	2	2	1	0	1	1	2	2	2	2	2	2	0	1	1	2	2	2
146	605;2198;2242	685;2548;2598	12215;12216;12217;12218;12219;12220;12221;12222;12223;12224;12225;12226;44226;44227;44228;44229;44230;44231;44232;44233;44234;44235;44236;44237;44238;45267;45268;45269;45270;45271;45272;45273;45274;45275	4560;16474;16475;16476;16477;16478;16479;16939;16940;16941					Solyc01g106600.1.1	Solyc01g106600.1.1	3	3	3	>Solyc01g106600.1.1 genomic_reference:SL2.31ch01 evidence_code:10F0H1E1IEG gene_region:86179681-86180169 functional_description:Pathogenesis-related protein 1 (AHRD V1 **-- D2XZ57_9ROSI); contains Interpro domain(s) IPR001283 Allergen V5/Tpx-1 related	1	3	3	3	0	3	2	2	3	1	1	2	2	2	3	3	3	1	3	3	0	3	2	2	3	1	1	2	2	2	3	3	3	1	3
147	1273;3054	1444;3526	25081;25082;25083;25084;25085;25086;25087;25088;25089;25090;25091;25092;25093;25094;25095;25096;25097;25098;61371;61372;61373;61374;61375;61376;61377;61378;61379;61380;61381;61382;61383;61384;61385;61386;61387;61388;61389;61390;61391;61392;61393;61394;61395;61396;61397;61398;61399;61400;61401;61402;61403;61404;61405;61406;61407;61408;61409;61410;61411;61412;61413;61414;61415;61416	9448;9449;9450;9451;9452;9453;9454;9455;9456;22920;22921;22922;22923;22924;22925;22926;22927;22928;22929;22930;22931;22932;22933;22934;22935;22936;22937;22938;22939;22940;22941;22942;22943;22944;22945;22946;22947;22948					Solyc01g106620.1.1;Solyc01g106610.1.1	Solyc01g106620.1.1;Solyc01g106610.1.1	2;1	2;1	2;1	>Solyc01g106620.1.1 genomic_reference:SL2.31ch01 evidence_code:10F1H1E1IEG gene_region:86188169-86188708 functional_description:Pathogenesis-related protein 1a (AHRD V1 **-- Q00MX6_MALDO); contains Interpro domain(s) IPR018244 Allergen V5/Tpx-1 related,	2	2	2	2	2	2	2	2	2	2	2	2	2	2	2	2	2	2	2	2	2	2	2	2	2	2	2	2	2	2	2	2	2	2	2
148	192;679;1368;1634;1709;2416;2612;2724;3234	219;768;1552;1854;1938;2785;3008;3143;3729	3924;3925;3926;3927;3928;3929;3930;3931;3932;3933;3934;3935;13580;13581;13582;13583;13584;13585;13586;13587;13588;13589;13590;13591;26854;26855;26856;26857;26858;26859;26860;26861;26862;26863;26864;26865;26866;32381;32382;32383;32384;32385;32386;32387;32388;32389;33739;33740;33741;33742;33743;33744;48091;48092;48093;48094;48095;48096;48097;52039;52040;52041;52042;52043;52044;52045;52046;52047;520…	1391;5038;5039;10142;10143;10144;12230;12703;17909;17910;19359;19360;20317;24389					Solyc01g107670.1.1	Solyc01g107670.1.1	9	9	9	>Solyc01g107670.1.1 genomic_reference:SL2.31ch01 evidence_code:10F0H1E1IEG gene_region:86899755-86900903 functional_description:Leucine-rich repeat receptor-like protein kinase (Fragment) (AHRD V1 *--- C0LGJ2_ARATH); contains Interpro domain(s) IPR001611	1	9	9	9	8	7	6	7	1	0	3	2	9	6	8	5	5	7	7	6	8	7	6	7	1	0	3	2	9	6	8	5	5	7	7
149	2205;2895	2556;3343	44368;44369;44370;44371;44372;44373;44374;44375;44376;44377;44378;44379;58065;58066;58067;58068;58069;58070;58071;58072;58073;58074;58075;58076;58077;58078	16535;16536;21639					Solyc01g107790.1.1	Solyc01g107790.1.1	2	2	2	>Solyc01g107790.1.1 genomic_reference:SL2.31ch01 evidence_code:10F0H1E0IEG gene_region:86973087-86974271 functional_description:Leucine-rich repeat receptor-like protein kinase PEPR2 (AHRD V1 **-* PEPR2_ARATH)	1	2	2	2	2	2	2	2	2	0	1	0	2	2	2	2	2	1	2	2	2	2	2	2	2	0	1	0	2	2	2	2	2	1	2
150	72;402	81;460	1606;8523;8524;8525;8526;8527;8528;8529;8530;8531	526;3157					Solyc01g107910.1.1;Solyc10g050160.1.1;Solyc02g093230.1.1;Solyc02g093250.1.1;Solyc02g093270.1.1	Solyc01g107910.1.1;Solyc10g050160.1.1;Solyc02g093230.1.1;Solyc02g093250.1.1;Solyc02g093270.1.1	2;1;1;1;1	2;1;1;1;1	2;1;1;1;1	>Solyc01g107910.1.1 genomic_reference:SL2.31ch01 evidence_code:10F0H1E1IEG gene_region:87057683-87058839 functional_description:Caffeoyl CoA 3-O-methyltransferase (AHRD V1 **** Q5I2D1_9ROSI); contains Interpro domain(s) IPR002935 O-methyltransferase, fa	5	2	2	2	1	0	1	1	1	0	0	0	1	1	1	1	0	1	0	1	1	0	1	1	1	0	0	0	1	1	1	1	0	1	0
151	1787;2629	2023;3029	35349;35350;35351;35352;35353;35354;35355;52518;52519;52520;52521;52522;52523;52524;52525;52526;52527	13279;19537					Solyc01g107990.1.1	Solyc01g107990.1.1	2	1	1	>Solyc01g107990.1.1 genomic_reference:SL2.31ch01 evidence_code:10F0H1E1IEG gene_region:87136567-87140798 functional_description:MAPprotein kinase-like protein (AHRD V1 **-- Q9LT86_ARATH); contains Interpro domain(s) IPR017946 PLC-like phosphodiesterase,	1	2	1	1	1	2	1	1	2	0	0	0	2	2	2	2	0	1	1	0	0	1	1	1	1	0	0	0	1	1	1	1	0	1	1
152	692;1445;1740	784;1640;1972	13777;13778;13779;13780;13781;13782;13783;13784;13785;13786;28561;28562;28563;28564;28565;28566;28567;28568;28569;34398;34399;34400;34401;34402;34403;34404;34405;34406;34407;34408;34409;34410;34411	5120;10808;10809;12944					Solyc01g108320.1.1	Solyc01g108320.1.1	3	3	3	>Solyc01g108320.1.1 genomic_reference:SL2.31ch01 evidence_code:10F0H1E1IEG gene_region:87434886-87436202 functional_description:Peroxidase (AHRD V1 ***- Q43004_ORYSJ); contains Interpro domain(s) IPR002016 Haem peroxidase, plant/fungal/bacterial	1	3	3	3	2	0	2	3	2	2	2	1	3	3	3	3	1	2	2	2	2	0	2	3	2	2	2	1	3	3	3	3	1	2	2
153	1304	1479	25566;25567;25568;25569;25570;25571;25572;25573;25574;25575;25576;25577;25578	9656;9657					Solyc01g108360.1.1;Solyc01g108350.1.1	Solyc01g108360.1.1;Solyc01g108350.1.1	1;1	1;1	1;1	>Solyc01g108360.1.1 genomic_reference:SL2.31ch01 evidence_code:10F0H1E0IEG gene_region:87458861-87459482 functional_description:Copper ion binding protein (AHRD V1 **-- B6TG98_MAIZE); contains Interpro domain(s) IPR008972 Cupredoxin ;>Solyc01g108350.1.	2	1	1	1	1	1	0	0	1	1	1	1	1	1	1	1	1	1	1	0	1	1	0	0	1	1	1	1	1	1	1	1	1	1	1
154	477;546;811;1500;1665;3367	541;621;917;1703;1704;1888;3886	9835;9836;9837;9838;9839;9840;9841;9842;9843;9844;9845;9846;9847;9848;11186;11187;11188;11189;11190;11191;11192;11193;11194;11195;11196;11197;11198;11199;11200;11201;16082;16083;16084;16085;16086;16087;16088;16089;16090;16091;16092;16093;29569;29570;29571;29572;29573;29574;29575;29576;29577;29578;29579;29580;29581;29582;29583;29584;29585;29586;29587;29588;29589;29590;29591;29592;29593;29594;29595…	3645;3646;3647;3648;3649;3650;3651;3652;4212;4213;5929;11183;11184;11185;11186;11187;11188;11189;11190;11191;11192;11193;11194;12427;12428;12429;12430;12431;25270	108;109		401;402		Solyc01g108840.1.1	Solyc01g108840.1.1	6	6	6	>Solyc01g108840.1.1 genomic_reference:SL2.31ch01 evidence_code:10F0H1E1IEG gene_region:87757442-87761206 functional_description:Receptor-like kinase (AHRD V1 **** C0SW32_SOYBN); contains Interpro domain(s) IPR002290 Serine/threonine protein kinase	1	6	6	6	5	5	5	3	3	4	3	3	5	5	5	4	6	5	5	4	5	5	5	3	3	4	3	3	5	5	5	4	6	5	5
155	146;287;900;1527;1535;1558;1808;2480;2536;2646;3073;3222;3445	168;330;331;1016;1017;1737;1749;1773;2046;2860;2927;3048;3049;3548;3715;3716;3972	3089;3090;3091;3092;3093;3094;3095;3096;3097;3098;3099;6175;6176;6177;6178;6179;6180;6181;6182;6183;6184;6185;6186;6187;6188;6189;6190;6191;6192;6193;6194;6195;6196;6197;6198;6199;6200;6201;6202;6203;6204;6205;6206;6207;6208;6209;6210;6211;6212;6213;6214;6215;6216;6217;6218;6219;6220;6221;6222;6223;6224;6225;6226;6227;6228;6229;6230;6231;6232;6233;6234;6235;6236;6237;6238;6239;6240;6241;6242;6243…	1086;1087;1088;1089;1090;1091;2336;2337;2338;2339;2340;2341;2342;2343;2344;2345;2346;2347;2348;2349;2350;2351;2352;2353;2354;2355;2356;2357;2358;2359;2360;2361;2362;6505;6506;6507;6508;6509;6510;6511;11371;11372;11373;11374;11375;11376;11377;11378;11379;11380;11381;11382;11383;11384;11385;11386;11387;11388;11655;11656;11657;11658;11659;11660;11661;11662;11663;11664;11665;11811;11812;11813;11814;1…	110	50;51;52	292	163;283;300	Solyc01g109570.1.1	Solyc01g109570.1.1	13	12	12	>Solyc01g109570.1.1 genomic_reference:SL2.31ch01 evidence_code:10F0H1E1IEG gene_region:88238108-88242993 functional_description:Glucan endo-1 3-beta-glucosidase 7 (AHRD V1 ***- B6T289_MAIZE); contains Interpro domain(s) IPR013781 Glycoside hydrolase, su	1	13	12	12	12	13	12	12	12	10	10	9	12	12	12	12	12	13	10	13	11	12	11	11	11	9	9	8	11	11	11	11	11	12	9
156	203	230	4042;4043;4044;4045;4046;4047;4048;4049;4050;4051;4052;4053;4054;4055	1427;1428					Solyc01g110110.1.1	Solyc01g110110.1.1	1	1	1	>Solyc01g110110.1.1 genomic_reference:SL2.31ch01 evidence_code:10F1H1E1IEG gene_region:88650655-88652654 functional_description:Cysteine proteinase cathepsin F (AHRD V1 **-* D3TN89_GLOMM); contains Interpro domain(s) IPR013128 Peptidase C1A, papain	1	1	1	1	1	1	1	0	1	1	0	1	1	1	1	1	1	1	1	1	1	1	1	0	1	1	0	1	1	1	1	1	1	1	1
157	1353;1653;1992;2606;3160	1535;1875;2276;3002;3644	26570;26571;26572;26573;26574;26575;26576;26577;26578;26579;26580;26581;26582;26583;26584;26585;32731;32732;32733;32734;32735;32736;32737;32738;32739;32740;32741;39915;51949;51950;51951;51952;51953;51954;51955;51956;51957;51958;51959;63529;63530;63531;63532;63533;63534;63535;63536;63537;63538	10046;10047;12359;14919;19335;19336;19337;23680					Solyc01g110450.1.1	Solyc01g110450.1.1	5	5	5	>Solyc01g110450.1.1 genomic_reference:SL2.31ch01 evidence_code:10F0H1E1IEG gene_region:88910930-88913942 functional_description:NADP dependent sorbitol 6-phosphate dehydrogenase (Fragment) (AHRD V1 **-- Q8S4S2_VAUCA); contains Interpro domain(s) IPR02047	1	5	5	5	1	2	2	4	4	4	4	5	4	1	4	4	1	3	3	3	1	2	2	4	4	4	4	5	4	1	4	4	1	3	3
158	1076;2832;3042	1216;3270;3513	21254;21255;21256;21257;21258;21259;21260;21261;21262;21263;21264;21265;56873;56874;56875;56876;56877;56878;56879;56880;56881;56882;56883;56884;56885;61218;61219;61220;61221;61222;61223;61224;61225;61226;61227;61228	7935;21196;22877					Solyc01g111120.1.1	Solyc01g111120.1.1	3	3	3	>Solyc01g111120.1.1 genomic_reference:SL2.31ch01 evidence_code:10F1H1E1IEG gene_region:89254484-89260252 functional_description:Triosephosphate isomerase (AHRD V1 **** D6N3G7_GOSHI); contains Interpro domain(s) IPR000652 Triosephosphate isomerase	1	3	3	3	1	2	3	3	3	3	2	3	1	2	1	2	3	2	3	2	1	2	3	3	3	3	2	3	1	2	1	2	3	2	3
159	96;1242;2009;2467;2584	109;1411;2298;2842;2979	2166;2167;2168;2169;2170;2171;2172;2173;2174;2175;2176;24468;24469;24470;24471;24472;24473;24474;24475;24476;24477;24478;24479;24480;24481;40184;40185;40186;40187;40188;49250;49251;49252;49253;49254;49255;49256;49257;49258;49259;49260;49261;49262;51480;51481;51482;51483;51484;51485;51486;51487;51488;51489;51490;51491;51492;51493;51494;51495;51496	736;9258;14992;18322;18323;18324;18325;19180;19181					Solyc01g111210.1.1	Solyc01g111210.1.1	5	5	5	>Solyc01g111210.1.1 genomic_reference:SL2.31ch01 evidence_code:10F0H1E1IEG gene_region:89303490-89308964 functional_description:Glutamyl-tRNA(Gln) amidotransferase subunit A (AHRD V1 ***- B6JZE9_SCHJY); contains Interpro domain(s) IPR000120 Amidase sign	1	5	5	5	5	2	4	4	3	1	2	4	4	4	4	4	4	5	4	5	5	2	4	4	3	1	2	4	4	4	4	4	4	5	4
160	82;846;1437;1799;2081;2082;2449;2740;3181	92;93;94;955;1629;2035;2036;2400;2401;2820;3159;3672	1730;1731;1732;1733;1734;1735;1736;1737;1738;1739;1740;1741;1742;1743;1744;1745;1746;1747;1748;1749;1750;1751;1752;1753;1754;16673;16674;16675;16676;16677;16678;16679;16680;16681;16682;16683;16684;16685;16686;16687;16688;16689;28309;28310;28311;28312;28313;28314;28315;28316;28317;28318;28319;28320;28321;28322;28323;28324;35517;35518;35519;35520;35521;35522;35523;35524;35525;35526;35527;35528;3552…	571;572;573;574;575;576;577;578;579;580;581;582;583;6179;6180;6181;6182;6183;6184;10718;10719;10720;10721;10722;10723;10724;13345;13346;13347;13348;13349;13350;13351;13352;13353;13354;13355;13356;13357;13358;13359;13360;13361;13362;13363;13364;13365;13366;13367;15511;15512;15513;15514;15515;15516;15517;15518;15519;18112;20422;20423;20424;20425;20426;20427;20428;20429;20430;20431;24068;24069;24070…	111	53	65	111	Solyc01g112000.1.1	Solyc01g112000.1.1	9	9	9	>Solyc01g112000.1.1 genomic_reference:SL2.31ch01 evidence_code:10F1H1E1IEG gene_region:89897078-89898458 functional_description:Expansin-like protein (AHRD V1 ***- A7X331_SOLLC); contains Interpro domain(s) IPR007112 Expansin 45, endoglucanase-like IPR	1	9	9	9	8	8	9	7	4	5	6	6	8	9	9	9	8	8	9	9	8	8	9	7	4	5	6	6	8	9	9	9	8	8	9
161	627;1620;1793;2611	711;1839;2029;3007	12713;12714;12715;12716;12717;12718;12719;12720;12721;12722;12723;12724;12725;12726;12727;12728;12729;12730;12731;12732;12733;12734;32149;32150;32151;32152;32153;32154;32155;32156;32157;32158;32159;32160;32161;35447;35448;35449;35450;35451;35452;35453;35454;35455;35456;35457;35458;35459;35460;35461;35462;52024;52025;52026;52027;52028;52029;52030;52031;52032;52033;52034;52035;52036;52037;52038	4714;4715;4716;4717;4718;12156;12157;12158;12159;13313;13314;13315;13316;13317;13318;13319;13320;19358					Solyc01g112080.1.1	Solyc01g112080.1.1	4	4	4	>Solyc01g112080.1.1 genomic_reference:SL2.31ch01 evidence_code:10F0H1E1IEG gene_region:89951838-89953138 functional_description:LysM-domain GPI-anchored protein (AHRD V1 **-- Q4VVD8_ORYSJ); contains Interpro domain(s) IPR002482 Peptidoglycan-binding Lys	1	4	4	4	3	4	3	4	4	4	4	4	4	3	4	4	4	4	4	3	3	4	3	4	4	4	4	4	4	3	4	4	4	4	4
162	182;1508;2297	208;1712;2656	3766;3767;3768;3769;3770;3771;3772;29685;29686;29687;29688;29689;29690;29691;29692;29693;29694;29695;29696;29697;29698;46107;46108;46109;46110;46111;46112;46113	1330;1331;11207;11208;17258					Solyc02g022850.1.1	Solyc02g022850.1.1	3	3	3	>Solyc02g022850.1.1 genomic_reference:SL2.31ch02 evidence_code:10F0H1E1IEG gene_region:14915995-14917620 functional_description:FAD-binding domain-containing protein (AHRD V1 **-- D7MFH8_ARALY); contains Interpro domain(s) IPR006094 FAD linked oxidase,	1	3	3	3	3	1	3	2	1	0	0	1	2	2	3	1	1	3	2	3	3	1	3	2	1	0	0	1	2	2	3	1	1	3	2
163	1477;1575;1833;2004;2384;3396;3434	1679;1791;2076;2291;2750;3918;3961	29263;29264;29265;29266;29267;29268;29269;29270;29271;29272;29273;29274;31386;31387;31388;31389;31390;31391;31392;31393;31394;31395;31396;31397;31398;31399;31400;31401;36255;36256;36257;36258;36259;36260;36261;36262;36263;36264;40070;40071;40072;40073;40074;40075;40076;40077;40078;40079;40080;40081;40082;40083;47538;47539;47540;47541;47542;47543;47544;47545;47546;47547;47548;68025;68026;68027;680…	11067;11068;11900;11901;11902;11903;11904;13651;13652;13653;13654;13655;13656;14973;14974;14975;17724;25417;25418;25720;25721					Solyc02g024050.1.1	Solyc02g024050.1.1	7	7	7	>Solyc02g024050.1.1 genomic_reference:SL2.31ch02 evidence_code:10F1H1E1IEG gene_region:15568290-15573546 functional_description:Ferredoxin--NADP reductase (AHRD V1 ***- B9SB31_RICCO); contains Interpro domain(s) IPR012146 Ferredoxin--NADP reductase	1	7	7	7	7	5	5	4	5	3	2	4	7	7	7	4	4	5	5	6	7	5	5	4	5	3	2	4	7	7	7	4	4	5	5
164	950;2028;2113;2275;2304;2305;2456;2784;2785;2821;3317;3357	1074;2322;2436;2634;2664;2665;2830;3211;3212;3213;3258;3259;3827;3874	18599;18600;18601;18602;18603;18604;18605;18606;18607;18608;18609;18610;18611;18612;18613;18614;18615;18616;18617;18618;18619;40644;40645;40646;40647;40648;40649;40650;40651;40652;40653;40654;40655;42408;42409;42410;42411;42412;42413;42414;42415;42416;42417;42418;42419;45767;45768;45769;45770;45771;45772;45773;45774;45775;45776;45777;45778;45779;45780;45781;46188;46189;46190;46191;46192;46193;461…	6857;6858;6859;6860;6861;15150;15151;15152;15153;15154;15155;15156;15748;15749;17141;17142;17143;17144;17145;17146;17147;17282;17283;17284;17285;17286;17287;17288;17289;17290;17291;17292;17293;17294;17295;17296;17297;17298;18184;18185;18186;18187;18188;18189;18190;18191;18192;18193;18194;20751;20752;20753;20754;20755;20756;20757;20758;20759;20760;20761;20762;20763;20764;21112;21113;21114;21115;21…	112	54	71	179	Solyc02g061770.1.1	Solyc02g061770.1.1	12	12	12	>Solyc02g061770.1.1 genomic_reference:SL2.31ch02 evidence_code:10F1H1E1IEG gene_region:27867174-27868748 functional_description:Endochitinase (Chitinase) (AHRD V1 **** Q43184_SOLTU); contains Interpro domain(s) IPR000726 Glycoside hydrolase, family 19,	1	12	12	12	9	9	11	12	10	12	12	12	10	11	8	12	12	12	12	12	9	9	11	12	10	12	12	12	10	11	8	12	12	12	12
165	2260;2261	2619;2620	45500;45501	17023;17024					Solyc02g061820.1.1	Solyc02g061820.1.1	2	2	2	>Solyc02g061820.1.1 genomic_reference:SL2.31ch02 evidence_code:10F0H1E1IEG gene_region:27922592-27926613 functional_description:Ankyrin repeat domain 1 (AHRD V1 *--- B5AZT4_CRIGR); contains Interpro domain(s) IPR002110 Ankyrin	1	2	2	2	0	0	0	0	0	0	0	0	0	0	0	0	0	0	2	0	0	0	0	0	0	0	0	0	0	0	0	0	0	0	2
166	515;1280;1547;2773	583;1451;1761;3198	10552;10553;10554;10555;10556;10557;10558;10559;10560;10561;10562;10563;25155;25156;25157;25158;30905;30906;30907;30908;30909;30910;30911;30912;30913;30914;30915;30916;30917;30918;55462;55463;55464	3920;3921;9483;11729;11730;11731;11732;20651					Solyc02g063070.1.1	Solyc02g063070.1.1	4	4	1	>Solyc02g063070.1.1 genomic_reference:SL2.31ch02 evidence_code:10F1H1E1IEG gene_region:29691928-29696785 functional_description:14-3-3 protein beta/alpha-1 (AHRD V1 **-- 143B1_DANRE); contains Interpro domain(s) IPR000308 14-3-3 protein	1	4	4	1	3	0	1	0	2	1	0	1	3	3	4	3	1	1	2	2	3	0	1	0	2	1	0	1	3	3	4	3	1	1	2
167	1497	1700	29523;29524;29525;29526;29527;29528;29529;29530;29531;29532;29533	11162;11163					Solyc02g063150.1.1;Solyc02g085950.1.1;Solyc03g034220.1.1	Solyc02g063150.1.1;Solyc02g085950.1.1;Solyc03g034220.1.1	1;1;1	1;1;1	1;1;1	>Solyc02g063150.1.1 genomic_reference:SL2.31ch02 evidence_code:10F1H1E1IEG gene_region:29802188-29802925 functional_description:Ribulose bisphosphate carboxylase small chain (AHRD V1 ***- Q84QE5_TOBAC); contains Interpro domain(s) IPR000894 Ribulose bis	3	1	1	1	1	0	1	1	0	1	0	1	1	1	1	1	0	0	0	1	1	0	1	1	0	1	0	1	1	1	1	1	0	0	0
168	364;557;807;887;925;990;1395;1467;1929;1998;2024;2069;2641;2727;2842;2845;2850;3067	420;632;913;1003;1047;1117;1580;1666;2184;2284;2317;2318;2379;2380;2381;3041;3146;3282;3285;3286;3291;3542	7826;7827;7828;7829;7830;7831;7832;7833;7834;7835;7836;7837;7838;7839;7840;7841;7842;7843;7844;11358;11359;11360;11361;11362;11363;11364;11365;11366;11367;11368;11369;11370;11371;11372;11373;11374;11375;11376;11377;11378;11379;11380;11381;11382;11383;11384;11385;11386;11387;11388;11389;11390;11391;16030;16031;16032;16033;16034;16035;16036;16037;16038;16039;16040;16041;16042;17482;17483;17484;1748…	2933;2934;2935;2936;2937;2938;2939;2940;2941;2942;2943;2944;4280;4281;4282;4283;4284;4285;4286;4287;4288;5903;5904;5905;5906;5907;5908;5909;5910;5911;6454;6455;6456;6457;6458;6459;6460;6461;6462;6463;6464;6465;6466;6467;6715;6716;6717;7095;7096;7097;7098;7099;7100;7101;7102;7103;7104;7105;7106;7107;7108;7109;7110;7111;10281;10282;11004;11005;11006;11007;11008;11009;11010;11011;11012;11013;11014;1…	113;114;115;116		85;208;255;257		Solyc02g064970.1.1	Solyc02g064970.1.1	18	18	16	>Solyc02g064970.1.1 genomic_reference:SL2.31ch02 evidence_code:10F0H1E1IEG gene_region:30672665-30674436 functional_description:Peroxidase (AHRD V1 **** Q43499_SOLLC); contains Interpro domain(s) IPR002016 Haem peroxidase, plant/fungal/bacterial	1	18	18	16	17	14	16	15	15	14	13	14	16	18	18	18	16	17	17	17	17	14	16	15	15	14	13	14	16	18	18	18	16	17	17
169	27;306;865;1922;2524;2599;3399	32;353;978;2177;2914;2915;2995;3921	589;590;591;592;593;594;595;596;597;598;599;600;601;602;603;604;605;606;607;608;609;610;611;612;613;614;615;616;617;618;619;620;6533;6534;6535;6536;6537;6538;6539;6540;6541;17109;17110;17111;17112;38093;50460;50461;50462;50463;50464;50465;50466;50467;50468;50469;50470;50471;50472;50473;50474;50475;50476;50477;50478;50479;50480;50481;50482;50483;50484;50485;50486;50487;50488;50489;50490;50491;5177…	177;178;179;180;181;182;183;184;185;186;187;188;189;190;191;192;2462;6335;14289;18733;18734;18735;18736;18737;18738;18739;18740;18741;18742;18743;18744;18745;18746;19255;19256;19257;19258;19259;19260;19261;19262;19263;19264;19265;19266;19267;25439;25440;25441;25442;25443;25444;25445;25446;25447;25448;25449;25450;25451		55		66	Solyc02g065470.1.1	Solyc02g065470.1.1	7	7	7	>Solyc02g065470.1.1 genomic_reference:SL2.31ch02 evidence_code:10F1H1E1IEG gene_region:31197958-31198500 functional_description:Pathogenesis-related protein (AHRD V1 ***- B3TLW3_ELAGV); contains Interpro domain(s) IPR001283 Allergen V5/Tpx-1 related	1	7	7	7	5	6	5	7	5	4	4	5	5	5	5	5	4	4	5	4	5	6	5	7	5	4	4	5	5	5	5	5	4	4	5
170	2187	2534	44019;44020;44021;44022;44023;44024;44025;44026;44027	16413	117		110		Solyc02g068030.1.1	Solyc02g068030.1.1	1	1	1	>Solyc02g068030.1.1 genomic_reference:SL2.31ch02 evidence_code:10F0H0E1IEG gene_region:32660927-32661769 functional_description:Unknown Protein (AHRD V1)	1	1	1	1	1	1	1	0	0	1	0	0	1	1	1	0	1	1	0	0	1	1	1	0	0	1	0	0	1	1	1	0	1	1	0
171	1230	1399	24292;24293	9193;9194	118		272		Solyc02g069090.1.1	Solyc02g069090.1.1	1	1	1	>Solyc02g069090.1.1 genomic_reference:SL2.31ch02 evidence_code:10F1H1E1IEG gene_region:33631358-33635677 functional_description:Cathepsin B (AHRD V1 ***- Q1HER6_NICBE); contains Interpro domain(s) IPR015643 Peptidase C1A, cathepsin B	1	1	1	1	0	0	0	0	0	0	0	0	1	0	1	0	0	0	0	0	0	0	0	0	0	0	0	0	1	0	1	0	0	0	0
172	838;2435;2744	947;2805;3163	16549;16550;16551;16552;16553;16554;16555;16556;16557;16558;16559;16560;16561;16562;48424;48425;48426;48427;48428;48429;48430;48431;48432;48433;48434;48435;48436;48437;48438;48439;54842	6128;6129;6130;6131;6132;18019;18020;20438					Solyc02g069630.1.1;Solyc02g030130.1.1	Solyc02g069630.1.1	3;1	3;1	3;1	>Solyc02g069630.1.1 genomic_reference:SL2.31ch02 evidence_code:10F0H1E0IEG gene_region:34042987-34049964 functional_description:Subtilisin-like serine protease (AHRD V1 **-* Q948Q4_ARATH); contains Interpro domain(s) IPR015500 Peptidase S8, subtilisin-r	2	3	3	3	2	2	2	2	2	1	1	2	2	2	2	2	2	2	3	2	2	2	2	2	2	1	1	2	2	2	2	2	2	2	3
173	2267;2431;3285;3299	2626;2801;3791;3805	45571;45572;45573;45574;45575;45576;45577;45578;45579;48383;48384;48385;48386;48387;66110;66111;66112;66113;66114;66115;66116;66117;66118;66119;66120;66121;66122;66123;66301;66302;66303;66304;66305;66306;66307;66308;66309;66310;66311;66312;66313;66314;66315;66316	17049;17050;18008;24750;24805;24806;24807;24808;24809					Solyc02g069670.1.1	Solyc02g069670.1.1	4	3	3	>Solyc02g069670.1.1 genomic_reference:SL2.31ch02 evidence_code:10F0H1E1IEG gene_region:34089568-34094214 functional_description:Alpha-glucosidase 1 (AHRD V1 **** O22444_ARATH); contains Interpro domain(s) IPR000322 Glycoside hydrolase, family 31	1	4	3	3	4	2	4	3	2	2	1	3	4	4	4	2	2	2	2	3	3	1	3	2	1	1	0	2	3	3	3	1	1	1	1
174	577;754;1667;2365;2994	655;850;1890;2731;3458	11713;11714;11715;11716;11717;11718;11719;11720;11721;11722;11723;11724;11725;11726;14782;14783;14784;14785;14786;14787;14788;32969;32970;32971;32972;32973;32974;32975;32976;32977;47254;47255;47256;47257;47258;47259;47260;47261;47262;47263;47264;47265;47266;47267;47268;47269;47270;47271;47272;47273;47274;47275;47276;60076;60077;60078;60079;60080;60081;60082	4373;4374;4375;5427;12437;12438;12439;17657;17658;17659;17660;17661;17662;17663;17664;17665;17666;17667;17668;22457;22458	119		317		Solyc02g070070.1.1	Solyc02g070070.1.1	5	3	3	>Solyc02g070070.1.1 genomic_reference:SL2.31ch02 evidence_code:10F0H1E0IEG gene_region:34481958-34483553 functional_description:FAD-binding domain-containing protein (AHRD V1 **-- D7KFP2_ARALY); contains Interpro domain(s) IPR006094 FAD linked oxidase,	1	5	3	3	5	4	3	2	2	1	1	1	5	5	5	2	5	3	1	5	3	3	1	0	0	0	0	0	3	3	3	0	3	1	0
175	317;3327	369;3837	6925;6926;6927;6928;6929;6930;6931;6932;6933;66802;66803;66804;66805;66806;66807;66808;66809;66810;66811;66812	2588;24979					Solyc02g076830.1.1;Solyc07g062480.1.1	Solyc02g076830.1.1;Solyc07g062480.1.1	2;1	1;0	1;0	>Solyc02g076830.1.1 genomic_reference:SL2.31ch02 evidence_code:10F0H1E1IEG gene_region:36525816-36527126 functional_description:S-locus-specific glycoprotein (Fragment) (AHRD V1 **-- Q84V84_CICIN); contains Interpro domain(s) IPR001480 Curculin-like (ma	2	2	1	1	1	2	2	1	0	0	1	2	1	0	1	2	1	2	2	2	0	1	1	0	0	0	1	1	0	0	0	1	1	1	1
176	500;665;666;1591;1592;2771	565;753;754;1807;1808;3196	10249;10250;10251;10252;10253;10254;10255;10256;10257;10258;10259;10260;10261;10262;10263;10264;13378;13379;13380;13381;13382;13383;13384;13385;13386;13387;13388;13389;13390;13391;13392;13393;13394;13395;13396;13397;13398;13399;13400;13401;13402;31599;31600;31601;31602;31603;31604;31605;31606;31607;31608;31609;31610;31611;31612;31613;31614;31615;31616;31617;31618;31619;31620;31621;31622;31623;316…	3819;3820;3821;3822;3823;3824;3825;3826;3827;4952;4953;4954;4955;4956;4957;4958;4959;4960;4961;4962;4963;4964;4965;4966;4967;4968;4969;4970;11970;11971;11972;11973;11974;11975;11976;11977;11978;11979;11980;11981;20632;20633;20634;20635;20636;20637;20638;20639;20640;20641;20642;20643;20644					Solyc02g076980.1.1	Solyc02g076980.1.1	6	6	6	>Solyc02g076980.1.1 genomic_reference:SL2.31ch02 evidence_code:10F0H1E1IEG gene_region:36644391-36645502 functional_description:Cathepsin B-like cysteine proteinase (AHRD V1 **-* CYSP_SCHMA); contains Interpro domain(s) IPR013128 Peptidase C1A, papain	1	6	6	6	4	6	5	6	6	5	5	5	5	3	4	5	6	6	6	6	4	6	5	6	6	5	5	5	5	3	4	5	6	6	6
177	544;652;1208;1593;1594;2195;2819;2836;3279;3374	618;739;1375;1809;1810;2545;3255;3256;3274;3784;3896	11132;11133;11134;11135;11136;11137;11138;11139;11140;11141;11142;11143;11144;11145;11146;11147;11148;11149;11150;11151;11152;11153;11154;11155;11156;11157;11158;11159;11160;11161;11162;11163;11164;11165;11166;11167;11168;13136;13137;13138;13139;13140;13141;23771;23772;23773;23774;23775;23776;31625;31626;31627;31628;31629;31630;31631;31632;31633;31634;31635;31636;31637;31638;31639;31640;31641;316…	4183;4184;4185;4186;4187;4188;4189;4190;4191;4192;4193;4194;4195;4196;4197;4198;4199;4200;4201;4202;4203;4204;4205;4206;4207;4862;8980;11982;11983;11984;11985;11986;11987;11988;11989;11990;11991;11992;11993;11994;11995;11996;11997;11998;11999;12000;12001;12002;12003;12004;12005;12006;16458;16459;16460;21095;21096;21097;21098;21099;21100;21101;21102;21103;21104;21105;21106;21107;21108;21212;24714;…	120		238		Solyc02g077040.1.1	Solyc02g077040.1.1	10	10	10	>Solyc02g077040.1.1 genomic_reference:SL2.31ch02 evidence_code:10F1H1E1IEG gene_region:36690895-36692308 functional_description:Cathepsin B-like cysteine proteinase 5 (AHRD V1 **-* CPR5_CAEEL); contains Interpro domain(s) IPR013128 Peptidase C1A, papain	1	10	10	10	6	5	7	9	9	9	9	7	6	5	6	10	7	7	10	9	6	5	7	9	9	9	9	7	6	5	6	10	7	7	10
178	1046;3405	1180;3928	20626;20627;20628;20629;20630;20631;20632;20633;20634;20635;20636;68192;68193;68194;68195;68196;68197;68198;68199;68200;68201;68202;68203;68204;68205;68206;68207;68208;68209;68210;68211;68212;68213;68214;68215	7695;7696;25504;25505;25506;25507					Solyc02g077080.1.1	Solyc02g077080.1.1	2	1	1	>Solyc02g077080.1.1 genomic_reference:SL2.31ch02 evidence_code:10F1H1E1IEG gene_region:36713536-36717220 functional_description:Os06g0207500 protein (Fragment) (AHRD V1 **-- Q0DDQ9_ORYSJ); contains Interpro domain(s) IPR004253 Protein of unknown functio	1	2	1	1	2	2	2	2	1	1	0	0	2	2	2	2	2	2	1	2	1	1	1	1	1	1	0	0	1	1	1	1	1	1	1
179	1157	1319	22920;22921;22922;22923;22924;22925;22926;22927;22928;22929;22930;22931;22932;22933	8648;8649					Solyc02g078040.1.1	Solyc02g078040.1.1	1	1	1	>Solyc02g078040.1.1 genomic_reference:SL2.31ch02 evidence_code:10F1H1E1IEG gene_region:37435802-37436708 functional_description:Pistil extensin like protein (Fragment) (AHRD V1 *-*- Q40552_TOBAC); contains Interpro domain(s) IPR006041 Pollen Ole e 1 all	1	1	1	1	1	1	1	1	1	1	1	1	1	0	0	1	1	1	1	1	1	1	1	1	1	1	1	1	1	0	0	1	1	1	1
180	345;1460;1991;2335;2922;2945	399;1658;2275;2697;3376;3402	7440;7441;7442;7443;7444;7445;7446;7447;7448;7449;7450;7451;7452;7453;28927;28928;28929;28930;28931;28932;28933;28934;28935;28936;28937;28938;28939;28940;28941;39906;39907;39908;39909;39910;39911;39912;39913;39914;46677;46678;46679;46680;46681;46682;46683;46684;58542;58543;58544;58545;58546;58547;58548;58549;58550;58551;58552;58553;58554;58555;58556;58955;58956;58957;58958;58959;58960;58961;58962…	2778;2779;10963;10964;10965;14917;14918;17447;21824;21825;21826;21827;21828;22023;22024;22025					Solyc02g078650.1.1	Solyc02g078650.1.1	6	6	6	>Solyc02g078650.1.1 genomic_reference:SL2.31ch02 evidence_code:10F0H1E1IEG gene_region:37896095-37898604 functional_description:Polyphenol oxidase (AHRD V1 ***- B3WFP2_TAROF); contains Interpro domain(s) IPR016213 Polyphenol oxidase, plant	1	6	6	6	4	5	5	5	6	6	5	5	5	5	4	4	3	5	5	4	4	5	5	5	6	6	5	5	5	5	4	4	3	5	5
181	1263	1434	24865;24866;24867;24868;24869;24870;24871;24872;24873;24874;24875;24876;24877;24878;24879	9355;9356;9357;9358;9359;9360;9361;9362					Solyc02g078690.1.1	Solyc02g078690.1.1	1	1	1	>Solyc02g078690.1.1 genomic_reference:SL2.31ch02 evidence_code:10F0H1E1IEG gene_region:37934253-37938854 functional_description:Serine carboxypeptidase K10B2.2 (AHRD V1 **** B6TSK4_MAIZE); contains Interpro domain(s) IPR001563 Peptidase S10, serine carb	1	1	1	1	1	1	1	1	1	1	1	1	1	1	1	1	1	1	1	0	1	1	1	1	1	1	1	1	1	1	1	1	1	1	1
182	580;1306	658;1481	11751;11752;11753;11754;11755;11756;11757;11758;11759;11760;11761;11762;11763;25595;25596;25597;25598;25599;25600;25601;25602;25603;25604	4383;9660					Solyc02g078910.1.1	Solyc02g078910.1.1	2	2	2	>Solyc02g078910.1.1 genomic_reference:SL2.31ch02 evidence_code:10F1H1E1IEG gene_region:38117086-38118844 functional_description:Endonuclease (AHRD V1 **** Q6B782_SOLTU); contains Interpro domain(s) IPR003154 S1/P1 nuclease	1	2	2	2	2	1	2	2	2	0	1	1	2	2	2	2	0	2	1	1	2	1	2	2	2	0	1	1	2	2	2	2	0	2	1
183	2673	3082	53544;53545;53546;53547;53548;53549;53550;53551;53552;53553	19914;19915;19916					Solyc02g078950.1.1	Solyc02g078950.1.1	1	1	1	>Solyc02g078950.1.1 genomic_reference:SL2.31ch02 evidence_code:10F0H1E1IEG gene_region:38136315-38142121 functional_description:Beta-galactosidase (AHRD V1 **** B9HYZ2_POPTR); contains Interpro domain(s) IPR001944 Glycoside hydrolase, family 35	1	1	1	1	1	0	1	1	1	0	0	0	1	1	1	1	0	1	0	1	1	0	1	1	1	0	0	0	1	1	1	1	0	1	0
184	278;644;1190;1434;1966	320;729;1357;1626;2233;2234	5860;5861;5862;5863;5864;5865;5866;5867;5868;5869;5870;5871;5872;5873;5874;5875;5876;5877;5878;5879;5880;5881;5882;5883;5884;5885;5886;5887;5888;5889;5890;5891;5892;5893;5894;5895;5896;5897;5898;5899;5900;5901;5902;5903;5904;5905;5906;5907;5908;5909;5910;5911;12960;12961;12962;12963;12964;12965;12966;12967;12968;12969;12970;12971;12972;12973;12974;12975;12976;12977;12978;12979;12980;12981;12982;1…	2237;2238;2239;2240;2241;2242;2243;2244;2245;2246;2247;2248;4802;4803;4804;4805;4806;4807;4808;4809;4810;4811;4812;4813;4814;4815;4816;8864;8865;8866;8867;8868;8869;8870;8871;8872;8873;8874;8875;8876;8877;8878;8879;10689;10690;10691;10692;10693;10694;10695;10696;10697;10698;10699;10700;10701;10702;10703;10704;14640;14641;14642;14643;14644;14645;14646;14647		56		336	Solyc02g079500.1.1	Solyc02g079500.1.1	5	5	4	>Solyc02g079500.1.1 genomic_reference:SL2.31ch02 evidence_code:10F0H1E1IEG gene_region:38618361-38620599 functional_description:Peroxidase (AHRD V1 **** Q50LG4_TOBAC); contains Interpro domain(s) IPR019793 Peroxidases heam-ligand binding site IPR019794	1	5	5	4	5	5	5	5	5	5	5	5	5	4	5	5	5	5	5	5	5	5	5	5	5	5	5	5	5	4	5	5	5	5	5
185	644;924;1435;1973	729;1046;1627;2245	12960;12961;12962;12963;12964;12965;12966;12967;12968;12969;12970;12971;12972;12973;12974;12975;12976;12977;12978;12979;12980;12981;12982;12983;12984;18127;18128;18129;18130;18131;18132;18133;18134;18135;18136;18137;18138;18139;18140;28257;28258;28259;28260;28261;28262;28263;28264;28265;28266;28267;28268;28269;39326;39327;39328;39329;39330	4802;4803;4804;4805;4806;4807;4808;4809;4810;4811;4812;4813;4814;4815;4816;6712;6713;6714;10705;10706;10707;10708;10709;10710;14708;14709	121		337		Solyc02g079510.1.1	Solyc02g079510.1.1	4	3	3	>Solyc02g079510.1.1 genomic_reference:SL2.31ch02 evidence_code:10F1H1E1IEG gene_region:38622730-38624942 functional_description:Peroxidase (AHRD V1 **** Q50LG4_TOBAC); contains Interpro domain(s) IPR019793 Peroxidases heam-ligand binding site IPR019794	1	4	3	3	2	3	4	4	4	2	2	2	3	2	3	3	3	3	4	4	1	2	3	3	3	1	1	1	2	1	2	2	2	2	3
186	81	91	1719;1720;1721;1722;1723;1724;1725;1726;1727;1728;1729	569;570					Solyc10g006650.1.1;Solyc02g079750.1.1	Solyc10g006650.1.1;Solyc02g079750.1.1	1;1	1;1	1;1	>Solyc10g006650.1.1 genomic_reference:SL2.31ch10 evidence_code:10F1H1E1IEG gene_region:1157751-1161816 functional_description:Flavoprotein wrbA (AHRD V1 ***- B6U724_MAIZE); contains Interpro domain(s) IPR010089 Flavoprotein WrbA ;>Solyc02g079750.1.1 ge	2	1	1	1	1	0	0	0	1	1	1	1	1	1	0	1	1	1	0	1	1	0	0	0	1	1	1	1	1	1	0	1	1	1	0
187	176;573;828;1248;3095	202;651;934;1417;3575	3666;3667;3668;3669;3670;3671;11671;11672;11673;11674;11675;11676;11677;11678;11679;11680;11681;11682;11683;16319;16320;16321;16322;16323;16324;16325;16326;16327;16328;24561;24562;24563;24564;24565;24566;24567;24568;24569;24570;24571;24572;24573;62264;62265;62266;62267;62268;62269;62270;62271;62272;62273;62274;62275	1302;4365;4366;4367;4368;4369;6014;6015;6016;9271;9272;23239;23240;23241;23242;23243					Solyc02g080220.1.1;Solyc02g080210.1.1;Solyc02g080200.1.1;Solyc05g054360.1.1;Solyc06g051960.1.1;Solyc03g123630.1.1;Solyc05g047590.1.1;Solyc06g009190.1.1;Solyc01g098940.1.1;Solyc07g064180.1.1;Solyc01g066360.1.1;Solyc01g091050.1.1;Solyc01g091060.1.1	Solyc02g080220.1.1;Solyc02g080210.1.1;Solyc02g080200.1.1	5;5;3;1;1;1;1;1;1;1;1;1;1	5;5;3;1;1;1;1;1;1;1;1;1;1	5;5;3;1;1;1;1;1;1;1;1;1;1	>Solyc02g080220.1.1 genomic_reference:SL2.31ch02 evidence_code:10F0H1E1IEG gene_region:39074988-39076759 functional_description:Pectinesterase (AHRD V1 ***- B9RXQ4_RICCO); contains Interpro domain(s) IPR000070 Pectinesterase, catalytic ;>Solyc02g080210	13	5	5	5	3	3	3	3	4	3	4	4	3	2	3	4	2	4	4	4	3	3	3	3	4	3	4	4	3	2	3	4	2	4	4
188	1694;2361	1920;2726	33486;33487;33488;33489;33490;33491;33492;33493;33494;33495;33496;33497;47189;47190;47191;47192	12597;17642;17643					Solyc02g080500.1.1	Solyc02g080500.1.1	2	2	2	>Solyc02g080500.1.1 genomic_reference:SL2.31ch02 evidence_code:10F0H1E1IEG gene_region:39278215-39286443 functional_description:Uncharacterized GPI-anchored protein At1g61900 (AHRD V1 ***- UGPI6_ARATH)	1	2	2	2	1	1	1	1	1	1	1	0	1	1	1	1	1	1	2	1	1	1	1	1	1	1	1	0	1	1	1	1	1	1	2
189	481;3262	545;3765	9883;9884;9885;9886;9887;9888;9889;9890;9891;9892;9893;65692;65693;65694;65695;65696;65697;65698;65699;65700;65701;65702;65703;65704;65705;65706;65707	3661;3662;24623;24624;24625					Solyc02g080630.1.1	Solyc02g080630.1.1	2	2	2	>Solyc02g080630.1.1 genomic_reference:SL2.31ch02 evidence_code:10F0H1E1IEG gene_region:39393072-39397989 functional_description:Lactoylglutathione lyase (AHRD V1 ***- D2D330_GOSHI); contains Interpro domain(s) IPR004361 Glyoxalase I	1	2	2	2	2	1	1	2	2	2	2	2	2	1	2	2	1	2	1	2	2	1	1	2	2	2	2	2	2	1	2	2	1	2	1
190	1279;3203	1450;3695	25154;64506;64507;64508;64509;64510;64511;64512;64513;64514;64515;64516;64517;64518;64519;64520;64521	9482;24194;24195					Solyc02g081190.1.1;Solyc07g049530.1.1;Solyc07g049550.1.1;Solyc02g036350.1.1;Solyc12g005940.1.1	Solyc02g081190.1.1;Solyc07g049530.1.1;Solyc07g049550.1.1;Solyc02g036350.1.1;Solyc12g005940.1.1	2;1;1;1;1	2;1;1;1;1	2;1;1;1;1	>Solyc02g081190.1.1 genomic_reference:SL2.31ch02 evidence_code:10F1H1E1IEG gene_region:39828975-39830346 functional_description:1-aminocyclopropane-1-carboxylate oxidase (AHRD V1 ***- Q9ZWP2_SOLLC); contains Interpro domain(s) IPR005123 Oxoglutarate and	5	2	2	2	1	1	1	1	1	1	1	2	1	1	1	1	1	1	1	1	1	1	1	1	1	1	1	2	1	1	1	1	1	1	1
191	930;1467	1053;1666	18286;18287;18288;18289;18290;18291;18292;18293;29049;29050;29051;29052;29053;29054;29055;29056;29057;29058;29059;29060;29061;29062;29063;29064;29065;29066;29067;29068;29069;29070;29071;29072;29073;29074;29075;29076;29077;29078;29079	6757;6758;6759;11004;11005;11006;11007;11008;11009;11010;11011;11012;11013;11014;11015					Solyc02g082090.1.1	Solyc02g082090.1.1	2	1	1	>Solyc02g082090.1.1 genomic_reference:SL2.31ch02 evidence_code:10F0H1E1IEG gene_region:40391378-40393360 functional_description:Peroxidase (AHRD V1 **** Q5W5I3_PICAB); contains Interpro domain(s) IPR002016 Haem peroxidase, plant/fungal/bacterial	1	2	1	1	2	2	1	2	1	1	1	2	2	2	2	1	1	2	1	1	1	1	0	1	0	0	0	1	1	1	1	0	0	1	0
192	105;530;614;625;1084;2136;2328;2329;2455;2786;3180;3355	121;122;599;600;601;602;696;708;709;1225;1226;2469;2470;2690;2691;2826;2827;2828;2829;3214;3215;3669;3670;3671;3870;3871;3872	2391;2392;2393;2394;2395;2396;2397;2398;2399;2400;2401;2402;2403;2404;2405;2406;2407;2408;2409;2410;2411;2412;2413;2414;2415;2416;2417;2418;2419;2420;2421;2422;2423;2424;2425;2426;2427;2428;2429;2430;2431;2432;2433;2434;2435;2436;2437;2438;2439;10796;10797;10798;10799;10800;10801;10802;10803;10804;10805;10806;10807;10808;10809;10810;10811;10812;10813;10814;10815;10816;10817;10818;10819;10820;1082…	820;821;822;823;824;825;826;827;828;829;830;831;832;833;834;835;836;837;838;4031;4032;4033;4034;4035;4036;4037;4038;4039;4040;4041;4042;4043;4044;4045;4046;4047;4048;4049;4050;4051;4052;4053;4054;4055;4056;4057;4058;4059;4060;4061;4062;4063;4064;4065;4066;4067;4068;4069;4070;4071;4072;4073;4074;4075;4076;4077;4078;4079;4080;4081;4082;4083;4084;4085;4086;4087;4088;4089;4090;4091;4609;4610;4611;461…	122;123;124;125;126;127;414	57;58;59;60	44;45;94;130;136;207;245	39;167;214;233	Solyc02g082920.1.1	Solyc02g082920.1.1	12	12	12	>Solyc02g082920.1.1 genomic_reference:SL2.31ch02 evidence_code:10F1H1E1IEG gene_region:41129055-41129950 functional_description:Endochitinase (Chitinase) (AHRD V1 **** Q43184_SOLTU); contains Interpro domain(s) IPR000726 Glycoside hydrolase, family 19,	1	12	12	12	12	12	10	12	12	12	12	12	12	12	11	12	11	12	12	12	12	12	10	12	12	12	12	12	12	12	11	12	11	12	12
193	606;615;949;1083;1103;2031;2352;2353;2457;2783;3358	686;687;688;697;1073;1224;1254;2326;2715;2716;2717;2718;2831;3210;3875	12227;12228;12229;12230;12231;12232;12233;12234;12235;12236;12237;12238;12239;12240;12241;12242;12243;12244;12245;12246;12247;12248;12249;12250;12251;12252;12253;12254;12255;12256;12257;12258;12259;12260;12261;12262;12263;12264;12265;12266;12267;12268;12269;12270;12271;12272;12424;12425;12426;12427;12428;12429;12430;12431;12432;12433;12434;12435;12436;12437;12438;12439;12440;12441;12442;12443;124…	4561;4562;4563;4564;4565;4566;4567;4568;4569;4570;4571;4572;4573;4574;4575;4576;4577;4578;4579;4622;4623;4624;4625;4626;4627;4628;4629;4630;4631;4632;4633;6856;8034;8035;8036;8037;8219;8220;8221;8222;8223;8224;8225;8226;8227;8228;8229;8230;8231;8232;15166;15167;15168;15169;15170;17539;17540;17541;17542;17543;17544;17545;17546;17547;17548;17549;17550;17551;17552;17553;17554;17555;17556;17557;17558…	128	61	201	109	Solyc02g082930.1.1	Solyc02g082930.1.1	11	11	11	>Solyc02g082930.1.1 genomic_reference:SL2.31ch02 evidence_code:10F1H1E1IEG gene_region:41132438-41133540 functional_description:Endochitinase (Chitinase) (AHRD V1 **** Q43184_SOLTU); contains Interpro domain(s) IPR016283 Glycoside hydrolase, family 19	1	11	11	11	11	9	10	10	11	9	11	9	11	11	11	9	10	11	11	10	11	9	10	10	11	9	11	9	11	11	11	9	10	11	11
194	228;983;2557;2558;2597;3151	262;263;1110;2950;2951;2993;3634	4653;4654;4655;4656;4657;4658;4659;4660;4661;4662;4663;4664;4665;4666;4667;4668;4669;4670;4671;4672;4673;19170;19171;19172;19173;19174;19175;19176;19177;19178;19179;19180;19181;19182;19183;19184;19185;19186;51064;51065;51066;51067;51068;51069;51070;51071;51072;51073;51074;51075;51076;51077;51078;51079;51080;51081;51082;51083;51084;51085;51086;51087;51088;51089;51090;51091;51092;51093;51094;51095;…	1693;1694;1695;1696;1697;1698;1699;1700;1701;1702;1703;1704;7066;7067;7068;7069;18974;18975;18976;18977;18978;19241;19242;19243;19244;19245;19246;19247;19248;19249;23629;23630;23631;23632;23633;23634;23635;23636;23637;23638;23639	129		459		Solyc02g083460.1.1	Solyc02g083460.1.1	6	6	6	>Solyc02g083460.1.1 genomic_reference:SL2.31ch02 evidence_code:10F1H1E1IEG gene_region:41436774-41440487 functional_description:Aspartyl protease family protein (AHRD V1 **-- D7LAA8_ARALY); contains Interpro domain(s) IPR001461 Peptidase A1	1	6	6	6	5	6	6	6	5	5	3	4	5	5	5	6	6	6	6	6	5	6	6	6	5	5	3	4	5	5	5	6	6	6	6
195	2759	3182	55178;55179;55180	20555					Solyc02g083590.1.1	Solyc02g083590.1.1	1	1	1	>Solyc02g083590.1.1 genomic_reference:SL2.31ch02 evidence_code:10F1H1E1IEG gene_region:41516250-41520906 functional_description:Dehydroquinate synthase (AHRD V1 ***- Q8RU74_SOLLC); contains Interpro domain(s) IPR016037 3-dehydroquinate synthase AroB, su	1	1	1	1	0	0	0	0	1	1	0	1	0	0	0	0	0	0	0	0	0	0	0	0	1	1	0	1	0	0	0	0	0	0	0
196	297;1347	343;1526	6417;6418;6419;6420;6421;6422;6423;6424;6425;26307;26308;26309;26310;26311;26312;26313;26314;26315;26316	2425;9912;9913;9914					Solyc02g083760.1.1	Solyc02g083760.1.1	2	2	2	>Solyc02g083760.1.1 genomic_reference:SL2.31ch02 evidence_code:10F0H1E1IEG gene_region:41620558-41621930 functional_description:Thaumatin-like protein (AHRD V1 ***- Q9STX6_ARATH); contains Interpro domain(s) IPR001938 Thaumatin, pathogenesis-related	1	2	2	2	2	0	2	0	0	1	0	1	2	2	2	2	1	1	1	2	2	0	2	0	0	1	0	1	2	2	2	2	1	1	1
197	2528	2919	50538;50539;50540;50541	18755;18756					Solyc02g083790.1.1	Solyc02g083790.1.1	1	1	1	>Solyc02g083790.1.1 genomic_reference:SL2.31ch02 evidence_code:10F0H1E0IEG gene_region:41639619-41641199 functional_description:Thaumatin-like protein (AHRD V1 ***- Q9ZQY9_ARATH); contains Interpro domain(s) IPR001938 Thaumatin, pathogenesis-related	1	1	1	1	0	0	0	0	0	0	0	0	0	0	0	1	1	0	1	1	0	0	0	0	0	0	0	0	0	0	0	1	1	0	1
198	1060;1951	1198;2214	20988;20989;20990;20991;20992;20993;20994;20995;20996;20997;20998;20999;38851;38852;38853;38854;38855;38856;38857;38858;38859;38860;38861	7817;14566					Solyc02g083810.1.1	Solyc02g083810.1.1	2	2	2	>Solyc02g083810.1.1 genomic_reference:SL2.31ch02 evidence_code:10F0H1E1IEG gene_region:41647175-41649934 functional_description:Ferredoxin--NADP reductase (AHRD V1 ***- D7MN04_ARALY); contains Interpro domain(s) IPR012146 Ferredoxin--NADP reductase	1	2	2	2	2	1	2	1	2	2	2	2	2	1	2	1	0	0	2	1	2	1	2	1	2	2	2	2	2	1	2	1	0	0	2
199	518;582;728;886;926;1020;1462;1822;1979;2317;2499;2559;2560;2678	586;660;822;1002;1048;1152;1660;2062;2256;2257;2677;2888;2952;2953;3087	10594;10595;10596;10597;10598;10599;10600;10601;10602;10603;10604;10605;10606;10607;10608;11787;11788;11789;11790;11791;11792;11793;11794;11795;11796;11797;11798;11799;11800;11801;11802;11803;11804;11805;11806;11807;11808;11809;11810;11811;11812;11813;11814;11815;14397;14398;14399;14400;14401;14402;14403;14404;14405;14406;14407;14408;14409;14410;17472;17473;17474;17475;17476;17477;17478;17479;174…	3937;3938;3939;3940;3941;3942;3943;3944;4397;4398;4399;4400;4401;4402;4403;4404;4405;4406;4407;4408;5312;5313;5314;5315;5316;6449;6450;6451;6452;6453;6718;6719;6720;7538;7539;7540;7541;7542;7543;7544;10967;10968;10969;10970;10971;10972;10973;10974;10975;10976;13567;13568;13569;14812;14813;14814;14815;14816;14817;14818;14819;14820;17334;17335;17336;17337;17338;17339;17340;18605;18606;18607;18608;1…		62		309	Solyc02g084780.1.1;Solyc02g062510.1.1;Solyc11g018550.1.1;Solyc12g017660.1.1	Solyc02g084780.1.1	14;4;1;1	14;4;1;1	2;0;0;0	>Solyc02g084780.1.1 genomic_reference:SL2.31ch02 evidence_code:10F1H1E1IEG gene_region:42453045-42454559 functional_description:Peroxidase (AHRD V1 ***- Q0ZA68_9ROSI); contains Interpro domain(s) IPR002016 Haem peroxidase, plant/fungal/bacterial	4	14	14	2	12	13	13	13	9	6	10	6	12	14	14	7	12	13	14	13	12	13	13	13	9	6	10	6	12	14	14	7	12	13	14
200	517;582;728;885;926;1020;1462;1821;1979;2316;2389;2440;2559;2560	585;660;822;1001;1048;1152;1660;2061;2256;2257;2676;2755;2756;2810;2952;2953	10578;10579;10580;10581;10582;10583;10584;10585;10586;10587;10588;10589;10590;10591;10592;10593;11787;11788;11789;11790;11791;11792;11793;11794;11795;11796;11797;11798;11799;11800;11801;11802;11803;11804;11805;11806;11807;11808;11809;11810;11811;11812;11813;11814;11815;14397;14398;14399;14400;14401;14402;14403;14404;14405;14406;14407;14408;14409;14410;17460;17461;17462;17463;17464;17465;17466;174…	3926;3927;3928;3929;3930;3931;3932;3933;3934;3935;3936;4397;4398;4399;4400;4401;4402;4403;4404;4405;4406;4407;4408;5312;5313;5314;5315;5316;6446;6447;6448;6718;6719;6720;7538;7539;7540;7541;7542;7543;7544;10967;10968;10969;10970;10971;10972;10973;10974;10975;10976;13560;13561;13562;13563;13564;13565;13566;14812;14813;14814;14815;14816;14817;14818;14819;14820;17332;17333;17733;17734;17735;17736;17…	130;131;132	62	87;294;295	309	Solyc02g084790.1.1	Solyc02g084790.1.1	14	6	4	>Solyc02g084790.1.1 genomic_reference:SL2.31ch02 evidence_code:10F1H1E1IEG gene_region:42458934-42460398 functional_description:Peroxidase (AHRD V1 ***- Q0ZA68_9ROSI); contains Interpro domain(s) IPR002016 Haem peroxidase, plant/fungal/bacterial	1	14	6	4	12	12	14	13	9	5	12	9	12	14	14	8	12	13	14	13	5	5	6	6	2	1	5	4	6	6	6	3	6	6	6
201	517;582;728;917;1020;1462;2317;2389;2559;2560;2678	585;660;822;1039;1152;1660;2677;2755;2756;2952;2953;3087	10578;10579;10580;10581;10582;10583;10584;10585;10586;10587;10588;10589;10590;10591;10592;10593;11787;11788;11789;11790;11791;11792;11793;11794;11795;11796;11797;11798;11799;11800;11801;11802;11803;11804;11805;11806;11807;11808;11809;11810;11811;11812;11813;11814;11815;14397;14398;14399;14400;14401;14402;14403;14404;14405;14406;14407;14408;14409;14410;18016;18017;18018;18019;18020;18021;18022;201…	3926;3927;3928;3929;3930;3931;3932;3933;3934;3935;3936;4397;4398;4399;4400;4401;4402;4403;4404;4405;4406;4407;4408;5312;5313;5314;5315;5316;6661;7538;7539;7540;7541;7542;7543;7544;10967;10968;10969;10970;10971;10972;10973;10974;10975;10976;17334;17335;17336;17337;17338;17339;17340;17733;17734;17735;17736;17737;18979;18980;18981;18982;18983;18984;18985;18986;18987;18988;18989;18990;18991;18992;189…	131;132		235;236		Solyc02g084800.1.1	Solyc02g084800.1.1	11	1	1	>Solyc02g084800.1.1 genomic_reference:SL2.31ch02 evidence_code:10F0H1E0IEG gene_region:42466658-42467802 functional_description:Peroxidase (AHRD V1 ***- Q0ZA68_9ROSI); contains Interpro domain(s) IPR002016 Haem peroxidase, plant/fungal/bacterial	1	11	1	1	11	10	10	10	7	6	8	5	10	11	11	5	9	11	10	9	1	1	0	0	0	0	0	0	1	1	1	0	1	1	0
202	1661	1884	32899;32900;32901;32902;32903;32904;32905;32906;32907;32908;32909;32910	12405;12406					Solyc02g085730.1.1	Solyc02g085730.1.1	1	1	1	>Solyc02g085730.1.1 genomic_reference:SL2.31ch02 evidence_code:10F1H1E1IEG gene_region:43110008-43110911 functional_description:Allene oxide cyclase (AHRD V1 **** Q9LEG5_SOLLC); contains Interpro domain(s) IPR009410 Allene oxide cyclase	1	1	1	1	1	0	1	1	1	0	0	1	1	1	1	1	1	0	1	1	1	0	1	1	1	0	0	1	1	1	1	1	1	0	1
203	285;475;623;947;1056;1128;1212;1213;1214;1841;1948;2190;2236;2240;2555;2861;3028;3218;3373;3413	327;538;539;705;706;1071;1192;1284;1285;1380;1381;1382;1383;2086;2087;2206;2207;2208;2209;2210;2537;2538;2590;2591;2595;2596;2948;3303;3304;3497;3498;3499;3711;3895;3936;3937	6024;6025;6026;6027;6028;6029;6030;6031;6032;6033;6034;6035;6036;6037;6038;6039;6040;6041;6042;9812;9813;9814;9815;9816;9817;9818;12542;12543;12544;12545;12546;12547;12548;12549;12550;12551;12552;12553;12554;12555;12556;12557;12558;12559;12560;12561;12562;12563;12564;12565;12566;12567;12568;12569;12570;12571;12572;12573;12574;12575;12576;12577;12578;12579;12580;12581;12582;12583;12584;12585;12586…	2278;2279;2280;2281;2282;2283;2284;2285;2286;2287;2288;2289;2290;2291;3635;3636;3637;4654;4655;4656;4657;4658;4659;4660;4661;4662;4663;4664;4665;4666;6838;6839;6840;6841;6842;6843;6844;6845;7771;7772;7773;8408;8409;8410;8411;8412;8413;8414;8415;8416;8417;8418;8419;8420;8421;8422;8423;8424;8425;8426;8427;8428;8429;8430;8431;8432;8433;8434;8435;8436;8437;8438;8439;8440;8441;8442;8443;8444;8445;8446…	133;134;135;136;137;138;139;140;141;142;143;144;415	63;64	54;59;75;90;101;102;109;127;147;218;293;297;337	42;314	Solyc02g086700.1.1	Solyc02g086700.1.1	20	20	20	>Solyc02g086700.1.1 genomic_reference:SL2.31ch02 evidence_code:10F0H1E0IEG gene_region:43925739-43927483 functional_description:Beta-1 3-glucanase (AHRD V1 ***- Q9SYX6_TOBAC); contains Interpro domain(s) IPR000490 Glycoside hydrolase, family 17	1	20	20	20	16	18	16	18	20	18	19	20	15	16	17	18	19	19	19	18	16	18	16	18	20	18	19	20	15	16	17	18	19	19	19
204	678;1032;1862	767;1165;2109	13563;13564;13565;13566;13567;13568;13569;13570;13571;13572;13573;13574;13575;13576;13577;13578;13579;20411;20412;20413;20414;20415;20416;36929;36930;36931;36932;36933;36934;36935;36936;36937;36938;36939	5033;5034;5035;5036;5037;7613;7614;13884;13885;13886;13887;13888;13889					Solyc02g087250.1.1	Solyc02g087250.1.1	3	3	3	>Solyc02g087250.1.1 genomic_reference:SL2.31ch02 evidence_code:10F0H1E1IEG gene_region:44274279-44285237 functional_description:Group II intron splicing factor CRS1-like (AHRD V1 *--- Q5JK63_ORYSJ); contains Interpro domain(s) IPR001890 RNA-binding, CRM	1	3	3	3	2	1	2	3	2	2	1	2	3	2	2	3	2	2	2	2	2	1	2	3	2	2	1	2	3	2	2	3	2	2	2
205	318;325;531;1356;1357;1414;1920;2099;2354;2419;2462	370;378;603;604;1538;1539;1602;2175;2421;2719;2788;2837	6934;6935;6936;6937;6938;6939;6940;6941;6942;6943;6944;6945;6946;6947;6948;6949;6950;6951;6952;6953;6954;6955;6956;6957;6958;6959;6960;6961;7098;7099;7100;7101;7102;7103;7104;7105;7106;7107;7108;7109;7110;10892;10893;10894;10895;10896;10897;10898;10899;10900;10901;10902;10903;10904;10905;10906;10907;10908;10909;10910;10911;10912;10913;10914;10915;10916;10917;10918;10919;10920;10921;10922;10923;10…	2589;2590;2591;2592;2593;2632;2633;2634;2635;2636;2637;2638;2639;2640;2641;4092;4093;4094;4095;4096;4097;4098;4099;4100;4101;4102;4103;4104;4105;4106;4107;4108;4109;4110;4111;10052;10053;10054;10380;10381;10382;14275;14276;14277;14278;14279;15637;15638;15639;15640;15641;15642;15643;15644;15645;17581;17582;17583;17584;17585;17586;17587;17588;17589;17590;17591;17592;17593;17594;17595;17934;17935;17…	145;146		61;183		Solyc02g087520.1.1	Solyc02g087520.1.1	11	11	11	>Solyc02g087520.1.1 genomic_reference:SL2.31ch02 evidence_code:10F0H1E0IEG gene_region:44511786-44513364 functional_description:Thaumatin-like protein (AHRD V1 **-- Q9FLU2_ARATH); contains Interpro domain(s) IPR001938 Thaumatin, pathogenesis-related	1	11	11	11	10	10	7	9	7	6	8	6	11	9	10	9	8	9	9	6	10	10	7	9	7	6	8	6	11	9	10	9	8	9	9
206	1185;3027;3038	1352;3496;3509	23423;23424;23425;23426;23427;23428;23429;23430;60696;60697;60698;60699;60700;60701;60702;60703;60704;61163;61164;61165;61166;61167;61168;61169;61170;61171;61172;61173;61174;61175	8838;8839;8840;8841;8842;22693;22694;22695;22696;22697;22857;22858					Solyc02g088390.1.1	Solyc02g088390.1.1	3	3	3	>Solyc02g088390.1.1 genomic_reference:SL2.31ch02 evidence_code:10F1H1E1IEG gene_region:45063427-45065755 functional_description:Blue copper-like protein (AHRD V1 *--- B8Y8A0_GOSHI); contains Interpro domain(s) IPR003245 Plastocyanin-like	1	3	3	3	3	2	2	2	0	1	1	0	3	3	3	2	1	2	2	3	3	2	2	2	0	1	1	0	3	3	3	2	1	2	2
207	39;503;504;637;694;869;1040;1541;1715;1797;2376;2690;2792;3020;3021;3201;3319;3333;3458;3472	46;568;569;722;786;982;1173;1755;1944;2033;2742;3099;3224;3488;3489;3693;3829;3844;3986;4001	936;937;938;939;940;941;942;943;944;945;10285;10286;10287;10288;10289;10290;10291;10292;10293;10294;10295;10296;10297;10298;10299;10300;10301;10302;10303;10304;10305;10306;10307;10308;10309;10310;10311;10312;10313;10314;10315;12872;12873;12874;12875;12876;12877;13791;13792;13793;13794;13795;13796;13797;13798;13799;13800;13801;13802;13803;13804;13805;13806;13807;13808;13809;13810;13811;13812;13813…	309;3832;3833;3834;3835;4777;4778;4779;5122;5123;5124;5125;5126;5127;6343;6344;6345;6346;7668;7669;7670;7671;7672;11697;11698;11699;11700;11701;11702;12732;13330;13331;13332;13333;13334;13335;13336;13337;13338;13339;17691;17692;20030;20031;20032;20865;20866;22661;22662;22663;24190;24191;24192;24938;24939;24940;24941;24942;24993;24994;24995;24996;24997;24998;25817;25818;25819;25886;25887;25888;258…					Solyc02g088820.1.1	Solyc02g088820.1.1	20	20	20	>Solyc02g088820.1.1 genomic_reference:SL2.31ch02 evidence_code:10F0H1E1IEG gene_region:45353339-45358274 functional_description:Serine carboxypeptidase K10B2.2 (AHRD V1 **** B6TSK4_MAIZE); contains Interpro domain(s) IPR001563 Peptidase S10, serine carb	1	20	20	20	3	17	17	17	12	8	10	11	8	8	15	19	16	19	18	19	3	17	17	17	12	8	10	11	8	8	15	19	16	19	18
208	46;559;589;729;1078;1191;1386;1464;1518;1519;1990;2155;2417;2729;2730	54;634;668;669;823;1218;1358;1571;1662;1663;1724;1725;1726;2274;2493;2786;3148;3149	1067;1068;1069;1070;1071;1072;1073;1074;1075;1076;1077;1078;1079;1080;1081;1082;1083;1084;1085;1086;1087;1088;1089;1090;1091;1092;1093;1094;1095;1096;1097;1098;1099;1100;1101;1102;1103;1104;1105;1106;1107;1108;1109;1110;1111;1112;1113;1114;1115;1116;1117;1118;1119;1120;1121;1122;1123;1124;1125;1126;1127;1128;11411;11412;11413;11414;11415;11922;11923;11924;11925;11926;11927;11928;11929;11930;11931…	350;351;352;353;354;355;356;357;358;359;360;361;362;363;364;365;366;367;4302;4450;4451;4452;4453;4454;4455;5317;5318;5319;5320;5321;5322;5323;5324;5325;7944;7945;7946;7947;7948;7949;7950;7951;7952;7953;7954;7955;7956;8880;8881;8882;8883;8884;8885;8886;10205;10206;10207;10208;10209;10210;10211;10212;10213;10214;10215;10216;10217;10218;10219;10220;10221;10222;10223;10224;10225;10226;10227;10228;102…	147;148	65	79;323	310	Solyc02g090450.1.1	Solyc02g090450.1.1	15	7	7	>Solyc02g090450.1.1 genomic_reference:SL2.31ch02 evidence_code:10F0H1E0IEG gene_region:46579364-46580685 functional_description:Peroxidase (AHRD V1 ***- Q58GF4_9ROSI); contains Interpro domain(s) IPR002016 Haem peroxidase, plant/fungal/bacterial	1	15	7	7	14	15	15	14	13	11	11	9	13	14	13	13	13	14	14	14	6	7	7	6	6	4	4	3	5	6	5	6	6	6	7
209	46;498;560;589;729;1077;1191;1387;1464;1518;1519;1990;2418;3457;3502	54;563;635;668;669;823;1217;1358;1572;1662;1663;1724;1725;1726;2274;2787;3985;4039	1067;1068;1069;1070;1071;1072;1073;1074;1075;1076;1077;1078;1079;1080;1081;1082;1083;1084;1085;1086;1087;1088;1089;1090;1091;1092;1093;1094;1095;1096;1097;1098;1099;1100;1101;1102;1103;1104;1105;1106;1107;1108;1109;1110;1111;1112;1113;1114;1115;1116;1117;1118;1119;1120;1121;1122;1123;1124;1125;1126;1127;1128;10211;10212;10213;10214;10215;10216;10217;10218;10219;10220;10221;10222;10223;10224;10225…	350;351;352;353;354;355;356;357;358;359;360;361;362;363;364;365;366;367;3791;3792;3793;3794;3795;3796;3797;3798;3799;3800;3801;3802;3803;3804;4303;4450;4451;4452;4453;4454;4455;5317;5318;5319;5320;5321;5322;5323;5324;5325;7936;7937;7938;7939;7940;7941;7942;7943;8880;8881;8882;8883;8884;8885;8886;10233;10234;10235;10236;10237;10238;10239;10240;10241;10242;10243;10244;10245;10246;10247;10248;10249;…	147;148	65	79;323	310	Solyc02g090470.1.1	Solyc02g090470.1.1	15	15	7	>Solyc02g090470.1.1 genomic_reference:SL2.31ch02 evidence_code:10F0H1E0IEG gene_region:46587881-46589247 functional_description:Peroxidase (AHRD V1 ***- Q58GF4_9ROSI); contains Interpro domain(s) IPR002016 Haem peroxidase, plant/fungal/bacterial	1	15	15	7	13	13	14	15	12	11	12	10	14	15	15	12	12	15	12	15	13	13	14	15	12	11	12	10	14	15	15	12	12	15	12
210	709;1021;1651;1735;2019;2371;2830;3003;3167;3168;3366	802;1153;1873;1967;2311;2737;3268;3467;3654;3655;3885	14035;14036;14037;14038;14039;14040;14041;14042;14043;14044;14045;20178;20179;20180;20181;20182;20183;20184;20185;20186;20187;32686;32687;32688;32689;32690;32691;32692;32693;32694;32695;32696;32697;32698;32699;34340;34341;34342;34343;34344;34345;34346;34347;34348;34349;34350;34351;40439;40440;40441;40442;40443;40444;40445;40446;40447;40448;40449;40450;40451;40452;47349;47350;47351;47352;47353;473…	5207;5208;5209;7545;12347;12348;12349;12931;12932;12933;15087;17684;21189;21190;22559;23974;23975;25268;25269					Solyc02g090490.1.1;Solyc02g065090.1.1;Solyc03g044710.1.1;Solyc02g065100.1.1	Solyc02g090490.1.1	11;2;2;1	11;2;2;1	11;2;2;1	>Solyc02g090490.1.1 genomic_reference:SL2.31ch02 evidence_code:10F0H1E1IEG gene_region:46596166-46598061 functional_description:Patatin-like protein 3 (AHRD V1 ***- Q9FZ08_TOBAC); contains Interpro domain(s) IPR002641 Patatin	4	11	11	11	9	8	7	8	5	2	3	5	8	7	9	10	6	8	7	9	9	8	7	8	5	2	3	5	8	7	9	10	6	8	7
211	58;1308;2900;3128	66;1483;3348;3611	1295;1296;1297;1298;1299;1300;1301;25617;25618;25619;25620;25621;25622;25623;25624;25625;25626;25627;25628;25629;25630;25631;58124;58125;58126;58127;58128;58129;58130;58131;58132;58133;58134;58135;58136;58137;58138;58139;58140;58141;58142;58143;58144;58145;58146;58147;58148;58149;58150;58151;58152;58153;58154;63024;63025;63026;63027;63028;63029;63030;63031;63032;63033;63034;63035;63036	419;9663;9664;9665;9666;9667;21664;21665;21666;21667;23514					Solyc02g091680.1.1	Solyc02g091680.1.1	4	4	4	>Solyc02g091680.1.1 genomic_reference:SL2.31ch02 evidence_code:10F0H1E1IEG gene_region:47495907-47499757 functional_description:Alpha-L-arabinofuranosidase/beta-D-xylosidase (AHRD V1 **** D9D7L0_MALDO); contains Interpro domain(s) IPR001764 Glycoside hy	1	4	4	4	4	3	3	3	2	1	3	3	4	3	4	1	4	4	4	4	4	3	3	3	2	1	3	3	4	3	4	1	4	4	4
212	32;552;1289;1819;2122;2150;2370;2388;2549;2921;3198	37;627;1461;2058;2445;2446;2488;2736;2754;2941;3375;3689	673;674;675;676;677;678;679;680;681;11299;11300;11301;11302;11303;11304;11305;11306;11307;11308;11309;11310;11311;25285;25286;25287;25288;25289;25290;25291;25292;25293;25294;35981;35982;35983;35984;35985;35986;35987;35988;35989;35990;35991;35992;35993;35994;35995;35996;35997;35998;35999;36000;36001;36002;36003;36004;36005;36006;36007;36008;36009;42571;42572;42573;42574;42575;42576;42577;42578;425…	206;207;208;209;210;211;4253;4254;4255;4256;4257;4258;4259;4260;4261;4262;9531;13538;13539;13540;13541;13542;15793;15794;15795;15796;15797;15798;15799;15800;15801;15802;15803;15804;15805;15806;15807;15808;16094;16095;16096;16097;16098;17678;17679;17680;17681;17682;17683;17730;17731;17732;18876;18877;18878;18879;18880;18881;21823;24165;24166;24167;24168;24169;24170;24171;24172;24173;24174;24175	149	66	124	238	Solyc02g092580.1.1;Solyc07g017880.1.1	Solyc02g092580.1.1	11;3	9;1	9;1	>Solyc02g092580.1.1 genomic_reference:SL2.31ch02 evidence_code:10F1H1E1IEG gene_region:48207905-48210022 functional_description:Peroxidase (AHRD V1 **** A0S5Z4_SESIN); contains Interpro domain(s) IPR002016 Haem peroxidase, plant/fungal/bacterial	2	11	9	9	11	10	9	8	3	5	3	4	10	10	10	9	8	8	7	7	9	8	7	6	1	3	2	2	8	8	8	7	6	6	5
213	122;378;396;501;566;1087;1088;1160;1188;1189;1256;1379;1553;1554;1925;1944;2063;2446;2474;2532;2689;2742;2764;2898;2927;3062;3068;3075;3077;3248;3423;3424;3488	142;435;454;566;641;642;643;644;1230;1231;1232;1233;1234;1235;1322;1355;1356;1427;1563;1767;1768;1769;2180;2200;2367;2368;2817;2852;2853;2923;3098;3161;3189;3346;3381;3536;3537;3543;3550;3552;3553;3749;3750;3950;3951;4021;4022	2733;2734;2735;2736;2737;2738;2739;2740;2741;2742;2743;2744;2745;2746;2747;2748;2749;2750;2751;2752;2753;2754;2755;2756;2757;2758;2759;2760;2761;2762;2763;8062;8063;8064;8065;8066;8067;8068;8069;8070;8071;8072;8073;8074;8075;8076;8077;8078;8452;8453;8454;8455;8456;8457;8458;8459;8460;8461;10265;10266;10267;11477;11478;11479;11480;11481;11482;11483;11484;11485;11486;11487;11488;11489;11490;11491;1…	961;962;963;964;965;966;967;968;969;970;3012;3013;3014;3015;3138;3139;3140;3828;4317;4318;4319;4320;4321;4322;4323;4324;4325;4326;4327;4328;4329;4330;4331;4332;4333;4334;4335;4336;4337;4338;4339;4340;4341;4342;4343;4344;8102;8103;8104;8105;8106;8107;8108;8109;8110;8111;8112;8113;8114;8115;8116;8117;8118;8119;8120;8121;8122;8123;8124;8125;8126;8127;8128;8129;8130;8131;8132;8133;8134;8135;8136;8669…	150;151;152;153;154;155;156	67;68;69;70	343;427;489;575;632;694;712	419;520;537;566	Solyc02g092670.1.1	Solyc02g092670.1.1	33	33	27	>Solyc02g092670.1.1 genomic_reference:SL2.31ch02 evidence_code:10F1H1E1IEG gene_region:48259230-48261494 functional_description:Subtilisin-like protease (AHRD V1 ***- A9XG40_TOBAC); contains Interpro domain(s) IPR015500 Peptidase S8, subtilisin-related	1	33	33	27	33	28	31	28	24	24	23	26	30	30	31	26	29	29	26	29	33	28	31	28	24	24	23	26	30	30	31	26	29	29	26
214	396;1160;2446;2899;3077	454;1322;2817;3347;3552;3553	8452;8453;8454;8455;8456;8457;8458;8459;8460;8461;22992;22993;22994;22995;22996;22997;22998;22999;23000;23001;23002;23003;23004;23005;23006;23007;23008;23009;23010;23011;23012;23013;23014;23015;23016;23017;23018;23019;23020;23021;23022;23023;48646;48647;48648;48649;48650;48651;48652;48653;48654;48655;48656;48657;48658;48659;48660;48661;48662;48663;48664;48665;48666;48667;48668;48669;48670;58120;5…	3138;3139;3140;8669;8670;8671;8672;8673;8674;8675;8676;8677;8678;8679;8680;8681;8682;8683;8684;8685;8686;8687;8688;8689;8690;8691;8692;18087;18088;18089;18090;18091;18092;18093;21661;21662;21663;23108;23109;23110;23111;23112;23113;23114;23115;23116;23117;23118;23119;23120;23121;23122;23123;23124	150	70	345	537	Solyc02g092680.1.1	Solyc02g092680.1.1	5	1	1	>Solyc02g092680.1.1 genomic_reference:SL2.31ch02 evidence_code:10F0H1E1IEG gene_region:48265134-48267395 functional_description:Subtilisin-like protease (AHRD V1 ***- A9XG40_TOBAC); contains Interpro domain(s) IPR015500 Peptidase S8, subtilisin-related	1	5	1	1	4	4	5	5	4	3	3	3	4	4	4	3	4	4	4	4	0	1	1	1	0	0	0	0	0	0	0	0	0	0	0
215	564;1095;1556;1726;2489;2863;3085	639;1245;1771;1956;2876;3306;3562	11462;11463;11464;11465;11466;11467;11468;11469;11470;11471;11472;11473;11474;11475;21772;21773;21774;21775;21776;21777;21778;21779;21780;21781;21782;21783;21784;21785;31102;31103;31104;31105;31106;31107;31108;31109;31110;31111;31112;31113;31114;31115;31116;34007;34008;34009;34010;34011;34012;34013;34014;34015;34016;34017;34018;34019;34020;34021;34022;34023;49849;49850;49851;49852;49853;49854;498…	4314;4315;8177;8178;8179;8180;8181;8182;8183;8184;8185;11799;11800;11801;11802;11803;12787;12788;12789;12790;12791;12792;12793;12794;12795;12796;12797;12798;12799;12800;12801;18529;18530;18531;18532;18533;21421;21422;23187;23188;23189;23190;23191;23192;23193;23194					Solyc02g093210.1.1	Solyc02g093210.1.1	7	7	7	>Solyc02g093210.1.1 genomic_reference:SL2.31ch02 evidence_code:10F0H1E1IEG gene_region:48734049-48737553 functional_description:MAPprotein kinase-like protein (AHRD V1 **-- Q6YW97_ORYSJ); contains Interpro domain(s) IPR017946 PLC-like phosphodiesterase,	1	7	7	7	7	7	7	7	5	5	6	4	7	7	7	7	7	6	7	7	7	7	7	7	5	5	6	4	7	7	7	7	7	6	7
216	608;634;1027;1787;2798;3307;3499;3500	690;719;1160;2023;3230;3815;4035;4036;4037	12288;12289;12290;12291;12292;12293;12294;12295;12296;12297;12298;12299;12300;12840;12841;12842;12843;12844;12845;20357;20358;20359;20360;20361;20362;20363;20364;20365;20366;20367;20368;20369;20370;35349;35350;35351;35352;35353;35354;35355;56136;56137;66427;66428;66429;66430;66431;66432;66433;66434;66435;69792;69793;69794;69795;69796;69797;69798;69799;69800;69801;69802;69803;69804;69805;69806;698…	4586;4765;7602;13279;20915;20916;24839;26059;26060;26061;26062;26063;26064;26065;26066		71		256	Solyc02g093310.1.1	Solyc02g093310.1.1	8	8	7	>Solyc02g093310.1.1 genomic_reference:SL2.31ch02 evidence_code:10F0H1E1IEG gene_region:48796789-48799653 functional_description:MAP-like protein kinase (AHRD V1 **-- O23190_ARATH); contains Interpro domain(s) IPR017946 PLC-like phosphodiesterase, TIM be	1	8	8	7	7	6	4	3	5	4	3	3	5	7	5	6	6	5	6	4	7	6	4	3	5	4	3	3	5	7	5	6	6	5	6
217	2497;3100;3386;3448	2886;3580;3908;3975	49995;49996;49997;49998;49999;50000;50001;50002;50003;50004;50005;50006;50007;50008;62377;62378;62379;62380;62381;62382;62383;62384;62385;62386;62387;62388;62389;62390;62391;62392;62393;62394;62395;67871;67872;67873;67874;67875;67876;67877;67878;67879;67880;67881;67882;67883;67884;67885;67886;68882;68883;68884;68885;68886;68887;68888;68889;68890;68891;68892;68893;68894;68895;68896;68897;68898;688…	18592;18593;18594;18595;18596;18597;18598;23279;23280;23281;23282;23283;23284;23285;23286;23287;23288;23289;23290;23291;23292;25366;25367;25761;25762;25763;25764;25765					Solyc02g094050.1.1	Solyc02g094050.1.1	4	4	4	>Solyc02g094050.1.1 genomic_reference:SL2.31ch02 evidence_code:10F0H1E1IEG gene_region:49271289-49272028 functional_description:Blue copper protein (AHRD V1 **-- B6U7P6_MAIZE); contains Interpro domain(s) IPR003245 Plastocyanin-like	1	4	4	4	4	4	4	4	3	4	4	4	4	4	4	4	3	3	4	4	4	4	4	4	3	4	4	4	4	4	4	4	3	3	4
218	408;472;507;558;817;1618;1832;2295;2831;2844;3034	466;533;572;633;923;1836;1837;2075;2654;3269;3284;3505	8634;8635;8636;8637;8638;8639;8640;8641;8642;8643;8644;8645;8646;8647;8648;9725;9726;9727;9728;9729;9730;9731;9732;9733;9734;9735;9736;9737;9738;9739;9740;9741;9742;9743;10371;10372;10373;10374;10375;10376;10377;10378;10379;10380;10381;10382;10383;10384;10385;10386;10387;10388;10389;10390;10391;11392;11393;11394;11395;11396;11397;11398;11399;11400;11401;11402;11403;11404;11405;11406;11407;11408;1…	3183;3184;3185;3186;3187;3188;3189;3595;3596;3597;3598;3599;3600;3601;3602;3603;3604;3605;3606;3855;3856;3857;4289;4290;4291;4292;4293;4294;4295;4296;4297;4298;4299;4300;4301;5949;5950;5951;5952;5953;5954;12133;12134;12135;12136;12137;12138;12139;12140;12141;12142;12143;12144;12145;12146;12147;12148;12149;12150;12151;13636;13637;13638;13639;13640;13641;13642;13643;13644;13645;13646;13647;13648;13…		72		174	Solyc02g094180.1.1	Solyc02g094180.1.1	11	11	11	>Solyc02g094180.1.1 genomic_reference:SL2.31ch02 evidence_code:10F0H1E1IEG gene_region:49370159-49371526 functional_description:Peroxidase 1 (AHRD V1 **** Q84UA9_ARTAN); contains Interpro domain(s) IPR002016 Haem peroxidase, plant/fungal/bacterial	1	11	11	11	10	9	11	10	11	8	10	9	11	11	11	11	11	11	10	11	10	9	11	10	11	8	10	9	11	11	11	11	11	11	10
219	719;720;1046;1059;1345;2027;2934;2943;2944;3089;3142;3324;3348	812;813;1180;1197;1524;2321;3390;3400;3401;3568;3569;3625;3834;3863	14161;14162;14163;14164;14165;14166;14167;14168;14169;14170;14171;14172;14173;14174;14175;14176;14177;14178;14179;14180;14181;14182;14183;14184;14185;14186;14187;14188;14189;14190;14191;14192;14193;14194;14195;14196;14197;14198;14199;20626;20627;20628;20629;20630;20631;20632;20633;20634;20635;20636;20970;20971;20972;20973;20974;20975;20976;20977;20978;20979;20980;20981;20982;20983;20984;20985;209…	5241;5242;5243;5244;5245;5246;5247;5248;5249;5250;5251;5252;5253;5254;7695;7696;7815;7816;9901;9902;9903;9904;9905;9906;9907;9908;9909;9910;15148;15149;21944;21945;21946;21947;21948;21949;21950;21951;21952;21953;22018;22019;22020;22021;22022;23219;23220;23221;23222;23223;23224;23608;24960;24961;24962;24963;24964;24965;24966;24967;24968;24969;25127;25128;25129;25130		73		261	Solyc03g006220.1.1	Solyc03g006220.1.1	13	13	12	>Solyc03g006220.1.1 genomic_reference:SL2.31ch03 evidence_code:10F0H1E0IEG gene_region:848600-853764 functional_description:Os06g0207500 protein (Fragment) (AHRD V1 **-- Q0DDQ9_ORYSJ); contains Interpro domain(s) IPR004253 Protein of unknown function DU	1	13	13	12	13	11	12	12	6	5	6	8	12	13	13	13	9	12	10	13	13	11	12	12	6	5	6	8	12	13	13	13	9	12	10
220	344;647;862;1170;1201;2160;2905;3022	398;734;975;1336;1368;2501;3354;3355;3490;3491	7439;13066;13067;13068;13069;13070;13071;13072;13073;13074;13075;13076;17075;17076;17077;17078;17079;17080;17081;17082;23212;23213;23214;23215;23216;23217;23218;23219;23220;23221;23222;23223;23224;23225;23675;23676;23677;23678;23679;23680;23681;43496;43497;43498;43499;43500;43501;43502;43503;43504;58229;58230;58231;58232;58233;58234;58235;58236;58237;58238;58239;58240;58241;58242;58243;58244;5824…	2777;4846;4847;4848;4849;6328;6329;8759;8760;8927;8928;16191;16192;16193;21696;21697;21698;21699;21700;21701;21702;21703;22664;22665;22666;22667;22668;22669	157	74	289	126	Solyc03g006700.1.1	Solyc03g006700.1.1	8	8	8	>Solyc03g006700.1.1 genomic_reference:SL2.31ch03 evidence_code:10F1H1E1IEG gene_region:1260087-1262421 functional_description:Peroxidase (AHRD V1 **** Q50LG4_TOBAC); contains Interpro domain(s) IPR002016 Haem peroxidase, plant/fungal/bacterial	1	8	8	8	2	3	2	3	7	6	4	6	5	4	5	8	1	2	4	7	2	3	2	3	7	6	4	6	5	4	5	8	1	2	4
221	1699	1925	33552;33553;33554	12635					Solyc03g006870.1.1	Solyc03g006870.1.1	1	1	1	>Solyc03g006870.1.1 genomic_reference:SL2.31ch03 evidence_code:10F0H1E1IEG gene_region:1383135-1390289 functional_description:Phosphoglucomutase (AHRD V1 **** C1MKX8_MICPS); contains Interpro domain(s) IPR016055 Alpha-D-phosphohexomutase, alpha/beta/alp	1	1	1	1	0	0	0	0	0	0	0	1	0	0	0	0	0	0	1	1	0	0	0	0	0	0	0	1	0	0	0	0	0	0	1
222	54;115;201;457;511;664;1100;1139;1459;2344;2391;2392;2445;2582;2643;2644;2826;2963;3051;3370;3371;3451	62;134;228;517;577;578;752;1250;1297;1657;2707;2758;2759;2816;2977;3043;3044;3045;3264;3421;3422;3423;3522;3890;3891;3892;3893;3978	1223;1224;1225;1226;1227;1228;1229;1230;1231;1232;1233;1234;1235;1236;1237;2627;2628;2629;2630;2631;2632;2633;2634;2635;2636;2637;2638;2639;4016;4017;4018;4019;4020;4021;4022;4023;4024;4025;4026;4027;4028;4029;4030;4031;4032;9516;9517;9518;9519;9520;9521;9522;9523;9524;10469;10470;10471;10472;10473;10474;10475;10476;10477;10478;10479;10480;10481;10482;10483;10484;10485;10486;10487;10488;10489;104…	397;398;399;400;922;923;924;925;926;927;928;929;930;931;1415;1416;1417;1418;1419;1420;1421;1422;1423;1424;3520;3521;3522;3523;3524;3525;3881;3882;3883;3884;3885;3886;3887;3888;3889;3890;3891;3892;4950;4951;8211;8212;8213;8214;8215;8529;8530;8531;8532;8533;8534;8535;8536;8537;8538;10948;10949;10950;10951;10952;10953;10954;10955;10956;10957;10958;10959;10960;10961;10962;17515;17516;17517;17518;1774…	158;159	75;76;77	178;236	110;238;298	Solyc03g019790.1.1	Solyc03g019790.1.1	22	22	22	>Solyc03g019790.1.1 genomic_reference:SL2.31ch03 evidence_code:10F1H1E1IEG gene_region:6717176-6722581 functional_description:Alpha-galactosidase (AHRD V1 **** Q9SP05_SOLLC); contains Interpro domain(s) IPR013785 Aldolase-type TIM barrel	1	22	22	22	21	19	20	19	15	15	14	13	21	21	20	22	19	21	19	20	21	19	20	19	15	15	14	13	21	21	20	22	19	21	19
223	1294	1467	25366;25367;25368;25369;25370;25371;25372;25373;25374;25375;25376;25377;25378	9565;9566;9567					Solyc03g020010.1.1	Solyc03g020010.1.1	1	1	1	>Solyc03g020010.1.1 genomic_reference:SL2.31ch03 evidence_code:10F1H1E1IEG gene_region:6871106-6871723 functional_description:Kunitz-type trypsin inhibitor alpha chain (AHRD V1 **** ID5A_PROJU); contains Interpro domain(s) IPR002160 Proteinase inhibitor	1	1	1	1	0	1	1	1	1	1	1	1	1	0	0	1	1	1	1	1	0	1	1	1	1	1	1	1	1	0	0	1	1	1	1
224	340;440;831;1810;2926;3052;3060;3061	394;500;937;938;2048;3380;3523;3524;3533;3534;3535	7367;7368;7369;7370;7371;7372;7373;7374;9229;9230;9231;9232;9233;9234;9235;9236;9237;9238;9239;16351;16352;16353;16354;16355;16356;16357;16358;16359;16360;16361;16362;16363;16364;16365;16366;16367;16368;35798;35799;35800;35801;35802;35803;35804;35805;35806;35807;35808;35809;35810;35811;35812;35813;35814;35815;35816;35817;35818;35819;35820;35821;35822;35823;35824;35825;35826;35827;35828;35829;3583…	2748;2749;2750;3399;6027;6028;6029;6030;6031;6032;6033;6034;6035;6036;6037;6038;6039;6040;6041;13464;13465;13466;13467;13468;13469;13470;13471;13472;21851;21852;21853;21854;21855;21856;22902;22903;22904;22905;22906;22907;22908;23019;23020;23021;23022;23023;23024;23025;23026;23027;23028;23029;23030;23031	160;416	78	148;150	166	Solyc03g020040.1.1;Solyc03g020030.1.1	Solyc03g020040.1.1;Solyc03g020030.1.1	8;7	8;7	8;7	>Solyc03g020040.1.1 genomic_reference:SL2.31ch03 evidence_code:10F1H1E1IEG gene_region:6912545-6913276 functional_description:Proteinase inhibitor II (AHRD V1 ***- B3F0C1_TOBAC); contains Interpro domain(s) IPR003465 Proteinase inhibitor I20, Pin2 ;>So	2	8	8	8	7	4	8	6	5	0	3	2	7	8	8	7	3	7	7	6	7	4	8	6	5	0	3	2	7	8	8	7	3	7	7
225	466;611;2940	527;693;3397	9628;9629;12316;12317;12318;12319;12320;12321;12322;12323;12324;12325;12326;12327;12328;12329;12330;12331;58868;58869	3563;3564;4589;4590;4591;4592;4593;4594;4595;4596;21998					Solyc03g025380.1.1	Solyc03g025380.1.1	3	3	3	>Solyc03g025380.1.1 genomic_reference:SL2.31ch03 evidence_code:10F0H1E1IEG gene_region:7195101-7197490 functional_description:Peroxidase (AHRD V1 ***- Q58GF4_9ROSI); contains Interpro domain(s) IPR002016 Haem peroxidase, plant/fungal/bacterial	1	3	3	3	1	1	1	2	1	2	2	1	2	1	1	1	1	1	1	1	1	1	1	2	1	2	2	1	2	1	1	1	1	1	1
226	312;931;1794;3349	364;1054;2030;3864	6868;18294;18295;18296;18297;35463;35464;35465;67211;67212	2574;6760;13321;25131;25132					Solyc03g025600.1.1;Solyc03g025580.1.1	Solyc03g025600.1.1	4;1	4;1	4;1	>Solyc03g025600.1.1 genomic_reference:SL2.31ch03 evidence_code:10F0H1E1IEG gene_region:7377466-7385545 functional_description:Pectinacetylesterase like protein (Fragment) (AHRD V1 *--- Q56WP8_ARATH); contains Interpro domain(s) IPR004963 Pectinacetylest	2	4	4	4	0	0	0	0	0	0	0	1	1	1	2	0	2	0	3	0	0	0	0	0	0	0	0	1	1	1	2	0	2	0	3
227	763;1352;2109;2167;2840;2947	859;1534;2432;2510;3280;3404	14959;14960;14961;14962;14963;14964;14965;14966;14967;14968;14969;14970;14971;14972;14973;14974;26556;26557;26558;26559;26560;26561;26562;26563;26564;26565;26566;26567;26568;26569;42349;42350;42351;42352;42353;42354;42355;42356;42357;42358;42359;42360;42361;43724;43725;56992;56993;56994;56995;56996;56997;56998;56999;57000;57001;57002;57003;57004;57005;57006;57007;58976;58977;58978;58979;58980;589…	5491;5492;10039;10040;10041;10042;10043;10044;10045;15733;16283;21251;21252;21253;21254;21255;21256;21257;21258;21259;21260;22028;22029					Solyc03g031800.1.1;Solyc10g005350.1.1;Solyc02g080160.1.1	Solyc03g031800.1.1;Solyc10g005350.1.1	6;3;1	6;3;1	6;3;1	>Solyc03g031800.1.1 genomic_reference:SL2.31ch03 evidence_code:10F0H1E1IEG gene_region:8564068-8566049 functional_description:Xyloglucan endotransglucosylase/hydrolase 1 (AHRD V1 **** C0IRG0_9ERIC); contains Interpro domain(s) IPR016455 Xyloglucan endot	3	6	6	6	5	4	4	4	4	3	2	3	6	4	5	5	5	5	5	5	5	4	4	4	4	3	2	3	6	4	5	5	5	5	5
228	134;256;751;888;1321;1617;1869;2217;2292;2375;3014;3412;3503	154;294;847;1004;1498;1835;2118;2570;2651;2741;3480;3935;4040	2894;2895;2896;2897;2898;2899;2900;2901;2902;2903;2904;2905;2906;2907;2908;2909;2910;2911;2912;5186;5187;5188;5189;5190;5191;5192;14732;14733;14734;14735;14736;14737;14738;14739;14740;14741;14742;14743;14744;14745;14746;14747;14748;14749;14750;14751;14752;14753;14754;14755;17513;17514;17515;17516;17517;17518;17519;17520;25829;25830;25831;25832;25833;25834;25835;25836;25837;25838;25839;25840;25841…	1007;1008;1009;1010;1011;1898;1899;5414;5415;6468;9750;9751;9752;9753;12124;12125;12126;12127;12128;12129;12130;12131;12132;13929;13930;13931;13932;13933;13934;13935;16691;16692;16693;16694;16695;16696;17226;17227;17228;17229;17230;17690;22614;25553;26071;26072;26073;26074;26075;26076;26077;26078;26079;26080					Solyc03g033620.1.1	Solyc03g033620.1.1	13	13	13	>Solyc03g033620.1.1 genomic_reference:SL2.31ch03 evidence_code:10F0H1E1IEG gene_region:9481627-9492542 functional_description:Serine carboxypeptidase S28 family protein (AHRD V1 **-* D7MBN8_ARALY); contains Interpro domain(s) IPR008758 Peptidase S28	1	13	13	13	13	9	12	9	10	6	7	7	12	13	13	9	9	11	9	10	13	9	12	9	10	6	7	7	12	13	13	9	9	11	9
229	329	382	7148;7149;7150;7151;7152;7153	2653	417		84		Solyc03g033700.1.1	Solyc03g033700.1.1	1	1	1	>Solyc03g033700.1.1 genomic_reference:SL2.31ch03 evidence_code:10F0H1E0IEG gene_region:9566925-9567524 functional_description:Peroxidase (AHRD V1 ***- Q0ZA68_9ROSI); contains Interpro domain(s) IPR002016 Haem peroxidase, plant/fungal/bacterial	1	1	1	1	0	1	1	1	0	0	0	0	0	0	0	0	1	1	1	0	0	1	1	1	0	0	0	0	0	0	0	0	1	1	1
230	518;752;926;1462	586;848;1048;1660	10594;10595;10596;10597;10598;10599;10600;10601;10602;10603;10604;10605;10606;10607;10608;14756;14757;14758;14759;14760;14761;14762;14763;18159;18160;18161;18162;18163;18164;18165;18166;28946;28947;28948;28949;28950;28951;28952;28953;28954;28955;28956;28957;28958;28959;28960;28961;28962;28963;28964;28965;28966;28967;28968;28969;28970;28971;28972;28973;28974	3937;3938;3939;3940;3941;3942;3943;3944;5416;5417;5418;6718;6719;6720;10967;10968;10969;10970;10971;10972;10973;10974;10975;10976					Solyc03g033710.1.1	Solyc03g033710.1.1	4	1	1	>Solyc03g033710.1.1 genomic_reference:SL2.31ch03 evidence_code:10F0H1E1IEG gene_region:9596582-9599428 functional_description:Peroxidase (AHRD V1 ***- Q0ZA68_9ROSI); contains Interpro domain(s) IPR002016 Haem peroxidase, plant/fungal/bacterial	1	4	1	1	2	3	3	3	3	2	2	2	3	4	4	3	4	2	3	3	1	1	0	1	0	0	0	0	1	1	1	0	1	0	0
231	31;78;426;550;551;792;1153;1293;1390;1402;2122;2285;2369;2640;2914;3013;3088;3198	36;87;88;485;625;626;894;1314;1315;1465;1466;1575;1588;2445;2446;2644;2735;3040;3367;3368;3478;3479;3565;3566;3567;3689	650;651;652;653;654;655;656;657;658;659;660;661;662;663;664;665;666;667;668;669;670;671;672;1671;1672;1673;1674;1675;1676;1677;1678;1679;1680;1681;1682;1683;1684;1685;1686;1687;1688;1689;1690;1691;1692;8951;8952;8953;8954;8955;8956;8957;8958;8959;8960;8961;8962;8963;8964;8965;8966;8967;8968;8969;8970;8971;8972;8973;8974;8975;8976;8977;8978;8979;8980;8981;8982;8983;8984;8985;8986;8987;8988;8989;89…	199;200;201;202;203;204;205;556;557;3295;3296;3297;3298;3299;3300;3301;3302;3303;3304;3305;3306;3307;3308;3309;3310;3311;3312;3313;3314;3315;3316;4223;4224;4225;4226;4227;4228;4229;4230;4231;4232;4233;4234;4235;4236;4237;4238;4239;4240;4241;4242;4243;4244;4245;4246;4247;4248;4249;4250;4251;4252;5783;5784;5785;5786;5787;5788;8624;8625;8626;8627;8628;8629;8630;8631;8632;8633;8634;9547;9548;9549;955…	149;161;162;163;164	79;80	32;123;268;295;305	237;250	Solyc03g044100.1.1	Solyc03g044100.1.1	18	18	16	>Solyc03g044100.1.1 genomic_reference:SL2.31ch03 evidence_code:10F0H1E1IEG gene_region:12061592-12064108 functional_description:Peroxidase 5 (AHRD V1 **** B6E500_LITCN); contains Interpro domain(s) IPR002016 Haem peroxidase, plant/fungal/bacterial	1	18	18	16	18	18	17	17	16	14	14	15	17	18	17	17	16	18	16	18	18	18	17	17	16	14	14	15	17	18	17	17	16	18	16
232	9;123;379;396;873;953;954;1089;1090;1187;1257;1379;1879;1880;2248;2281;2433;2434;2446;2477;2478;2531;2765;2898;3063;3077;3112;3174	9;10;143;436;454;986;1077;1078;1236;1237;1238;1239;1354;1428;1563;2128;2129;2604;2605;2640;2803;2804;2817;2857;2858;2922;3190;3346;3538;3552;3553;3594;3661;3662	211;212;213;214;215;216;217;218;219;220;221;222;223;224;225;226;227;228;229;230;231;232;233;234;235;236;237;238;239;2764;2765;2766;2767;2768;2769;2770;2771;2772;2773;2774;2775;2776;2777;2778;2779;2780;8079;8080;8081;8082;8083;8084;8085;8086;8452;8453;8454;8455;8456;8457;8458;8459;8460;8461;17217;17218;17219;17220;17221;17222;17223;17224;17225;17226;17227;17228;17229;17230;17231;17232;17233;17234;…	54;55;56;57;58;59;60;61;62;63;64;971;972;973;974;975;3016;3138;3139;3140;6363;6364;6365;6366;6367;6368;6369;6370;6371;6372;6373;6374;6375;6376;6377;6880;6881;6882;6883;6884;6885;6886;6887;6888;8137;8138;8139;8140;8141;8142;8143;8144;8145;8146;8147;8148;8149;8150;8151;8152;8849;8850;8851;8852;9336;9337;10171;13965;13966;13967;16970;16971;16972;16973;16974;16975;16976;16977;16978;16979;16980;16981;…	150;165;166;418	70	355;439;465;505	549	Solyc03g044150.1.1	Solyc03g044150.1.1	28	23	23	>Solyc03g044150.1.1 genomic_reference:SL2.31ch03 evidence_code:10F0H1E1IEG gene_region:12191650-12194132 functional_description:Subtilisin-like protease (AHRD V1 ***- A9XG40_TOBAC); contains Interpro domain(s) IPR015500 Peptidase S8, subtilisin-related	1	28	23	23	27	21	23	23	17	18	22	17	22	26	27	15	25	27	21	22	22	18	19	18	13	15	19	14	17	22	22	11	21	22	17
233	2327	2689	46569	17398	419		130		Solyc03g063220.1.1	Solyc03g063220.1.1	1	1	1	>Solyc03g063220.1.1 genomic_reference:SL2.31ch03 evidence_code:10F0H1E0IEG gene_region:31046556-31064470 functional_description:Helicase SWR1 (AHRD V1 *--- A5DYP3_LODEL); contains Interpro domain(s) IPR000330 SNF2-related	1	1	1	1	0	1	0	0	0	0	0	0	0	0	0	0	0	0	0	0	0	1	0	0	0	0	0	0	0	0	0	0	0	0	0
234	310;321;1529;2191;2399;2400;2492;2493;2695;2696	360;361;362;373;374;1739;2539;2540;2541;2766;2767;2768;2879;2880;2881;3105;3106;3107	6749;6750;6751;6752;6753;6754;6755;6756;6757;6758;6759;6760;6761;6762;6763;6764;6765;6766;6767;6768;6769;6770;6771;6772;6773;6774;6775;6776;6777;6778;6779;6780;6781;6782;6783;6784;6785;6786;6787;6788;6789;6790;6791;6792;6793;6794;6795;6796;6797;6798;6799;6800;6801;6802;6803;6804;6805;6806;6807;6808;6809;6810;6811;6812;6813;6814;6815;6816;6817;6818;6819;6820;6821;6822;6823;6824;6825;6826;6827;6828…	2534;2535;2536;2537;2538;2539;2540;2541;2542;2543;2544;2545;2546;2547;2548;2549;2550;2551;2552;2553;2554;2555;2556;2557;2558;2559;2560;2561;2562;2563;2564;2565;2566;2567;2568;2569;2570;2571;2597;2598;2599;2600;2601;2602;2603;2604;2605;2606;2607;2608;2609;2610;2611;2612;2613;2614;2615;2616;2617;2618;2619;2620;2621;2622;2623;2624;2625;11403;11404;11405;11406;11407;11408;11409;11410;11411;11412;1141…	167;168;169	81;82	89;97;109	45;86	Solyc03g079880.1.1;Solyc05g041140.1.1;Solyc10g018480.1.1	Solyc03g079880.1.1;Solyc05g041140.1.1;Solyc10g018480.1.1	10;6;5	10;6;5	10;6;5	>Solyc03g079880.1.1 genomic_reference:SL2.31ch03 evidence_code:10F0H1E1IEG gene_region:45234128-45234603 functional_description:Protease inhibitor/seed storage/lipid transfer protein family protein (AHRD V1 **** D7LUP2_ARALY); contains Interpro domain(s)	3	10	10	10	10	9	10	9	9	8	9	7	10	10	10	9	9	9	9	10	10	9	10	9	9	8	9	7	10	10	10	9	9	9	9
235	1001;1702;1983	1130;1928;2265;2266	19596;19597;19598;19599;19600;19601;19602;19603;19604;19605;33583;33584;33585;33586;33587;33588;33589;33590;39759;39760;39761;39762;39763;39764;39765;39766;39767;39768;39769;39770;39771;39772;39773;39774;39775;39776;39777;39778;39779;39780;39781;39782;39783;39784;39785;39786;39787;39788;39789;39790;39791;39792;39793;39794;39795;39796;39797;39798;39799;39800;39801;39802;39803;39804;39805;39806;398…	7188;7189;7190;12644;14862;14863;14864;14865;14866;14867;14868;14869;14870;14871;14872;14873;14874;14875;14876;14877;14878;14879;14880;14881		83		62	Solyc03g080150.1.1;Solyc04g081860.1.1	Solyc03g080150.1.1;Solyc04g081860.1.1	3;2	2;1	2;1	>Solyc03g080150.1.1 genomic_reference:SL2.31ch03 evidence_code:10F0H1E1IEG gene_region:45597510-45598808 functional_description:Peroxidase 1 (AHRD V1 **** Q9SSZ9_SCUBA); contains Interpro domain(s) IPR002016 Haem peroxidase, plant/fungal/bacterial ;>So	2	3	2	2	3	2	1	3	2	1	1	2	3	3	3	3	1	1	2	3	2	1	0	2	1	0	0	1	2	2	2	2	0	0	1
236	587;1320;1609;2249;2946	666;1497;1827;2606;3403	11912;11913;11914;11915;11916;11917;11918;11919;11920;25822;25823;25824;25825;25826;25827;25828;31942;31943;31944;31945;31946;31947;31948;31949;31950;31951;31952;45348;45349;45350;45351;45352;45353;45354;45355;45356;45357;45358;45359;45360;45361;45362;45363;45364;45365;45366;45367;45368;45369;45370;45371;45372;45373;45374;45375;58970;58971;58972;58973;58974;58975	4448;9749;12082;16986;16987;16988;16989;16990;16991;16992;22026;22027					Solyc03g083720.1.1	Solyc03g083720.1.1	5	5	5	>Solyc03g083720.1.1 genomic_reference:SL2.31ch03 evidence_code:10F0H1E1IEG gene_region:47202678-47203307 functional_description:Pectinesterase (AHRD V1 ***- C0PST8_PICSI); contains Interpro domain(s) IPR006501 Pectinesterase inhibitor	1	5	5	5	5	4	3	2	1	1	1	1	5	5	4	3	4	4	1	5	5	4	3	2	1	1	1	1	5	5	4	3	4	4	1
237	11;248;487;1277;1856;2116;2960;3232;3330	12;286;551;1448;2103;2439;3418;3727;3840	251;252;253;254;255;256;257;258;259;260;261;262;263;264;265;266;267;268;269;270;271;272;273;5064;5065;5066;5067;5068;5069;5070;5071;5072;5073;5074;5075;5076;5077;9991;9992;9993;9994;9995;9996;9997;9998;9999;10000;10001;10002;10003;10004;10005;10006;25134;25135;25136;25137;25138;25139;25140;25141;25142;25143;25144;25145;25146;25147;25148;25149;36758;36759;36760;36761;36762;36763;36764;36765;36766;…	71;72;73;74;75;76;77;1860;1861;3714;3715;3716;3717;3718;3719;3720;3721;3722;9477;9478;9479;9480;13830;15758;22109;22110;22111;22112;22113;22114;24374;24375;24376;24377;24378;24379;24380;24381;24382;24383;24384;24982;24983					Solyc03g083900.1.1	Solyc03g083900.1.1	9	9	9	>Solyc03g083900.1.1 genomic_reference:SL2.31ch03 evidence_code:10F0H1E1IEG gene_region:47372167-47375745 functional_description:Laccase-22 (AHRD V1 **-- LAC22_ORYSJ); contains Interpro domain(s) IPR001117 Multicopper oxidase, type 1	1	9	9	9	8	7	9	6	9	9	7	8	8	9	8	6	8	9	9	8	8	7	9	6	9	9	7	8	8	9	8	6	8	9	9
238	661;1495;1523;1524;1696;1836;2045;2180;2253;2811	749;1698;1731;1732;1733;1734;1922;2080;2344;2526;2611;2612;3243	13299;13300;13301;13302;13303;13304;13305;13306;13307;13308;13309;13310;13311;13312;13313;13314;13315;13316;13317;13318;13319;13320;13321;13322;29501;29502;29503;29504;29505;29506;29507;29508;29509;29510;29511;29512;29513;29514;29515;29516;29517;29518;29519;29520;29521;30010;30011;30012;30013;30014;30015;30016;30017;30018;30019;30020;30021;30022;30023;30024;30025;30026;30027;30028;30029;30030;300…	4929;4930;4931;11152;11153;11154;11155;11156;11157;11158;11159;11160;11328;11329;11330;11331;11332;11333;11334;11335;11336;11337;11338;11339;11340;11341;11342;11343;11344;11345;11346;11347;11348;11349;11350;11351;11352;11353;12601;12602;12603;12604;12605;13676;13677;13678;13679;13680;15259;15260;15261;15262;15263;16373;16374;16375;16376;16377;16378;16379;16380;16381;16382;16383;16384;17005;17006;…	170;171;172		43;44;266		Solyc03g093080.1.1;Solyc11g065600.1.1;Solyc12g017240.1.1;Solyc12g011030.1.1;Solyc09g092520.1.1;Solyc12g098610.1.1	Solyc03g093080.1.1	10;1;1;1;1;1	10;1;1;1;1;1	1;0;0;0;0;0	>Solyc03g093080.1.1 genomic_reference:SL2.31ch03 evidence_code:10F1H1E1IEG gene_region:47714605-47715646 functional_description:Xyloglucan endotransglucosylase/hydrolase 9 (AHRD V1 **** C0IRG8_9ERIC); contains Interpro domain(s) IPR016455 Xyloglucan end	6	10	10	1	10	10	10	8	9	10	9	9	9	9	10	10	10	9	10	9	10	10	10	8	9	10	9	9	9	9	10	10	10	9	10
239	661;1495;1523;1524;1696;1836;2045;2180;2407;2811	749;1698;1731;1732;1733;1734;1922;2080;2344;2526;2776;3243	13299;13300;13301;13302;13303;13304;13305;13306;13307;13308;13309;13310;13311;13312;13313;13314;13315;13316;13317;13318;13319;13320;13321;13322;29501;29502;29503;29504;29505;29506;29507;29508;29509;29510;29511;29512;29513;29514;29515;29516;29517;29518;29519;29520;29521;30010;30011;30012;30013;30014;30015;30016;30017;30018;30019;30020;30021;30022;30023;30024;30025;30026;30027;30028;30029;30030;300…	4929;4930;4931;11152;11153;11154;11155;11156;11157;11158;11159;11160;11328;11329;11330;11331;11332;11333;11334;11335;11336;11337;11338;11339;11340;11341;11342;11343;11344;11345;11346;11347;11348;11349;11350;11351;11352;11353;12601;12602;12603;12604;12605;13676;13677;13678;13679;13680;15259;15260;15261;15262;15263;16373;16374;16375;16376;16377;16378;16379;16380;16381;16382;16383;16384;17850;17851;…	170;171		44;45		Solyc03g093130.1.1;Solyc03g093110.1.1;Solyc03g093120.1.1	Solyc03g093130.1.1;Solyc03g093110.1.1;Solyc03g093120.1.1	10;9;8	1;1;1	1;1;1	>Solyc03g093130.1.1 genomic_reference:SL2.31ch03 evidence_code:10F1H1E1IEG gene_region:47752752-47753792 functional_description:Xyloglucan endotransglucosylase/hydrolase 9 (AHRD V1 **** C0IRG8_9ERIC); contains Interpro domain(s) IPR016455 Xyloglucan end	3	10	1	1	9	9	10	7	8	9	9	8	8	8	10	10	10	8	10	9	0	0	1	0	0	0	0	0	0	0	1	1	1	0	1
240	1075;1717	1215;1947	21245;21246;21247;21248;21249;21250;21251;21252;21253;33883;33884;33885;33886;33887;33888	7931;7932;7933;7934;12745;12746;12747					Solyc03g093360.1.1	Solyc03g093360.1.1	2	2	2	>Solyc03g093360.1.1 genomic_reference:SL2.31ch03 evidence_code:10F1H1E1IEG gene_region:48079042-48079913 functional_description:Wound/stress protein (AHRD V1 **-- Q672Q3_SOLLC); contains Interpro domain(s) IPR001024 Lipoxygenase, LH2	1	2	2	2	2	1	0	2	0	0	1	0	2	1	2	0	0	1	1	2	2	1	0	2	0	0	1	0	2	1	2	0	0	1	1
241	292;1355;2430	337;1537;2800	6328;6329;6330;6331;6332;6333;6334;6335;6336;6337;6338;6339;6340;6341;26608;26609;26610;26611;26612;26613;26614;26615;26616;26617;48365;48366;48367;48368;48369;48370;48371;48372;48373;48374;48375;48376;48377;48378;48379;48380;48381;48382	2383;2384;2385;2386;2387;2388;2389;2390;2391;10051;17999;18000;18001;18002;18003;18004;18005;18006;18007					Solyc03g095180.1.1	Solyc03g095180.1.1	3	1	1	>Solyc03g095180.1.1 genomic_reference:SL2.31ch03 evidence_code:10F0H1E1IEG gene_region:49595924-49598507 functional_description:Superoxide dismutase (AHRD V1 **** Q7YK44_SOLLC); contains Interpro domain(s) IPR001189 Manganese/iron superoxide dismutase	1	3	1	1	2	1	3	3	3	2	3	3	3	3	3	2	2	2	2	2	1	0	1	1	1	1	1	1	1	1	1	0	0	0	0
242	675;1065;1607;2851;3441	764;1205;1825;3292;3968	13539;13540;13541;13542;13543;13544;13545;13546;13547;13548;13549;21078;21079;21080;21081;21082;21083;21084;21085;21086;31918;31919;31920;31921;31922;31923;31924;31925;31926;31927;31928;31929;31930;31931;57173;57174;57175;57176;57177;57178;57179;57180;57181;57182;57183;57184;68777;68778;68779;68780;68781;68782;68783;68784;68785;68786;68787;68788;68789;68790	5026;5027;5028;5029;5030;7861;12077;12078;12079;21326;21327;21328;21329;21330;21331;25739;25740;25741;25742					Solyc03g098670.1.1	Solyc03g098670.1.1	5	5	5	>Solyc03g098670.1.1 genomic_reference:SL2.31ch03 evidence_code:10F0H1E0IEG gene_region:54410075-54410680 functional_description:Kunitz trypsin inhibitor (AHRD V1 **** B8Y888_TOBAC); contains Interpro domain(s) IPR002160 Proteinase inhibitor I3, Kunitz l	1	5	5	5	1	5	5	4	5	5	5	4	2	0	2	5	4	5	4	4	1	5	5	4	5	5	5	4	2	0	2	5	4	5	4
243	537;826;1133;1338;1714;2110;2207;2651;3133	610;932;1291;1516;1943;2433;2558;3055;3616	11029;11030;11031;11032;11033;11034;11035;11036;11037;11038;11039;11040;11041;11042;11043;11044;16298;16299;16300;16301;16302;16303;16304;16305;16306;16307;16308;16309;16310;16311;16312;16313;16314;22498;22499;22500;22501;22502;22503;22504;22505;22506;22507;22508;22509;22510;22511;22512;22513;26132;26133;26134;26135;26136;26137;26138;26139;26140;26141;26142;26143;26144;33823;33824;33825;33826;338…	4153;4154;4155;6009;6010;6011;6012;8499;9854;9855;12731;15734;15735;15736;15737;15738;15739;15740;15741;16538;16539;16540;16541;19709;19710;19711;19712;19713;19714;19715;19716;23529;23530;23531					Solyc03g098730.1.1	Solyc03g098730.1.1	9	9	9	>Solyc03g098730.1.1 genomic_reference:SL2.31ch03 evidence_code:10F1H1E1IEG gene_region:54454381-54455121 functional_description:Kunitz trypsin inhibitor (AHRD V1 ***- B8Y888_TOBAC); contains Interpro domain(s) IPR011065 Kunitz inhibitor ST1-like	1	9	9	9	9	7	8	9	9	9	6	8	8	8	9	9	8	8	9	9	9	7	8	9	9	9	6	8	8	8	9	9	8	8	9
244	249;1227;1359;1476;3378	287;1396;1541;1677;1678;3900	5078;5079;5080;5081;5082;5083;5084;5085;5086;5087;5088;5089;5090;5091;5092;5093;5094;24257;24258;24259;24260;24261;24262;24263;24264;24265;24266;24267;24268;24269;26648;26649;26650;26651;26652;26653;26654;26655;26656;26657;26658;26659;26660;26661;26662;26663;26664;26665;26666;26667;26668;26669;26670;26671;26672;26673;26674;29244;29245;29246;29247;29248;29249;29250;29251;29252;29253;29254;29255;29…	1862;1863;1864;9174;9175;9176;9177;9178;9179;9180;9181;9182;9183;9184;9185;10061;10062;10063;10064;10065;10066;10067;10068;11063;11064;11065;11066;25316;25317;25318;25319	173		180		Solyc03g098740.1.1	Solyc03g098740.1.1	5	5	5	>Solyc03g098740.1.1 genomic_reference:SL2.31ch03 evidence_code:10F0H1E1IEG gene_region:54458653-54459252 functional_description:Kunitz trypsin inhibitor (AHRD V1 **** B8Y888_TOBAC); contains Interpro domain(s) IPR011065 Kunitz inhibitor ST1-like	1	5	5	5	3	5	5	5	5	5	4	4	4	3	3	5	4	4	3	5	3	5	5	5	5	5	4	4	4	3	3	5	4	4	3
245	491;1404	555;1590	10076;10077;10078;10079;10080;10081;10082;10083;10084;10085;10086;10087;10088;10089;10090;27444;27445;27446;27447;27448;27449;27450;27451;27452;27453;27454;27455;27456	3751;3752;10348;10349;10350;10351;10352;10353					Solyc03g098780.1.1	Solyc03g098780.1.1	2	2	2	>Solyc03g098780.1.1 genomic_reference:SL2.31ch03 evidence_code:10F1H1E1IEG gene_region:54508380-54509045 functional_description:Kunitz-type protease inhibitor (AHRD V1 **** Q3S488_SOLTU); contains Interpro domain(s) IPR002160 Proteinase inhibitor I3, Ku	1	2	2	2	2	2	2	2	2	2	1	1	2	2	1	2	2	2	2	1	2	2	2	2	2	2	1	1	2	2	1	2	2	2	2
246	3450	3977	68911	25768	174		28		Solyc03g104800.1.1	Solyc03g104800.1.1	1	1	1	>Solyc03g104800.1.1 genomic_reference:SL2.31ch03 evidence_code:10F0H1E0IEG gene_region:54706473-54707145 functional_description:LINE-type retrotransposon LIb DNA complete sequence Insertion at the S14 site (AHRD V1 **-- Q2HX37_IPOBA); contains Interpro do	1	1	1	1	0	0	0	0	0	0	0	0	0	0	0	1	0	0	0	0	0	0	0	0	0	0	0	0	0	0	0	1	0	0	0
247	1615;2042;2293	1833;2341;2652	32053;32054;32055;32056;32057;32058;32059;32060;32061;32062;32063;32064;32065;32066;40926;40927;40928;40929;40930;40931;40932;40933;40934;40935;40936;40937;40938;40939;40940;46045;46046;46047;46048;46049;46050;46051;46052;46053;46054;46055;46056;46057;46058;46059;46060;46061	12111;12112;12113;12114;12115;12116;12117;15246;15247;15248;15249;15250;15251;15252;17231;17232;17233;17234;17235;17236;17237;17238					Solyc03g111670.1.1	Solyc03g111670.1.1	3	3	3	>Solyc03g111670.1.1 genomic_reference:SL2.31ch03 evidence_code:10F0H1E1IEG gene_region:56365510-56369035 functional_description:Receptor-like protein kinase 1-like (AHRD V1 *-** Q5ZBN0_ORYSJ); contains Interpro domain(s) IPR002290 Serine/threonine prote	1	3	3	3	3	3	3	3	3	2	2	2	3	3	3	3	3	3	3	3	3	3	3	3	3	2	2	2	3	3	3	3	3	3	3
248	1143;1685	1302;1909	22653;22654;22655;22656;22657;22658;22659;22660;22661;22662;22663;22664;33267;33268;33269;33270;33271;33272;33273;33274;33275;33276;33277;33278;33279;33280;33281	8560;8561;8562;8563;8564;12523;12524;12525;12526;12527;12528					Solyc03g113030.1.1	Solyc03g113030.1.1	2	2	2	>Solyc03g113030.1.1 genomic_reference:SL2.31ch03 evidence_code:10F1H1E1IEG gene_region:57379649-57381719 functional_description:Aldose 1-epimerase-like protein (AHRD V1 ***- Q8LFH1_ARATH); contains Interpro domain(s) IPR015443 Aldose-1-epimerase	1	2	2	2	2	2	2	1	1	1	1	2	2	2	2	2	1	2	2	2	2	2	2	1	1	1	1	2	2	2	2	2	1	2	2
249	110;1037;2867	128;1170;3310;3311	2485;2486;2487;2488;2489;2490;2491;2492;2493;2494;2495;2496;2497;2498;2499;20460;20461;20462;20463;20464;20465;20466;20467;20468;20469;20470;20471;20472;20473;20474;57513;57514;57515;57516;57517;57518;57519;57520;57521;57522;57523;57524;57525;57526;57527;57528;57529;57530;57531;57532;57533;57534;57535;57536;57537;57538;57539	867;868;869;870;7632;7633;7634;7635;7636;7637;7638;7639;7640;7641;7642;7643;21435;21436;21437;21438;21439;21440;21441;21442;21443;21444;21445;21446;21447;21448	175		52		Solyc03g115200.1.1	Solyc03g115200.1.1	3	3	3	>Solyc03g115200.1.1 genomic_reference:SL2.31ch03 evidence_code:10F0H1E1IEG gene_region:59050522-59054036 functional_description:Glucan endo-1 3-beta-glucosidase 1 (AHRD V1 *-*- B6TW10_MAIZE); contains Interpro domain(s) IPR012946 X8	1	3	3	3	2	2	3	3	2	3	3	3	2	3	3	3	3	3	3	3	2	2	3	3	2	3	3	3	2	3	3	3	3	3	3
250	2051	2351	41070;41071;41072;41073;41074;41075;41076;41077;41078;41079;41080;41081;41082;41083;41084;41085	15286;15287					Solyc03g118120.1.1	Solyc03g118120.1.1	1	1	1	>Solyc03g118120.1.1 genomic_reference:SL2.31ch03 evidence_code:10F1H1E1IEG gene_region:61132685-61133652 functional_description:Transferase transferring glycosyl groups (AHRD V1 **-* D7MH74_ARALY)	1	1	1	1	1	1	1	1	1	1	1	1	1	1	1	1	1	1	1	1	1	1	1	1	1	1	1	1	1	1	1	1	1	1	1
251	1697;2883	1923;3330	33521;33522;33523;33524;33525;33526;33527;57857;57858;57859;57860;57861;57862;57863;57864;57865;57866;57867;57868	12606;12607;21579					Solyc03g118510.1.1	Solyc03g118510.1.1	2	2	2	>Solyc03g118510.1.1 genomic_reference:SL2.31ch03 evidence_code:10F0H1E1IEG gene_region:61406803-61409237 functional_description:Receptor-like protein kinase 1-like (AHRD V1 *-** Q5ZBN0_ORYSJ); contains Interpro domain(s) IPR002290 Serine/threonine prote	1	2	2	2	0	2	0	1	1	1	1	2	1	1	1	2	1	2	2	1	0	2	0	1	1	1	1	2	1	1	1	2	1	2	2
252	241;715;1439;2264;2569;3225	279;808;1631;2623;2962;3720	4956;4957;4958;4959;4960;4961;4962;4963;4964;4965;4966;4967;4968;4969;4970;14094;14095;14096;14097;14098;14099;14100;14101;14102;14103;14104;14105;14106;14107;14108;28335;28336;28337;28338;28339;28340;28341;28342;28343;28344;45524;45525;45526;45527;45528;45529;45530;45531;45532;45533;45534;45535;45536;45537;51243;51244;51245;51246;51247;51248;51249;51250;51251;51252;51253;51254;51255;51256;64948;…	1826;1827;1828;1829;5227;5228;10726;10727;10728;10729;10730;17034;17035;17036;19049;19050;19051;19052;19053;19054;24362;24363					Solyc03g119690.1.1	Solyc03g119690.1.1	6	6	6	>Solyc03g119690.1.1 genomic_reference:SL2.31ch03 evidence_code:10F0H1E1IEG gene_region:62293549-62295153 functional_description:Aspartic proteinase nepenthesin-1 (AHRD V1 **-- C0JAA3_9ORYZ); contains Interpro domain(s) IPR001461 Peptidase A1	1	6	6	6	6	5	6	6	6	1	4	5	6	6	6	4	5	6	5	5	6	5	6	6	6	1	4	5	6	6	6	4	5	6	5
253	1764	2000	34991;34992;34993;34994	13170					Solyc03g121100.1.1	Solyc03g121100.1.1	1	1	1	>Solyc03g121100.1.1 genomic_reference:SL2.31ch03 evidence_code:10F0H1E1IEG gene_region:63376561-63377589 functional_description:Acid phosphatase (AHRD V1 **-- O49855_SOYBN); contains Interpro domain(s) IPR010028 Acid phosphatase, plant	1	1	1	1	1	0	0	0	0	0	0	0	0	1	1	0	0	0	1	0	1	0	0	0	0	0	0	0	0	1	1	0	0	0	1
254	1574	1790	31381;31382;31383;31384;31385	11899					Solyc03g121610.1.1	Solyc03g121610.1.1	1	1	1	>Solyc03g121610.1.1 genomic_reference:SL2.31ch03 evidence_code:10F0H1E1IEG gene_region:63754309-63759544 functional_description:Receptor-like kinase (AHRD V1 **** A7VM33_MARPO); contains Interpro domain(s) IPR002290 Serine/threonine protein kinase	1	1	1	1	1	0	1	0	0	0	0	0	1	1	0	0	1	0	0	0	1	0	1	0	0	0	0	0	1	1	0	0	1	0	0
255	1949	2211	38803	14554	176	84;85;86	204	200;203;207	Solyc03g123390.1.1	Solyc03g123390.1.1	1	1	1	>Solyc03g123390.1.1 genomic_reference:SL2.31ch03 evidence_code:10F0H1E1IEG gene_region:64313800-64317765 functional_description:Hydrolase (AHRD V1 ***- Q4PSG2_ARATH); contains Interpro domain(s) IPR000073 Alpha/beta hydrolase fold-1	1	1	1	1	0	0	0	0	0	0	0	0	1	0	0	0	0	0	0	0	0	0	0	0	0	0	0	0	1	0	0	0	0	0	0
256	38;198	45;225	911;912;913;914;915;916;917;918;919;920;921;922;923;924;925;926;927;928;929;930;931;932;933;934;935;3978;3979;3980;3981;3982;3983;3984;3985	305;306;307;308;1400	177		80		Solyc03g123410.1.1	Solyc03g123410.1.1	2	2	2	>Solyc03g123410.1.1 genomic_reference:SL2.31ch03 evidence_code:10F1H1E1IEG gene_region:64321012-64321638 functional_description:Oxalate oxidase-like germin 171 (AHRD V1 **** Q9FPQ0_BETVU); contains Interpro domain(s) IPR014710 RmlC-like jelly roll fold	1	2	2	2	2	1	2	1	1	2	1	2	2	2	2	1	2	1	1	1	2	1	2	1	1	2	1	2	2	2	2	1	2	1	1
257	2241;3080;3082;3257;3347	2597;3556;3559;3759;3862	45252;45253;45254;45255;45256;45257;45258;45259;45260;45261;45262;45263;45264;45265;45266;61943;61944;61945;61946;61947;61948;61949;61950;61951;61952;61953;61954;61955;61956;61957;61958;62024;62025;62026;62027;62028;62029;62030;62031;62032;65620;65621;65622;65623;65624;65625;65626;65627;65628;65629;65630;65631;65632;65633;65634;67183;67184;67185;67186;67187;67188;67189;67190;67191	16937;16938;23149;23170;23171;23172;24601;24602;25126					Solyc03g123900.1.1;Solyc06g063260.1.1	Solyc03g123900.1.1	5;2	5;2	5;2	>Solyc03g123900.1.1 genomic_reference:SL2.31ch03 evidence_code:10F0H1E1IEG gene_region:64645159-64660204 functional_description:Mannosyl-oligosaccharide 1 2-alpha-mannosidase (AHRD V1 **** Q9SEH8_SOYBN); contains Interpro domain(s) IPR001382 Glycoside h	2	5	5	5	5	5	3	4	4	2	3	4	5	5	5	4	3	4	4	4	5	5	3	4	4	2	3	4	5	5	5	4	3	4	4
258	303	350	6512	2455	178;179	87	129;135	134	Solyc04g005040.1.1	Solyc04g005040.1.1	1	1	1	>Solyc04g005040.1.1 genomic_reference:SL2.31ch04 evidence_code:10F0H1E1IEG gene_region:44947-46038 functional_description:Matrix metalloproteinase (AHRD V1 **-- B7TVN4_PINTA); contains Interpro domain(s) IPR001818 Peptidase M10A and M12B, matrixin and a	1	1	1	1	0	0	0	0	0	0	0	0	0	0	0	0	0	0	1	0	0	0	0	0	0	0	0	0	0	0	0	0	0	0	1
259	163;400;401;696;984;1324;1626;2272;2273;2432;2679;2717;2862;2982;2983;3286;3382	189;458;459;788;1111;1501;1846;2631;2632;2802;3088;3133;3305;3445;3446;3792;3904	3444;8506;8507;8508;8509;8510;8511;8512;8513;8514;8515;8516;8517;8518;8519;8520;8521;8522;13819;13820;13821;13822;13823;13824;13825;13826;13827;13828;13829;13830;13831;13832;13833;13834;19187;19188;19189;19190;19191;19192;19193;19194;19195;19196;19197;19198;19199;19200;19201;19202;19203;19204;19205;19206;19207;19208;19209;25900;25901;25902;25903;25904;25905;25906;25907;25908;25909;25910;25911;259…	1235;3152;3153;3154;3155;3156;5129;5130;5131;5132;5133;5134;5135;7070;7071;9771;9772;9773;9774;9775;9776;9777;9778;9779;9780;9781;12209;12210;12211;17134;17135;17136;17137;17138;17139;18009;18010;18011;18012;19947;19948;19949;19950;20273;20274;21412;21413;21414;21415;21416;21417;21418;21419;21420;22303;22304;22305;22306;22307;22308;22309;22310;22311;22312;24751;24752;25329	180		528		Solyc04g007150.1.1	Solyc04g007150.1.1	17	17	12	>Solyc04g007150.1.1 genomic_reference:SL2.31ch04 evidence_code:10F0H1E1IEG gene_region:866239-870495 functional_description:Alpha-glucosidase (AHRD V1 **** Q9LEC9_SOLTU); contains Interpro domain(s) IPR000322 Glycoside hydrolase, family 31	1	17	17	12	16	16	13	13	13	9	11	11	16	12	14	17	15	16	13	14	16	16	13	13	13	9	11	11	16	12	14	17	15	16	13
260	705;1066;1795;2972	798;1206;2031;3435	13961;13962;13963;13964;13965;21087;21088;21089;21090;21091;21092;21093;21094;21095;21096;21097;21098;21099;21100;21101;21102;21103;21104;21105;21106;35466;35467;35468;35469;35470;35471;35472;35473;35474;35475;59646;59647;59648;59649;59650;59651;59652;59653;59654;59655;59656;59657;59658;59659;59660;59661	5181;5182;5183;5184;7862;7863;7864;7865;13322;13323;13324;22256;22257;22258;22259;22260;22261;22262;22263;22264;22265;22266					Solyc04g007160.1.1	Solyc04g007160.1.1	4	2	2	>Solyc04g007160.1.1 genomic_reference:SL2.31ch04 evidence_code:10F0H1E1IEG gene_region:870605-871414 functional_description:Alpha-glucosidase (AHRD V1 ***- Q9LEC9_SOLTU); contains Interpro domain(s) IPR000322 Glycoside hydrolase, family 31	1	4	2	2	4	2	3	3	2	2	2	2	3	4	3	4	2	3	4	4	2	1	1	1	1	1	1	1	1	2	1	2	1	1	2
261	781;1243;1384	882;1412;1569	15509;15510;15511;15512;15513;15514;15515;15516;15517;15518;15519;15520;24482;24483;24484;24485;24486;24487;24488;24489;24490;24491;24492;24493;27034;27035;27036;27037;27038;27039;27040;27041;27042;27043;27044;27045;27046;27047;27048;27049;27050	5711;9259;10200;10201;10202;10203					Solyc04g007910.1.1	Solyc04g007910.1.1	3	3	3	>Solyc04g007910.1.1 genomic_reference:SL2.31ch04 evidence_code:10F0H1E0IEG gene_region:1574788-1580698 functional_description:Glucan endo-1 3-beta-glucosidase 3 (AHRD V1 ***- B6TLN1_MAIZE); contains Interpro domain(s) IPR013781 Glycoside hydrolase, subg	1	3	3	3	2	1	2	3	3	2	0	3	3	3	3	0	3	3	3	2	2	1	2	3	3	2	0	3	3	3	3	0	3	3	3
262	116;202;673;2969;3039;3118;3369	135;229;762;3430;3510;3600;3888;3889	2640;2641;2642;2643;2644;2645;2646;2647;2648;4033;4034;4035;4036;4037;4038;4039;4040;4041;13516;13517;13518;13519;13520;13521;13522;13523;13524;13525;13526;13527;13528;13529;59430;59431;59432;59433;59434;59435;59436;59437;59438;59439;59440;59441;59442;61176;61177;61178;61179;61180;61181;61182;61183;61184;61185;61186;61187;61188;62863;62864;62865;62866;62867;62868;62869;62870;62871;62872;62873;628…	932;933;934;935;1425;1426;5023;5024;22179;22859;22860;22861;23459;23460;23461;23462;23463;23464;25274;25275;25276;25277;25278	181		186		Solyc04g008730.1.1	Solyc04g008730.1.1	7	7	5	>Solyc04g008730.1.1 genomic_reference:SL2.31ch04 evidence_code:10F0H1E1IEG gene_region:2393848-2397737 functional_description:Alpha-galactosidase 1 (AHRD V1 **** Q5ZP79_PEA); contains Interpro domain(s) IPR013785 Aldolase-type TIM barrel	1	7	7	5	6	2	7	5	5	3	4	5	7	7	7	6	2	7	5	7	6	2	7	5	5	3	4	5	7	7	7	6	2	7	5
263	3455	3983	68996;68997;68998;68999;69000;69001;69002;69003;69004;69005;69006;69007;69008	25808	182		535		Solyc04g009150.1.1;Solyc04g009290.1.1	Solyc04g009150.1.1;Solyc04g009290.1.1	1;1	1;1	1;1	>Solyc04g009150.1.1 genomic_reference:SL2.31ch04 evidence_code:10F0H1E1IEG gene_region:2655478-2658012 functional_description:Disease resistance protein (AHRD V1 ***- D1GEE5_BRARP); contains Interpro domain(s) IPR002182 NB-ARC ;>Solyc04g009290.1.1 geno	2	1	1	1	1	1	1	1	0	0	0	1	1	1	1	1	1	1	1	1	1	1	1	1	0	0	0	1	1	1	1	1	1	1	1
264	2432;2657;2968;3275;3299	2802;3064;3429;3780;3805	48388;48389;48390;48391;48392;48393;48394;48395;48396;48397;48398;48399;53222;53223;53224;53225;53226;53227;53228;53229;53230;53231;53232;53233;53234;53235;53236;53237;59417;59418;59419;59420;59421;59422;59423;59424;59425;59426;59427;59428;59429;65964;65965;65966;65967;65968;65969;65970;65971;65972;65973;65974;65975;65976;65977;65978;66301;66302;66303;66304;66305;66306;66307;66308;66309;66310;663…	18009;18010;18011;18012;19757;19758;22178;24708;24709;24710;24805;24806;24807;24808;24809					Solyc04g009630.1.1	Solyc04g009630.1.1	5	4	3	>Solyc04g009630.1.1 genomic_reference:SL2.31ch04 evidence_code:10F0H1E1IEG gene_region:3009205-3012591 functional_description:Alpha-glucosidase 1 (AHRD V1 **** O22444_ARATH); contains Interpro domain(s) IPR000322 Glycoside hydrolase, family 31	1	5	4	3	5	5	5	5	4	2	4	4	5	5	5	4	4	5	4	5	4	4	4	4	3	2	4	4	4	4	4	3	3	4	4
265	2919;3267	3373;3771	58527;65783;65784;65785;65786;65787;65788;65789;65790;65791;65792	21818;24652;24653					Solyc04g011400.1.1;Solyc11g066150.1.1;Solyc05g054590.1.1	Solyc04g011400.1.1;Solyc11g066150.1.1;Solyc05g054590.1.1	2;1;1	2;1;1	2;1;1	>Solyc04g011400.1.1 genomic_reference:SL2.31ch04 evidence_code:10F1H1E1IEG gene_region:3868903-3871560 functional_description:UDP-glucose 4-epimerase (AHRD V1 **-* D5RML8_9PROT); contains Interpro domain(s) IPR016040 NAD(P)-binding domain ;>Solyc11g066	3	2	2	2	2	0	1	1	1	0	0	0	1	1	1	1	1	0	0	1	2	0	1	1	1	0	0	0	1	1	1	1	1	0	0
266	561;616;1562;3046	636;698;1777;3517	11423;11424;11425;11426;11427;11428;11429;11430;11431;11432;11433;11434;11435;11436;11437;11438;11439;12450;12451;12452;12453;12454;12455;12456;12457;12458;12459;12460;12461;31198;31199;31200;31201;31202;31203;31204;31205;61262;61263;61264;61265;61266;61267;61268;61269;61270;61271;61272;61273	4304;4305;4306;4307;4308;4309;4634;4635;11833;22882					Solyc04g011510.1.1	Solyc04g011510.1.1	4	4	4	>Solyc04g011510.1.1 genomic_reference:SL2.31ch04 evidence_code:10F0H1E1IEG gene_region:3944492-3948735 functional_description:Triosephosphate isomerase (AHRD V1 **** Q38JI4_SOLTU); contains Interpro domain(s) IPR000652 Triosephosphate isomerase	1	4	4	4	3	3	4	4	3	2	2	2	2	4	4	3	3	3	2	2	3	3	4	4	3	2	2	2	2	4	4	3	3	3	2
267	515;1280;1498;1547	583;1451;1701;1761	10552;10553;10554;10555;10556;10557;10558;10559;10560;10561;10562;10563;25155;25156;25157;25158;29534;29535;29536;29537;29538;30905;30906;30907;30908;30909;30910;30911;30912;30913;30914;30915;30916;30917;30918	3920;3921;9483;11164;11729;11730;11731;11732					Solyc11g010200.1.1;Solyc04g012120.1.1;Solyc12g057110.1.1;Solyc04g074510.1.1;Solyc04g074230.1.1;Solyc07g053260.1.1;Solyc03g034180.1.1;Solyc05g012420.1.1;FOXG_00146;Solyc01g010360.1.1;Solyc12g010860.1.1;Solyc04g076060.1.1;Solyc11g010470.1.1;FOXG_01979	Solyc11g010200.1.1;Solyc04g012120.1.1;Solyc12g057110.1.1;Solyc04g074510.1.1;Solyc04g074230.1.1;Solyc07g053260.1.1;Solyc03g034180.1.1;Solyc05g012420.1.1;FOXG_00146;Solyc01g010360.1.1;Solyc12g010860.1.1;Solyc04g076060.1.1;Solyc11g010470.1.1	4;4;3;3;3;3;3;2;2;2;2;2;2;1	1;1;0;0;0;0;0;0;0;0;0;0;0;0	1;1;0;0;0;0;0;0;0;0;0;0;0;0	>Solyc11g010200.1.1 genomic_reference:SL2.31ch11 evidence_code:10F0H1E1IEG gene_region:3274669-3275861 functional_description:14-3-3 protein beta/alpha-1 (AHRD V1 **-- 143B1_ONCMY); contains Interpro domain(s) IPR000308 14-3-3 protein ;>Solyc04g012120.	14	4	1	1	3	0	1	0	2	1	0	1	3	2	3	4	2	1	3	3	0	0	0	0	0	0	0	0	1	0	0	1	1	0	1
268	1148;1259;1997;3091;3452	1307;1430;2283;3571;3979	22724;22725;22726;22727;22728;22729;22730;22731;22732;22733;22734;22735;22736;22737;22738;22739;22740;22741;24808;24809;24810;24811;24812;24813;24814;24815;24816;24817;24818;24819;24820;24821;24822;24823;39984;39985;39986;39987;39988;39989;39990;39991;39992;39993;39994;39995;39996;39997;39998;39999;62218;62219;62220;62221;62222;62223;62224;62225;62226;62227;62228;62229;62230;62231;62232;68927;689…	8576;8577;8578;8579;8580;8581;8582;9340;14938;14939;14940;14941;23226;23227;23228;23229;25777;25778	183		363		Solyc04g015190.1.1	Solyc04g015190.1.1	5	5	5	>Solyc04g015190.1.1 genomic_reference:SL2.31ch04 evidence_code:10F1H1E1IEG gene_region:5371314-5374813 functional_description:Glucan endo-1 3-beta-glucosidase 5 (AHRD V1 ***- B6SXV6_MAIZE); contains Interpro domain(s) IPR013781 Glycoside hydrolase, subg	1	5	5	5	5	4	4	5	4	4	5	3	5	5	4	5	5	5	5	5	5	4	4	5	4	4	5	3	5	5	4	5	5	5	5
269	844;2332	953;2694	16651;16652;16653;16654;16655;16656;46637;46638;46639;46640;46641;46642;46643;46644;46645;46646	6163;6164;17427;17428;17429					Solyc04g015510.1.1	Solyc04g015510.1.1	2	2	2	>Solyc04g015510.1.1 genomic_reference:SL2.31ch04 evidence_code:10F0H0E0IEG gene_region:5719641-5720180 functional_description:Unknown Protein (AHRD V1); contains Interpro domain(s) IPR006501 Pectinesterase inhibitor	1	2	2	2	2	1	2	0	0	0	0	0	2	2	1	1	0	1	1	1	2	1	2	0	0	0	0	0	2	2	1	1	0	1	1
270	1456	1654	28868;28869;28870;28871;28872;28873;28874;28875;28876;28877;28878;28879;28880	10940					Solyc04g015560.1.1	Solyc04g015560.1.1	1	1	1	>Solyc04g015560.1.1 genomic_reference:SL2.31ch04 evidence_code:10F0H1E1IEG gene_region:5817713-5825687 functional_description:Beta-D-glucosidase (AHRD V1 ***- Q7XAS3_GOSHI); contains Interpro domain(s) IPR001764 Glycoside hydrolase, family 3, N-terminal	1	1	1	1	1	1	1	1	1	0	0	1	1	1	1	1	0	1	1	1	1	1	1	1	1	0	0	1	1	1	1	1	0	1	1
271	205;773;1381;1443;1803;2092;2106;2437;3018;3216;3497	232;871;872;1565;1566;1636;1637;2040;2412;2429;2807;3484;3485;3709;4032;4033	4070;4071;4072;4073;4074;4075;15336;15337;15338;15339;15340;15341;15342;15343;15344;15345;15346;15347;15348;15349;15350;15351;15352;15353;15354;15355;15356;15357;15358;15359;15360;15361;15362;15363;15364;15365;15366;15367;15368;15369;15370;15371;15372;26979;26980;26981;26982;26983;26984;26985;26986;26987;26988;26989;26990;26991;26992;26993;26994;26995;26996;26997;26998;26999;27000;27001;27002;284…	1440;5642;5643;5644;5645;5646;5647;10184;10185;10186;10187;10188;10189;10190;10783;10784;10785;10786;10787;10788;13415;13416;13417;13418;13419;13420;13421;15574;15575;15576;15577;15578;15579;15580;15581;15717;15718;15719;15720;15721;15722;15723;15724;15725;15726;15727;15728;15729;15730;18031;18032;18033;18034;22631;22632;22633;22634;22635;22636;22637;22638;22639;24298;24299;24300;24301;26043;2604…	184;185;186;187;188;189		41;140;177;193;235;291		Solyc04g016470.1.1	Solyc04g016470.1.1	11	10	10	>Solyc04g016470.1.1 genomic_reference:SL2.31ch04 evidence_code:10F0H1E0IEG gene_region:7303181-7304630 functional_description:Beta-1 3-glucanase (AHRD V1 ***- B2ZP01_VITRI); contains Interpro domain(s) IPR000490 Glycoside hydrolase, family 17	1	11	10	10	8	10	9	8	10	10	11	10	8	8	7	10	10	9	9	11	7	9	8	7	9	9	10	9	7	7	7	9	9	8	8
272	746;1700;1816;2604;3375	842;1926;2055;3000;3897	14667;14668;14669;14670;14671;14672;14673;14674;14675;14676;14677;14678;33555;33556;33557;33558;33559;33560;33561;33562;33563;33564;33565;33566;33567;33568;35952;35953;35954;35955;51881;51882;51883;51884;51885;51886;51887;51888;51889;51890;51891;67715;67716	5402;12636;12637;12638;12639;12640;12641;13533;19306;25313					Solyc04g045340.1.1	Solyc04g045340.1.1	5	5	5	>Solyc04g045340.1.1 genomic_reference:SL2.31ch04 evidence_code:10F0H1E1IEG gene_region:31641900-31656873 functional_description:Phosphoglucomutase (AHRD V1 **** Q9AUQ4_ORYSA); contains Interpro domain(s) IPR016055 Alpha-D-phosphohexomutase, alpha/beta/a	1	5	5	5	4	2	2	1	2	2	2	3	4	3	3	4	3	1	3	4	4	2	2	1	2	2	2	3	4	3	3	4	3	1	3
273	1120;2089	1274;2409	22178;22179;22180;22181;22182;22183;22184;22185;22186;41871;41872;41873;41874;41875;41876;41877;41878;41879;41880	8361;8362;8363;8364;15568					Solyc04g054980.1.1	Solyc04g054980.1.1	2	2	2	>Solyc04g054980.1.1 genomic_reference:SL2.31ch04 evidence_code:10F1H1E1IEG gene_region:52664267-52664905 functional_description:Lipoxygenase homology domain-containing protein 1 (AHRD V1 *--- LOXH1_MOUSE); contains Interpro domain(s) IPR001024 Lipoxygen	1	2	2	2	2	2	2	2	0	0	0	0	2	2	2	1	1	2	0	1	2	2	2	2	0	0	0	0	2	2	2	1	1	2	0
274	1786	2022	35340;35341;35342;35343;35344;35345;35346;35347;35348	13277;13278					Solyc04g056390.1.1;Solyc05g055760.1.1	Solyc04g056390.1.1;Solyc05g055760.1.1	1;1	1;1	1;1	>Solyc04g056390.1.1 genomic_reference:SL2.31ch04 evidence_code:10F0H1E1IEG gene_region:53311399-53314673 functional_description:Isopentenyl-diphosphate delta-isomerase (AHRD V1 **** Q84RZ8_9GENT); contains Interpro domain(s) IPR011876 Isopentenyl-diphos	2	1	1	1	0	1	0	1	1	0	0	1	0	0	1	1	0	1	1	1	0	1	0	1	1	0	0	1	0	0	1	1	0	1	1
275	386;527;839;989;1038;1466;1648;1826;1982;2319;2320;2334;2672;2824;3506	444;596;948;1116;1171;1665;1870;2068;2263;2264;2679;2680;2696;3081;3262;4043	8235;8236;8237;8238;8239;8240;8241;8242;8243;8244;8245;8246;8247;8248;8249;8250;8251;10747;10748;10749;10750;10751;10752;10753;10754;10755;10756;10757;10758;10759;10760;10761;10762;10763;10764;10765;10766;10767;10768;16563;16564;16565;16566;16567;16568;16569;16570;16571;16572;16573;16574;16575;16576;16577;16578;16579;19275;19276;19277;19278;19279;19280;19281;19282;19283;19284;19285;19286;19287;19…	3065;3066;4012;4013;4014;4015;4016;4017;4018;4019;4020;4021;4022;6133;6134;6135;6136;6137;6138;6139;6140;7086;7087;7088;7089;7090;7091;7092;7093;7094;7644;7645;7646;7647;7648;7649;7650;7651;11000;11001;11002;11003;12337;12338;12339;12340;12341;12342;13580;13581;14852;14853;14854;14855;14856;14857;14858;14859;14860;14861;17342;17343;17344;17345;17346;17347;17348;17349;17350;17351;17352;17353;17354…		88		308	Solyc04g071890.1.1	Solyc04g071890.1.1	15	15	11	>Solyc04g071890.1.1 genomic_reference:SL2.31ch04 evidence_code:10F1H1E1IEG gene_region:56505813-56507592 functional_description:Peroxidase 4 (AHRD V1 **** B7UCP4_LITCN); contains Interpro domain(s) IPR002016 Haem peroxidase, plant/fungal/bacterial	1	15	15	11	8	13	12	11	12	13	14	13	10	8	9	13	10	13	13	14	8	13	12	11	12	13	14	13	10	8	9	13	10	13	13
276	359;520;598;1039;1981;2298;2319;2320;2669;2824;3265;3506	415;588;678;1172;2261;2262;2657;2679;2680;3077;3262;3768;4043	7747;7748;7749;7750;7751;7752;7753;10626;10627;10628;10629;10630;10631;10632;10633;10634;10635;10636;10637;10638;10639;10640;10641;12129;12130;12131;12132;20490;20491;20492;20493;20494;20495;20496;20497;20498;20499;20500;20501;20502;20503;20504;20505;20506;20507;20508;20509;20510;20511;20512;20513;20514;20515;20516;20517;20518;20519;20520;20521;20522;20523;39698;39699;39700;39701;39702;39703;3970…	2904;2905;3953;3954;3955;3956;3957;3958;3959;3960;3961;3962;3963;3964;3965;3966;3967;4526;4527;7652;7653;7654;7655;7656;7657;7658;7659;7660;7661;7662;7663;7664;7665;7666;7667;14837;14838;14839;14840;14841;14842;14843;14844;14845;14846;14847;14848;14849;14850;14851;17259;17260;17261;17262;17263;17264;17265;17266;17342;17343;17344;17345;17346;17347;17348;17349;17350;17351;17352;17353;17354;17355;17…		89		316	Solyc04g071900.1.1	Solyc04g071900.1.1	12	8	8	>Solyc04g071900.1.1 genomic_reference:SL2.31ch04 evidence_code:10F0H1E1IEG gene_region:56512394-56515122 functional_description:Peroxidase (AHRD V1 **** Q94IQ1_TOBAC); contains Interpro domain(s) IPR002016 Haem peroxidase, plant/fungal/bacterial	1	12	8	8	9	11	10	10	11	10	11	9	10	10	10	8	8	10	11	9	6	7	6	7	8	7	7	6	6	6	6	5	5	7	7
277	150	172	3162	1116					Solyc04g071990.1.1	Solyc04g071990.1.1	1	1	1	>Solyc04g071990.1.1 genomic_reference:SL2.31ch04 evidence_code:10F0H1E1IEG gene_region:56605967-56645424 functional_description:GIGANTEA (Fragment) (AHRD V1 ***- A5Y7G4_ARATH)	1	1	1	1	0	0	0	0	0	0	0	0	0	0	0	1	0	0	0	0	0	0	0	0	0	0	0	0	0	0	0	1	0	0	0
278	159;612;662;663;770;771;1082;2447;2788	183;184;185;694;750;751;868;869;1222;1223;2818;3217;3218;3219;3220	3253;3254;3255;3256;3257;3258;3259;3260;3261;3262;3263;3264;3265;3266;3267;3268;3269;3270;3271;3272;3273;3274;3275;3276;3277;3278;3279;3280;3281;3282;3283;3284;3285;3286;3287;3288;3289;3290;3291;3292;3293;3294;3295;3296;3297;3298;3299;3300;3301;3302;3303;3304;3305;3306;3307;3308;3309;3310;3311;3312;3313;3314;3315;3316;3317;3318;3319;3320;3321;3322;3323;3324;3325;3326;3327;3328;3329;3330;3331;3332…	1158;1159;1160;1161;1162;1163;1164;1165;1166;1167;1168;1169;1170;1171;1172;1173;1174;1175;1176;1177;1178;1179;1180;1181;1182;1183;1184;1185;1186;1187;1188;1189;1190;1191;1192;1193;1194;1195;1196;1197;1198;1199;1200;1201;1202;1203;1204;1205;1206;1207;1208;1209;1210;1211;1212;1213;1214;1215;1216;4597;4598;4599;4600;4601;4602;4603;4604;4605;4606;4607;4932;4933;4934;4935;4936;4937;4938;4939;4940;4941…	190;191;192;193;420	90	197;219;220;241;248	218	Solyc04g072000.1.1	Solyc04g072000.1.1	9	9	9	>Solyc04g072000.1.1 genomic_reference:SL2.31ch04 evidence_code:10F1H1E1IEG gene_region:56659060-56660689 functional_description:Chitinase (AHRD V1 ***- D0QU15_LACSA); contains Interpro domain(s) IPR016283 Glycoside hydrolase, family 19	1	9	9	9	9	9	8	8	7	8	8	7	9	9	9	9	9	9	8	8	9	9	8	8	7	8	8	7	9	9	9	9	9	9	8
279	1334;1600;2284	1512;1816;2643	26070;26071;26072;26073;26074;26075;26076;26077;26078;26079;31790;31791;31792;31793;31794;31795;31796;31797;31798;31799;31800;45919;45920;45921;45922;45923;45924;45925	9838;9839;9840;12039;17202					Solyc04g072280.1.1	Solyc04g072280.1.1	3	3	3	>Solyc04g072280.1.1 genomic_reference:SL2.31ch04 evidence_code:10F0H1E1IEG gene_region:56904253-56908240 functional_description:Laccase (AHRD V1 ***- Q38757_ACEPS); contains Interpro domain(s) IPR017761 Laccase	1	3	3	3	0	3	3	2	2	3	2	3	0	0	0	0	3	2	3	2	0	3	3	2	2	3	2	3	0	0	0	0	3	2	3
280	98;119;280;1034;1045;1217;1244;1441;1534;1845;1994;2675;2793;3409	111;139;322;1167;1179;1386;1413;1633;1747;1748;2091;2278;3084;3225;3932	2195;2196;2197;2198;2199;2200;2201;2202;2203;2204;2205;2206;2207;2700;2701;2702;2703;2704;5950;5951;5952;5953;5954;5955;5956;5957;20430;20431;20432;20433;20434;20435;20436;20437;20438;20439;20440;20441;20611;20612;20613;20614;20615;20616;20617;20618;20619;20620;20621;20622;20623;20624;20625;24083;24084;24085;24086;24087;24088;24089;24090;24091;24092;24093;24094;24095;24096;24097;24494;24495;24496…	743;744;745;746;747;952;953;954;2260;2261;2262;7618;7619;7620;7621;7622;7692;7693;7694;9098;9099;9100;9260;9261;9262;10736;10737;10738;11652;11653;11654;13760;13761;13762;13763;14921;14922;14923;14924;19925;20867;20868;20869;20870;20871;20872;20873;20874;25529;25530	194		75		Solyc04g072860.1.1;Solyc04g072870.1.1	Solyc04g072860.1.1	14;1	14;1	14;1	>Solyc04g072860.1.1 genomic_reference:SL2.31ch04 evidence_code:10F0H1E1IEG gene_region:57409372-57413505 functional_description:Beta-D-xylosidase (AHRD V1 **** Q8W011_HORVU); contains Interpro domain(s) IPR001764 Glycoside hydrolase, family 3, N-termina	2	14	14	14	13	8	12	11	10	8	6	6	11	13	13	10	8	11	9	11	13	8	12	11	10	8	6	6	11	13	13	10	8	11	9
281	2779	3204;3205;3206	55579;55580;55581;55582;55583;55584;55585;55586;55587;55588;55589;55590;55591;55592;55593;55594;55595;55596;55597;55598;55599;55600;55601;55602;55603;55604;55605;55606;55607;55608;55609;55610;55611;55612;55613;55614;55615;55616;55617;55618;55619;55620;55621;55622;55623;55624;55625;55626;55627;55628;55629;55630;55631;55632;55633;55634;55635;55636;55637;55638;55639;55640;55641;55642;55643;55644;556…	20708;20709;20710;20711;20712;20713;20714;20715;20716;20717;20718;20719;20720;20721;20722;20723;20724;20725;20726;20727;20728;20729;20730;20731;20732;20733;20734;20735;20736;20737;20738;20739;20740;20741		91		104	Solyc04g074740.1.1	Solyc04g074740.1.1	1	1	1	>Solyc04g074740.1.1 genomic_reference:SL2.31ch04 evidence_code:10F1H1E1IEG gene_region:58263052-58264826 functional_description:Blue copper-like protein (AHRD V1 *--- A3F8V0_GOSHI); contains Interpro domain(s) IPR003245 Plastocyanin-like	1	1	1	1	1	1	1	1	1	1	1	1	1	1	1	1	1	1	1	1	1	1	1	1	1	1	1	1	1	1	1	1	1	1	1
282	842;843;1450;1491;2767;3155	951;952;1648;1693;3192;3639	16620;16621;16622;16623;16624;16625;16626;16627;16628;16629;16630;16631;16632;16633;16634;16635;16636;16637;16638;16639;16640;16641;16642;16643;16644;16645;16646;16647;16648;16649;16650;28727;28728;28729;28730;28731;28732;28733;28734;28735;28736;28737;28738;28739;29428;29429;29430;29431;29432;29433;29434;29435;29436;29437;29438;29439;29440;29441;29442;29443;29444;29445;55359;55360;55361;55362;553…	6148;6149;6150;6151;6152;6153;6154;6155;6156;6157;6158;6159;6160;6161;6162;10876;10877;10878;10879;10880;10881;10882;10883;11124;11125;11126;11127;11128;11129;11130;11131;20621;20622;20623;23666					Solyc04g076190.1.1;Solyc12g087940.1.1	Solyc04g076190.1.1	6;1	6;1	6;1	>Solyc04g076190.1.1 genomic_reference:SL2.31ch04 evidence_code:10F0H1E1IEG gene_region:58718018-58719325 functional_description:Aspartic proteinase nepenthesin-1 (AHRD V1 **-- B6TDX6_MAIZE); contains Interpro domain(s) IPR001461 Peptidase A1	2	6	6	6	5	5	5	5	5	4	5	4	5	5	4	5	4	5	5	4	5	5	5	5	5	4	5	4	5	5	4	5	4	5	5
283	1316;3170	1492;3657	25761;25762;25763;25764;25765;63897;63898;63899;63900;63901;63902;63903;63904;63905;63906;63907;63908;63909;63910	9723;23977					Solyc04g076660.1.1	Solyc04g076660.1.1	2	2	2	>Solyc04g076660.1.1 genomic_reference:SL2.31ch04 evidence_code:10F0H1E0IEG gene_region:59142780-59149542 functional_description:Rhamnogalacturonate lyase (AHRD V1 ***- A3XLZ2_LEEBM); contains Interpro domain(s) IPR010325 Rhamnogalacturonate lyase	1	2	2	2	2	1	2	1	1	1	1	1	1	1	2	1	1	1	2	0	2	1	2	1	1	1	1	1	1	1	2	1	1	1	2
284	728;929	822;1052	14397;14398;14399;14400;14401;14402;14403;14404;14405;14406;14407;14408;14409;14410;18285	5312;5313;5314;5315;5316;6756					Solyc04g076770.1.1	Solyc04g076770.1.1	2	1	1	>Solyc04g076770.1.1 genomic_reference:SL2.31ch04 evidence_code:10F0H1E1IEG gene_region:59242093-59244898 functional_description:Peroxidase (AHRD V1 ***- Q94IQ0_TOBAC); contains Interpro domain(s) IPR002016 Haem peroxidase, plant/fungal/bacterial	1	2	1	1	1	1	1	2	1	1	1	0	1	1	1	1	0	1	1	1	0	0	0	1	0	0	0	0	0	0	0	0	0	0	0
285	348;536;1317;1453;1812;1892;2035;2052;2526;2909;2916;2939;3037;3427;3428;3432	402;609;1493;1651;2050;2051;2143;2333;2352;2917;3360;3370;3395;3396;3508;3954;3955;3959	7483;7484;7485;7486;7487;7488;7489;7490;7491;7492;7493;7494;11016;11017;11018;11019;11020;11021;11022;11023;11024;11025;11026;11027;11028;25766;25767;25768;25769;25770;25771;28837;28838;28839;28840;35858;35859;35860;35861;35862;35863;35864;35865;35866;35867;35868;35869;35870;35871;35872;35873;35874;35875;35876;35877;35878;35879;35880;35881;35882;35883;35884;35885;35886;35887;35888;35889;35890;358…	2792;4151;4152;9724;9725;10936;10937;13489;13490;13491;13492;13493;13494;13495;13496;13497;13498;13499;13500;13501;13502;13503;13504;13505;13506;13507;13508;13509;13510;13511;13512;14071;14072;14073;14074;14075;14076;14077;14078;14079;15207;15288;15289;18749;18750;18751;18752;18753;21731;21732;21733;21734;21735;21736;21737;21813;21968;21969;21970;21971;21972;21973;21974;21975;21976;21977;21978;21…	195;421	92	307;331	717	Solyc04g077190.1.1;Solyc12g088210.1.1	Solyc04g077190.1.1	16;1	16;1	16;1	>Solyc04g077190.1.1 genomic_reference:SL2.31ch04 evidence_code:10F0H1E1IEG gene_region:59707320-59714684 functional_description:Endo-1 4-beta-xylanase (AHRD V1 *-** B6SW51_MAIZE); contains Interpro domain(s) IPR013781 Glycoside hydrolase, subgroup, cata	2	16	16	16	16	9	15	13	6	6	9	9	16	14	15	12	11	13	11	13	16	9	15	13	6	6	9	9	16	14	15	12	11	13	11
286	1197;3264	1364;3767	23624;23625;23626;23627;23628;23629;23630;23631;23632;23633;23634;23635;23636;23637;23638;23639;65722;65723;65724;65725;65726;65727;65728;65729;65730;65731;65732;65733	8913;24627					Solyc04g077670.1.1	Solyc04g077670.1.1	2	2	2	>Solyc04g077670.1.1 genomic_reference:SL2.31ch04 evidence_code:10F0H1E1IEG gene_region:60195473-60202501 functional_description:Serine carboxypeptidase 1 (AHRD V1 ***- B6TC80_MAIZE); contains Interpro domain(s) IPR001563 Peptidase S10, serine carboxypep	1	2	2	2	2	2	2	1	2	1	2	2	2	2	2	1	2	2	2	1	2	2	2	1	2	1	2	2	2	2	2	1	2	2	2
287	242;253;351;447;448;749;1086;1380;1457;1555;2218;2393;2403;2479;2525;2533;2535;2674;2897;3032;3117	280;291;405;507;508;845;1229;1564;1655;1770;2571;2760;2771;2859;2916;2924;2926;3083;3345;3503;3599	4971;4972;4973;4974;4975;4976;4977;4978;4979;4980;4981;4982;4983;4984;4985;4986;5150;5151;5152;5153;5154;5155;5156;5157;5158;5159;5160;5161;5162;5163;5164;5165;5166;5167;5168;5169;5170;5171;5172;5173;5174;5175;5176;5177;7526;7527;7528;7529;7530;7531;7532;7533;7534;7535;7536;7537;7538;7539;7540;7541;7542;7543;7544;7545;7546;7547;7548;7549;7550;9373;9374;9375;9376;9377;9378;9379;9380;9381;9382;9383…	1830;1831;1832;1833;1834;1835;1836;1837;1838;1885;1886;1887;1888;1889;1890;1891;1892;1893;1894;1895;2803;2804;2805;2806;3453;3454;3455;3456;3457;3458;3459;3460;3461;3462;3463;5409;5410;5411;8088;8089;8090;8091;8092;8093;8094;8095;8096;8097;8098;8099;8100;8101;10172;10173;10174;10175;10176;10177;10178;10179;10180;10181;10182;10183;10941;10942;10943;10944;10945;10946;11797;11798;16697;16698;16699;1…					Solyc04g078110.1.1	Solyc04g078110.1.1	21	21	21	>Solyc04g078110.1.1 genomic_reference:SL2.31ch04 evidence_code:10F1H1E1IEG gene_region:60539247-60541547 functional_description:Subtilisin-like protease (AHRD V1 **-- A9XG40_TOBAC); contains Interpro domain(s) IPR015500 Peptidase S8, subtilisin-related	1	21	21	21	20	18	20	19	18	12	17	16	19	18	20	14	19	20	20	19	20	18	20	19	18	12	17	16	19	18	20	14	19	20	20
288	114;532;553;1002;1092;1364;1834;2073;2337;2470;2487;2511;2515;2666;2711;2762;2997;3078;3224	132;133;605;628;1131;1242;1546;2077;2078;2388;2389;2699;2845;2873;2901;2905;3074;3126;3186;3187;3461;3554;3719	2601;2602;2603;2604;2605;2606;2607;2608;2609;2610;2611;2612;2613;2614;2615;2616;2617;2618;2619;2620;2621;2622;2623;2624;2625;2626;10932;10933;10934;10935;10936;10937;10938;10939;10940;10941;10942;10943;10944;10945;10946;10947;10948;10949;10950;10951;10952;10953;10954;10955;10956;10957;10958;10959;10960;10961;10962;10963;10964;11312;11313;11314;11315;11316;11317;11318;11319;11320;11321;11322;11323…	914;915;916;917;918;919;920;921;4112;4113;4114;4115;4116;4117;4118;4119;4120;4121;4122;4123;4124;4125;4126;4127;4263;4264;4265;4266;4267;7191;7192;7193;8166;8167;8168;8169;8170;10096;10097;10098;10099;10100;10101;10102;10103;10104;10105;10106;10107;10108;10109;10110;13657;13658;13659;13660;13661;13662;13663;13664;13665;13666;13667;13668;13669;13670;13671;13672;13673;13674;15476;15477;15478;15479;…	196;197	93;94;95;96	317;571	149;242;522;579	Solyc04g078740.1.1;Solyc10g085530.1.1;Solyc10g085540.1.1	Solyc04g078740.1.1	19;1;1	18;0;0	18;0;0	>Solyc04g078740.1.1 genomic_reference:SL2.31ch04 evidence_code:10F0H1E1IEG gene_region:60999682-61002061 functional_description:Subtilisin-like protease (AHRD V1 **-- Q38708_ALNGL); contains Interpro domain(s) IPR015500 Peptidase S8, subtilisin-related	3	19	18	18	18	16	17	15	13	14	14	15	17	19	19	12	16	18	16	19	17	15	16	14	12	13	13	14	16	18	18	12	15	17	15
289	2848	3289	57134;57135;57136;57137;57138;57139;57140;57141	21316;21317					Solyc04g078850.1.1	Solyc04g078850.1.1	1	1	1	>Solyc04g078850.1.1 genomic_reference:SL2.31ch04 evidence_code:10F1H1E1IEG gene_region:61102555-61106555 functional_description:DNA-directed RNA polymerase (Fragment) (AHRD V1 *-*- Q5D868_SPIOL)	1	1	1	1	0	1	0	1	1	1	1	1	0	0	1	0	0	0	1	0	0	1	0	1	1	1	1	1	0	0	1	0	0	0	1
290	21;118;156;250;286;684;903;1007;1535;1572;1813;1847;2359;2537;2647;2732;3223;3487	22;23;24;137;138;180;288;328;329;773;1020;1137;1749;1788;2052;2093;2094;2724;2928;2929;3050;3151;3717;3718;4019;4020	408;409;410;411;412;413;414;415;416;417;418;419;420;421;422;423;424;425;426;427;428;429;430;431;432;433;434;435;436;437;438;439;440;441;442;443;444;445;446;447;448;2680;2681;2682;2683;2684;2685;2686;2687;2688;2689;2690;2691;2692;2693;2694;2695;2696;2697;2698;2699;3203;3204;3205;3206;3207;3208;3209;3210;3211;3212;3213;3214;3215;3216;3217;3218;5095;5096;5097;5098;5099;5100;5101;5102;5103;5104;5105;…	106;107;108;109;110;111;112;113;114;115;116;117;118;119;120;121;122;123;124;125;126;127;949;950;951;1132;1133;1134;1135;1136;1137;1138;1139;1865;1866;1867;1868;1869;1870;1871;1872;1873;1874;2292;2293;2294;2295;2296;2297;2298;2299;2300;2301;2302;2303;2304;2305;2306;2307;2308;2309;2310;2311;2312;2313;2314;2315;2316;2317;2318;2319;2320;2321;2322;2323;2324;2325;2326;2327;2328;2329;2330;2331;2332;2333…	198;199;200;201	97;98;99	84;147;254;290	241;256;342	Solyc04g080260.1.1	Solyc04g080260.1.1	18	18	17	>Solyc04g080260.1.1 genomic_reference:SL2.31ch04 evidence_code:10F0H1E1IEG gene_region:62090390-62093084 functional_description:Glucan endo-1 3-beta-glucosidase 7 (AHRD V1 ***- B6T289_MAIZE); contains Interpro domain(s) IPR013781 Glycoside hydrolase, su	1	18	18	17	18	17	18	18	16	14	15	14	18	18	18	17	18	18	18	18	18	17	18	18	16	14	15	14	18	18	18	17	18	18	18
291	2183	2529	43962;43963;43964;43965;43966;43967;43968;43969	16392;16393;16394;16395					Solyc04g080880.1.1	Solyc04g080880.1.1	1	1	1	>Solyc04g080880.1.1 genomic_reference:SL2.31ch04 evidence_code:10F0H1E1IEG gene_region:62520679-62528607 functional_description:Cathepsin B-like cysteine proteinase (AHRD V1 *--- CYSP_SCHMA); contains Interpro domain(s) IPR013128 Peptidase C1A, papain	1	1	1	1	1	0	1	0	0	1	0	0	1	1	1	0	0	0	1	1	1	0	1	0	0	1	0	0	1	1	1	0	0	0	1
292	1199;1283	1366;1454	23655;23656;23657;23658;23659;23660;23661;23662;23663;25183;25184;25185;25186;25187;25188;25189;25190;25191	8923;9486					Solyc04g081400.1.1	Solyc04g081400.1.1	2	2	2	>Solyc04g081400.1.1 genomic_reference:SL2.31ch04 evidence_code:10F1H1E1IEG gene_region:62985293-62988835 functional_description:Hexokinase 1 (AHRD V1 ***- B6V3C0_CUCME); contains Interpro domain(s) IPR001312 Hexokinase	1	2	2	2	0	0	0	0	2	2	2	2	2	0	2	2	0	1	2	1	0	0	0	0	2	2	2	2	2	0	2	2	0	1	2
293	45;332;333;820;1843;1854;2461;2853;2893;2958;3164	53;385;386;926;2089;2101;2836;3294;3341;3416;3649	1054;1055;1056;1057;1058;1059;1060;1061;1062;1063;1064;1065;1066;7210;7211;7212;7213;7214;7215;7216;7217;7218;7219;7220;7221;7222;7223;7224;7225;7226;7227;7228;7229;7230;7231;7232;16216;16217;16218;16219;16220;16221;16222;16223;16224;16225;16226;16227;16228;16229;16230;16231;16232;36507;36508;36509;36510;36511;36512;36513;36514;36515;36516;36517;36518;36519;36520;36521;36522;36523;36524;36721;367…	345;346;347;348;349;2678;2679;2680;2681;2682;2683;2684;5968;5969;5970;5971;5972;13746;13747;13748;13749;13820;13821;13822;13823;13824;13825;13826;18262;21336;21634;21635;21636;21637;22105;22106;23939;23940;23941;23942;23943		100		175	Solyc04g081550.1.1	Solyc04g081550.1.1	11	11	11	>Solyc04g081550.1.1 genomic_reference:SL2.31ch04 evidence_code:10F0H1E1IEG gene_region:63086808-63088932 functional_description:Thaumatin-like protein (AHRD V1 **-- Q9ZQY9_ARATH); contains Interpro domain(s) IPR001938 Thaumatin, pathogenesis-related	1	11	11	11	8	9	6	8	6	5	7	4	10	9	9	9	10	9	10	9	8	9	6	8	6	5	7	4	10	9	9	9	10	9	10
294	3092	3572	62233	23230					Solyc04g081560.1.1	Solyc04g081560.1.1	1	1	1	>Solyc04g081560.1.1 genomic_reference:SL2.31ch04 evidence_code:10F0H1E0IEG gene_region:63104875-63107352 functional_description:Thaumatin-like protein (AHRD V1 **-- Q9STX6_ARATH); contains Interpro domain(s) IPR001938 Thaumatin, pathogenesis-related	1	1	1	1	0	0	0	0	0	0	1	0	0	0	0	0	0	0	0	0	0	0	0	0	0	0	1	0	0	0	0	0	0	0	0
295	210;211;216;240;381;391;424;483;583;584;804;851;962;1140;1718;1761;1762;1767;1768;1881;1909;1913;1918;1919;2259;2473;2661;2676;2706;2747;3002;3059;3360;3361	237;238;239;244;278;438;439;449;483;547;661;662;663;909;910;961;1086;1087;1298;1299;1948;1996;1997;1998;2003;2004;2130;2162;2163;2168;2173;2174;2618;2848;2849;2850;2851;3068;3085;3118;3119;3120;3166;3466;3531;3532;3877;3878;3879;3880	4148;4149;4150;4151;4152;4153;4154;4155;4156;4157;4158;4159;4160;4161;4162;4163;4164;4165;4166;4167;4168;4169;4170;4171;4172;4173;4174;4175;4176;4177;4178;4179;4180;4181;4182;4183;4184;4185;4186;4187;4260;4261;4262;4263;4264;4265;4266;4267;4268;4269;4270;4271;4272;4273;4274;4275;4276;4277;4278;4279;4280;4281;4282;4283;4284;4285;4286;4287;4288;4289;4290;4291;4292;4918;4919;4920;4921;4922;4923;4924…	1464;1465;1466;1467;1468;1469;1470;1471;1472;1473;1474;1475;1476;1477;1478;1479;1480;1481;1482;1483;1484;1485;1486;1507;1508;1509;1510;1511;1512;1513;1514;1515;1516;1517;1518;1816;1817;1818;1819;1820;1821;1822;1823;1824;1825;3025;3026;3027;3028;3029;3030;3031;3032;3033;3034;3035;3036;3037;3038;3039;3040;3041;3042;3043;3044;3045;3046;3047;3048;3049;3050;3051;3095;3096;3097;3098;3099;3100;3101;3102…	202;203;204;205;206;207;208;209	101;102;103;104;105	212;386;400;444;453;589;726;755	174;266;390;582;735	Solyc04g081810.1.1	Solyc04g081810.1.1	34	34	34	>Solyc04g081810.1.1 genomic_reference:SL2.31ch04 evidence_code:10F0H1E1IEG gene_region:63295140-63299123 functional_description:Subtilisin-like protease (AHRD V1 **-- Q9ZSP5_ARATH); contains Interpro domain(s) IPR015500 Peptidase S8, subtilisin-related	1	34	34	34	32	30	31	32	30	27	25	29	32	32	34	31	31	30	30	33	32	30	31	32	30	27	25	29	32	32	34	31	31	30	30
296	10;427;489;1085;1309;1483;1621;1644;1645;1708;1903;2181;2394;2815;3120;3280;3281;3345	11;486;553;1227;1228;1484;1485;1685;1840;1865;1866;1867;1936;1937;2155;2156;2527;2761;3249;3602;3785;3786;3859;3860	240;241;242;243;244;245;246;247;248;249;250;8992;8993;8994;8995;8996;8997;8998;8999;9000;9001;9002;9003;9004;9005;9006;9007;9008;9009;9010;9011;9012;9013;9014;9015;9016;9017;10032;10033;10034;10035;10036;10037;10038;10039;10040;10041;10042;10043;10044;10045;10046;10047;10048;10049;10050;10051;10052;10053;10054;10055;10056;10057;10058;10059;10060;10061;10062;21521;21522;21523;21524;21525;21526;215…	65;66;67;68;69;70;3317;3318;3319;3320;3321;3322;3323;3324;3325;3326;3327;3732;3733;3734;3735;3736;3737;3738;3739;3740;3741;3742;3743;3744;3745;3746;3747;3748;3749;8078;8079;8080;8081;8082;8083;8084;8085;8086;8087;9668;9669;9670;9671;9672;9673;9674;9675;9676;9677;9678;9679;9680;9681;9682;9683;11091;11092;11093;11094;11095;11096;11097;11098;11099;12160;12161;12162;12312;12313;12314;12315;12316;1231…	210;211;212;213;214;215		158;194;199;222;360;368		Solyc04g082140.1.1;Solyc12g094470.1.1;Solyc07g052230.1.1;Solyc01g111970.1.1	Solyc04g082140.1.1	18;2;1;1	18;2;1;1	17;2;1;1	>Solyc04g082140.1.1 genomic_reference:SL2.31ch04 evidence_code:10F1H1E1IEG gene_region:63510379-63514842 functional_description:Laccase-22 (AHRD V1 **-- LAC22_ORYSJ); contains Interpro domain(s) IPR001117 Multicopper oxidase, type 1	4	18	18	17	17	16	15	17	14	11	11	13	18	17	17	17	13	17	16	16	17	16	15	17	14	11	11	13	18	17	17	17	13	17	16
297	117;389;398;951;1874;2002;2161;2197;2402;2428	136;447;456;1075;2123;2288;2289;2502;2547;2770;2798	2649;2650;2651;2652;2653;2654;2655;2656;2657;2658;2659;2660;2661;2662;2663;2664;2665;2666;2667;2668;2669;2670;2671;2672;2673;2674;2675;2676;2677;2678;2679;8280;8281;8282;8283;8284;8285;8286;8287;8288;8289;8290;8291;8292;8293;8294;8295;8296;8297;8298;8299;8300;8301;8302;8303;8304;8305;8306;8307;8308;8309;8310;8311;8312;8313;8314;8315;8316;8317;8318;8319;8320;8321;8322;8323;8469;8470;8471;8472;8473…	936;937;938;939;940;941;942;943;944;945;946;947;948;3076;3077;3078;3079;3080;3081;3082;3083;3084;3085;3086;3087;3088;3089;3090;3091;3092;3142;3143;3144;3145;3146;6862;6863;6864;6865;6866;6867;6868;6869;6870;6871;6872;6873;6874;6875;6876;13946;14957;14958;14959;14960;14961;14962;14963;14964;16194;16195;16462;16463;16464;16465;16466;16467;16468;16469;16470;16471;16472;16473;17816;17817;17818;17819;…	422	106	289	297	Solyc04g082710.1.1;Solyc03g111730.1.1	Solyc04g082710.1.1	10;1	10;1	10;1	>Solyc04g082710.1.1 genomic_reference:SL2.31ch04 evidence_code:10F0H1E1IEG gene_region:63890818-63891960 functional_description:Cathepsin B-like cysteine proteinase 3 (AHRD V1 **-- CPR3_CAEEL); contains Interpro domain(s) IPR013128 Peptidase C1A, papain	2	10	10	10	10	10	9	10	7	6	6	6	10	10	9	8	8	10	9	8	10	10	9	10	7	6	6	6	10	10	9	8	8	10	9
298	480	544	9869;9870;9871;9872;9873;9874;9875;9876;9877;9878;9879;9880;9881;9882	3660					Solyc05g007260.1.1	Solyc05g007260.1.1	1	1	1	>Solyc05g007260.1.1 genomic_reference:SL2.31ch05 evidence_code:10F1H1E1IEG gene_region:1925582-1928656 functional_description:Ribulose-phosphate 3-epimerase (AHRD V1 **** C1E4B2_9CHLO); contains Interpro domain(s) IPR000056 Ribulose-phosphate 3-epimeras	1	1	1	1	1	1	1	1	1	1	1	0	1	1	1	1	1	0	1	1	1	1	1	1	1	1	1	0	1	1	1	1	1	0	1
299	1029	1162	20382;20383;20384;20385;20386;20387;20388;20389	7604	216		49		Solyc05g007850.1.1	Solyc05g007850.1.1	1	1	1	>Solyc05g007850.1.1 genomic_reference:SL2.31ch05 evidence_code:10F0H1E0IEG gene_region:2291533-2295531 functional_description:TIR-NBS-LRR disease resistance-like protein (AHRD V1 **** Q1KT02_POPBA); contains Interpro domain(s) IPR000157 Toll-Interleukin	1	1	1	1	0	1	0	0	1	1	0	1	0	0	0	1	1	1	1	0	0	1	0	0	1	1	0	1	0	0	0	1	1	1	1
300	670;769;849;1223;2059;2239;2652	759;867;958;1392;2361;2362;2594;3056	13466;13467;13468;13469;13470;13471;13472;13473;13474;13475;13476;13477;13478;13479;13480;15094;15095;15096;15097;15098;15099;15100;15101;15102;15103;15104;15105;15106;15107;15108;15109;15110;15111;15112;15113;15114;15115;15116;15117;16720;16721;16722;16723;16724;16725;16726;16727;16728;16729;16730;16731;16732;24148;24149;24150;24151;24152;24153;24154;24155;24156;24157;24158;24159;24160;41230;412…	5002;5003;5004;5005;5006;5007;5008;5009;5010;5540;5541;5542;5543;5544;5545;5546;5547;5548;5549;5550;6201;6202;6203;6204;9128;9129;15343;15344;15345;15346;15347;15348;15349;15350;16910;16911;16912;16913;16914;19717;19718;19719;19720;19721;19722;19723;19724;19725;19726;19727	217		158		Solyc05g007940.1.1	Solyc05g007940.1.1	7	7	7	>Solyc05g007940.1.1 genomic_reference:SL2.31ch05 evidence_code:10F0H1E1IEG gene_region:2366532-2369303 functional_description:Ribonuclease T2 (AHRD V1 ***- Q9ZQX1_CICAR); contains Interpro domain(s) IPR001568 Ribonuclease T2	1	7	7	7	7	5	7	6	5	4	5	4	7	7	7	6	6	6	7	6	7	5	7	6	5	4	5	4	7	7	7	6	6	6	7
301	1222;2163;2358	1391;2504;2723	24133;24134;24135;24136;24137;24138;24139;24140;24141;24142;24143;24144;24145;24146;24147;43534;43535;43536;43537;43538;43539;43540;43541;43542;43543;43544;43545;43546;43547;43548;43549;43550;43551;43552;43553;43554;43555;43556;43557;43558;43559;43560;43561;43562;43563;43564;47153;47154;47155;47156	9122;9123;9124;9125;9126;9127;16199;16200;16201;16202;16203;16204;16205;16206;16207;16208;16209;16210;16211;16212;17612					Solyc05g007950.1.1	Solyc05g007950.1.1	3	3	3	>Solyc05g007950.1.1 genomic_reference:SL2.31ch05 evidence_code:10F1H1E1IEG gene_region:2373288-2374711 functional_description:Ribonuclease T2 (AHRD V1 ***- Q6A3R1_SOLLC); contains Interpro domain(s) IPR001568 Ribonuclease T2	1	3	3	3	2	2	2	2	2	2	1	2	2	2	2	3	3	2	3	3	2	2	2	2	2	2	1	2	2	2	2	3	3	2	3
302	1307;3331;3466;3467	1482;3841;3842;3994;3995	25605;25606;25607;25608;25609;25610;25611;25612;25613;25614;25615;25616;66848;66849;66850;66851;66852;66853;66854;66855;66856;66857;66858;66859;66860;66861;66862;66863;66864;66865;66866;69126;69127;69128;69129;69130;69131;69132;69133;69134;69135;69136	9661;9662;24984;24985;25840;25841;25842;25843;25844;25845;25846	218		215		Solyc05g008600.1.1	Solyc05g008600.1.1	4	4	4	>Solyc05g008600.1.1 genomic_reference:SL2.31ch05 evidence_code:10F1H1E1IEG gene_region:2917196-2920087 functional_description:Fructose-bisphosphate aldolase (AHRD V1 ***- B9SJY9_RICCO); contains Interpro domain(s) IPR000741 Fructose-bisphosphate aldolas	1	4	4	4	3	0	0	1	3	3	2	3	3	2	3	3	3	0	2	4	3	0	0	1	3	3	2	3	3	2	3	3	3	0	2
303	374;1171;2768;2988;3363;3460	431;1337;3193;3452;3882;3988	8014;8015;8016;8017;8018;8019;23226;23227;23228;23229;23230;23231;23232;23233;23234;23235;23236;23237;23238;23239;55375;55376;55377;55378;55379;55380;55381;55382;55383;55384;55385;55386;55387;55388;59933;59934;59935;59936;59937;59938;59939;59940;59941;59942;59943;59944;59945;59946;59947;67528;67529;67530;67531;67532;67533;67534;67535;67536;67537;67538;67539;67540;67541;67542;67543;67544;67545;675…	3000;8761;8762;8763;20624;20625;22390;22391;25255;25256;25257;25258;25259;25260;25261;25262;25263;25821;25822;25823;25824					Solyc05g009430.1.1	Solyc05g009430.1.1	6	6	6	>Solyc05g009430.1.1 genomic_reference:SL2.31ch05 evidence_code:10F1H1E1IEG gene_region:3608430-3611307 functional_description:Endonuclease (AHRD V1 **** A5A339_SOYBN); contains Interpro domain(s) IPR003154 S1/P1 nuclease	1	6	6	6	5	5	6	5	4	3	3	3	5	5	6	5	6	6	5	6	5	5	6	5	4	3	3	3	5	5	6	5	6	6	5
304	425;984;1066;1099;1626;1795;2982;2983;3300	484;1111;1206;1249;1846;2031;3445;3446;3806	8941;8942;8943;8944;8945;8946;8947;8948;8949;8950;19187;19188;19189;19190;19191;19192;19193;19194;19195;19196;19197;19198;19199;19200;19201;19202;19203;19204;19205;19206;19207;19208;19209;21087;21088;21089;21090;21091;21092;21093;21094;21095;21096;21097;21098;21099;21100;21101;21102;21103;21104;21105;21106;21827;21828;21829;21830;21831;21832;21833;21834;21835;21836;21837;21838;32295;32296;32297;3…	3291;3292;3293;3294;7070;7071;7862;7863;7864;7865;8210;12209;12210;12211;13322;13323;13324;22303;22304;22305;22306;22307;22308;22309;22310;22311;22312;24810;24811;24812;24813;24814;24815	423		622		Solyc05g009470.1.1	Solyc05g009470.1.1	9	5	3	>Solyc05g009470.1.1 genomic_reference:SL2.31ch05 evidence_code:10F0H1E1IEG gene_region:3636307-3643815 functional_description:Alpha-glucosidase (AHRD V1 **** Q9LEC9_SOLTU); contains Interpro domain(s) IPR000322 Glycoside hydrolase, family 31	1	9	5	3	8	7	8	8	8	5	7	6	9	7	9	8	8	8	8	9	4	3	5	4	4	2	3	2	5	5	5	4	4	4	4
305	2154	2492	43310	16109	219		69		Solyc05g012170.1.1	Solyc05g012170.1.1	1	1	1	>Solyc05g012170.1.1 genomic_reference:SL2.31ch05 evidence_code:10F0H0E0IEG gene_region:5362517-5362897 functional_description:Unknown Protein (AHRD V1)	1	1	1	1	0	0	0	0	0	0	0	0	0	0	0	0	0	1	0	0	0	0	0	0	0	0	0	0	0	0	0	0	0	1	0
306	238;482;562;640;714;772;1657;1747;2331;2504;2659;2700;2801	276;546;637;725;807;870;1880;1979;2693;2893;3066;3112;3233	4890;4891;4892;4893;4894;4895;4896;4897;4898;4899;4900;4901;4902;4903;4904;4905;9894;9895;9896;9897;9898;9899;9900;9901;9902;9903;9904;9905;9906;9907;9908;9909;9910;9911;9912;9913;9914;9915;9916;11440;11441;11442;11443;11444;11445;11446;11447;11448;11449;12904;12905;12906;12907;12908;12909;12910;12911;12912;12913;12914;12915;12916;12917;14072;14073;14074;14075;14076;14077;14078;14079;14080;14081;…	1807;1808;1809;1810;1811;1812;1813;3663;3664;3665;3666;3667;3668;3669;4310;4787;4788;4789;5221;5222;5223;5224;5225;5226;5633;5634;5635;5636;5637;5638;5639;5640;5641;12385;12386;12387;12999;13000;13001;13002;13003;13004;13005;13006;17424;17425;17426;18655;18656;18657;18658;19763;19764;19765;19766;20135;20136;20137;20923					Solyc05g012260.1.1	Solyc05g012260.1.1	13	13	11	>Solyc05g012260.1.1 genomic_reference:SL2.31ch05 evidence_code:10F0H1E1IEG gene_region:5547057-5551348 functional_description:Purple acid phosphatase (AHRD V1 **-* B0WRM8_CULQU); contains Interpro domain(s) IPR008963 Purple acid phosphatase-like, N-term	1	13	13	11	12	11	10	11	7	5	7	7	13	12	12	9	12	13	12	12	12	11	10	11	7	5	7	7	13	12	12	9	12	13	12
307	399;693;755;945;1595;1680;2410;2664;2751;2877;2942;3231	457;785;851;1069;1811;1904;2779;3071;3170;3323;3399;3726	8493;8494;8495;8496;8497;8498;8499;8500;8501;8502;8503;8504;8505;13787;13788;13789;13790;14789;14790;14791;14792;14793;14794;14795;14796;14797;14798;18523;18524;31690;31691;31692;31693;31694;31695;31696;31697;33224;33225;33226;33227;33228;33229;33230;33231;47969;47970;47971;47972;47973;47974;47975;47976;47977;53320;53321;53322;53323;53324;53325;53326;53327;53328;53329;53330;53331;53332;53333;5333…	3147;3148;3149;3150;3151;5121;5428;5429;6830;12007;12008;12009;12510;17875;19795;19796;20475;21505;21506;22013;22014;22015;22016;22017;24370;24371;24372;24373					Solyc05g013720.1.1	Solyc05g013720.1.1	12	12	12	>Solyc05g013720.1.1 genomic_reference:SL2.31ch05 evidence_code:10F1H1E1IEG gene_region:7017596-7023482 functional_description:Alpha-galactosidase (AHRD V1 *-*- D4LCA1_9FIRM); contains Interpro domain(s) IPR013785 Aldolase-type TIM barrel	1	12	12	12	8	5	8	10	4	4	4	5	10	9	9	11	6	8	8	6	8	5	8	10	4	4	4	5	10	9	9	11	6	8	8
308	20;29;277;571;757;1440;1933;2145;3182;3259;3269	21;34;319;649;853;1632;2188;2483;3673;3761;3774	394;395;396;397;398;399;400;401;402;403;404;405;406;407;632;633;634;5847;5848;5849;5850;5851;5852;5853;5854;5855;5856;5857;5858;5859;11654;11655;11656;11657;11658;11659;11660;11661;11662;14815;14816;14817;14818;14819;14820;14821;14822;14823;14824;14825;14826;14827;14828;14829;14830;14831;14832;14833;14834;14835;14836;14837;14838;14839;14840;14841;14842;14843;14844;14845;28345;28346;28347;28348;28…	105;196;2234;2235;2236;4361;4362;4363;5440;5441;5442;5443;5444;5445;5446;5447;5448;5449;5450;5451;5452;5453;5454;5455;5456;5457;5458;10731;10732;10733;10734;10735;14334;14335;16072;16073;24080;24081;24082;24083;24084;24085;24086;24087;24088;24089;24090;24604;24605;24679;24680;24681	220		11		Solyc05g014470.1.1	Solyc05g014470.1.1	11	11	6	>Solyc05g014470.1.1 genomic_reference:SL2.31ch05 evidence_code:10F1H1E1IEG gene_region:8322438-8324421 functional_description:Glyceraldehyde 3-phosphate dehydrogenase (AHRD V1 **** Q8LK04_SOLTU); contains Interpro domain(s) IPR000173 Glyceraldehyde 3-ph	1	11	11	6	9	5	7	6	9	6	7	9	9	6	8	10	6	8	8	10	9	5	7	6	9	6	7	9	9	6	8	10	6	8	8
309	1198;1659;2735	1365;1882;3154	23640;23641;23642;23643;23644;23645;23646;23647;23648;23649;23650;23651;23652;23653;23654;32869;32870;32871;32872;32873;32874;32875;32876;32877;32878;32879;32880;32881;32882;54715;54716;54717;54718;54719;54720;54721;54722;54723;54724;54725;54726;54727;54728	8914;8915;8916;8917;8918;8919;8920;8921;8922;12395;12396;12397;12398;12399;12400;12401;12402;20390;20391;20392					Solyc05g015150.1.1	Solyc05g015150.1.1	3	3	3	>Solyc05g015150.1.1 genomic_reference:SL2.31ch05 evidence_code:10F0H1E1IEG gene_region:9920922-9924746 functional_description:LRR receptor-like serine/threonine-protein kinase FEI 1 (AHRD V1 **** FEI1_ARATH); contains Interpro domain(s) IPR002290 Serine	1	3	3	3	2	3	3	3	1	3	3	1	3	3	3	2	3	3	3	2	2	3	3	3	1	3	3	1	3	3	3	2	3	3	3
310	70;802;815;1385;1633;2016;2061;2510;2621	79;907;921;1570;1853;2307;2365;2900;3018	1577;1578;1579;1580;1581;1582;1583;1584;1585;1586;1587;1588;15921;15922;15923;16143;16144;16145;16146;16147;16148;16149;16150;27051;27052;27053;27054;27055;27056;27057;32375;32376;32377;32378;32379;32380;40399;40400;40401;40402;40403;40404;40405;41297;41298;50294;50295;50296;50297;50298;50299;52218;52219;52220;52221;52222;52223;52224;52225	515;516;517;518;519;5863;5937;5938;10204;12228;12229;15074;15356;15357;15358;18685;19431	221;222		256;260		Solyc05g025500.1.1	Solyc05g025500.1.1	9	8	8	>Solyc05g025500.1.1 genomic_reference:SL2.31ch05 evidence_code:10F0H1E1IEG gene_region:32867622-32874369 functional_description:Glucan endo-1 3-beta-glucosidase 6 (AHRD V1 ***- B6TW83_MAIZE); contains Interpro domain(s) IPR013781 Glycoside hydrolase, su	1	9	8	8	6	2	3	3	0	0	0	1	8	8	9	0	2	5	5	2	5	2	2	2	0	0	0	1	7	7	8	0	2	5	4
311	602;1965;3123	682;2232;3605;3606	12178;12179;12180;12181;12182;12183;12184;12185;12186;12187;12188;12189;12190;12191;12192;12193;12194;12195;39100;39101;39102;39103;39104;39105;39106;39107;62954;62955;62956;62957;62958;62959;62960;62961;62962;62963;62964;62965;62966;62967;62968;62969;62970;62971;62972;62973;62974;62975;62976;62977;62978;62979;62980;62981;62982;62983;62984;62985;62986;62987;62988;62989	4543;4544;4545;4546;4547;4548;4549;4550;4551;4552;14639;23495;23496;23497;23498;23499;23500;23501;23502	223	107	355	467	Solyc05g041540.1.1	Solyc05g041540.1.1	3	1	1	>Solyc05g041540.1.1 genomic_reference:SL2.31ch05 evidence_code:10F0H1E1IEG gene_region:51252774-51262906 functional_description:Serine carboxypeptidase (AHRD V1 ***- Q9XH61_9ASTR); contains Interpro domain(s) IPR001563 Peptidase S10, serine carboxypepti	1	3	1	1	2	3	3	2	3	1	1	1	2	3	2	3	3	2	3	3	0	1	1	0	1	0	0	0	0	1	0	1	1	0	1
312	2693	3102	53822;53823;53824;53825;53826;53827;53828;53829;53830	20036	424		171		Solyc05g041910.1.1	Solyc05g041910.1.1	1	1	1	>Solyc05g041910.1.1 genomic_reference:SL2.31ch05 evidence_code:10F1H1E1IEG gene_region:53328048-53330450 functional_description:Membrane protein (AHRD V1 **-- B6U5U8_MAIZE); contains Interpro domain(s) IPR017214 Uncharacterised conserved protein UCP0374	1	1	1	1	1	0	1	1	0	0	1	0	1	1	1	0	1	1	0	0	1	0	1	1	0	0	1	0	1	1	1	0	1	1	0
313	1737	1969	34367;34368;34369;34370;34371;34372;34373;34374;34375;34376;34377	12937;12938;12939	224		1145		Solyc05g043420.1.1	Solyc05g043420.1.1	1	1	1	>Solyc05g043420.1.1 genomic_reference:SL2.31ch05 evidence_code:10F0H1E0IEG gene_region:55462566-55467126 functional_description:NBS resistance protein (AHRD V1 *-*- B9MU95_POPTR); contains Interpro domain(s) IPR002182 NB-ARC	1	1	1	1	1	1	1	0	0	1	1	0	1	1	1	1	1	0	0	1	1	1	1	0	0	1	1	0	1	1	1	1	1	0	0
314	212;3110	240;3591	4188;4189;4190;4191;4192;4193;4194;4195;4196;4197;4198;4199;4200;4201;62682;62683;62684;62685;62686;62687;62688;62689	1487;1488;23410					Solyc05g043430.1.1	Solyc05g043430.1.1	2	2	2	>Solyc05g043430.1.1 genomic_reference:SL2.31ch05 evidence_code:10F0H1E1IEG gene_region:55518326-55523602 functional_description:Carboxymethylenebutenolidase-like protein (AHRD V1 ***- Q8LQS5_ORYSJ); contains Interpro domain(s) IPR002925 Dienelactone hyd	1	2	2	2	1	1	1	1	2	2	2	1	1	1	2	2	1	1	2	1	1	1	1	1	2	2	2	1	1	1	2	2	1	1	2
315	506;940;999;1232;1484;1504;1889;1983;2829;2849;3113;3419	571;1064;1128;1401;1686;1708;2139;2265;2266;3267;3290;3595;3946	10355;10356;10357;10358;10359;10360;10361;10362;10363;10364;10365;10366;10367;10368;10369;10370;18450;18451;18452;18453;18454;18455;18456;18457;18458;18459;18460;18461;18462;18463;18464;19572;19573;19574;19575;19576;19577;19578;19579;19580;19581;19582;19583;24310;24311;24312;24313;24314;24315;24316;24317;24318;24319;24320;24321;24322;29354;29355;29356;29357;29358;29359;29360;29361;29362;29363;293…	3849;3850;3851;3852;3853;3854;6812;7186;9197;9198;11100;11101;11102;11103;11104;11105;11106;11107;11108;11109;11110;11111;11112;11113;11114;11115;11201;14045;14046;14047;14048;14049;14050;14862;14863;14864;14865;14866;14867;14868;14869;14870;14871;14872;14873;14874;14875;14876;14877;14878;14879;14880;14881;21182;21183;21184;21185;21186;21187;21188;21318;21319;23429;23430;23431;23432;23433;25641;2…		83		60	Solyc05g046010.1.1;Solyc01g067850.1.1;Solyc12g005790.1.1;Solyc05g046000.1.1;Solyc08g075830.1.1;Solyc01g101050.1.1;Solyc12g089360.1.1;Solyc12g089370.1.1	Solyc05g046010.1.1	12;1;1;1;1;1;1;1	11;0;0;0;0;0;0;0	5;0;0;0;0;0;0;0	>Solyc05g046010.1.1 genomic_reference:SL2.31ch05 evidence_code:10F0H1E1IEG gene_region:57193393-57195108 functional_description:Peroxidase (AHRD V1 **** Q07446_SOLLC); contains Interpro domain(s) IPR002016 Haem peroxidase, plant/fungal/bacterial	8	12	11	5	12	11	10	9	12	11	10	10	12	12	12	9	12	12	12	9	11	10	9	8	11	10	9	9	11	11	11	8	11	11	11
316	943;999;1232;1486;1504;1889;1983;2829;3015;3096	1067;1128;1401;1688;1708;2139;2265;2266;3267;3481;3576	18481;18482;18483;18484;18485;18486;18487;18488;18489;19572;19573;19574;19575;19576;19577;19578;19579;19580;19581;19582;19583;24310;24311;24312;24313;24314;24315;24316;24317;24318;24319;24320;24321;24322;29393;29394;29395;29396;29397;29398;29636;29637;29638;29639;29640;29641;29642;29643;29644;29645;29646;29647;29648;29649;29650;29651;37373;37374;37375;37376;37377;37378;37379;37380;37381;37382;373…	6815;7186;9197;9198;11118;11201;14045;14046;14047;14048;14049;14050;14862;14863;14864;14865;14866;14867;14868;14869;14870;14871;14872;14873;14874;14875;14876;14877;14878;14879;14880;14881;21182;21183;21184;21185;21186;21187;21188;22615;22616;23244;23245;23246;23247;23248;23249;23250;23251;23252;23253;23254		83		60	Solyc05g046020.1.1	Solyc05g046020.1.1	10	4	2	>Solyc05g046020.1.1 genomic_reference:SL2.31ch05 evidence_code:10F1H1E1IEG gene_region:57249237-57250492 functional_description:Peroxidase (AHRD V1 **** Q07446_SOLLC); contains Interpro domain(s) IPR002016 Haem peroxidase, plant/fungal/bacterial	1	10	4	2	9	8	9	7	9	6	7	6	9	9	8	8	9	9	7	8	3	3	4	3	3	1	3	1	3	3	2	3	3	3	1
317	1489;2090;2173	1691;2410;2518	29415;29416;29417;29418;29419;29420;29421;29422;29423;29424;29425;29426;41881;41882;41883;41884;41885;41886;41887;41888;41889;41890;41891;41892;43816;43817;43818;43819;43820;43821;43822;43823;43824;43825	11122;15569;15570;16313;16314;16315;16316					Solyc05g046290.1.1	Solyc05g046290.1.1	3	3	3	>Solyc05g046290.1.1 genomic_reference:SL2.31ch05 evidence_code:10F0H1E1IEG gene_region:57631714-57634300 functional_description:Xyloglucan endotransglucosylase/hydrolase 2 (AHRD V1 **** Q8GTJ0_MALDO); contains Interpro domain(s) IPR016455 Xyloglucan end	1	3	3	3	0	1	3	3	2	2	3	2	2	2	2	3	0	2	3	3	0	1	3	3	2	2	3	2	2	2	2	3	0	2	3
318	64;83;112;356;1064;1360;1723;1945;2576;2671;2817;3326	72;95;130;412;1204;1542;1953;2201;2970;2971;3079;3080;3252;3253;3836	1405;1406;1407;1408;1409;1410;1411;1412;1413;1414;1415;1416;1417;1418;1419;1420;1421;1422;1423;1424;1425;1426;1427;1428;1429;1755;1756;1757;1758;1759;1760;1761;1762;1763;1764;1765;1766;1767;1768;1769;1770;2543;2544;2545;2546;2547;2548;2549;2550;2551;2552;2553;2554;2555;2556;2557;2558;2559;2560;2561;2562;2563;2564;2565;2566;2567;2568;2569;2570;2571;2572;2573;7680;7681;7682;7683;7684;7685;7686;7687…	453;454;455;456;457;458;459;460;461;462;463;464;465;466;584;585;586;587;588;589;590;591;592;593;594;595;596;597;890;891;892;893;894;895;896;897;898;899;900;901;902;2868;2869;2870;2871;2872;2873;2874;2875;2876;2877;2878;2879;2880;2881;2882;2883;2884;2885;2886;2887;2888;2889;2890;7859;7860;10069;10070;10071;10072;10073;10074;10075;10076;10077;10078;10079;12767;12768;12769;12770;12771;12772;12773;12…		108;109;110		257;286;462	Solyc05g049980.1.1;Solyc01g094970.1.1	Solyc05g049980.1.1	12;2	12;2	12;2	>Solyc05g049980.1.1 genomic_reference:SL2.31ch05 evidence_code:10F0H1E1IEG gene_region:58969241-58972481 functional_description:Glycoside hydrolase family 28 protein/polygalacturonase family protein (AHRD V1 **-- Q1PF10_ARATH); contains Interpro domain(s)	2	12	12	12	10	10	11	10	10	9	10	10	11	10	11	11	11	11	10	12	10	10	11	10	10	9	10	10	11	10	11	11	11	11	10
319	167;168;852;853;1151;1399;2211;2212;2268;3162;3320;3400	193;194;962;963;964;965;1311;1312;1584;1585;2562;2563;2564;2565;2627;3646;3647;3830;3922;3923	3482;3483;3484;3485;3486;3487;3488;3489;3490;3491;3492;3493;3494;3495;3496;3497;3498;3499;3500;3501;3502;3503;3504;3505;3506;3507;3508;3509;3510;3511;3512;3513;3514;3515;3516;3517;3518;3519;3520;16755;16756;16757;16758;16759;16760;16761;16762;16763;16764;16765;16766;16767;16768;16769;16770;16771;16772;16773;16774;16775;16776;16777;16778;16779;16780;16781;16782;16783;16784;16785;16786;16787;16788;…	1251;1252;1253;1254;1255;1256;1257;1258;1259;1260;1261;1262;1263;1264;1265;6213;6214;6215;6216;6217;6218;6219;6220;6221;6222;6223;6224;6225;6226;6227;6228;6229;6230;6231;6232;6233;6234;6235;6236;6237;6238;6239;6240;6241;6242;6243;6244;6245;6246;6247;6248;6249;6250;6251;6252;6253;6254;6255;6256;6257;6258;6259;6260;6261;6262;6263;6264;6265;6266;8592;8593;8594;8595;8596;8597;8598;8599;8600;8601;8602…	225;226;425;426	111;112	131;155;265;282	98;274	Solyc05g050130.1.1;Solyc01g095310.1.1;Solyc01g095250.1.1;Solyc01g095260.1.1	Solyc05g050130.1.1	12;1;1;1	12;1;1;1	12;1;1;1	>Solyc05g050130.1.1 genomic_reference:SL2.31ch05 evidence_code:10F1H1E1IEG gene_region:59254759-59256287 functional_description:Acidic chitinase (AHRD V1 **-- Q71HN4_FICAW); contains Interpro domain(s) IPR001223 Glycoside hydrolase, family 18, catalytic	4	12	12	12	12	11	11	11	11	11	11	11	11	11	11	12	12	12	11	12	12	11	11	11	11	11	11	11	11	11	11	12	12	12	11
320	646;1014;1432;1980;2649	732;733;1146;1622;2258;2259;2260;3053	13015;13016;13017;13018;13019;13020;13021;13022;13023;13024;13025;13026;13027;13028;13029;13030;13031;13032;13033;13034;13035;13036;13037;13038;13039;13040;13041;13042;13043;13044;13045;13046;13047;13048;13049;13050;13051;13052;13053;13054;13055;13056;13057;13058;13059;13060;13061;13062;13063;13064;13065;20019;20020;20021;20022;20023;20024;20025;20026;20027;20028;20029;20030;20031;20032;20033;200…	4823;4824;4825;4826;4827;4828;4829;4830;4831;4832;4833;4834;4835;4836;4837;4838;4839;4840;4841;4842;4843;4844;4845;7471;7472;7473;7474;7475;7476;7477;7478;7479;7480;7481;7482;7483;10653;10654;10655;10656;10657;10658;10659;10660;10661;10662;10663;10664;10665;10666;14821;14822;14823;14824;14825;14826;14827;14828;14829;14830;14831;14832;14833;14834;14835;14836;19694;19695	227	113;114	173	52;163	Solyc05g050870.1.1	Solyc05g050870.1.1	5	2	0	>Solyc05g050870.1.1 genomic_reference:SL2.31ch05 evidence_code:10F0H1E0IEG gene_region:60225865-60227136 functional_description:Peroxidase (AHRD V1 **** Q4W2V4_PICAB); contains Interpro domain(s) IPR002016 Haem peroxidase, plant/fungal/bacterial	1	5	2	0	4	5	5	5	5	4	4	4	5	5	5	5	5	5	5	5	1	2	2	2	2	1	1	1	2	2	2	2	2	2	2
321	646;920;1015;1432;1463;1980;2789;2796;2938	732;733;1042;1147;1622;1661;2258;2259;2260;3221;3228;3394	13015;13016;13017;13018;13019;13020;13021;13022;13023;13024;13025;13026;13027;13028;13029;13030;13031;13032;13033;13034;13035;13036;13037;13038;13039;13040;13041;13042;13043;13044;13045;13046;13047;13048;13049;13050;13051;13052;13053;13054;13055;13056;13057;13058;13059;13060;13061;13062;13063;13064;13065;18064;18065;18066;18067;18068;18069;18070;18071;18072;18073;18074;18075;18076;18077;18078;180…	4823;4824;4825;4826;4827;4828;4829;4830;4831;4832;4833;4834;4835;4836;4837;4838;4839;4840;4841;4842;4843;4844;4845;6675;6676;6677;6678;6679;6680;6681;6682;6683;7484;7485;7486;7487;7488;7489;7490;7491;7492;7493;7494;10653;10654;10655;10656;10657;10658;10659;10660;10661;10662;10663;10664;10665;10666;10977;10978;10979;10980;10981;10982;10983;10984;10985;10986;14821;14822;14823;14824;14825;14826;1482…	227;228	113;114	70;306	185;296	Solyc05g050880.1.1	Solyc05g050880.1.1	9	9	5	>Solyc05g050880.1.1 genomic_reference:SL2.31ch05 evidence_code:10F0H1E0IEG gene_region:60236812-60238495 functional_description:Peroxidase (AHRD V1 ***- Q4W2V5_PICAB); contains Interpro domain(s) IPR002016 Haem peroxidase, plant/fungal/bacterial	1	9	9	5	8	8	8	8	7	8	8	8	8	9	9	8	9	8	9	8	8	8	8	8	7	8	8	8	8	9	9	8	9	8	9
322	1014;1977;1978;2649	1146;2253;2254;2255;3053	20019;20020;20021;20022;20023;20024;20025;20026;20027;20028;20029;20030;20031;20032;20033;20034;20035;20036;20037;20038;39529;39530;39531;39532;39533;39534;39535;39536;39537;39538;39539;39540;39541;39542;39543;39544;39545;39546;39547;39548;39549;39550;39551;39552;39553;39554;39555;39556;39557;39558;39559;39560;39561;39562;39563;39564;39565;39566;39567;39568;39569;39570;39571;39572;39573;39574;395…	7471;7472;7473;7474;7475;7476;7477;7478;7479;7480;7481;7482;7483;14775;14776;14777;14778;14779;14780;14781;14782;14783;14784;14785;14786;14787;14788;14789;14790;14791;14792;14793;14794;14795;14796;14797;14798;14799;14800;14801;14802;14803;14804;14805;14806;14807;14808;14809;14810;14811;19694;19695	229	115	122	112	Solyc05g050890.1.1	Solyc05g050890.1.1	4	2	2	>Solyc05g050890.1.1 genomic_reference:SL2.31ch05 evidence_code:10F0H1E0IEG gene_region:60264032-60264518 functional_description:Peroxidase (AHRD V1 **** Q4W2V4_PICAB); contains Interpro domain(s) IPR000823 Plant peroxidase	1	4	2	2	3	4	4	4	4	3	3	3	4	4	4	4	4	4	4	4	2	2	2	2	2	2	2	2	2	2	2	2	2	2	2
323	2108	2431	42342;42343;42344;42345;42346;42347;42348	15732					Solyc05g050970.1.1;Solyc10g018300.1.1	Solyc05g050970.1.1;Solyc10g018300.1.1	1;1	1;1	1;1	>Solyc05g050970.1.1 genomic_reference:SL2.31ch05 evidence_code:10F0H1E1IEG gene_region:60328117-60331897 functional_description:Transketolase 1 (AHRD V1 **** O78327_CAPAN); contains Interpro domain(s) IPR005478 Bacterial transketolase ;>Solyc10g018300.	2	1	1	1	0	0	0	0	1	0	0	1	1	0	1	1	0	0	1	1	0	0	0	0	1	0	0	1	1	0	1	1	0	0	1
324	25;44;467;524;727;927;1012;1545;1968;1969;2184;2185;2728;2756	30;52;528;592;593;821;1049;1142;1143;1759;2237;2238;2239;2240;2530;2531;3147;3175	567;568;569;570;571;572;573;574;575;576;577;1035;1036;1037;1038;1039;1040;1041;1042;1043;1044;1045;1046;1047;1048;1049;1050;1051;1052;1053;9630;9631;9632;9633;9634;9635;9636;9637;9638;9639;9640;9641;9642;9643;9644;9645;9646;9647;9648;9649;9650;9651;9652;9653;9654;9655;9656;9657;9658;10683;10684;10685;10686;10687;10688;10689;10690;10691;10692;10693;10694;10695;10696;10697;10698;10699;10700;10701;1…	167;168;169;170;171;337;338;339;340;341;342;343;344;3565;3566;3567;3568;3569;3570;3571;3572;3573;3574;3575;3576;3991;3992;3993;3994;3995;3996;3997;3998;3999;5310;5311;6721;6722;6723;6724;6725;6726;6727;6728;6729;6730;6731;7442;7443;7444;7445;7446;7447;11720;11721;11722;14656;14657;14658;14659;14660;14661;14662;14663;14664;14665;14666;14667;16396;16397;16398;16399;16400;16401;16402;16403;16404;203…	230;231	116	272;311	301	Solyc05g052280.1.1	Solyc05g052280.1.1	14	10	10	>Solyc05g052280.1.1 genomic_reference:SL2.31ch05 evidence_code:10F1H1E1IEG gene_region:61705654-61708426 functional_description:Peroxidase (AHRD V1 ***- B9VRK9_CAPAN); contains Interpro domain(s) IPR002016 Haem peroxidase, plant/fungal/bacterial	1	14	10	10	13	11	11	10	8	6	11	10	14	14	14	13	13	12	13	13	10	8	8	7	5	3	8	7	10	10	10	10	10	9	9
325	676;798;2632	765;903;3032	13550;13551;13552;13553;13554;15877;15878;15879;15880;15881;15882;15883;15884;15885;15886;52552;52553;52554;52555;52556;52557;52558;52559;52560;52561;52562;52563;52564;52565	5031;5850;5851;5852;19548					Solyc05g052400.1.1;Solyc05g052340.1.1	Solyc05g052400.1.1	3;1	3;1	3;1	>Solyc05g052400.1.1 genomic_reference:SL2.31ch05 evidence_code:10F0H1E0IEG gene_region:61767882-61770014 functional_description:Laccase (AHRD V1 ***- Q9ZP47_POPTR); contains Interpro domain(s) IPR017761 Laccase	2	3	3	3	2	2	3	1	1	1	2	2	1	1	2	3	1	3	2	2	2	2	3	1	1	1	2	2	1	1	2	3	1	3	2
326	245;1000;1493;3154	283;1129;1696;3638	5002;5003;5004;5005;5006;5007;5008;5009;5010;5011;5012;19584;19585;19586;19587;19588;19589;19590;19591;19592;19593;19594;19595;29479;29480;29481;29482;29483;29484;29485;63442;63443;63444;63445;63446;63447;63448	1842;7187;11146;11147;11148;23664;23665					Solyc05g052600.1.1	Solyc05g052600.1.1	4	4	4	>Solyc05g052600.1.1 genomic_reference:SL2.31ch05 evidence_code:10F1H1E1IEG gene_region:61953604-61956555 functional_description:Fructose-1 6-bisphosphatase class 1 (AHRD V1 **** B9M1N3_GEOSF); contains Interpro domain(s) IPR000146 Fructose-1,6-bisphosph	1	4	4	4	2	3	1	1	2	3	4	3	2	3	2	2	1	3	2	3	2	3	1	1	2	3	4	3	2	3	2	2	1	3	2
327	3504	4041	69876;69877;69878;69879;69880;69881	26081					Solyc05g053810.1.1;Solyc12g098490.1.1	Solyc05g053810.1.1;Solyc12g098490.1.1	1;1	1;1	1;1	>Solyc05g053810.1.1 genomic_reference:SL2.31ch05 evidence_code:10F1H1E1IEG gene_region:62993574-62996701 functional_description:Serine hydroxymethyltransferase (AHRD V1 **** D2D306_GOSHI); contains Interpro domain(s) IPR001085 Serine hydroxymethyltransf	2	1	1	1	0	0	0	0	1	1	0	0	0	0	1	1	0	0	1	1	0	0	0	0	1	1	0	0	0	0	1	1	0	0	1
328	1113	1267	22102;22103;22104;22105;22106;22107;22108;22109;22110;22111;22112;22113;22114;22115;22116;22117;22118	8322;8323;8324;8325;8326;8327;8328;8329;8330;8331;8332;8333;8334;8335					Solyc05g054630.1.1	Solyc05g054630.1.1	1	1	1	>Solyc05g054630.1.1 genomic_reference:SL2.31ch05 evidence_code:10F0H1E1IEG gene_region:63647211-63653435 functional_description:Elongator complex protein (AHRD V1 ***- C6H856_AJECH); contains Interpro domain(s) IPR006849 IKI3	1	1	1	1	1	1	1	1	1	1	1	1	1	1	1	1	1	1	1	1	1	1	1	1	1	1	1	1	1	1	1	1	1	1	1
329	373;996;1267;1848;2385;2610;3004;3486	430;1125;1438;2095;2751;3006;3468;4018	7998;7999;8000;8001;8002;8003;8004;8005;8006;8007;8008;8009;8010;8011;8012;8013;19510;19511;19512;19513;19514;19515;19516;19517;19518;19519;19520;19521;19522;24937;24938;24939;24940;24941;24942;24943;24944;24945;24946;24947;24948;24949;24950;24951;24952;36613;36614;36615;36616;36617;36618;36619;36620;36621;36622;36623;36624;36625;47549;47550;52011;52012;52013;52014;52015;52016;52017;52018;52019;5…	2995;2996;2997;2998;2999;7172;7173;9389;9390;9391;9392;9393;13779;13780;13781;13782;17725;19357;22560;25964;25965;25966;25967;25968;25969;25970;25971;25972					Solyc05g054710.1.1	Solyc05g054710.1.1	8	8	8	>Solyc05g054710.1.1 genomic_reference:SL2.31ch05 evidence_code:10F0H1E1IEG gene_region:63712301-63721662 functional_description:Beta-hexosaminidase b (AHRD V1 **** Q17BL1_AEDAE); contains Interpro domain(s) IPR001540 Glycoside hydrolase, family 20	1	8	8	8	7	6	6	6	7	6	5	5	6	7	7	8	7	7	6	7	7	6	6	6	7	6	5	5	6	7	7	8	7	7	6
330	33;130;512;1229;1405;1815;1935;2637;3140;3184;3185;3255;3289;3298;3318;3453;3495	38;150;579;1398;1591;2054;2190;3037;3623;3675;3676;3757;3795;3804;3828;3980;4030	682;683;684;685;686;687;688;689;690;691;692;693;694;695;2850;2851;2852;2853;2854;2855;2856;2857;2858;2859;2860;10494;10495;10496;10497;10498;10499;10500;10501;10502;24283;24284;24285;24286;24287;24288;24289;24290;24291;27457;27458;27459;27460;27461;27462;27463;27464;27465;27466;27467;27468;27469;27470;27471;35941;35942;35943;35944;35945;35946;35947;35948;35949;35950;35951;38281;38282;38283;38284;…	212;213;214;215;216;217;996;3893;3894;3895;3896;3897;9192;10354;10355;10356;10357;13526;13527;13528;13529;13530;13531;13532;14337;19599;19600;19601;19602;19603;23602;23603;23604;23605;23606;24094;24095;24096;24097;24098;24099;24100;24101;24102;24103;24104;24105;24106;24107;24593;24759;24760;24761;24762;24763;24764;24765;24766;24767;24768;24769;24770;24802;24803;24804;24922;24923;24924;24925;24926…					Solyc05g054760.1.1;Solyc05g013950.1.1;Solyc11g011250.1.1;Solyc04g064470.1.1;Solyc06g075520.1.1;Solyc09g056180.1.1;Solyc11g039930.1.1	Solyc05g054760.1.1	17;4;1;1;1;1;1	17;4;1;1;1;1;1	17;4;1;1;1;1;1	>Solyc05g054760.1.1 genomic_reference:SL2.31ch05 evidence_code:10F1H1E1IEG gene_region:63754560-63758454 functional_description:Dehydroascorbate reductase (Fragment) (AHRD V1 ***- Q1G0W3_SOLLC); contains Interpro domain(s) IPR017933 Glutathione S-transf	7	17	17	17	15	12	12	13	11	11	10	14	14	16	16	15	14	14	13	16	15	12	12	13	11	11	10	14	14	16	16	15	14	14	13
331	3362;3433	3881;3960	67511;67512;67513;67514;67515;67516;67517;67518;67519;67520;67521;67522;67523;67524;67525;67526;67527;68690;68691;68692;68693	25251;25252;25253;25254;25719					Solyc06g005940.1.1	Solyc06g005940.1.1	2	2	2	>Solyc06g005940.1.1 genomic_reference:SL2.31ch06 evidence_code:10F0H1E1IEG gene_region:921330-925445 functional_description:Protein disulfide isomerase (AHRD V1 **** Q6IV17_IPOBA); contains Interpro domain(s) IPR005792 Protein disulphide isomerase	1	2	2	2	1	1	0	1	2	2	1	2	0	0	0	1	0	1	1	1	1	1	0	1	2	2	1	2	0	0	0	1	0	1	1
332	355;797;876;880;1158;1393;1514;1831;1851;2170;2888;2932;2933;3294;3304	411;901;902;989;990;996;1320;1578;1719;2073;2074;2098;2515;3335;3336;3388;3389;3800;3812	7654;7655;7656;7657;7658;7659;7660;7661;7662;7663;7664;7665;7666;7667;7668;7669;7670;7671;7672;7673;7674;7675;7676;7677;7678;7679;15833;15834;15835;15836;15837;15838;15839;15840;15841;15842;15843;15844;15845;15846;15847;15848;15849;15850;15851;15852;15853;15854;15855;15856;15857;15858;15859;15860;15861;15862;15863;15864;15865;15866;15867;15868;15869;15870;15871;15872;15873;15874;15875;15876;17272…	2853;2854;2855;2856;2857;2858;2859;2860;2861;2862;2863;2864;2865;2866;2867;5832;5833;5834;5835;5836;5837;5838;5839;5840;5841;5842;5843;5844;5845;5846;5847;5848;5849;6383;6384;6385;6386;6387;6388;6389;6390;6391;6392;6393;6394;6419;6420;6421;6422;6423;6424;6425;6426;6427;6428;6429;6430;8650;8651;8652;8653;8654;8655;8656;8657;8658;8659;8660;8661;8662;8663;8664;8665;10266;10267;10268;10269;10270;1027…	232	117;118;119;120	148	162;179;268;278	Solyc06g007170.1.1	Solyc06g007170.1.1	15	15	15	>Solyc06g007170.1.1 genomic_reference:SL2.31ch06 evidence_code:10F0H1E1IEG gene_region:1231268-1237114 functional_description:Os06g0207500 protein (Fragment) (AHRD V1 **-- Q0DDQ9_ORYSJ); contains Interpro domain(s) IPR004253 Protein of unknown function	1	15	15	15	15	13	12	11	9	9	8	6	14	14	13	14	12	12	12	12	15	13	12	11	9	9	8	6	14	14	13	14	12	12	12
333	2066	2373;2374	41375;41376;41377;41378;41379;41380;41381;41382;41383;41384;41385;41386;41387;41388;41389;41390	15417;15418	233		59		Solyc06g007330.1.1	Solyc06g007330.1.1	1	1	1	>Solyc06g007330.1.1 genomic_reference:SL2.31ch06 evidence_code:10F1H1E1IEG gene_region:1353755-1356720 functional_description:Gamma-interferon-inducible lysosomal thiol reductase (AHRD V1 ***- B6U3P7_MAIZE); contains Interpro domain(s) IPR004911 Gamma i	1	1	1	1	1	1	0	0	1	0	1	0	1	1	1	1	1	1	1	0	1	1	0	0	1	0	1	0	1	1	1	1	1	1	1
334	1785;2068	2021;2377;2378	35326;35327;35328;35329;35330;35331;35332;35333;35334;35335;35336;35337;35338;35339;41417;41418;41419;41420;41421;41422;41423;41424;41425;41426;41427;41428;41429;41430;41431;41432;41433;41434;41435;41436;41437;41438;41439;41440;41441;41442;41443;41444;41445;41446;41447;41448	13270;13271;13272;13273;13274;13275;13276;15421;15422;15423;15424;15425;15426;15427;15428;15429;15430;15431;15432;15433;15434	234		59		Solyc06g007340.1.1	Solyc06g007340.1.1	2	2	2	>Solyc06g007340.1.1 genomic_reference:SL2.31ch06 evidence_code:10F1H1E1IEG gene_region:1357993-1362885 functional_description:Gamma-interferon-inducible lysosomal thiol reductase (AHRD V1 ***- B6U3P7_MAIZE); contains Interpro domain(s) IPR004911 Gamma i	1	2	2	2	2	2	2	2	2	1	1	2	2	2	2	2	2	2	2	2	2	2	2	2	2	1	1	2	2	2	2	2	2	2	2
335	174;175;430;641;656;1481;1864;2266;2602;2603;2868;3124;3426	200;201;489;726;744;1683;2111;2625;2998;2999;3312;3607;3953	3619;3620;3621;3622;3623;3624;3625;3626;3627;3628;3629;3630;3631;3632;3633;3634;3635;3636;3637;3638;3639;3640;3641;3642;3643;3644;3645;3646;3647;3648;3649;3650;3651;3652;3653;3654;3655;3656;3657;3658;3659;3660;3661;3662;3663;3664;3665;9075;9076;9077;9078;9079;9080;9081;9082;9083;9084;9085;9086;9087;9088;9089;12918;12919;12920;12921;12922;12923;12924;12925;12926;12927;12928;13194;13195;13196;13197…	1288;1289;1290;1291;1292;1293;1294;1295;1296;1297;1298;1299;1300;1301;3353;4790;4878;4879;4880;4881;4882;4883;4884;4885;4886;4887;4888;4889;4890;11084;11085;11086;11087;11088;11089;13893;13894;13895;13896;17038;17039;17040;17041;17042;17043;17044;17045;17046;17047;17048;19283;19284;19285;19286;19287;19288;19289;19290;19291;19292;19293;19294;19295;19296;19297;19298;19299;19300;19301;19302;19303;19…					Solyc06g009020.1.1;Solyc06g009040.1.1	Solyc06g009020.1.1	13;5	13;5	13;5	>Solyc06g009020.1.1 genomic_reference:SL2.31ch06 evidence_code:10F1H1E1IEG gene_region:2965711-2967166 functional_description:Glutathione S-transferase (AHRD V1 **** A5YWI8_SOLCO); contains Interpro domain(s) IPR004046 Glutathione S-transferase, C-termi	2	13	13	13	8	11	9	11	13	13	12	13	10	9	11	10	11	12	12	13	8	11	9	11	13	13	12	13	10	9	11	10	11	12	12
336	2104;2620;2701;3389	2426;3017;3113;3911	42180;42181;42182;42183;42184;42185;42186;42187;42188;42189;52208;52209;52210;52211;52212;52213;52214;52215;52216;52217;54056;54057;54058;54059;54060;54061;54062;54063;54064;54065;54066;54067;54068;54069;54070;54071;54072;54073;67907;67908;67909;67910;67911;67912;67913;67914;67915;67916;67917;67918;67919;67920;67921	15673;19430;20138;20139;20140;25373;25374					Solyc06g009110.1.1	Solyc06g009110.1.1	4	4	4	>Solyc06g009110.1.1 genomic_reference:SL2.31ch06 evidence_code:10F0H1E1IEG gene_region:3053751-3057707 functional_description:Nucellin-like aspartic protease (Fragment) (AHRD V1 **-- Q8L886_MAIZE); contains Interpro domain(s) IPR001461 Peptidase A1	1	4	4	4	4	2	4	4	2	2	3	2	4	4	4	3	3	4	3	3	4	2	4	4	2	2	3	2	4	4	4	3	3	4	3
337	143;3186;3190	165;3677;3681	3065;3066;3067;3068;3069;3070;3071;3072;3073;64243;64289;64290;64291;64292;64293;64294;64295;64296	1083;24108;24130					Solyc06g011280.1.1;Solyc11g028100.1.1	Solyc06g011280.1.1;Solyc11g028100.1.1	3;2	3;2	3;2	>Solyc06g011280.1.1 genomic_reference:SL2.31ch06 evidence_code:10F1H1E1IEG gene_region:6258168-6260708 functional_description:Elongation factor 1-gamma (AHRD V1 ***- B7SDI2_ORYSJ); contains Interpro domain(s) IPR001662 Translation elongation factor EF1B	2	3	3	3	0	0	0	1	1	1	1	2	1	1	2	3	2	1	1	1	0	0	0	1	1	1	1	2	1	1	2	3	2	1	1
338	2175	2520	43834	16318					Solyc06g035520.1.1	Solyc06g035520.1.1	1	1	1	>Solyc06g035520.1.1 genomic_reference:SL2.31ch06 evidence_code:10F0H1E0IEG gene_region:21128699-21130044 functional_description:Acetyl esterase (AHRD V1 *--- AES_SALSV); contains Interpro domain(s) IPR013094 Alpha/beta hydrolase fold-3	1	1	1	1	0	0	0	0	0	0	0	1	0	0	0	0	0	0	0	0	0	0	0	0	0	0	0	1	0	0	0	0	0	0	0
339	0;1;292;392;1784;2430;2833	0;1;337;450;2020;2800;3271	0;1;2;3;4;5;6;7;8;9;10;11;12;13;14;15;16;17;18;19;20;21;22;23;24;25;26;27;28;29;6328;6329;6330;6331;6332;6333;6334;6335;6336;6337;6338;6339;6340;6341;8359;8360;8361;8362;8363;8364;8365;8366;8367;8368;8369;8370;8371;8372;8373;8374;35314;35315;35316;35317;35318;35319;35320;35321;35322;35323;35324;35325;48365;48366;48367;48368;48369;48370;48371;48372;48373;48374;48375;48376;48377;48378;48379;48380;4…	0;1;2;2383;2384;2385;2386;2387;2388;2389;2390;2391;3107;3108;3109;3110;13265;13266;13267;13268;13269;17999;18000;18001;18002;18003;18004;18005;18006;18007;21197;21198;21199;21200;21201;21202;21203;21204;21205;21206;21207;21208					Solyc06g048410.1.1;Solyc06g048420.1.1	Solyc06g048410.1.1	7;1	7;1	5;1	>Solyc06g048410.1.1 genomic_reference:SL2.31ch06 evidence_code:10F1H1E1IEG gene_region:27497352-27499531 functional_description:Superoxide dismutase (AHRD V1 **** Q7YK44_SOLLC); contains Interpro domain(s) IPR019833 Manganese/iron superoxide dismutase,	2	7	7	5	5	5	7	6	5	4	7	6	6	6	7	5	6	7	6	6	5	5	7	6	5	4	7	6	6	6	7	5	6	7	6
340	3230	3725	64989;64990;64991;64992;64993;64994;64995;64996;64997;64998;64999;65000;65001;65002;65003;65004	24369					Solyc06g048950.1.1	Solyc06g048950.1.1	1	1	1	>Solyc06g048950.1.1 genomic_reference:SL2.31ch06 evidence_code:10F0H1E1IEG gene_region:28521635-28524952 functional_description:LRR receptor-like serine/threonine-protein kinase FEI 1 (AHRD V1 *-** FEI1_ARATH); contains Interpro domain(s) IPR002290 Seri	1	1	1	1	1	1	1	1	1	1	1	1	1	1	1	1	1	1	1	1	1	1	1	1	1	1	1	1	1	1	1	1	1	1	1
341	116;202;685;1298	135;229;774;1471	2640;2641;2642;2643;2644;2645;2646;2647;2648;4033;4034;4035;4036;4037;4038;4039;4040;4041;13658;13659;13660;13661;13662;13663;13664;13665;13666;25428;25429;25430;25431;25432;25433;25434;25435;25436	932;933;934;935;1425;1426;5071;5072;9588;9589					Solyc06g050130.1.1	Solyc06g050130.1.1	4	2	2	>Solyc06g050130.1.1 genomic_reference:SL2.31ch06 evidence_code:10F0H1E1IEG gene_region:28975543-28981352 functional_description:Alpha-galactosidase-like protein (AHRD V1 **** Q9LYL2_ARATH); contains Interpro domain(s) IPR013785 Aldolase-type TIM barrel	1	4	2	2	4	0	2	2	1	1	1	0	4	4	4	2	2	3	2	4	2	0	0	1	0	0	1	0	2	2	2	1	2	1	2
342	2001	2287	40028	14956	235		6		Solyc06g050300.1.1;Solyc06g050270.1.1;Solyc06g050290.1.1	Solyc06g050300.1.1;Solyc06g050270.1.1;Solyc06g050290.1.1	1;1;1	1;1;1	1;1;1	>Solyc06g050300.1.1 genomic_reference:SL2.31ch06 evidence_code:10F0H1E1IEG gene_region:29365968-29367293 functional_description:CBL-interacting protein kinase 13 (AHRD V1 **** C4P7W2_VITVI); contains Interpro domain(s) IPR002290 Serine/threonine protein	3	1	1	1	0	0	0	0	0	0	0	0	1	0	0	0	0	0	0	0	0	0	0	0	0	0	0	0	1	0	0	0	0	0	0
343	231;467;725;726;927;1013;1391;1392;1546;1968;1969;2126;2347;2745;3055	267;268;528;818;819;820;1049;1144;1145;1576;1577;1760;2237;2238;2239;2240;2451;2710;3164;3527	4740;4741;4742;4743;4744;4745;4746;4747;4748;4749;4750;4751;4752;4753;4754;4755;4756;4757;4758;4759;4760;4761;4762;4763;4764;4765;4766;4767;9630;9631;9632;9633;9634;9635;9636;9637;9638;9639;9640;9641;9642;9643;9644;9645;9646;9647;9648;9649;9650;9651;9652;9653;9654;9655;9656;9657;9658;14279;14280;14281;14282;14283;14284;14285;14286;14287;14288;14289;14290;14291;14292;14293;14294;14295;14296;14297;…	1740;1741;1742;1743;1744;1745;1746;1747;1748;1749;1750;1751;1752;1753;1754;1755;1756;3565;3566;3567;3568;3569;3570;3571;3572;3573;3574;3575;3576;5273;5274;5275;5276;5277;5278;5279;5280;5281;5282;5283;5284;5285;5286;5287;5288;5289;5290;5291;5292;5293;5294;5295;5296;5297;5298;5299;5300;5301;5302;5303;5304;5305;5306;5307;5308;5309;6721;6722;6723;6724;6725;6726;6727;6728;6729;6730;6731;7448;7449;7450…	231;236;237;238;239	116	69;233;248;269;308	298	Solyc06g050440.1.1	Solyc06g050440.1.1	15	14	11	>Solyc06g050440.1.1 genomic_reference:SL2.31ch06 evidence_code:10F0H1E1IEG gene_region:29541391-29543387 functional_description:Peroxidase (AHRD V1 ***- Q9XIV9_TOBAC); contains Interpro domain(s) IPR002016 Haem peroxidase, plant/fungal/bacterial	1	15	14	11	14	11	12	10	10	8	12	10	14	15	15	13	14	14	14	13	13	10	11	9	9	7	11	9	13	14	14	12	13	13	13
344	158;434;2254	182;494;2613	3247;3248;3249;3250;3251;3252;9159;9160;9161;9162;9163;9164;9165;9166;9167;9168;9169;9170;45444	1156;1157;3382;3383;17007					Solyc06g053380.1.1	Solyc06g053380.1.1	3	3	3	>Solyc06g053380.1.1 genomic_reference:SL2.31ch06 evidence_code:10F0H1E0IEG gene_region:32618289-32619761 functional_description:Chitinase (AHRD V1 ***- D0QU15_LACSA); contains Interpro domain(s) IPR016283 Glycoside hydrolase, family 19	1	3	3	3	1	2	1	1	0	1	1	1	3	2	1	1	1	1	1	1	1	2	1	1	0	1	1	1	3	2	1	1	1	1	1
345	470;728	531;822	9689;9690;9691;9692;9693;9694;9695;9696;9697;9698;9699;14397;14398;14399;14400;14401;14402;14403;14404;14405;14406;14407;14408;14409;14410	3580;5312;5313;5314;5315;5316					Solyc06g060260.1.1	Solyc06g060260.1.1	2	1	1	>Solyc06g060260.1.1 genomic_reference:SL2.31ch06 evidence_code:10F1H1E1IEG gene_region:34615019-34624920 functional_description:Ascorbate peroxidase (AHRD V1 **** Q8LSK6_SOLLC); contains Interpro domain(s) IPR002207 Plant ascorbate peroxidase	1	2	1	1	1	2	1	2	2	2	2	1	2	1	2	2	1	2	1	1	0	1	0	1	1	1	1	1	1	0	1	1	1	1	0
346	555;556;1179;2058	630;631;1346;2360	11349;11350;11351;11352;11353;11354;11355;11356;11357;23364;23365;23366;23367;23368;23369;23370;23371;23372;41227;41228;41229	4276;4277;4278;4279;8811;8812;15342	240		68		Solyc06g060970.1.1	Solyc06g060970.1.1	4	4	4	>Solyc06g060970.1.1 genomic_reference:SL2.31ch06 evidence_code:10F0H1E0IEG gene_region:35337633-35339462 functional_description:Expansin-like protein (AHRD V1 ***- Q0WRS3_ARATH); contains Interpro domain(s) IPR007112 Expansin 45, endoglucanase-like	1	4	4	4	4	0	1	0	0	0	0	0	4	3	0	0	0	1	0	1	4	0	1	0	0	0	0	0	4	3	0	0	0	1	0
347	243;1485	281;1687	4987;4988;4989;4990;4991;4992;4993;4994;29382;29383;29384;29385;29386;29387;29388;29389;29390;29391;29392	1839;1840;11116;11117					Solyc06g062280.1.1	Solyc06g062280.1.1	2	2	2	>Solyc06g062280.1.1 genomic_reference:SL2.31ch06 evidence_code:10F1H1E1IEG gene_region:35674852-35677081 functional_description:DSBA oxidoreductase (AHRD V1 ***- A4T4K6_MYCGI); contains Interpro domain(s) IPR012336 Thioredoxin-like fold	1	2	2	2	2	1	1	1	2	1	1	1	2	2	2	0	1	1	0	1	2	1	1	1	2	1	1	1	2	2	2	0	1	1	0
348	196;913;1314;1765;2291;2989;3121	223;1033;1490;2001;2650;3453;3603	3956;3957;3958;3959;3960;3961;3962;3963;3964;3965;3966;3967;3968;17921;17922;17923;17924;17925;17926;17927;17928;17929;25737;25738;25739;25740;25741;25742;25743;25744;25745;25746;25747;25748;25749;25750;25751;25752;34995;34996;34997;34998;34999;35000;35001;35002;35003;35004;35005;35006;35007;35008;35009;35010;46016;46017;46018;46019;46020;46021;46022;59948;59949;59950;59951;59952;59953;59954;5995…	1398;6616;6617;6618;9717;9718;9719;9720;13171;13172;13173;13174;13175;13176;17225;22392;22393;22394;22395;22396;22397;23487;23488;23489;23490;23491;23492					Solyc06g062380.1.1;Solyc06g062370.1.1	Solyc06g062380.1.1	7;1	7;1	7;1	>Solyc06g062380.1.1 genomic_reference:SL2.31ch06 evidence_code:10F0H1E1IEG gene_region:35733056-35734154 functional_description:Acid phosphatase (AHRD V1 **-- O49855_SOYBN); contains Interpro domain(s) IPR010028 Acid phosphatase, plant	2	7	7	7	6	5	6	6	1	1	1	4	7	5	6	7	7	6	7	6	6	5	6	6	1	1	1	4	7	5	6	7	7	6	7
349	414;3328	473;3838	8804;66813;66814;66815;66816;66817;66818;66819;66820;66821;66822;66823;66824;66825;66826;66827	3238;24980					Solyc06g062660.1.1	Solyc06g062660.1.1	2	2	2	>Solyc06g062660.1.1 genomic_reference:SL2.31ch06 evidence_code:10F0H1E1IEG gene_region:35929014-35941123 functional_description:Beta-galactosidase (AHRD V1 **** D7KR60_ARALY); contains Interpro domain(s) IPR001944 Glycoside hydrolase, family 35	1	2	2	2	1	1	1	1	1	0	1	1	1	1	1	1	1	2	1	1	1	1	1	1	1	0	1	1	1	1	1	1	1	2	1
350	479	543	9859;9860;9861;9862;9863;9864;9865;9866;9867;9868	3659	241	121	172	176	Solyc06g062810.1.1	Solyc06g062810.1.1	1	1	1	>Solyc06g062810.1.1 genomic_reference:SL2.31ch06 evidence_code:10F0H1E1IEG gene_region:36018071-36019369 functional_description:Glycylpeptide N-tetradecanoyltransferase (AHRD V1 **** B9N5F3_POPTR); contains Interpro domain(s) IPR000903 Myristoyl-CoA:pro	1	1	1	1	0	0	0	0	1	0	1	1	1	1	1	0	1	1	1	1	0	0	0	0	1	0	1	1	1	1	1	0	1	1	1
351	2372	2738	47362;47363;47364;47365;47366;47367;47368;47369;47370;47371;47372;47373;47374;47375;47376;47377;47378;47379;47380;47381;47382;47383	17685;17686;17687					Solyc06g065040.1.1	Solyc06g065040.1.1	1	1	1	>Solyc06g065040.1.1 genomic_reference:SL2.31ch06 evidence_code:10F0H1E1IEG gene_region:36946797-36951046 functional_description:BHLH transcription factor (AHRD V1 *-** B6TXR4_MAIZE); contains Interpro domain(s) IPR011598 Helix-loop-helix DNA-binding	1	1	1	1	1	1	1	1	1	1	1	1	0	1	1	1	0	1	1	1	1	1	1	1	1	1	1	1	0	1	1	1	0	1	1
352	84;194;1361;1515	96;221;1543;1720	1771;1772;1773;1774;1775;1776;1777;3941;3942;3943;3944;3945;3946;3947;3948;3949;3950;26710;26711;26712;26713;26714;26715;26716;26717;26718;26719;26720;26721;29811;29812;29813;29814;29815;29816;29817;29818;29819;29820;29821;29822;29823;29824	598;1396;10080;10081;10082;10083;10084;11246;11247					Solyc06g065530.1.1	Solyc06g065530.1.1	4	4	4	>Solyc06g065530.1.1 genomic_reference:SL2.31ch06 evidence_code:10F0H1E1IEG gene_region:37300948-37304490 functional_description:GDSL esterase/lipase At1g29670 (AHRD V1 ***- GDL15_ARATH); contains Interpro domain(s) IPR001087 Lipase, GDSL	1	4	4	4	4	4	2	3	1	1	1	1	4	4	4	3	3	4	2	2	4	4	2	3	1	1	1	1	4	4	4	3	3	4	2
353	585;3204	664;3696	11883;11884;11885;11886;11887;11888;11889;11890;11891;11892;11893;64522;64523;64524;64525;64526;64527;64528;64529;64530	4437;24196					Solyc06g065720.1.1	Solyc06g065720.1.1	2	2	2	>Solyc06g065720.1.1 genomic_reference:SL2.31ch06 evidence_code:10F0H1E1IEG gene_region:37552170-37554875 functional_description:DOMON domain-containing protein (AHRD V1 **-- D7MUW8_ARALY); contains Interpro domain(s) IPR006593 Cytochrome b561/ferric red	1	2	2	2	2	1	1	1	0	0	2	1	2	2	1	1	2	2	0	2	2	1	1	1	0	0	2	1	2	2	1	1	2	2	0
354	61;319;476;622;639;643;791;827;1080;1112;1287;1343;1354;1377;1499;1517;1583;1612;1870;2152;2168;2230;2231;2257;2287;2288;2326;2420;2538;2539;2601;2623;2736;2805;3165;3337;3338;3464	69;371;540;704;724;728;893;933;1220;1266;1459;1521;1536;1561;1702;1723;1799;1830;2119;2490;2511;2512;2583;2584;2616;2646;2647;2688;2789;2930;2931;2997;3020;3155;3237;3650;3651;3848;3849;3992	1328;1329;1330;1331;1332;1333;1334;1335;1336;1337;1338;1339;1340;1341;1342;6962;6963;6964;6965;6966;6967;6968;6969;6970;9819;9820;9821;9822;9823;9824;9825;9826;9827;9828;9829;9830;9831;9832;9833;9834;12528;12529;12530;12531;12532;12533;12534;12535;12536;12537;12538;12539;12540;12541;12894;12895;12896;12897;12898;12899;12900;12901;12902;12903;12941;12942;12943;12944;12945;12946;12947;12948;12949;1…	423;424;425;426;427;2594;3638;3639;3640;3641;3642;3643;3644;4646;4647;4648;4649;4650;4651;4652;4653;4784;4785;4786;4798;4799;4800;4801;5776;5777;5778;5779;5780;5781;5782;6013;7964;7965;7966;7967;7968;7969;7970;8317;8318;8319;8320;8321;9510;9511;9512;9513;9514;9515;9516;9517;9518;9519;9520;9521;9522;9523;9524;9882;10048;10049;10050;10166;10167;10168;11165;11166;11167;11168;11169;11170;11171;11172;…	242	122	322	112	Solyc06g068860.1.1;Solyc02g083700.1.1;REV__Solyc08g029050.1.1;REV__Solyc08g076030.1.1;REV__Solyc01g100050.1.1;REV__Solyc03g116750.1.1;REV__Solyc03g117360.1.1;REV__Solyc07g008040.1.1	Solyc06g068860.1.1	38;3;1;1;1;1;1;1	38;3;1;1;1;1;1;1	38;3;1;1;1;1;1;1	>Solyc06g068860.1.1 genomic_reference:SL2.31ch06 evidence_code:10F0H1E1IEG gene_region:39074207-39083962 functional_description:Alpha-mannosidase (AHRD V1 **** D3TI68_SOLLC); contains Interpro domain(s) IPR011682 Glycosyl hydrolases 38, C-terminal	8	38	38	38	34	32	35	27	32	28	28	31	28	33	30	24	32	36	33	31	34	32	35	27	32	28	28	31	28	33	30	24	32	36	33
355	1809;3033	2047;3504	35783;35784;35785;35786;35787;35788;35789;35790;35791;35792;35793;35794;35795;35796;35797;61087;61088;61089;61090;61091;61092;61093;61094	13463;22836					Solyc06g071000.1.1	Solyc06g071000.1.1	2	2	2	>Solyc06g071000.1.1 genomic_reference:SL2.31ch06 evidence_code:10F1H1E1IEG gene_region:40003843-40010045 functional_description:N-succinylglutamate 5-semialdehyde dehydrogenase (AHRD V1 *-*- ASTD_VIBCH); contains Interpro domain(s) IPR015590 Aldehyde de	1	2	2	2	2	1	2	1	1	1	2	2	2	1	1	1	1	2	2	1	2	1	2	1	1	1	2	2	2	1	1	1	1	2	2
356	20;29;758;1440;1933;2146;2882;3183;3259	21;34;854;1632;2188;2484;3329;3674;3761	394;395;396;397;398;399;400;401;402;403;404;405;406;407;632;633;634;14846;14847;14848;14849;14850;14851;14852;14853;14854;14855;14856;14857;14858;14859;14860;14861;14862;14863;14864;14865;14866;14867;14868;14869;14870;14871;14872;14873;28345;28346;28347;28348;28349;28350;28351;28352;28353;28354;28355;28356;28357;28358;28359;28360;28361;28362;28363;28364;28365;38272;38273;38274;38275;38276;38277;4…	105;196;5459;5460;5461;5462;5463;5464;5465;5466;10731;10732;10733;10734;10735;14334;14335;16074;21578;24091;24092;24093;24604;24605	220		9		Solyc06g071920.1.1;Solyc03g111010.1.1;Solyc05g005820.1.1;Solyc01g098950.1.1	Solyc06g071920.1.1;Solyc03g111010.1.1	9;5;3;3	4;2;1;1	4;2;1;1	>Solyc06g071920.1.1 genomic_reference:SL2.31ch06 evidence_code:10F0H1E1IEG gene_region:40700509-40704055 functional_description:Glyceraldehyde-3-phosphate dehydrogenase (AHRD V1 **** Q9XG67_TOBAC); contains Interpro domain(s) IPR000173 Glyceraldehyde 3-	4	9	4	4	6	2	6	5	6	6	6	8	4	3	6	7	5	4	6	7	3	1	3	2	3	4	4	4	1	1	3	3	2	1	3
357	101;441;545;750;767;834;961;1415;2390;2984;3219	116;117;501;619;620;846;863;941;1085;1603;2757;3447;3712	2299;2300;2301;2302;2303;2304;2305;2306;2307;2308;2309;2310;2311;2312;2313;2314;2315;2316;2317;2318;2319;2320;2321;2322;2323;2324;2325;2326;2327;2328;2329;2330;2331;2332;2333;2334;2335;2336;2337;2338;2339;2340;2341;9240;9241;9242;9243;9244;9245;9246;9247;9248;9249;9250;9251;9252;9253;9254;9255;9256;9257;9258;9259;9260;9261;9262;9263;9264;9265;9266;9267;9268;9269;9270;9271;9272;9273;9274;9275;9276…	793;794;795;796;797;798;799;800;801;802;803;804;805;806;3400;3401;3402;3403;3404;3405;3406;3407;3408;3409;3410;3411;3412;3413;3414;3415;3416;3417;3418;3419;3420;3421;3422;3423;4208;4209;4210;4211;5412;5413;5500;5501;5502;5503;5504;5505;5506;5507;5508;5509;5510;6047;6048;6049;6050;6051;6052;6053;6054;6055;6056;6057;6058;6929;6930;6931;6932;6933;6934;6935;10383;10384;10385;10386;10387;10388;10389;1…	243	123	48	189	Solyc06g072220.1.1	Solyc06g072220.1.1	11	9	9	>Solyc06g072220.1.1 genomic_reference:SL2.31ch06 evidence_code:10F0H1E1IEG gene_region:40898064-40898699 functional_description:Kunitz trypsin inhibitor (AHRD V1 **** B8Y888_TOBAC); contains Interpro domain(s) IPR002160 Proteinase inhibitor I3, Kunitz l	1	11	9	9	11	9	10	10	8	8	7	8	11	11	11	11	9	10	10	11	9	7	8	8	6	6	6	6	9	9	9	9	7	8	8
358	442;543;861;959;1423;1424;1425;1474;1790;1940;2984;3219;3394	502;617;974;1083;1612;1613;1614;1674;2026;2196;3447;3712;3916	9285;9286;9287;9288;9289;9290;9291;9292;9293;9294;9295;9296;9297;9298;9299;9300;9301;9302;9303;9304;9305;9306;9307;9308;9309;9310;9311;9312;9313;9314;9315;9316;9317;9318;9319;9320;11108;11109;11110;11111;11112;11113;11114;11115;11116;11117;11118;11119;11120;11121;11122;11123;11124;11125;11126;11127;11128;11129;11130;11131;17061;17062;17063;17064;17065;17066;17067;17068;17069;17070;17071;17072;170…	3424;3425;3426;3427;3428;3429;3430;3431;3432;3433;3434;3435;3436;3437;4174;4175;4176;4177;4178;4179;4180;4181;4182;6325;6326;6327;6920;6921;6922;6923;6924;6925;6926;6927;10464;10465;10466;10467;10468;10469;10470;10471;10472;11042;11043;11044;11045;11046;13288;13289;13290;13291;13292;13293;14394;22313;22314;22315;22316;22317;22318;22319;22320;22321;22322;22323;22324;24323;24324;24325;24326;24327;2…					Solyc06g072230.1.1	Solyc06g072230.1.1	13	13	11	>Solyc06g072230.1.1 genomic_reference:SL2.31ch06 evidence_code:10F0H1E0IEG gene_region:40900824-40901426 functional_description:Kunitz trypsin inhibitor (AHRD V1 **** B8Y888_TOBAC); contains Interpro domain(s) IPR002160 Proteinase inhibitor I3, Kunitz l	1	13	13	11	12	10	11	12	8	7	6	8	12	10	12	12	7	8	11	10	12	10	11	12	8	7	6	8	12	10	12	12	7	8	11
359	199;565;1416;1511;1630;1749;2153;2631;2780;2979	226;640;1604;1716;1850;1982;2491;3031;3207;3442	3986;3987;3988;3989;3990;3991;3992;3993;3994;3995;3996;3997;11476;27603;27604;27605;27606;27607;27608;27609;27610;27611;27612;27613;27614;27615;27616;27617;29748;29749;29750;29751;29752;29753;29754;29755;29756;29757;29758;29759;32350;32351;32352;32353;32354;32355;32356;34593;34594;34595;34596;34597;34598;34599;34600;34601;34602;34603;34604;34605;34606;34607;34608;43295;43296;43297;43298;43299;433…	1401;4316;10390;10391;10392;10393;10394;10395;10396;10397;10398;11223;12222;13018;13019;13020;13021;13022;16103;16104;16105;16106;16107;16108;19544;19545;19546;19547;20742;20743;20744;22297;22298;22299;22300					Solyc06g073190.1.1;Solyc02g091490.1.1	Solyc06g073190.1.1	10;1	10;1	10;1	>Solyc06g073190.1.1 genomic_reference:SL2.31ch06 evidence_code:10F1H1E1IEG gene_region:41485353-41487653 functional_description:Fructokinase-like (AHRD V1 **-* Q307Z3_SOLTU); contains Interpro domain(s) IPR002173 Carbohydrate/puine kinase, PfkB, conserv	2	10	10	10	9	5	8	6	8	5	7	6	10	8	9	9	6	6	7	9	9	5	8	6	8	5	7	6	10	8	9	9	6	6	7
360	1647;2712	1869;3127	32635;32636;32637;32638;32639;32640;32641;32642;32643;54256;54257;54258;54259;54260;54261	12336;20224					Solyc06g073280.1.1	Solyc06g073280.1.1	2	2	2	>Solyc06g073280.1.1 genomic_reference:SL2.31ch06 evidence_code:10F1H1E1IEG gene_region:41541882-41546601 functional_description:LL-diaminopimelate aminotransferase (AHRD V1 **** A8IW39_CHLRE); contains Interpro domain(s) IPR019942 LL-diaminopimelate ami	1	2	2	2	1	0	1	0	2	1	2	2	1	1	0	1	0	1	1	1	1	0	1	0	2	1	2	2	1	1	0	1	0	1	1
361	595;825;948;1411;2255;2725	675;931;1072;1598;2614;3144	12004;12005;12006;12007;12008;12009;12010;12011;12012;12013;12014;12015;12016;12017;16284;16285;16286;16287;16288;16289;16290;16291;16292;16293;16294;16295;16296;16297;18562;18563;18564;18565;18566;18567;18568;18569;18570;18571;18572;18573;18574;18575;18576;18577;18578;18579;18580;18581;18582;18583;18584;27544;45445;45446;54537;54538;54539;54540;54541;54542	4482;6005;6006;6007;6008;6846;6847;6848;6849;6850;6851;6852;6853;6854;6855;10374;17008;20318					Solyc06g073760.1.1;Solyc01g097000.1.1;Solyc01g009240.1.1;Solyc06g073750.1.1;Solyc06g073740.1.1	Solyc06g073760.1.1	6;1;1;1;1	6;1;1;1;1	4;0;0;0;0	>Solyc06g073760.1.1 genomic_reference:SL2.31ch06 evidence_code:10F0H1E1IEG gene_region:41907653-41911715 functional_description:Beta-D-glucosidase (AHRD V1 **** O82074_TROMA); contains Interpro domain(s) IPR001764 Glycoside hydrolase, family 3, N-termin	5	6	6	4	3	3	4	4	2	4	4	4	3	3	2	2	3	4	5	3	3	3	4	4	2	4	4	4	3	3	2	2	3	4	5
362	206;288;298;604;1559;1578;1579;1915;1964;2033;2091;2258;2574;3024;3206;3314	233;332;333;344;684;1774;1794;1795;2170;2231;2329;2330;2411;2617;2967;3493;3698;3824	4076;4077;4078;4079;4080;4081;4082;4083;4084;4085;4086;4087;4088;4089;4090;4091;4092;4093;6259;6260;6261;6262;6263;6264;6265;6266;6267;6268;6269;6270;6271;6272;6273;6426;6427;6428;6429;6430;6431;6432;12201;12202;12203;12204;12205;12206;12207;12208;12209;12210;12211;12212;12213;12214;31157;31158;31159;31160;31161;31162;31163;31164;31165;31166;31410;31411;31412;31413;31414;31415;31416;31417;31418;3…	1441;1442;1443;1444;2363;2364;2426;4555;4556;4557;4558;4559;11822;11907;11908;11909;14257;14636;14637;14638;15190;15191;15192;15193;15194;15195;15196;15571;15572;15573;17021;19082;22679;22680;22681;22682;22683;22684;24202;24203;24204;24908;24909;24910	244	124	209	270	Solyc06g074850.1.1	Solyc06g074850.1.1	16	16	15	>Solyc06g074850.1.1 genomic_reference:SL2.31ch06 evidence_code:10F0H1E1IEG gene_region:42775369-42778477 functional_description:Serine carboxypeptidase (AHRD V1 **** Q2Z1Y2_PRUMU); contains Interpro domain(s) IPR001563 Peptidase S10, serine carboxypepti	1	16	16	15	15	8	13	15	8	4	8	7	16	16	15	13	9	13	13	13	15	8	13	15	8	4	8	7	16	16	15	13	9	13	13
363	103	119	2349;2350;2351;2352;2353;2354;2355;2356;2357;2358;2359;2360;2361	811;812;813					Solyc06g075220.1.1	Solyc06g075220.1.1	1	1	1	>Solyc06g075220.1.1 genomic_reference:SL2.31ch06 evidence_code:10F0H1E1IEG gene_region:43069613-43070362 functional_description:Fasciclin-like arabinogalactan protein 5 (AHRD V1 ***- A9XTL0_GOSHI); contains Interpro domain(s) IPR000782 FAS1 domain	1	1	1	1	1	1	1	1	1	0	0	1	1	1	1	1	0	1	1	1	1	1	1	1	1	0	0	1	1	1	1	1	0	1	1
364	295;365;499;509;660;1074;1192;1234;1396;1707;1957;1972;2201;2398;2521;2522	340;341;421;564;575;748;1214;1359;1403;1581;1935;2221;2222;2223;2244;2551;2765;2911;2912	6361;6362;6363;6364;6365;6366;6367;6368;6369;6370;6371;6372;6373;6374;6375;6376;6377;6378;6379;6380;6381;6382;6383;6384;6385;6386;6387;6388;6389;6390;6391;6392;6393;6394;6395;6396;6397;6398;7845;7846;7847;7848;7849;7850;7851;7852;7853;7854;7855;7856;7857;7858;7859;7860;7861;7862;7863;10227;10228;10229;10230;10231;10232;10233;10234;10235;10236;10237;10238;10239;10240;10241;10242;10243;10244;10245;…	2398;2399;2400;2401;2402;2403;2404;2405;2406;2407;2408;2409;2410;2411;2412;2413;2414;2945;2946;2947;2948;2949;2950;2951;2952;3805;3806;3807;3808;3809;3810;3811;3812;3813;3814;3815;3816;3817;3818;3870;3871;3872;3873;3874;3875;4916;4917;4918;4919;4920;4921;4922;4923;4924;4925;4926;4927;4928;7911;7912;7913;7914;7915;7916;7917;7918;7919;7920;7921;7922;7923;7924;7925;7926;7927;7928;7929;7930;8887;8888…	245	125;126	229	24;296	Solyc06g076630.1.1;REV__Solyc05g014490.1.1	Solyc06g076630.1.1	16;1	16;1	16;1	>Solyc06g076630.1.1 genomic_reference:SL2.31ch06 evidence_code:10F0H1E1IEG gene_region:43984011-43985187 functional_description:Peroxidase (AHRD V1 **** C0KKH9_9CARY); contains Interpro domain(s) IPR002016 Haem peroxidase, plant/fungal/bacterial	2	16	16	16	16	12	13	14	14	12	13	13	16	16	16	16	14	15	15	15	16	12	13	14	14	12	13	13	16	16	16	16	14	15	15
365	258;397;437;1054;2203;2924;2953;3481	296;455;497;1189;2554;3378;3411;4011	5208;5209;5210;5211;5212;5213;8462;8463;8464;8465;8466;8467;8468;9196;9197;9198;9199;9200;9201;9202;9203;20743;20744;20745;20746;20747;20748;20749;20750;20751;20752;20753;20754;20755;20756;20757;44341;44342;44343;44344;44345;44346;44347;44348;44349;44350;44351;44352;44353;44354;58572;58573;58574;58575;58576;58577;58578;58579;58580;58581;58582;58583;59105;59106;59107;59108;59109;59110;59111;59112;…	1908;3141;3386;7725;7726;16533;21838;21839;21840;22074;22075;22076;22077;25932					Solyc06g082240.1.1;Solyc06g082260.1.1;Solyc06g082250.1.1	Solyc06g082240.1.1	8;1;1	8;1;1	8;1;1	>Solyc06g082240.1.1 genomic_reference:SL2.31ch06 evidence_code:10F0H1E1IEG gene_region:44439522-44441656 functional_description:Laccase-13 (AHRD V1 ***- D7LZX9_ARALY); contains Interpro domain(s) IPR017761 Laccase	3	8	8	8	8	6	8	5	2	1	1	2	8	7	7	7	5	5	6	6	8	6	8	5	2	1	1	2	8	7	7	7	5	5	6
366	213;516;525;526;645;918;919;1016;1322;1447;2022;2023;2404;2483;2650;2763	241;584;594;595;730;731;1040;1041;1148;1499;1643;1644;1645;2314;2315;2316;2772;2863;2864;3054;3188	4202;4203;4204;4205;4206;4207;4208;4209;4210;4211;4212;4213;4214;4215;10564;10565;10566;10567;10568;10569;10570;10571;10572;10573;10574;10575;10576;10577;10711;10712;10713;10714;10715;10716;10717;10718;10719;10720;10721;10722;10723;10724;10725;10726;10727;10728;10729;10730;10731;10732;10733;10734;10735;10736;10737;10738;10739;10740;10741;10742;10743;10744;10745;10746;12985;12986;12987;12988;12989…	1489;1490;3922;3923;3924;3925;4000;4001;4002;4003;4004;4005;4006;4007;4008;4009;4010;4011;4817;4818;4819;4820;4821;4822;6662;6663;6664;6665;6666;6667;6668;6669;6670;6671;6672;6673;6674;7495;7496;7497;7498;7499;7500;7501;7502;7503;7504;7505;7506;7507;7508;9754;9755;9756;9757;9758;9759;9760;9761;9762;9763;9764;9765;10826;10827;10828;10829;10830;10831;10832;10833;10834;10835;10836;10837;10838;10839;…	246;247;248;427	127	44;90;301;303	180	Solyc06g082420.1.1	Solyc06g082420.1.1	16	16	14	>Solyc06g082420.1.1 genomic_reference:SL2.31ch06 evidence_code:10F0H1E0IEG gene_region:44533971-44536110 functional_description:Peroxidase 3 (AHRD V1 ***- Q9SSZ7_SCUBA); contains Interpro domain(s) IPR002016 Haem peroxidase, plant/fungal/bacterial	1	16	16	14	14	16	15	16	13	13	13	10	15	16	15	14	15	16	16	14	14	16	15	16	13	13	13	10	15	16	15	14	15	16	16
367	40;988;1264;1325;1373;2112;2791;3214	47;1115;1435;1502;1557;2435;3223;3707	946;947;948;949;950;951;952;953;954;955;956;957;958;959;960;19256;19257;19258;19259;19260;19261;19262;19263;19264;19265;19266;19267;19268;19269;19270;19271;19272;19273;19274;24880;24881;24882;24883;24884;24885;24886;24887;24888;24889;24890;24891;24892;24893;24894;24895;24896;24897;24898;24899;24900;24901;24902;24903;24904;24905;24906;24907;24908;24909;24910;24911;24912;24913;24914;24915;24916;259…	310;311;312;7084;7085;9363;9364;9365;9366;9367;9368;9369;9370;9371;9372;9373;9374;9375;9376;9377;9782;9783;9784;9785;9786;9787;10161;10162;15743;15744;15745;15746;15747;20846;20847;20848;20849;20850;20851;20852;20853;20854;20855;20856;20857;20858;20859;20860;20861;20862;20863;20864;24269;24270;24271;24272;24273;24274;24275;24276;24277					Solyc06g083030.1.1	Solyc06g083030.1.1	8	6	6	>Solyc06g083030.1.1 genomic_reference:SL2.31ch06 evidence_code:10F0H1E1IEG gene_region:44878832-44883236 functional_description:Serine carboxypeptidase 1 (AHRD V1 ***- B6TDA5_MAIZE); contains Interpro domain(s) IPR001563 Peptidase S10, serine carboxypep	1	8	6	6	7	7	7	8	5	7	7	6	8	8	8	6	7	8	8	7	5	5	5	6	3	5	5	4	6	6	6	4	5	6	6
368	568;871;1264;2112;2147;2516;2790;3044;3288	646;984;1435;2435;2485;2906;3222;3515;3794	11595;11596;11597;11598;11599;11600;11601;11602;11603;11604;11605;11606;17185;17186;17187;17188;17189;17190;17191;17192;17193;17194;17195;17196;17197;17198;17199;24880;24881;24882;24883;24884;24885;24886;24887;24888;24889;24890;24891;24892;24893;24894;24895;24896;24897;24898;24899;24900;24901;24902;24903;24904;24905;24906;24907;24908;24909;24910;24911;24912;24913;24914;24915;24916;42383;42384;423…	4346;4347;4348;6351;6352;6353;6354;6355;6356;9363;9364;9365;9366;9367;9368;9369;9370;9371;9372;9373;9374;9375;9376;9377;15743;15744;15745;15746;15747;16075;16076;16077;16078;16079;16080;16081;18703;18704;18705;18706;18707;18708;20837;20838;20839;20840;20841;20842;20843;20844;20845;22879;22880;24755;24756;24757;24758					Solyc06g083040.1.1;Solyc06g083050.1.1;Solyc06g083020.1.1	Solyc06g083040.1.1;Solyc06g083050.1.1	9;5;3	9;5;3	7;3;2	>Solyc06g083040.1.1 genomic_reference:SL2.31ch06 evidence_code:10F1H1E1IEG gene_region:44885493-44888991 functional_description:Serine carboxypeptidase 1 (AHRD V1 ***- B6TDA5_MAIZE); contains Interpro domain(s) IPR001563 Peptidase S10, serine carboxypep	3	9	9	7	9	9	9	8	8	6	7	6	9	9	9	9	8	9	9	8	9	9	9	8	8	6	7	6	9	9	9	9	8	9	9
369	823;3376	929;3898	16268;16269;16270;16271;16272;16273;16274;16275;16276;16277;16278;67717;67718;67719;67720;67721;67722;67723;67724	6003;25314	249		185		Solyc06g083190.1.1;Solyc09g057660.1.1	Solyc06g083190.1.1;Solyc09g057660.1.1	2;1	2;1	2;1	>Solyc06g083190.1.1 genomic_reference:SL2.31ch06 evidence_code:10F1H1E1IEG gene_region:45006987-45010515 functional_description:Peptidyl-prolyl cis-trans isomerase (AHRD V1 ***- Q86M29_BRUMA); contains Interpro domain(s) IPR001179 Peptidyl-prolyl cis-tr	2	2	2	2	2	1	0	0	1	2	1	1	2	2	2	1	1	2	0	1	2	1	0	0	1	2	1	1	2	2	2	1	1	2	0
370	464;620;717;718;722;795;1137;1195;1471;1516;1563;1861;1952;2086;2876;3442;3443	524;525;702;810;811;815;898;1295;1362;1670;1721;1722;1778;2108;2215;2406;3322;3969;3970	9590;9591;9592;9593;9594;9595;9596;9597;9598;9599;9600;9601;9602;9603;9604;9605;9606;9607;9608;9609;9610;9611;9612;9613;9614;9615;9616;9617;12497;12498;12499;12500;12501;12502;12503;12504;12505;12506;12507;12508;12509;12510;12511;12512;12513;12514;12515;12516;12517;14121;14122;14123;14124;14125;14126;14127;14128;14129;14130;14131;14132;14133;14134;14135;14136;14137;14138;14139;14140;14141;14142;1…	3556;3557;3558;3559;3560;3561;4641;4642;4643;4644;5231;5232;5233;5234;5235;5236;5237;5238;5239;5240;5262;5263;5799;5800;5801;5802;5803;5804;8512;8513;8514;8515;8516;8517;8518;8519;8520;8521;8522;8523;8906;8907;8908;8909;11022;11023;11024;11025;11248;11249;11250;11251;11252;11253;11254;11255;11256;11834;11835;11836;11837;11838;11839;11840;11841;11842;11843;11844;11845;11846;13880;13881;13882;13883…		128;129		209;256	Solyc07g005090.1.1	Solyc07g005090.1.1	17	17	17	>Solyc07g005090.1.1 genomic_reference:SL2.31ch07 evidence_code:10F0H1E1IEG gene_region:113980-115317 functional_description:Chitinase A (AHRD V1 ***- Q4W6L6_CYCRE); contains Interpro domain(s) IPR011583 Chitinase II	1	17	17	17	15	16	17	16	10	9	10	13	16	15	17	16	15	15	17	16	15	16	17	16	10	9	10	13	16	15	17	16	15	15	17
371	22;234;980;1194;1775;1921;2123;2250;2312;2540;2648;2797;2886;3166	25;271;1107;1361;2011;2176;2447;2607;2672;2932;3051;3052;3229;3333;3652;3653	449;450;451;452;453;454;455;456;457;458;459;460;461;462;463;464;465;4792;4793;4794;4795;4796;4797;4798;4799;4800;4801;4802;4803;4804;4805;4806;4807;4808;4809;4810;4811;4812;4813;4814;4815;4816;4817;4818;4819;19140;19141;19142;19143;19144;19145;19146;19147;19148;19149;19150;19151;19152;19153;19154;19155;23574;23575;23576;23577;23578;23579;23580;23581;23582;23583;23584;23585;23586;23587;23588;23589…	128;129;130;131;132;133;134;135;136;137;138;139;140;1768;1769;1770;1771;1772;1773;1774;1775;7059;7060;7061;7062;8897;8898;8899;8900;8901;8902;8903;8904;8905;13237;14280;14281;14282;14283;14284;14285;14286;14287;14288;15809;15810;15811;16993;16994;16995;16996;16997;17321;17322;18824;18825;18826;18827;18828;18829;18830;19677;19678;19679;19680;19681;19682;19683;19684;19685;19686;19687;19688;19689;19…	250;251	130	186;266	290	Solyc07g005100.1.1	Solyc07g005100.1.1	14	14	14	>Solyc07g005100.1.1 genomic_reference:SL2.31ch07 evidence_code:10F0H1E1IEG gene_region:123957-126139 functional_description:Chitinase-like protein (AHRD V1 ***- O81861_ARATH); contains Interpro domain(s) IPR011583 Chitinase II	1	14	14	14	12	11	11	11	13	12	10	11	13	13	14	13	9	14	12	13	12	11	11	11	13	12	10	11	13	13	14	13	9	14	12
372	1388;1897;2046;3094;3210	1573;2149;2345;3574;3702	27166;27167;27168;27169;27170;27171;27172;27173;27174;27175;27176;27177;27178;27179;27180;27181;37554;37555;37556;37557;37558;37559;37560;37561;37562;37563;37564;37565;37566;37567;37568;37569;37570;37571;37572;37573;37574;37575;37576;37577;40976;40977;40978;40979;40980;40981;40982;40983;40984;40985;40986;40987;40988;40989;62250;62251;62252;62253;62254;62255;62256;62257;62258;62259;62260;62261;622…	10250;10251;10252;10253;10254;14117;14118;14119;14120;15264;15265;23235;23236;23237;23238;24214;24215;24216					Solyc07g005330.1.1	Solyc07g005330.1.1	5	5	5	>Solyc07g005330.1.1 genomic_reference:SL2.31ch07 evidence_code:10F1H1E1IEG gene_region:261498-264495 functional_description:Glucan endo-1 3-beta-glucosidase (AHRD V1 ***- B6U1F1_MAIZE); contains Interpro domain(s) IPR000490 Glycoside hydrolase, family 1	1	5	5	5	5	5	5	5	4	1	3	1	5	5	5	5	4	5	5	5	5	5	5	5	4	1	3	1	5	5	5	5	4	5	5
373	283;1041;1641;1796;2442;2769;3478	325;1174;1862;2032;2813;3194;4007	6010;6011;6012;6013;6014;6015;6016;6017;6018;6019;6020;6021;6022;20536;20537;20538;20539;20540;20541;20542;20543;32511;32512;32513;32514;32515;32516;32517;32518;32519;32520;32521;32522;32523;35476;35477;35478;35479;35480;35481;35482;35483;35484;35485;35486;35487;35488;35489;48617;48618;48619;48620;48621;48622;48623;48624;48625;55389;55390;55391;55392;55393;55394;55395;55396;55397;55398;55399;5540…	2276;7673;7674;12284;12285;12286;12287;13325;13326;13327;13328;13329;18083;20626;20627;20628;20629;20630;25906					Solyc07g005960.1.1	Solyc07g005960.1.1	7	7	7	>Solyc07g005960.1.1 genomic_reference:SL2.31ch07 evidence_code:10F1H1E1IEG gene_region:793467-799376 functional_description:Serine carboxypeptidase K10B2.2 (AHRD V1 **** B6TM29_MAIZE); contains Interpro domain(s) IPR001563 Peptidase S10, serine carboxyp	1	7	7	7	6	5	6	6	1	1	4	1	6	6	6	5	5	7	5	5	6	5	6	6	1	1	4	1	6	6	6	5	5	7	5
374	974	1099	19023;19024;19025;19026;19027;19028;19029;19030;19031;19032;19033;19034;19035;19036	7019;7020;7021;7022	252		128		Solyc07g006230.1.1	Solyc07g006230.1.1	1	1	1	>Solyc07g006230.1.1 genomic_reference:SL2.31ch07 evidence_code:10F1H0E1IEG gene_region:1047308-1047703 functional_description:Unknown Protein (AHRD V1)	1	1	1	1	1	1	1	1	0	1	1	1	1	1	1	0	1	1	1	1	1	1	1	1	0	1	1	1	1	1	1	0	1	1	1
375	460;576;3193	520;654;3684	9535;9536;9537;9538;9539;9540;11699;11700;11701;11702;11703;11704;11705;11706;11707;11708;11709;11710;11711;11712;64333;64334;64335;64336;64337;64338;64339;64340;64341;64342;64343;64344;64345;64346;64347;64348	3529;4372;24140;24141;24142;24143;24144					Solyc07g006560.1.1	Solyc07g006560.1.1	3	3	3	>Solyc07g006560.1.1 genomic_reference:SL2.31ch07 evidence_code:10F0H1E1IEG gene_region:1373035-1374452 functional_description:Hypersensitive response assisting protein (AHRD V1 ***- Q9SWC6_CAPAN); contains Interpro domain(s) IPR001568 Ribonuclease T2	1	3	3	3	2	2	2	2	2	2	2	1	3	3	3	3	1	3	2	3	2	2	2	2	2	2	2	1	3	3	3	3	1	3	2
376	111;455;840;1067;1202;1603;1860;2950	129;515;949;1207;1369;1819;1820;1821;2107;3408	2500;2501;2502;2503;2504;2505;2506;2507;2508;2509;2510;2511;2512;2513;2514;2515;2516;2517;2518;2519;2520;2521;2522;2523;2524;2525;2526;2527;2528;2529;2530;2531;2532;2533;2534;2535;2536;2537;2538;2539;2540;2541;2542;9486;9487;9488;9489;9490;9491;9492;9493;9494;9495;9496;9497;9498;9499;9500;9501;9502;9503;16580;16581;16582;16583;16584;16585;16586;16587;16588;16589;16590;16591;16592;16593;16594;1659…	871;872;873;874;875;876;877;878;879;880;881;882;883;884;885;886;887;888;889;3507;3508;3509;3510;3511;6141;6142;6143;6144;6145;6146;7866;7867;7868;7869;7870;8929;8930;8931;8932;8933;8934;8935;8936;8937;8938;12043;12044;12045;12046;12047;12048;12049;12050;12051;12052;13872;13873;13874;13875;13876;13877;13878;13879;22057;22058;22059;22060;22061;22062;22063	253	131	142	143	Solyc07g006570.1.1	Solyc07g006570.1.1	8	8	8	>Solyc07g006570.1.1 genomic_reference:SL2.31ch07 evidence_code:10F1H0E1IEG gene_region:1383221-1384731 functional_description:S8-RNase (Fragment) (AHRD V1 **-- Q5XPJ2_MALDO); contains Interpro domain(s) IPR001568 Ribonuclease T2	1	8	8	8	8	8	8	8	8	7	7	5	8	8	8	8	7	8	8	7	8	8	8	8	8	7	7	5	8	8	8	8	7	8	8
377	474;698;1551;1552;1666;1868;2050;2127;2128;2251;2252;2749;2920;3272	536;537;790;1765;1766;1889;2117;2349;2350;2452;2453;2454;2455;2608;2609;2610;3168;3374;3777	9794;9795;9796;9797;9798;9799;9800;9801;9802;9803;9804;9805;9806;9807;9808;9809;9810;9811;13842;13843;13844;13845;13846;13847;13848;30959;30960;30961;30962;30963;30964;30965;30966;30967;30968;30969;30970;30971;30972;30973;30974;30975;30976;30977;30978;30979;30980;30981;30982;30983;30984;30985;30986;30987;30988;30989;30990;30991;30992;30993;30994;30995;30996;30997;30998;30999;31000;31001;31002;310…	3628;3629;3630;3631;3632;3633;3634;5140;11751;11752;11753;11754;11755;11756;11757;11758;11759;11760;11761;11762;11763;11764;11765;11766;11767;11768;11769;11770;11771;11772;12432;12433;12434;12435;12436;13926;13927;13928;15274;15275;15276;15277;15278;15279;15280;15281;15282;15283;15284;15285;15837;15838;15839;15840;15841;15842;15843;15844;15845;15846;15847;15848;15849;15850;15851;15852;15853;16998…	254;255;256	132	219;220;265	168	Solyc07g006860.1.1	Solyc07g006860.1.1	14	14	13	>Solyc07g006860.1.1 genomic_reference:SL2.31ch07 evidence_code:10F0H1E0IEG gene_region:1718018-1719539 functional_description:Xyloglucan endotransglucosylase/hydrolase 3 (AHRD V1 **** Q06BI4_CUCME); contains Interpro domain(s) IPR016455 Xyloglucan endot	1	14	14	13	14	13	14	11	8	5	6	7	14	14	12	12	11	13	9	11	14	13	14	11	8	5	6	7	14	14	12	12	11	13	9
378	1837;2810;3439	2081;3242;3966	36335;36336;36337;36338;36339;36340;36341;36342;36343;36344;36345;36346;36347;36348;36349;36350;36351;56325;56326;56327;56328;56329;56330;56331;56332;56333;56334;56335;56336;56337;56338;56339;56340;68758;68759;68760;68761;68762;68763;68764;68765;68766;68767;68768;68769;68770;68771;68772;68773;68774	13681;13682;13683;13684;13685;13686;13687;20987;20988;20989;20990;25734;25735;25736;25737					Solyc07g006870.1.1	Solyc07g006870.1.1	3	3	3	>Solyc07g006870.1.1 genomic_reference:SL2.31ch07 evidence_code:10F0H1E0IEG gene_region:1722270-1723942 functional_description:Xyloglucan endotransglucosylase/hydrolase 8 (AHRD V1 **** C0IRI1_MALDO); contains Interpro domain(s) IPR016455 Xyloglucan endot	1	3	3	3	2	3	3	3	3	3	3	3	3	3	3	3	3	3	3	3	2	3	3	3	3	3	3	3	3	3	3	3	3	3	3
379	86;87;284;372;1186;1216;1436;1479;1888;2219;2220;2270;2556;2737;2952;3029;3158	98;99;326;428;429;1353;1385;1628;1681;2138;2572;2573;2629;2949;3156;3410;3500;3642	1797;1798;1799;1800;1801;1802;1803;1804;1805;1806;1807;1808;1809;1810;1811;1812;1813;1814;1815;1816;1817;1818;1819;1820;1821;1822;1823;1824;1825;1826;1827;1828;6023;7970;7971;7972;7973;7974;7975;7976;7977;7978;7979;7980;7981;7982;7983;7984;7985;7986;7987;7988;7989;7990;7991;7992;7993;7994;7995;7996;7997;23431;23432;23433;23434;23435;23436;23437;23438;23439;23440;23441;23442;23443;23444;23445;2344…	609;610;611;612;613;614;615;2277;2991;2992;2993;2994;8843;8844;8845;8846;8847;8848;9095;9096;9097;10711;10712;10713;10714;10715;10716;10717;11071;11072;11073;11074;11075;11076;11077;11078;11079;11080;11081;11082;14035;14036;14037;14038;14039;14040;14041;14042;14043;14044;16700;16701;16702;16703;16704;16705;16706;16707;16708;16709;16710;16711;16712;17127;17128;18970;18971;18972;18973;20399;20400;2…					Solyc07g007550.1.1;Solyc10g085220.1.1	Solyc07g007550.1.1	17;1	17;1	17;1	>Solyc07g007550.1.1 genomic_reference:SL2.31ch07 evidence_code:10F1H1E1IEG gene_region:2221553-2226262 functional_description:Heparanase (AHRD V1 **** A2Y9Y7_ORYSI); contains Interpro domain(s) IPR005199 Glycoside hydrolase family 79, N-terminal	2	17	17	17	16	15	16	14	10	13	12	12	16	16	16	15	16	16	15	15	16	15	16	14	10	13	12	12	16	16	16	15	16	16	15
380	207;572;756;2054;2707;2852;3456;3465;3507	234;650;852;2354;3121;3293;3984;3993;4044	4094;4095;4096;4097;4098;4099;4100;4101;4102;4103;4104;4105;4106;4107;4108;11663;11664;11665;11666;11667;11668;11669;11670;14799;14800;14801;14802;14803;14804;14805;14806;14807;14808;14809;14810;14811;14812;14813;14814;41107;41108;41109;41110;41111;41112;41113;41114;41115;41116;41117;41118;41119;41120;41121;41122;54164;54165;54166;54167;54168;54169;54170;54171;54172;54173;54174;54175;54176;54177;…	1445;1446;1447;1448;1449;1450;1451;1452;4364;5430;5431;5432;5433;5434;5435;5436;5437;5438;5439;15292;15293;15294;15295;20182;20183;20184;20185;20186;21332;21333;21334;21335;25809;25839;26089;26090;26091					Solyc07g007670.1.1	Solyc07g007670.1.1	9	9	8	>Solyc07g007670.1.1 genomic_reference:SL2.31ch07 evidence_code:10F1H1E1IEG gene_region:2316755-2323513 functional_description:Purple acid phosphatase 3 (AHRD V1 **** Q6J5M8_SOLTU); contains Interpro domain(s) IPR015914 Purple acid phosphatase, N-termina	1	9	9	8	8	5	8	8	5	4	3	5	9	8	9	8	4	8	6	8	8	5	8	8	5	4	3	5	9	8	9	8	4	8	6
381	1927;2571	2182;2964	38145;38146;38147;38148;38149;38150;51268;51269;51270;51271;51272;51273;51274;51275;51276;51277	14306;19066;19067;19068;19069;19070					Solyc07g008120.1.1;Solyc07g008110.1.1	Solyc07g008120.1.1;Solyc07g008110.1.1	2;1	2;1	2;1	>Solyc07g008120.1.1 genomic_reference:SL2.31ch07 evidence_code:10F0H1E0IEG gene_region:2836185-2837229 functional_description:Blue copper protein (Fragment) (AHRD V1 *--- O82576_MAIZE); contains Interpro domain(s) IPR003245 Plastocyanin-like ;>Solyc07g	2	2	2	2	1	1	1	0	0	1	0	0	2	2	2	0	2	1	1	2	1	1	1	0	0	1	0	0	2	2	2	0	2	1	1
382	2006	2293;2294	40089;40090;40091;40092;40093;40094;40095;40096;40097;40098;40099;40100;40101;40102;40103;40104;40105;40106;40107;40108;40109;40110;40111;40112;40113;40114;40115;40116;40117;40118;40119;40120;40121;40122;40123;40124;40125;40126;40127	14977;14978;14979;14980;14981;14982;14983	257		102		Solyc07g008130.1.1	Solyc07g008130.1.1	1	1	1	>Solyc07g008130.1.1 genomic_reference:SL2.31ch07 evidence_code:10F1H1E1IEG gene_region:2838567-2840411 functional_description:Blue copper protein (Fragment) (AHRD V1 *--- O82576_MAIZE); contains Interpro domain(s) IPR003245 Plastocyanin-like	1	1	1	1	1	1	1	1	1	1	1	1	1	1	1	1	1	1	1	1	1	1	1	1	1	1	1	1	1	1	1	1	1	1	1
383	3099	3579	62325;62326;62327;62328;62329;62330;62331;62332;62333;62334;62335;62336;62337;62338;62339;62340;62341;62342;62343;62344;62345;62346;62347;62348;62349;62350;62351;62352;62353;62354;62355;62356;62357;62358;62359;62360;62361;62362;62363;62364;62365;62366;62367;62368;62369;62370;62371;62372;62373;62374;62375;62376	23266;23267;23268;23269;23270;23271;23272;23273;23274;23275;23276;23277;23278					Solyc07g008140.1.1	Solyc07g008140.1.1	1	1	1	>Solyc07g008140.1.1 genomic_reference:SL2.31ch07 evidence_code:10F0H1E0IEG gene_region:2848157-2849429 functional_description:Blue copper protein (Fragment) (AHRD V1 *--- O82576_MAIZE); contains Interpro domain(s) IPR003245 Plastocyanin-like	1	1	1	1	1	1	1	1	1	1	1	1	1	1	1	1	1	1	1	1	1	1	1	1	1	1	1	1	1	1	1	1	1	1	1
384	482;562;774;3058;3274	546;637;873;3530;3779	9894;9895;9896;9897;9898;9899;9900;9901;9902;9903;9904;9905;9906;9907;9908;9909;9910;9911;9912;9913;9914;9915;9916;11440;11441;11442;11443;11444;11445;11446;11447;11448;11449;15373;15374;61517;65955;65956;65957;65958;65959;65960;65961;65962;65963	3663;3664;3665;3666;3667;3668;3669;4310;5648;22985;24707					Solyc07g008560.1.1;Solyc07g008570.1.1;Solyc07g008550.1.1;Solyc08g083250.1.1	Solyc07g008560.1.1;Solyc07g008570.1.1;Solyc07g008550.1.1	5;5;4;1	3;3;3;1	3;3;3;1	>Solyc07g008560.1.1 genomic_reference:SL2.31ch07 evidence_code:10F1H1E1IEG gene_region:3500707-3507558 functional_description:Purple acid phosphatase (AHRD V1 **-* B0WRM8_CULQU); contains Interpro domain(s) IPR008963 Purple acid phosphatase-like, N-term	4	5	3	3	3	1	3	3	2	0	0	1	4	3	3	2	4	2	2	3	1	0	1	1	0	0	0	0	2	1	1	1	2	0	1
385	762	858	14948;14949;14950;14951;14952;14953;14954;14955;14956;14957;14958	5490					Solyc07g009500.1.1;Solyc07g009510.1.1	Solyc07g009500.1.1;Solyc07g009510.1.1	1;1	1;1	1;1	>Solyc07g009500.1.1 genomic_reference:SL2.31ch07 evidence_code:10F1H0E1IEG gene_region:4618503-4618766 functional_description:Chitinase (AHRD V1 ***- P93327_MEDTR); contains Interpro domain(s) IPR001002 Chitin-binding, type 1 ;>Solyc07g009510.1.1 genom	2	1	1	1	0	1	1	0	1	1	1	1	0	0	0	1	1	1	1	1	0	1	1	0	1	1	1	1	0	0	0	1	1	1	1
386	2513	2903	50330;50331;50332;50333;50334;50335;50336;50337;50338;50339;50340;50341;50342;50343	18697					Solyc07g017600.1.1	Solyc07g017600.1.1	1	1	1	>Solyc07g017600.1.1 genomic_reference:SL2.31ch07 evidence_code:10F0H1E1IEG gene_region:7622130-7626858 functional_description:Pectinesterase (AHRD V1 ***- A9P7W7_POPTR); contains Interpro domain(s) IPR000070 Pectinesterase, catalytic	1	1	1	1	1	1	1	1	1	1	0	1	1	1	1	1	1	1	1	0	1	1	1	1	1	1	0	1	1	1	1	1	1	1	1
387	30;765;1245;1472;1931;2873;3116;3277;3329;3388	35;861;1414;1671;2186;3319;3598;3782;3839;3910	635;636;637;638;639;640;641;642;643;644;645;646;647;648;649;14989;14990;14991;24509;24510;24511;24512;24513;24514;24515;24516;24517;24518;24519;24520;24521;24522;24523;24524;24525;24526;24527;24528;24529;24530;24531;24532;29114;29115;29116;29117;29118;29119;29120;29121;29122;29123;29124;29125;29126;29127;29128;29129;38225;38226;38227;38228;38229;38230;38231;38232;38233;38234;38235;38236;38237;382…	197;198;5496;9263;9264;11026;11027;14324;14325;14326;14327;14328;14329;21488;23448;23449;23450;24712;24981;25372					Solyc07g037960.1.1;Solyc07g037950.1.1	Solyc07g037960.1.1;Solyc07g037950.1.1	10;6	10;6	10;6	>Solyc07g037960.1.1 genomic_reference:SL2.31ch07 evidence_code:10F0H1E1IEG gene_region:41661126-41662583 functional_description:Ectonucleotide pyrophosphatase/phosphodiesterase 1 (AHRD V1 **** B6SGJ5_MAIZE); contains Interpro domain(s) IPR002591 Type I	2	10	10	10	9	8	8	7	8	3	5	5	9	8	7	6	7	8	6	7	9	8	8	7	8	3	5	5	9	8	7	6	7	8	6
388	2101	2423	42127;42128;42129;42130;42131;42132;42133;42134;42135;42136;42137	15648	258		57		Solyc07g040920.1.1	Solyc07g040920.1.1	1	1	1	>Solyc07g040920.1.1 genomic_reference:SL2.31ch07 evidence_code:10F0H1E1IEG gene_region:48362839-48367968 functional_description:Single myb histone (AHRD V1 **-* B9N5F4_POPTR); contains Interpro domain(s) IPR005818 Histone H1/H5	1	1	1	1	1	1	1	1	1	1	1	1	0	0	0	1	0	1	1	0	1	1	1	1	1	1	1	1	0	0	0	1	0	1	1
389	413;796;816;1855;2193;3343;3344	472;899;900;922;2102;2543;3857;3858	8797;8798;8799;8800;8801;8802;8803;15796;15797;15798;15799;15800;15801;15802;15803;15804;15805;15806;15807;15808;15809;15810;15811;15812;15813;15814;15815;15816;15817;15818;15819;15820;15821;15822;15823;15824;15825;15826;15827;15828;15829;15830;15831;15832;16151;16152;16153;16154;16155;16156;16157;16158;16159;16160;16161;16162;16163;16164;16165;16166;16167;16168;16169;16170;16171;16172;16173;3674…	3235;3236;3237;5805;5806;5807;5808;5809;5810;5811;5812;5813;5814;5815;5816;5817;5818;5819;5820;5821;5822;5823;5824;5825;5826;5827;5828;5829;5830;5831;5939;5940;5941;5942;5943;5944;5945;5946;5947;5948;13827;13828;13829;16453;16454;16455;16456;25080;25081;25082;25083;25084;25085;25086;25087;25088;25089;25090;25091;25092;25093;25094;25095;25096;25097;25098;25099;25100;25101;25102;25103;25104;25105	259		218		Solyc07g041900.1.1	Solyc07g041900.1.1	7	7	7	>Solyc07g041900.1.1 genomic_reference:SL2.31ch07 evidence_code:10F1H1E1IEG gene_region:51828459-51830426 functional_description:Cathepsin L-like cysteine proteinase (AHRD V1 **** A7LJ78_DERVA); contains Interpro domain(s) IPR013128 Peptidase C1A, papain	1	7	7	7	5	5	6	6	4	4	4	3	7	7	7	6	6	6	6	6	5	5	6	6	4	4	4	3	7	7	7	6	6	6	6
390	1431;2613;2615;2633	1621;3009;3011;3033	28146;28147;28148;28149;28150;28151;28152;52053;52054;52055;52056;52057;52058;52059;52060;52061;52062;52063;52064;52065;52066;52067;52068;52069;52070;52071;52072;52089;52090;52091;52092;52093;52094;52095;52096;52097;52098;52099;52100;52101;52102;52103;52104;52105;52106;52107;52108;52109;52566;52567;52568;52569;52570;52571;52572;52573;52574;52575;52576;52577;52578;52579;52580;52581	10652;19361;19362;19363;19364;19365;19381;19382;19383;19384;19385;19386;19387;19388;19549;19550;19551;19552;19553;19554;19555;19556;19557;19558;19559;19560	260;261		121;270		Solyc07g043240.1.1	Solyc07g043240.1.1	4	4	4	>Solyc07g043240.1.1 genomic_reference:SL2.31ch07 evidence_code:10F0H1E0IEG gene_region:54206115-54208864 functional_description:Pectinesterase (AHRD V1 **** B9S4Z6_RICCO); contains Interpro domain(s) IPR000070 Pectinesterase, catalytic	1	4	4	4	4	2	4	2	3	2	1	1	4	4	4	3	4	3	3	4	4	2	4	2	3	2	1	1	4	4	4	3	4	3	3
391	1576	1792	31402	11905	262	133	140	138	Solyc07g043690.1.1	Solyc07g043690.1.1	1	1	1	>Solyc07g043690.1.1 genomic_reference:SL2.31ch07 evidence_code:10F0H1E0IEG gene_region:54990574-54992274 functional_description:Enoyl-CoA-hydratase (AHRD V1 **** Q9SE41_AVIMR)	1	1	1	1	0	0	0	0	0	0	0	0	0	0	0	0	0	1	0	0	0	0	0	0	0	0	0	0	0	0	0	0	0	1	0
392	132;254;548;1145;1341;1750;2005;2071;2579;3169;3440;3498	152;292;623;1304;1519;1983;2292;2385;2974;3656;3967;4034	2882;2883;2884;2885;2886;2887;2888;2889;2890;2891;5178;5179;11212;11213;11214;11215;11216;11217;11218;11219;11220;11221;11222;11223;11224;11225;11226;22668;22669;22670;22671;22672;22673;22674;22675;22676;22677;22678;22679;22680;22681;22682;22683;22684;22685;22686;22687;22688;22689;22690;22691;22692;22693;22694;22695;22696;22697;22698;22699;22700;26166;26167;26168;26169;26170;26171;26172;26173;261…	1005;1896;4215;4216;8566;8567;8568;8569;8570;9864;9865;9866;9867;9868;9869;9870;13023;13024;14976;15467;19155;23976;25738;26058	263		492		Solyc07g044840.1.1	Solyc07g044840.1.1	12	12	12	>Solyc07g044840.1.1 genomic_reference:SL2.31ch07 evidence_code:10F1H1E1IEG gene_region:55219265-55224407 functional_description:2 3-bisphosphoglycerate-independent phosphoglycerate mutase (AHRD V1 **** B9S1V6_RICCO); contains Interpro domain(s) IPR005995	1	12	12	12	7	4	4	3	12	9	8	11	7	5	7	7	3	3	7	7	7	4	4	3	12	9	8	11	7	5	7	7	3	3	7
393	417;1233;1240;1241;1899;1936;2225;2226;2550;2654;2655;2823;3102;3270;3364	476;1402;1409;1410;2151;2191;2578;2579;2942;3058;3059;3060;3261;3582;3775;3883	8820;8821;8822;8823;8824;8825;8826;8827;8828;8829;8830;8831;8832;8833;8834;24323;24324;24325;24326;24327;24328;24329;24436;24437;24438;24439;24440;24441;24442;24443;24444;24445;24446;24447;24448;24449;24450;24451;24452;24453;24454;24455;24456;24457;24458;24459;24460;24461;24462;24463;24464;24465;24466;24467;37603;37604;37605;37606;37607;37608;37609;37610;37611;37612;37613;37614;37615;38285;38286;…	3245;3246;3247;3248;3249;3250;3251;3252;3253;3254;3255;3256;3257;9199;9200;9201;9202;9247;9248;9249;9250;9251;9252;9253;9254;9255;9256;9257;14123;14124;14125;14126;14127;14128;14129;14338;14339;14340;14341;14342;14343;14344;14345;14346;14347;14348;14349;14350;14351;14352;14353;14354;14355;16733;16734;16735;16736;16737;16738;16739;16740;16741;16742;16743;18882;18883;18884;18885;18886;18887;18888;1…	264		271		Solyc07g045440.1.1	Solyc07g045440.1.1	15	15	15	>Solyc07g045440.1.1 genomic_reference:SL2.31ch07 evidence_code:10F0H1E1IEG gene_region:55863080-55864309 functional_description:Fasciclin-like arabinogalactan protein 19 (AHRD V1 ***- A9XTM4_GOSHI); contains Interpro domain(s) IPR000782 FAS1 domain	1	15	15	15	15	14	15	15	12	10	12	10	14	15	15	14	12	15	13	15	15	14	15	15	12	10	12	10	14	15	15	14	12	15	13
394	1962	2229	39077	14634		134		1	Solyc07g045530.1.1	Solyc07g045530.1.1	1	1	1	>Solyc07g045530.1.1 genomic_reference:SL2.31ch07 evidence_code:10F1H0E1IEG gene_region:55982924-55983553 functional_description:Unknown Protein (AHRD V1)	1	1	1	1	0	0	0	0	1	0	0	0	0	0	0	0	0	0	0	0	0	0	0	0	1	0	0	0	0	0	0	0	0	0	0
395	264;456;528;723;941;942;1531;1983;2543;2846;2847;3049	303;516;597;816;1065;1066;1741;2265;2266;2935;3287;3288;3520	5342;5343;5344;5345;5346;5347;5348;5349;5350;5351;5352;5353;5354;5355;5356;5357;5358;5359;5360;5361;5362;5363;5364;5365;5366;9504;9505;9506;9507;9508;9509;9510;9511;9512;9513;9514;9515;10769;10770;10771;10772;10773;10774;10775;10776;10777;10778;10779;10780;10781;14251;14252;14253;14254;14255;14256;14257;14258;14259;14260;14261;14262;14263;14264;14265;14266;18465;18466;18467;18468;18469;18470;1847…	1950;1951;1952;3512;3513;3514;3515;3516;3517;3518;3519;4023;4024;5264;5265;5266;5267;5268;6813;6814;11600;11601;14862;14863;14864;14865;14866;14867;14868;14869;14870;14871;14872;14873;14874;14875;14876;14877;14878;14879;14880;14881;18851;18852;18853;18854;18855;18856;21297;21298;21299;21300;21301;21302;21303;21304;21305;21306;21307;21308;21309;21310;21311;21312;21313;21314;21315;22889		83		64	Solyc07g047740.1.1	Solyc07g047740.1.1	12	9	3	>Solyc07g047740.1.1 genomic_reference:SL2.31ch07 evidence_code:10F1H1E1IEG gene_region:56277266-56278516 functional_description:Peroxidase (AHRD V1 **** Q07445_SOLLC); contains Interpro domain(s) IPR002016 Haem peroxidase, plant/fungal/bacterial	1	12	9	3	12	11	12	9	6	6	6	4	12	12	12	9	10	11	11	9	9	8	9	6	3	3	4	2	9	9	9	6	7	8	8
396	144	166	3074;3075;3076;3077;3078;3079;3080;3081;3082;3083	1084					Solyc07g048050.1.1	Solyc07g048050.1.1	1	1	1	>Solyc07g048050.1.1 genomic_reference:SL2.31ch07 evidence_code:10F0H1E1IEG gene_region:56560768-56561979 functional_description:Dopamine beta-monooxygenase (AHRD V1 **-- B6SK92_MAIZE); contains Interpro domain(s) IPR007613 Protein of unknown function DU	1	1	1	1	1	1	1	1	0	0	0	0	1	1	0	0	1	1	1	1	1	1	1	1	0	0	0	0	1	1	0	0	1	1	1
397	513;1220;2948	580;1389;3405;3406	10503;10504;10505;10506;10507;10508;10509;24114;24115;24116;24117;24118;24119;58985;58986;58987;58988;58989;58990;58991;58992;58993;58994;58995;58996;58997;58998;58999;59000;59001;59002;59003;59004;59005;59006;59007;59008;59009;59010;59011;59012;59013;59014;59015;59016;59017;59018;59019;59020;59021;59022;59023;59024;59025;59026;59027	3898;3899;9109;22030;22031;22032;22033;22034;22035;22036;22037;22038;22039;22040;22041	265;428		139;140		Solyc07g048060.1.1	Solyc07g048060.1.1	3	3	3	>Solyc07g048060.1.1 genomic_reference:SL2.31ch07 evidence_code:10F0H1E0IEG gene_region:56565705-56566220 functional_description:Auxin-induced protein-like (AHRD V1 **-- Q6YUI4_ORYSJ); contains Interpro domain(s) IPR007613 Protein of unknown function DUF	1	3	3	3	3	2	2	1	1	2	1	2	2	2	1	3	1	2	1	3	3	2	2	1	1	2	1	2	2	2	1	3	1	2	1
398	496;2589;2977	561;2985;3440	10186;10187;10188;10189;10190;10191;10192;10193;10194;10195;51608;51609;51610;51611;51612;51613;51614;51615;51616;51617;51618;51619;51620;51621;51622;51623;51624;51625;51626;51627;51628;51629;51630;51631;51632;51633;51634;51635;51636;51637;51638;51639;51640;51641;51642;51643;51644;51645;59698;59699;59700;59701;59702;59703;59704;59705;59706;59707;59708;59709;59710;59711;59712;59713;59714	3775;3776;3777;3778;3779;3780;3781;19210;19211;19212;19213;19214;19215;19216;19217;19218;19219;19220;22279;22280;22281;22282;22283;22284;22285;22286;22287;22288					Solyc07g048090.1.1	Solyc07g048090.1.1	3	3	3	>Solyc07g048090.1.1 genomic_reference:SL2.31ch07 evidence_code:10F0H1E1IEG gene_region:56601985-56602683 functional_description:Fasciclin-like arabinogalactan protein 2 (AHRD V1 ***- A9XTK7_GOSHI); contains Interpro domain(s) IPR000782 FAS1 domain	1	3	3	3	3	3	3	3	2	2	2	2	3	3	3	3	2	3	2	3	3	3	3	3	2	2	2	2	3	3	3	3	2	3	2
399	2520	2910	50409;50410;50411;50412;50413;50414;50415;50416;50417;50418;50419;50420;50421;50422	18722;18723;18724;18725					Solyc07g049370.1.1	Solyc07g049370.1.1	1	1	1	>Solyc07g049370.1.1 genomic_reference:SL2.31ch07 evidence_code:10F0H1E1IEG gene_region:56968866-56971305 functional_description:Glucan endo-1 3-beta-glucosidase A6 (AHRD V1 ***- B6TIF7_MAIZE); contains Interpro domain(s) IPR000490 Glycoside hydrolase, f	1	1	1	1	1	1	1	1	1	0	1	1	1	1	1	0	1	1	1	1	1	1	1	1	1	0	1	1	1	1	1	0	1	1	1
400	371;1503	427;1707	7967;7968;7969;29628;29629;29630;29631;29632;29633;29634;29635	2990;11200					Solyc07g052350.1.1;Solyc12g005860.1.1	Solyc07g052350.1.1;Solyc12g005860.1.1	2;2	2;2	2;2	>Solyc07g052350.1.1 genomic_reference:SL2.31ch07 evidence_code:10F1H1E1IEG gene_region:58182414-58190295 functional_description:3-isopropylmalate dehydratase large subunit (AHRD V1 *--- LEUC_NATPD); contains Interpro domain(s) IPR006249 Aconitase/iron r	2	2	2	2	1	0	0	0	2	1	0	2	1	1	1	1	0	0	0	1	1	0	0	0	2	1	0	2	1	1	1	1	0	0	0
401	208;337;369;404;938;939;993;998;1303;1512;1662;1757;1882;1983;2411;2425;2828;2846;2847	235;391;425;462;1062;1063;1120;1121;1127;1478;1717;1885;1991;2131;2132;2265;2266;2780;2795;3266;3287;3288	4109;4110;4111;4112;4113;4114;4115;4116;4117;4118;4119;4120;4121;4122;4123;4124;4125;4126;4127;4128;4129;4130;4131;4132;4133;7313;7314;7315;7316;7317;7318;7319;7320;7321;7322;7323;7324;7325;7326;7327;7328;7932;7933;7934;7935;7936;7937;7938;7939;7940;7941;7942;7943;7944;7945;7946;7947;7948;7949;7950;8541;18399;18400;18401;18402;18403;18404;18405;18406;18407;18408;18409;18410;18411;18412;18413;1841…	1453;1454;1455;1456;1457;1458;1459;1460;1461;1462;2720;2721;2722;2723;2724;2725;2726;2977;2978;2979;2980;2981;2982;2983;2984;2985;2986;2987;2988;3160;6795;6796;6797;6798;6799;6800;6801;6802;6803;6804;6805;6806;6807;6808;6809;6810;6811;7129;7130;7131;7132;7133;7134;7135;7136;7137;7138;7139;7140;7141;7142;7143;7144;7145;7146;7147;7148;7175;7176;7177;7178;7179;7180;7181;7182;7183;7184;7185;9646;9647…	266	83	183	61	Solyc07g052510.1.1	Solyc07g052510.1.1	19	19	16	>Solyc07g052510.1.1 genomic_reference:SL2.31ch07 evidence_code:10F1H1E1IEG gene_region:58345317-58346740 functional_description:Peroxidase (AHRD V1 **** Q07446_SOLLC); contains Interpro domain(s) IPR002016 Haem peroxidase, plant/fungal/bacterial	1	19	19	16	18	18	18	16	17	17	14	16	18	18	18	18	18	17	17	18	18	18	18	16	17	17	14	16	18	18	18	18	18	17	17
402	860;3192	973;3683	17045;17046;17047;17048;17049;17050;17051;17052;17053;17054;17055;17056;17057;17058;17059;17060;64302;64303;64304;64305;64306;64307;64308;64309;64310;64311;64312;64313;64314;64315;64316;64317;64318;64319;64320;64321;64322;64323;64324;64325;64326;64327;64328;64329;64330;64331;64332	6315;6316;6317;6318;6319;6320;6321;6322;6323;6324;24132;24133;24134;24135;24136;24137;24138;24139					Solyc07g053540.1.1	Solyc07g053540.1.1	2	2	2	>Solyc07g053540.1.1 genomic_reference:SL2.31ch07 evidence_code:10F0H1E1IEG gene_region:59286902-59287645 functional_description:Fasciclin-like arabinogalactan protein 4 (AHRD V1 ***- A9XTK9_GOSHI); contains Interpro domain(s) IPR000782 FAS1 domain	1	2	2	2	2	2	2	2	2	2	1	2	2	2	2	2	2	2	2	2	2	2	2	2	2	2	1	2	2	2	2	2	2	2	2
403	836	945	16505;16506;16507;16508;16509;16510;16511	6099;6100					Solyc07g053840.1.1	Solyc07g053840.1.1	1	1	1	>Solyc07g053840.1.1 genomic_reference:SL2.31ch07 evidence_code:10F0H1E1IEG gene_region:59577071-59578195 functional_description:Leucine-rich repeat receptor-like protein kinase PEPR2 (AHRD V1 *--- PEPR2_ARATH); contains Interpro domain(s) IPR001611 Leuc	1	1	1	1	0	1	0	1	0	0	1	1	0	1	1	0	0	0	0	0	0	1	0	1	0	0	1	1	0	1	1	0	0	0	0
404	1760	1995	34922;34923;34924;34925;34926;34927;34928;34929;34930;34931;34932;34933;34934;34935;34936;34937;34938;34939;34940;34941	13152;13153;13154;13155;13156;13157;13158					Solyc07g055990.1.1	Solyc07g055990.1.1	1	1	1	>Solyc07g055990.1.1 genomic_reference:SL2.31ch07 evidence_code:10F0H1E1IEG gene_region:61219233-61220965 functional_description:Xyloglucan endotransglucosylase/hydrolase 7 (AHRD V1 **** C0IRG6_ACTDE); contains Interpro domain(s) IPR016455 Xyloglucan end	1	1	1	1	1	1	1	1	0	1	1	1	1	1	1	1	1	1	1	1	1	1	1	1	0	1	1	1	1	1	1	1	1	1	1
405	628;740;741;902;1132;1344;2007;2008;2381;2382;3012;3302;3303	712;836;837;1019;1290;1522;1523;2295;2296;2297;2747;2748;3476;3477;3808;3809;3810;3811	12735;12736;12737;12738;12739;12740;12741;12742;12743;14573;14574;14575;14576;14577;14578;14579;14580;14581;14582;14583;14584;14585;14586;14587;14588;14589;14590;14591;14592;14593;14594;14595;14596;14597;14598;14599;14600;14601;14602;14603;14604;14605;14606;14607;17685;17686;17687;17688;17689;17690;17691;17692;17693;17694;17695;22478;22479;22480;22481;22482;22483;22484;22485;22486;22487;22488;224…	4719;4720;4721;5363;5364;5365;5366;5367;5368;5369;5370;5371;5372;5373;5374;5375;5376;5377;6520;8487;8488;8489;8490;8491;8492;8493;8494;8495;8496;8497;8498;9883;9884;9885;9886;9887;9888;9889;9890;9891;9892;9893;9894;9895;9896;9897;9898;9899;9900;14984;14985;14986;14987;14988;14989;14990;14991;17710;17711;17712;17713;17714;17715;17716;17717;17718;17719;17720;17721;17722;22588;22589;22590;22591;2259…	267;268;269;270		93;167;189;244		Solyc07g062210.1.1	Solyc07g062210.1.1	13	13	13	>Solyc07g062210.1.1 genomic_reference:SL2.31ch07 evidence_code:10F0H1E1IEG gene_region:62235723-62238981 functional_description:Os06g0207500 protein (Fragment) (AHRD V1 ***- Q0DDQ9_ORYSJ); contains Interpro domain(s) IPR004253 Protein of unknown functio	1	13	13	13	13	12	12	12	12	10	11	9	13	13	13	12	12	13	11	13	13	12	12	12	12	10	11	9	13	13	13	12	12	13	11
406	847;3327	956;3837	16690;16691;16692;16693;16694;16695;16696;16697;16698;16699;16700;16701;16702;16703;66802;66803;66804;66805;66806;66807;66808;66809;66810;66811;66812	6185;24979					Solyc07g062490.1.1	Solyc07g062490.1.1	2	2	1	>Solyc07g062490.1.1 genomic_reference:SL2.31ch07 evidence_code:10F1H1E1IEG gene_region:62436094-62436987 functional_description:S-locus-specific glycoprotein (AHRD V1 **-- SLSG0_BRAOA); contains Interpro domain(s) IPR001480 Curculin-like (mannose-bindin	1	2	2	1	2	2	2	2	1	0	0	2	2	1	2	2	1	2	2	2	2	2	2	2	1	0	0	2	2	1	2	2	1	2	2
407	190;380;1028;1398;1604;1898;1928;2075;2318;2523;2590;2936;3047;3173	216;437;1161;1583;1822;2150;2183;2391;2392;2678;2913;2986;3392;3518;3660	3889;3890;3891;3892;3893;3894;3895;3896;3897;3898;3899;3900;3901;8087;8088;8089;8090;8091;8092;8093;8094;8095;8096;8097;8098;8099;8100;8101;8102;8103;8104;20371;20372;20373;20374;20375;20376;20377;20378;20379;20380;20381;27323;27324;27325;27326;27327;27328;27329;27330;27331;27332;27333;27334;31846;31847;31848;31849;31850;31851;31852;31853;31854;31855;31856;31857;31858;31859;31860;37578;37579;3758…	1378;3017;3018;3019;3020;3021;3022;3023;3024;7603;10310;10311;10312;10313;10314;10315;10316;10317;12053;12054;12055;12056;12057;12058;12059;14121;14122;14307;14308;15486;15487;15488;15489;15490;15491;17341;18729;18730;18731;18732;19221;21956;21957;21958;21959;21960;21961;22883;22884;22885;22886;22887;23984;23985;23986;23987;23988	271;272		276;306		Solyc07g062650.1.1;Solyc12g014180.1.1;Solyc02g063490.1.1;FOXG_10533	Solyc07g062650.1.1	14;3;1;1	14;3;1;1	14;3;1;1	>Solyc07g062650.1.1 genomic_reference:SL2.31ch07 evidence_code:10F1H1E1IEG gene_region:62566209-62568959 functional_description:Malate dehydrogenase (AHRD V1 **** Q645N1_SOLLC); contains Interpro domain(s) IPR010097 Malate dehydrogenase, NAD-dependent,	4	14	14	14	13	10	12	13	13	12	12	13	10	12	14	12	11	12	14	10	13	10	12	13	13	12	12	13	10	12	14	12	11	12	14
408	1713;1916;2594;2692;3334	1942;2171;2990;3101;3845	33807;33808;33809;33810;33811;33812;33813;33814;33815;33816;33817;33818;33819;33820;33821;33822;38004;38005;38006;38007;38008;38009;38010;38011;38012;38013;38014;51699;51700;51701;51702;51703;51704;51705;51706;51707;51708;51709;51710;51711;51712;51713;53812;53813;53814;53815;53816;53817;53818;53819;53820;53821;66892;66893;66894;66895;66896;66897;66898;66899;66900;66901;66902;66903;66904;66905;669…	12720;12721;12722;12723;12724;12725;12726;12727;12728;12729;12730;14258;19230;19231;19232;19233;20035;24999;25000;25001;25002;25003;25004;25005;25006;25007					Solyc07g063740.1.1	Solyc07g063740.1.1	5	5	5	>Solyc07g063740.1.1 genomic_reference:SL2.31ch07 evidence_code:10F0H1E1IEG gene_region:63341086-63344351 functional_description:Ferredoxin-like (AHRD V1 ***- Q6EP30_ORYSJ)	1	5	5	5	3	5	5	5	3	3	3	4	4	4	5	5	5	5	3	5	3	5	5	5	3	3	3	4	4	4	5	5	5	5	3
409	48;3468	56;3996	1155;1156;1157;1158;1159;1160;1161;1162;1163;1164;1165;1166;1167;1168;1169;1170;1171;1172;1173;1174;69137;69138;69139;69140;69141;69142	380;381;382;383;384;385;25847;25848;25849					Solyc07g064240.1.1	Solyc07g064240.1.1	2	2	2	>Solyc07g064240.1.1 genomic_reference:SL2.31ch07 evidence_code:10F0H1E0IEG gene_region:63691231-63692394 functional_description:CT099 (Fragment) (AHRD V1 *--- Q4KR14_SOLPE); contains Interpro domain(s) IPR003245 Plastocyanin-like	1	2	2	2	1	1	1	1	2	2	1	1	1	1	1	2	2	1	1	2	1	1	1	1	2	2	1	1	1	1	1	2	2	1	1
410	94	107	2128;2129;2130;2131;2132;2133;2134;2135;2136;2137;2138;2139	722;723					Solyc07g064600.1.1	Solyc07g064600.1.1	1	1	1	>Solyc07g064600.1.1 genomic_reference:SL2.31ch07 evidence_code:10F1H1E1IEG gene_region:63901216-63902959 functional_description:Endoribonuclease L-PSP family protein (AHRD V1 **-* D7LAZ0_ARALY); contains Interpro domain(s) IPR019897 YjgF-like protein, c	1	1	1	1	0	1	0	1	1	1	1	1	0	0	0	1	1	1	1	1	0	1	0	1	1	1	1	1	0	0	0	1	1	1	1
411	2366;2680	2732;3089	47277;47278;47279;47280;47281;47282;47283;47284;47285;47286;47287;47288;47289;47290;47291;47292;53634;53635;53636;53637;53638;53639;53640;53641;53642;53643;53644;53645	17669;17670;17671;17672;17673;19951;19952;19953;19954					Solyc07g064880.1.1;Solyc12g006010.1.1;Solyc07g049360.1.1	Solyc07g064880.1.1;Solyc12g006010.1.1;Solyc07g049360.1.1	2;2;1	2;2;1	2;2;1	>Solyc07g064880.1.1 genomic_reference:SL2.31ch07 evidence_code:10F1H1E1IEG gene_region:64086314-64088356 functional_description:Small ubiquitin-related modifier (AHRD V1 ***- A6BMG7_COPCI); contains Interpro domain(s) IPR000626 Ubiquitin ;>Solyc12g0060	3	2	2	2	2	2	2	1	1	1	2	1	2	2	2	2	2	2	2	2	2	2	2	1	1	1	2	1	2	2	2	2	2	2	2
412	1397;1730	1582;1960	27300;27301;27302;27303;27304;27305;27306;27307;27308;27309;27310;27311;27312;27313;27314;27315;27316;27317;27318;27319;27320;27321;27322;34115;34116;34117;34118;34119;34120;34121;34122;34123;34124;34125;34126;34127;34128	10307;10308;10309;12851					Solyc07g065090.1.1	Solyc07g065090.1.1	2	2	2	>Solyc07g065090.1.1 genomic_reference:SL2.31ch07 evidence_code:10F0H1E1IEG gene_region:64227706-64228689 functional_description:Polygalacturonase inhibitor protein (AHRD V1 ***- Q40160_SOLLC); contains Interpro domain(s) IPR013210 Leucine-rich repeat, N	1	2	2	2	2	2	2	2	2	2	2	1	2	2	2	2	2	2	1	2	2	2	2	2	2	2	2	1	2	2	2	2	2	2	1
413	2436;3235	2806;3730;3731	48440;48441;48442;48443;48444;48445;48446;48447;48448;48449;48450;48451;48452;48453;48454;48455;48456;48457;48458;48459;48460;48461;65082;65083;65084;65085;65086;65087;65088;65089;65090;65091;65092;65093;65094;65095;65096;65097;65098;65099;65100;65101;65102;65103;65104;65105;65106;65107;65108;65109;65110;65111	18021;18022;18023;18024;18025;18026;18027;18028;18029;18030;24390;24391;24392;24393		135		49	Solyc07g065110.1.1	Solyc07g065110.1.1	2	2	2	>Solyc07g065110.1.1 genomic_reference:SL2.31ch07 evidence_code:10F0H0E1IEG gene_region:64236174-64236488 functional_description:Protease inhibitor/seed storage/lipid transfer protein family protein (AHRD V1 **-* D7MKH4_ARALY); contains Interpro domain(s)	1	2	2	2	2	2	2	2	2	2	2	2	2	2	2	2	2	2	2	2	2	2	2	2	2	2	2	2	2	2	2	2	2	2	2
414	28;421;428;783;793;1268;1663;2552;2734;2738;2822	33;480;487;885;895;896;1439;1886;2944;3153;3157;3260	621;622;623;624;625;626;627;628;629;630;631;8872;8873;8874;8875;8876;8877;8878;8879;8880;8881;8882;8883;8884;8885;9018;9019;9020;9021;9022;9023;9024;9025;9026;9027;15570;15571;15572;15573;15574;15575;15576;15577;15578;15579;15580;15581;15582;15583;15584;15722;15723;15724;15725;15726;15727;15728;15729;15730;15731;15732;15733;15734;15735;15736;15737;15738;15739;15740;15741;15742;15743;15744;15745;1…	193;194;195;3271;3272;3273;3274;3275;3276;3328;3329;3330;3331;5719;5720;5721;5722;5723;5724;5725;5726;5727;5728;5729;5730;5731;5789;5790;5791;5792;5793;5794;5795;9394;9395;9396;9397;9398;9399;9400;9401;9402;12418;12419;12420;12421;12422;12423;12424;18909;18910;18911;18912;18913;18914;18915;18916;20377;20378;20379;20380;20381;20382;20383;20384;20385;20386;20387;20388;20389;20411;20412;20413;20414;…		136		473	Solyc07g065120.1.1;Solyc12g014570.1.1	Solyc07g065120.1.1	11;1	11;1	11;1	>Solyc07g065120.1.1 genomic_reference:SL2.31ch07 evidence_code:10F0H1E1IEG gene_region:64248109-64254766 functional_description:Glycerophosphoryl diester phosphodiesterase family protein (AHRD V1 ***- D7MKI0_ARALY); contains Interpro domain(s) IPR017946	2	11	11	11	11	11	10	10	10	8	10	10	11	10	10	9	10	10	10	11	11	11	10	10	10	8	10	10	11	10	10	9	10	10	10
415	837;1061;1986	946;1199;2269	16512;16513;16514;16515;16516;16517;16518;16519;16520;16521;16522;16523;16524;16525;16526;16527;16528;16529;16530;16531;16532;16533;16534;16535;16536;16537;16538;16539;16540;16541;16542;16543;16544;16545;16546;16547;16548;21000;21001;21002;21003;21004;21005;21006;21007;21008;21009;21010;21011;21012;21013;21014;21015;21016;39828;39829;39830;39831;39832;39833	6101;6102;6103;6104;6105;6106;6107;6108;6109;6110;6111;6112;6113;6114;6115;6116;6117;6118;6119;6120;6121;6122;6123;6124;6125;6126;6127;7818;7819;7820;7821;7822;14886					Solyc08g005000.1.1	Solyc08g005000.1.1	3	3	3	>Solyc08g005000.1.1 genomic_reference:SL2.31ch08 evidence_code:10F0H1E0IEG gene_region:2472-5878 functional_description:Glucan endo-1 3-beta-glucosidase 3 (AHRD V1 ***- B6TLN1_MAIZE); contains Interpro domain(s) IPR013781 Glycoside hydrolase, subgroup,	1	3	3	3	2	2	2	3	2	2	2	2	3	3	2	3	2	3	3	2	2	2	2	3	2	2	2	2	3	3	2	3	2	3	3
416	162;266;313;336;384;800;812;858;1204;1406;2020;2021;2095;2102;2995;3351	188;305;365;390;442;905;918;971;1371;1592;1593;2312;2313;2416;2424;3459;3866	3428;3429;3430;3431;3432;3433;3434;3435;3436;3437;3438;3439;3440;3441;3442;3443;5643;5644;5645;5646;5647;5648;5649;5650;5651;5652;5653;5654;5655;5656;5657;5658;5659;6869;6870;6871;6872;6873;6874;6875;6876;6877;6878;6879;6880;6881;6882;6883;6884;6885;6886;6887;6888;7305;7306;7307;7308;7309;7310;7311;7312;8212;8213;8214;8215;8216;8217;8218;8219;8220;8221;8222;8223;8224;8225;8226;8227;8228;8229;1589…	1228;1229;1230;1231;1232;1233;1234;2180;2181;2182;2183;2184;2185;2186;2187;2188;2575;2576;2577;2578;2579;2717;2718;2719;3056;3057;3058;3059;3060;3061;3062;3063;5854;5855;5856;5857;5858;5859;5860;5930;5931;5932;6291;6292;6293;6294;6295;6296;6297;6298;6299;6300;6301;6302;6303;6304;6305;6306;6307;6308;6309;6310;6311;8955;8956;8957;8958;8959;8960;8961;8962;8963;8964;8965;8966;10358;10359;10360;10361;…		137		62	Solyc08g005800.1.1;Solyc08g075060.1.1	Solyc08g005800.1.1	16;1	16;1	16;1	>Solyc08g005800.1.1 genomic_reference:SL2.31ch08 evidence_code:10F0H1E1IEG gene_region:625993-628594 functional_description:Pectinacetylesterase like protein (Fragment) (AHRD V1 **-- Q56WP8_ARATH); contains Interpro domain(s) IPR004963 Pectinacetylester	2	16	16	16	16	16	15	15	15	14	14	15	14	15	15	14	15	15	13	14	16	16	15	15	15	14	14	15	14	15	15	14	15	15	13
417	521;787;1115;1636;1772;1789	589;889;1269;1856;2008;2025	10642;10643;10644;15619;15620;15621;15622;15623;15624;15625;15626;15627;15628;15629;15630;15631;15632;15633;15634;22121;22122;22123;22124;22125;22126;22127;22128;22129;22130;32406;32407;32408;32409;32410;32411;32412;32413;32414;32415;32416;32417;32418;32419;32420;35143;35144;35145;35146;35147;35148;35149;35150;35151;35152;35153;35154;35155;35156;35157;35158;35159;35160;35161;35162;35163;35164;353…	3968;3969;5748;5749;5750;5751;5752;5753;8337;8338;8339;12238;12239;12240;12241;12242;12243;12244;12245;12246;12247;13229;13230;13231;13232;13282;13283;13284;13285;13286;13287					Solyc08g006790.1.1	Solyc08g006790.1.1	6	6	6	>Solyc08g006790.1.1 genomic_reference:SL2.31ch08 evidence_code:10F0H1E0IEG gene_region:1346691-1347935 functional_description:Early nodulin-55-1 (Fragment) (AHRD V1 *--- NO551_SOYBN); contains Interpro domain(s) IPR003245 Plastocyanin-like	1	6	6	6	5	5	4	4	4	5	1	3	5	5	5	5	6	5	6	5	5	5	4	4	4	5	1	3	5	5	5	5	6	5	6
418	710;3431	803;3958	14046;14047;14048;14049;14050;14051;14052;14053;68667;68668;68669;68670;68671;68672;68673;68674;68675;68676;68677;68678;68679;68680	5210;25707;25708;25709;25710;25711;25712;25713;25714;25715;25716					Solyc08g006850.1.1	Solyc08g006850.1.1	2	2	2	>Solyc08g006850.1.1 genomic_reference:SL2.31ch08 evidence_code:10F0H1E0IEG gene_region:1388591-1394492 functional_description:Patatin-like phospholipase family protein (AHRD V1 **** Q2QNW3_ORYSJ); contains Interpro domain(s) IPR002641 Patatin	1	2	2	2	1	2	2	1	1	1	1	2	0	1	2	1	1	2	1	2	1	2	2	1	1	1	1	2	0	1	2	1	1	2	1
419	3297	3803	66262;66263;66264;66265;66266;66267;66268;66269;66270;66271;66272;66273;66274	24795;24796;24797;24798;24799;24800;24801					Solyc08g007090.1.1	Solyc08g007090.1.1	1	1	1	>Solyc08g007090.1.1 genomic_reference:SL2.31ch08 evidence_code:10F0H1E0IEG gene_region:1657537-1657743 functional_description:Expansin-like protein (AHRD V1 ***- A7X331_SOLLC); contains Interpro domain(s) IPR007117 Pollen allergen/expansin, C-terminal	1	1	1	1	0	1	1	1	1	1	1	1	1	0	0	1	1	1	1	1	0	1	1	1	1	1	1	1	1	0	0	1	1	1	1
420	186;878;1026;1206;1231;1281;1282;1448;1528;2377;2476;2713;2715;2719;3001;3462;3463	212;993;1159;1373;1400;1452;1453;1646;1738;2743;2856;3128;3130;3131;3135;3465;3990;3991	3829;3830;3831;3832;3833;3834;3835;3836;3837;3838;3839;3840;3841;3842;3843;17309;17310;17311;17312;17313;17314;17315;17316;17317;17318;17319;17320;17321;17322;17323;17324;17325;17326;17327;20342;20343;20344;20345;20346;20347;20348;20349;20350;20351;20352;20353;20354;20355;20356;23747;23748;23749;23750;23751;23752;23753;23754;23755;23756;23757;23758;23759;23760;23761;24294;24295;24296;24297;24298;…	1354;1355;1356;1357;1358;1359;1360;1361;1362;6397;6398;6399;6400;7592;7593;7594;7595;7596;7597;7598;7599;7600;7601;8971;8972;8973;8974;8975;8976;8977;8978;9195;9196;9484;9485;10853;10854;10855;10856;10857;10858;10859;10860;10861;10862;10863;10864;10865;11389;11390;11391;11392;11393;11394;11395;11396;11397;11398;11399;11400;11401;11402;17693;17694;17695;17696;17697;17698;17699;17700;17701;18410;18…		138		527	Solyc08g007670.1.1;Solyc08g007600.1.1;Solyc08g007610.1.1;Solyc08g007620.1.1	Solyc08g007670.1.1	17;5;3;1	16;4;2;1	14;3;0;0	>Solyc08g007670.1.1 genomic_reference:SL2.31ch08 evidence_code:10F0H1E1IEG gene_region:2169906-2172140 functional_description:Subtilisin-like protease (AHRD V1 **-- Q9LWA3_SOLLC); contains Interpro domain(s) IPR015500 Peptidase S8, subtilisin-related	4	17	16	14	17	15	17	15	13	13	12	14	13	17	17	11	15	14	15	15	16	14	16	14	12	12	11	13	12	16	16	10	14	13	14
421	80;316;868;981;1302;1407	90;368;981;1108;1477;1594	1704;1705;1706;1707;1708;1709;1710;1711;1712;1713;1714;1715;1716;1717;1718;6915;6916;6917;6918;6919;6920;6921;6922;6923;6924;17134;17135;17136;17137;17138;17139;17140;17141;17142;19156;19157;19158;19159;19160;19161;19162;25538;25539;25540;25541;25542;25543;25544;25545;25546;25547;25548;25549;25550;27505;27506;27507;27508;27509;27510;27511;27512;27513;27514;27515;27516	564;565;566;567;568;2587;6340;6341;6342;7063;7064;9642;9643;9644;9645;10364;10365					Solyc08g014380.1.1	Solyc08g014380.1.1	6	6	6	>Solyc08g014380.1.1 genomic_reference:SL2.31ch08 evidence_code:10F0H1E0IEG gene_region:4195587-4198718 functional_description:Pectinacetylesterase (Fragment) (AHRD V1 *--- C6JT68_9MYRT); contains Interpro domain(s) IPR004963 Pectinacetylesterase	1	6	6	6	6	6	5	3	1	2	2	1	6	6	6	3	5	6	4	4	6	6	5	3	1	2	2	1	6	6	6	3	5	6	4
422	1299	1472	25437;25438;25439;25440;25441;25442;25443;25444;25445;25446;25447;25448	9590					Solyc12g006450.1.1;Solyc08g014610.1.1;Solyc12g006470.1.1	Solyc12g006450.1.1;Solyc08g014610.1.1;Solyc12g006470.1.1	1;1;1	1;1;1	1;1;1	>Solyc12g006450.1.1 genomic_reference:SL2.31ch12 evidence_code:10F0H1E1IEG gene_region:923159-928400 functional_description:Aminotransferase-like protein (AHRD V1 ***- Q9LIE2_ARATH); contains Interpro domain(s) IPR005814 Aminotransferase class-III ;>So	3	1	1	1	0	0	1	1	1	1	1	1	1	1	1	1	0	0	1	1	0	0	1	1	1	1	1	1	1	1	1	1	0	0	1
423	742;1412;1596;1701;2094;3043	838;1599;1812;1927;2415;3514	14608;14609;14610;14611;14612;14613;14614;14615;14616;27545;27546;27547;27548;27549;27550;27551;27552;27553;27554;27555;31698;31699;31700;31701;31702;31703;31704;31705;31706;31707;33569;33570;33571;33572;33573;33574;33575;33576;33577;33578;33579;33580;33581;33582;41971;41972;41973;41974;41975;61229;61230;61231;61232;61233;61234;61235;61236;61237;61238;61239;61240;61241	5378;5379;10375;12010;12642;12643;15593;22878					Solyc08g041870.1.1;Solyc08g068330.1.1;FOXG_12671;Solyc10g075170.1.1	Solyc08g041870.1.1	6;1;1;1	6;1;1;1	6;1;1;1	>Solyc08g041870.1.1 genomic_reference:SL2.31ch08 evidence_code:10F0H1E1IEG gene_region:27494837-27499812 functional_description:Aspartate aminotransferase (AHRD V1 **** Q2XTE6_SOLTU); contains Interpro domain(s) IPR000796 Aspartate/other aminotransferas	4	6	6	6	6	5	5	0	5	2	2	5	5	4	5	4	3	4	3	4	6	5	5	0	5	2	2	5	5	4	5	4	3	4	3
424	315;610;2429	367;692;2799	6906;6907;6908;6909;6910;6911;6912;6913;6914;12306;12307;12308;12309;12310;12311;12312;12313;12314;12315;48352;48353;48354;48355;48356;48357;48358;48359;48360;48361;48362;48363;48364	2586;4588;17994;17995;17996;17997;17998					Solyc08g061060.1.1	Solyc08g061060.1.1	3	3	3	>Solyc08g061060.1.1 genomic_reference:SL2.31ch08 evidence_code:10F0H0E0IEG gene_region:43685312-43686574 functional_description:Blight-associated protein P12 (Fragment) (AHRD V1 ***- B6RN22_CITUN); contains Interpro domain(s) IPR007112 Expansin 45, endo	1	3	3	3	2	1	3	3	1	0	1	0	2	3	3	3	2	3	3	2	2	1	3	3	1	0	1	0	2	3	3	3	2	3	3
425	16;669	17;758	332;333;334;13459;13460;13461;13462;13463;13464;13465	85;5000;5001					Solyc08g062190.1.1	Solyc08g062190.1.1	2	2	2	>Solyc08g062190.1.1 genomic_reference:SL2.31ch08 evidence_code:10F1H1E1IEG gene_region:47875363-47888896 functional_description:Nitrilase 2 (AHRD V1 **-* D3BLP1_POLPA); contains Interpro domain(s) IPR003010 Nitrilase/cyanide hydratase and apolipoprotein	1	2	2	2	0	0	0	0	1	1	1	2	0	0	0	1	1	1	1	1	0	0	0	0	1	1	1	2	0	0	0	1	1	1	1
426	2262	2621	45502;45503;45504;45505;45506;45507;45508;45509;45510	17025;17026;17027;17028;17029;17030;17031					Solyc08g065200.1.1	Solyc08g065200.1.1	1	1	1	>Solyc08g065200.1.1 genomic_reference:SL2.31ch08 evidence_code:10F0H0E0IEG gene_region:50236947-50241711 functional_description:Ulp1 protease family C-terminal catalytic domain containing protein (AHRD V1 *-*- Q60D46_SOLDE); contains Interpro domain(s) I	1	1	1	1	1	0	0	1	0	1	0	0	1	1	1	1	1	1	0	0	1	0	0	1	0	1	0	0	1	1	1	1	1	1	0
427	2324;2782	2686;3209	46513;46514;46515;46516;46517;46518;46519;46520;46521;46522;46523;46524;46525;46526;46527;55686;55687;55688;55689;55690;55691;55692;55693	17385;20746;20747;20748;20749					Solyc08g065610.1.1	Solyc08g065610.1.1	2	1	1	>Solyc08g065610.1.1 genomic_reference:SL2.31ch08 evidence_code:10F1H1E1IEG gene_region:50956473-50961742 functional_description:Vacuolar processing enzyme-1b (AHRD V1 **-- Q852T2_TOBAC); contains Interpro domain(s) IPR001096 Peptidase C13, legumain	1	2	1	1	1	1	1	1	0	2	1	1	2	2	2	2	2	2	2	1	1	1	1	1	0	1	1	1	1	1	1	1	1	1	1
428	1247	1416	24546;24547;24548;24549;24550;24551;24552;24553;24554;24555;24556;24557;24558;24559;24560	9266;9267;9268;9269;9270	273		58		Solyc08g065790.1.1	Solyc08g065790.1.1	1	1	1	>Solyc08g065790.1.1 genomic_reference:SL2.31ch08 evidence_code:10F1H1E1IEG gene_region:51310216-51312570 functional_description:Vacuolar processing enzyme (AHRD V1 **-- Q9SMD0_SOLLC); contains Interpro domain(s) IPR001096 Peptidase C13, legumain	1	1	1	1	1	1	1	1	1	1	0	1	1	1	1	1	1	1	1	1	1	1	1	1	1	1	0	1	1	1	1	1	1	1	1
429	1421;2351;3097	1610;2714;3577	27772;27773;27774;27775;27776;27777;27778;27779;27780;27781;27782;27783;27784;27785;27786;27787;27788;27789;27790;27791;46964;46965;46966;46967;46968;46969;46970;46971;46972;46973;46974;46975;46976;46977;46978;46979;62292;62293;62294;62295;62296;62297;62298;62299;62300;62301;62302;62303;62304;62305;62306;62307;62308;62309;62310	10450;10451;10452;10453;10454;10455;10456;17536;17537;17538;23255;23256;23257;23258;23259;23260;23261					Solyc08g066740.1.1	Solyc08g066740.1.1	3	3	3	>Solyc08g066740.1.1 genomic_reference:SL2.31ch08 evidence_code:10F1H1E1IEG gene_region:52767517-52768237 functional_description:CT099 (Fragment) (AHRD V1 *--- Q4KR02_SOLCI); contains Interpro domain(s) IPR003245 Plastocyanin-like	1	3	3	3	3	3	2	2	2	3	2	2	3	3	3	3	3	3	3	3	3	3	2	2	2	3	2	2	3	3	3	3	3	3	3
430	867;956;1147;1494;1678;1690;1759;2012;2350;2423;2626;3301;3308;3471	980;1080;1306;1697;1902;1914;1994;2302;2713;2793;3023;3807;3816;4000	17121;17122;17123;17124;17125;17126;17127;17128;17129;17130;17131;17132;17133;18685;18686;18687;18688;18689;18690;18691;18692;18693;18694;18695;18696;18697;18698;18699;18700;18701;18702;18703;18704;18705;18706;18707;18708;18709;18710;18711;18712;18713;18714;22713;22714;22715;22716;22717;22718;22719;22720;22721;22722;22723;29486;29487;29488;29489;29490;29491;29492;29493;29494;29495;29496;29497;294…	6337;6338;6339;6895;6896;6897;6898;6899;6900;6901;6902;6903;6904;6905;8574;8575;11149;11150;11151;12506;12507;12508;12556;12557;12558;12559;13146;13147;13148;13149;13150;13151;15040;17535;17976;17977;19454;19455;19456;19457;19458;24816;24840;24841;24842;24843;25885					Solyc08g066810.1.1;Solyc05g013810.1.1;REV__Solyc08g062360.1.1	Solyc08g066810.1.1	14;1;1	14;1;1	14;1;1	>Solyc08g066810.1.1 genomic_reference:SL2.31ch08 evidence_code:10F0H1E0IEG gene_region:52871736-52875110 functional_description:Glycosyl hydrolase family 5 protein/cellulase (AHRD V1 **-- A8NVS8_COPC7); contains Interpro domain(s) IPR001547 Glycoside hy	3	14	14	14	12	9	12	13	6	2	5	8	14	14	13	10	8	11	9	12	12	9	12	13	6	2	5	8	14	14	13	10	8	11	9
431	197;454;484;495;1124;1125;1637;1691;1734;1859;2010;2011;2413;2586;2777;2778;2966;3392;3393	224;514;548;559;560;1278;1279;1280;1281;1857;1858;1915;1916;1917;1965;1966;2106;2299;2300;2301;2782;2981;2982;3202;3203;3426;3427;3914;3915	3969;3970;3971;3972;3973;3974;3975;3976;3977;9469;9470;9471;9472;9473;9474;9475;9476;9477;9478;9479;9480;9481;9482;9483;9484;9485;9959;9960;9961;9962;9963;9964;9965;9966;9967;9968;9969;9970;9971;9972;9973;9974;9975;9976;10132;10133;10134;10135;10136;10137;10138;10139;10140;10141;10142;10143;10144;10145;10146;10147;10148;10149;10150;10151;10152;10153;10154;10155;10156;10157;10158;10159;10160;10161…	1399;3502;3503;3504;3505;3506;3693;3694;3695;3696;3697;3698;3699;3700;3701;3702;3766;3767;3768;3769;3770;3771;3772;3773;3774;8390;8391;8392;8393;8394;8395;8396;8397;8398;8399;8400;8401;8402;8403;8404;8405;12248;12249;12250;12251;12252;12253;12254;12255;12256;12257;12258;12259;12260;12261;12560;12561;12562;12563;12564;12565;12566;12567;12568;12569;12570;12571;12572;12573;12574;12575;12576;12577;12…	274;275;276;277;278;279;280	139;140	159;322;330;373;394;437;439	272;369	Solyc08g067100.1.1	Solyc08g067100.1.1	19	19	19	>Solyc08g067100.1.1 genomic_reference:SL2.31ch08 evidence_code:10F0H1E1IEG gene_region:53220396-53223899 functional_description:Aspartic proteinase nepenthesin-1 (AHRD V1 **-- C0JA51_9ORYZ); contains Interpro domain(s) IPR001461 Peptidase A1	1	19	19	19	18	17	18	18	14	13	13	16	19	19	17	18	18	19	18	18	18	17	18	18	14	13	13	16	19	19	17	18	18	19	18
432	4;305;2322;2553	4;352;2683;2945;2946	61;62;63;64;65;66;6524;6525;6526;6527;6528;6529;6530;6531;6532;46467;46468;46469;46470;46471;46472;46473;50945;50946;50947;50948;50949;50950;50951;50952;50953;50954;50955;50956;50957;50958;50959;50960;50961;50962;50963;50964;50965;50966	11;12;2461;17373;18917;18918;18919;18920;18921;18922;18923;18924;18925	281		91		Solyc08g067500.1.1	Solyc08g067500.1.1	4	4	4	>Solyc08g067500.1.1 genomic_reference:SL2.31ch08 evidence_code:10F0H0E0IEG gene_region:53720396-53720767 functional_description:Non-specific lipid-transfer protein (AHRD V1 ***- A9YUH6_PLAOI); contains Interpro domain(s) IPR013770 Plant lipid transfer p	1	4	4	4	2	3	2	2	1	2	2	3	4	2	2	4	2	3	1	3	2	3	2	2	1	2	2	3	4	2	2	4	2	3	1
433	1947	2204;2205	38614;38615;38616;38617;38618;38619;38620;38621;38622;38623;38624;38625;38626;38627;38628;38629;38630;38631;38632	14448;14449;14450;14451;14452		141		83	Solyc08g067510.1.1	Solyc08g067510.1.1	1	1	1	>Solyc08g067510.1.1 genomic_reference:SL2.31ch08 evidence_code:10F0H1E1IEG gene_region:53727516-53727884 functional_description:Non-specific lipid-transfer protein (AHRD V1 **** Q93YX9_DAVIN); contains Interpro domain(s) IPR013770 Plant lipid transfer p	1	1	1	1	1	1	1	0	1	0	0	0	1	1	1	1	1	1	1	1	1	1	1	0	1	0	0	0	1	1	1	1	1	1	1
434	801;1480;2210;3205;3372	906;1682;2561;3697;3894	15915;15916;15917;15918;15919;15920;29312;29313;29314;29315;29316;29317;29318;29319;44422;44423;44424;44425;44426;44427;44428;44429;44430;64531;64532;64533;64534;64535;64536;64537;64538;64539;64540;64541;64542;67686;67687;67688;67689;67690;67691;67692;67693;67694;67695;67696;67697;67698	5861;5862;11083;16547;24197;24198;24199;24200;24201;25307;25308					Solyc08g068420.1.1	Solyc08g068420.1.1	5	5	5	>Solyc08g068420.1.1 genomic_reference:SL2.31ch08 evidence_code:10F0H1E1IEG gene_region:54774706-54777965 functional_description:FAD-linked oxidoreductase (AHRD V1 ***- C7Q9M7_CATAD); contains Interpro domain(s) IPR010030 Plant-specific FAD-dependent oxi	1	5	5	5	5	5	4	5	1	1	0	2	5	2	4	2	2	4	2	4	5	5	4	5	1	1	0	2	5	2	4	2	2	4	2
435	444;803;1149;1260;1577;1703;1820;2265;2621;3236	504;908;1308;1309;1431;1793;1929;1930;2059;2060;2624;3018;3732	9338;9339;9340;9341;9342;9343;9344;9345;9346;9347;9348;9349;9350;9351;9352;15924;15925;15926;15927;15928;15929;15930;15931;15932;15933;15934;15935;15936;15937;15938;15939;15940;15941;22742;22743;22744;22745;22746;22747;22748;22749;22750;22751;22752;22753;22754;24824;24825;24826;24827;24828;24829;24830;24831;24832;24833;24834;24835;24836;24837;24838;24839;24840;24841;24842;24843;24844;24845;24846;…	3444;3445;3446;3447;3448;5864;5865;5866;5867;5868;5869;5870;5871;5872;8583;8584;8585;8586;9341;9342;9343;9344;9345;9346;9347;9348;9349;9350;9351;11906;12645;12646;12647;12648;13543;13544;13545;13546;13547;13548;13549;13550;13551;13552;13553;13554;13555;13556;13557;13558;13559;17037;19431;24394;24395;24396;24397;24398;24399	282;283	142	239;350	302	Solyc08g074390.1.1;Solyc07g017730.1.1	Solyc08g074390.1.1	10;1	10;1	9;0	>Solyc08g074390.1.1 genomic_reference:SL2.31ch08 evidence_code:10F0H1E0IEG gene_region:55668984-55670864 functional_description:Glucan endo-1 3-beta-glucosidase 6 (AHRD V1 ***- B6TW83_MAIZE); contains Interpro domain(s) IPR013781 Glycoside hydrolase, su	2	10	10	9	9	6	9	8	5	4	5	3	10	10	9	6	8	9	8	8	9	6	9	8	5	4	5	3	10	10	9	6	8	9	8
436	609;731;1673;3172;3459	691;825;1897;3659;3987	12301;12302;12303;12304;12305;14447;14448;14449;14450;14451;14452;14453;14454;14455;14456;14457;14458;14459;33134;33135;33136;33137;33138;33139;33140;33141;33142;33143;33144;63927;63928;63929;63930;63931;63932;63933;63934;63935;63936;63937;63938;69044;69045;69046;69047;69048	4587;5327;5328;12484;12485;12486;12487;23982;23983;25820					Solyc08g074620.1.1;Solyc08g074630.1.1	Solyc08g074620.1.1;Solyc08g074630.1.1	5;5	5;5	5;5	>Solyc08g074620.1.1 genomic_reference:SL2.31ch08 evidence_code:10F1H1E1IEG gene_region:55910728-55912491 functional_description:Polyphenol oxidase (AHRD V1 ***- Q41428_SOLTU); contains Interpro domain(s) IPR016213 Polyphenol oxidase, plant ;>Solyc08g07	2	5	5	5	4	2	3	3	1	0	2	2	4	4	4	5	1	2	3	4	4	2	3	3	1	0	2	2	4	4	4	5	1	2	3
437	56;1096;1394;3145	64;1246;1579;3628	1278;1279;1280;1281;1282;1283;1284;1285;1286;1287;1288;1289;1290;1291;1292;1293;21786;21787;21788;21789;21790;21791;21792;21793;21794;21795;21796;21797;27242;27243;27244;27245;27246;27247;27248;27249;27250;27251;27252;27253;27254;27255;63317;63318;63319;63320;63321;63322;63323;63324;63325;63326;63327;63328;63329;63330;63331;63332;63333;63334;63335;63336;63337;63338	416;417;8186;8187;10280;23611;23612					Solyc08g075390.1.1	Solyc08g075390.1.1	4	4	4	>Solyc08g075390.1.1 genomic_reference:SL2.31ch08 evidence_code:10F1H1E1IEG gene_region:56686788-56707409 functional_description:Isopentenyl-diphosphate delta-isomerase family protein (AHRD V1 *--- B1KWZ7_CLOBM); contains Interpro domain(s) IPR000086 NUD	1	4	4	4	4	3	4	4	4	4	3	4	4	4	4	3	1	4	4	3	4	3	4	4	4	4	3	4	4	4	4	3	1	4	4
438	1362	1544	26722;26723;26724;26725;26726;26727	10085;10086;10087					Solyc08g076880.1.1	Solyc08g076880.1.1	1	1	1	>Solyc08g076880.1.1 genomic_reference:SL2.31ch08 evidence_code:10F1H0E1IEG gene_region:57976912-57977488 functional_description:Unknown Protein (AHRD V1)	1	1	1	1	1	0	1	0	0	0	0	0	1	1	1	0	0	1	0	0	1	0	1	0	0	0	0	0	1	1	1	0	0	1	0
439	230;435;488;1332;2115;2818;3233	266;495;552;1509;2438;3254;3728	4723;4724;4725;4726;4727;4728;4729;4730;4731;4732;4733;4734;4735;4736;4737;4738;4739;9171;9172;9173;9174;9175;9176;9177;9178;9179;9180;9181;10007;10008;10009;10010;10011;10012;10013;10014;10015;10016;10017;10018;10019;10020;10021;10022;10023;10024;10025;10026;10027;10028;10029;10030;10031;26042;26043;26044;26045;26046;26047;26048;26049;26050;26051;26052;26053;26054;26055;26056;26057;26058;26059;2…	1735;1736;1737;1738;1739;3384;3723;3724;3725;3726;3727;3728;3729;3730;3731;9832;9833;9834;9835;15751;15752;15753;15754;15755;15756;15757;21086;21087;21088;21089;21090;21091;21092;21093;21094;24385;24386;24387;24388					Solyc08g079090.1.1	Solyc08g079090.1.1	7	7	7	>Solyc08g079090.1.1 genomic_reference:SL2.31ch08 evidence_code:10F1H1E1IEG gene_region:59901426-59904926 functional_description:Laccase-22 (AHRD V1 **-- LAC22_ORYSJ); contains Interpro domain(s) IPR001117 Multicopper oxidase, type 1	1	7	7	7	7	7	7	7	7	4	4	5	7	7	7	7	5	7	4	7	7	7	7	7	7	4	4	5	7	7	7	7	5	7	4
440	237;353;1023;1155;1164;1525;1744;2018;2377;2463;2475;2715;2718;2760;2973;2999	275;408;1155;1317;1327;1735;1976;2309;2310;2743;2838;2854;2855;3130;3131;3134;3183;3436;3463	4877;4878;4879;4880;4881;4882;4883;4884;4885;4886;4887;4888;4889;7608;7609;7610;7611;7612;7613;7614;7615;7616;7617;7618;7619;7620;7621;7622;20287;20288;20289;20290;20291;20292;20293;20294;20295;20296;20297;20298;20299;20300;20301;20302;22878;22879;22880;22881;22882;22883;22884;22885;22886;22887;22888;22889;22890;22891;22892;22893;22894;22895;22896;22897;22898;22899;22900;22901;22902;22903;22904;2…	1800;1801;1802;1803;1804;1805;1806;2835;2836;7572;7573;8636;8637;8638;8639;8640;8641;8642;8643;8709;11354;11355;12959;12960;12961;12962;12963;12964;12965;12966;12967;12968;12969;12970;12971;12972;12973;12974;12975;12976;15078;15079;15080;15081;15082;15083;15084;15085;15086;17693;17694;17695;17696;17697;17698;17699;17700;17701;18277;18401;18402;18403;18404;18405;18406;18407;18408;18409;20228;20229…	284;285;286	138;143;144	194;568;571	478;532;561	Solyc08g079860.1.1;Solyc08g079910.1.1	Solyc08g079860.1.1	16;4	11;2	8;0	>Solyc08g079860.1.1 genomic_reference:SL2.31ch08 evidence_code:10F0H1E1IEG gene_region:60459747-60461984 functional_description:Subtilisin-like protease (AHRD V1 **-- Q9LWA3_SOLLC); contains Interpro domain(s) IPR015500 Peptidase S8, subtilisin-related	2	16	11	8	13	13	16	14	14	15	15	14	7	9	14	10	15	15	16	15	8	8	11	9	9	10	10	9	2	4	9	5	10	10	11
441	187;235;236;338;352;471;486;877;1025;1123;1163;1442;1526;1744;1770;1771;2014;2015;2018;2412;2465;2485;2608;2715;2761;2999;3000;3083;3483	213;272;273;274;392;406;407;532;550;991;992;1158;1277;1325;1326;1634;1635;1736;1976;2006;2007;2304;2305;2306;2309;2310;2781;2840;2867;2868;2869;3004;3130;3131;3184;3185;3463;3464;3560;4013;4014	3844;3845;3846;3847;3848;3849;3850;3851;3852;3853;3854;3855;3856;3857;3858;3859;3860;3861;3862;3863;3864;3865;3866;3867;3868;3869;3870;3871;3872;3873;3874;3875;4820;4821;4822;4823;4824;4825;4826;4827;4828;4829;4830;4831;4832;4833;4834;4835;4836;4837;4838;4839;4840;4841;4842;4843;4844;4845;4846;4847;4848;4849;4850;4851;4852;4853;4854;4855;4856;4857;4858;4859;4860;4861;4862;4863;4864;4865;4866;4867…	1363;1364;1365;1366;1367;1368;1369;1370;1371;1372;1373;1374;1776;1777;1778;1779;1780;1781;1782;1783;1784;1785;1786;1787;1788;1789;1790;1791;1792;1793;1794;1795;1796;1797;1798;1799;2727;2728;2729;2730;2731;2732;2733;2734;2735;2736;2737;2738;2739;2740;2741;2742;2743;2744;2745;2746;2807;2808;2809;2810;2811;2812;2813;2814;2815;2816;2817;2818;2819;2820;2821;2822;2823;2824;2825;2826;2827;2828;2829;2830…	287;288;289;290;291;292;429	138;143;145;146;147;148	194;224;340;368;517;519;630	161;418;478;532;560;561	Solyc08g079870.1.1	Solyc08g079870.1.1	29	29	14	>Solyc08g079870.1.1 genomic_reference:SL2.31ch08 evidence_code:10F1H1E1IEG gene_region:60465921-60468158 functional_description:Subtilisin-like protease (AHRD V1 **-- Q9LWA3_SOLLC); contains Interpro domain(s) IPR015500 Peptidase S8, subtilisin-related	1	29	29	14	24	26	27	29	29	27	28	28	19	22	23	27	27	26	28	29	24	26	27	29	29	27	28	28	19	22	23	27	27	26	28
442	1155;1452;1744;2469;2475;2715;2999	1317;1650;1976;2844;2854;2855;3130;3131;3463	22878;22879;22880;22881;22882;22883;22884;22885;22886;22887;22888;22889;22890;22891;22892;22893;22894;22895;22896;22897;22898;22899;22900;22901;22902;22903;22904;22905;22906;28820;28821;28822;28823;28824;28825;28826;28827;28828;28829;28830;28831;28832;28833;28834;28835;28836;34453;34454;34455;34456;34457;34458;34459;34460;34461;34462;34463;34464;34465;34466;34467;34468;34469;34470;34471;34472;344…	8636;8637;8638;8639;8640;8641;8642;8643;10923;10924;10925;10926;10927;10928;10929;10930;10931;10932;10933;10934;10935;12959;12960;12961;12962;12963;12964;12965;12966;12967;12968;12969;12970;12971;12972;12973;12974;12975;12976;18329;18330;18401;18402;18403;18404;18405;18406;18407;18408;18409;20228;20229;20230;20231;20232;20233;20234;20235;20236;20237;20238;20239;20240;20241;20242;20243;20244;20245…	284;285	138;144	569;572	533;562	Solyc08g079890.1.1	Solyc08g079890.1.1	7	1	1	>Solyc08g079890.1.1 genomic_reference:SL2.31ch08 evidence_code:10F0H1E1IEG gene_region:60485347-60487587 functional_description:Subtilisin-like protease (AHRD V1 **-- Q9LWA3_SOLLC); contains Interpro domain(s) IPR015500 Peptidase S8, subtilisin-related	1	7	1	1	6	7	7	7	7	7	7	7	5	6	6	6	6	7	7	6	0	1	1	1	1	1	1	1	0	0	0	0	0	1	1
443	290;291;354;486;508;1024;1123;1156;1442;1444;1452;1589;1672;1744;1769;2014;2015;2017;2412;2443;2464;2486;2663;2715;2857;2998	335;336;409;410;550;573;574;1156;1157;1277;1318;1634;1635;1638;1639;1650;1805;1896;1976;2005;2304;2305;2306;2308;2781;2814;2839;2870;2871;2872;3070;3130;3131;3299;3462	6292;6293;6294;6295;6296;6297;6298;6299;6300;6301;6302;6303;6304;6305;6306;6307;6308;6309;6310;6311;6312;6313;6314;6315;6316;6317;6318;6319;6320;6321;6322;6323;6324;6325;6326;6327;7623;7624;7625;7626;7627;7628;7629;7630;7631;7632;7633;7634;7635;7636;7637;7638;7639;7640;7641;7642;7643;7644;7645;7646;7647;7648;7649;7650;7651;7652;7653;9978;9979;9980;9981;9982;9983;9984;9985;9986;9987;9988;9989;9990…	2370;2371;2372;2373;2374;2375;2376;2377;2378;2379;2380;2381;2382;2837;2838;2839;2840;2841;2842;2843;2844;2845;2846;2847;2848;2849;2850;2851;2852;3704;3705;3706;3707;3708;3709;3710;3711;3712;3713;3858;3859;3860;3861;3862;3863;3864;3865;3866;3867;3868;3869;7574;7575;7576;7577;7578;7579;7580;7581;7582;7583;7584;8377;8378;8379;8380;8381;8382;8383;8384;8385;8386;8387;8388;8389;8644;8645;8646;8647;1073…	290;291;293;294	138;149;150;151;152	194;306;340;368	161;418;532;560;561	Solyc08g079900.1.1;Solyc08g079850.1.1	Solyc08g079900.1.1	26;2	18;2	12;0	>Solyc08g079900.1.1 genomic_reference:SL2.31ch08 evidence_code:10F0H1E1IEG gene_region:60493197-60495443 functional_description:Subtilisin-like protease (AHRD V1 **-- Q9LWA4_SOLLC); contains Interpro domain(s) IPR015500 Peptidase S8, subtilisin-related	2	26	18	12	20	22	23	23	26	23	25	24	13	17	16	21	22	23	22	23	12	16	15	15	18	17	18	17	7	11	10	14	15	16	15
444	879;1744;2715;2718	994;995;1976;3130;3131;3134	17328;17329;17330;17331;17332;17333;17334;17335;17336;17337;17338;17339;17340;17341;17342;17343;17344;17345;17346;17347;17348;17349;17350;17351;17352;17353;17354;17355;17356;17357;17358;17359;17360;17361;17362;17363;17364;17365;17366;17367;17368;17369;17370;17371;17372;17373;17374;17375;17376;17377;17378;17379;17380;17381;17382;17383;17384;17385;17386;17387;17388;17389;17390;34453;34454;34455;344…	6401;6402;6403;6404;6405;6406;6407;6408;6409;6410;6411;6412;6413;6414;6415;6416;6417;6418;12959;12960;12961;12962;12963;12964;12965;12966;12967;12968;12969;12970;12971;12972;12973;12974;12975;12976;20228;20229;20230;20231;20232;20233;20234;20235;20236;20237;20238;20239;20240;20241;20242;20243;20244;20245;20246;20247;20248;20249;20250;20251;20252;20253;20254;20255;20256;20257;20258;20259;20260;202…	295;296	138	225;227	533	Solyc08g079920.1.1	Solyc08g079920.1.1	4	1	0	>Solyc08g079920.1.1 genomic_reference:SL2.31ch08 evidence_code:10F0H1E1IEG gene_region:60504028-60506268 functional_description:Subtilisin-like protease (AHRD V1 **-- Q9LWA3_SOLLC); contains Interpro domain(s) IPR015500 Peptidase S8, subtilisin-related	1	4	1	0	4	4	4	4	4	4	4	4	4	4	4	4	4	4	4	4	1	1	1	1	1	1	1	1	1	1	1	1	1	1	1
445	334;1107;1342;2132;2133;2838	387;388;1259;1520;2463;2464;2465;3276;3277	7233;7234;7235;7236;7237;7238;7239;7240;7241;7242;7243;7244;7245;7246;7247;7248;7249;7250;7251;7252;7253;7254;7255;7256;7257;7258;7259;7260;7261;7262;7263;7264;7265;7266;7267;7268;7269;7270;7271;7272;7273;7274;7275;7276;7277;21964;21965;21966;21967;21968;21969;21970;21971;21972;21973;21974;21975;21976;21977;21978;21979;21980;21981;21982;21983;21984;26183;26184;26185;26186;26187;26188;26189;26190;…	2685;2686;2687;2688;2689;2690;2691;2692;2693;2694;2695;2696;2697;2698;2699;2700;2701;2702;2703;2704;2705;2706;8261;8262;8263;8264;8265;8266;8267;8268;8269;8270;8271;8272;9871;9872;9873;9874;9875;9876;9877;9878;9879;9880;9881;15899;15900;15901;15902;15903;15904;15905;15906;15907;15908;15909;15910;15911;15912;15913;15914;15915;15916;15917;15918;15919;15920;15921;15922;15923;15924;15925;15926;15927;…	297;298;299;300		25;26;70;85		Solyc08g080590.1.1	Solyc08g080590.1.1	6	6	6	>Solyc08g080590.1.1 genomic_reference:SL2.31ch08 evidence_code:10F0H1E1IEG gene_region:61010470-61011460 functional_description:Osmotin 81 (Fragment) (AHRD V1 **-- Q84ML3_SOLTU); contains Interpro domain(s) IPR001938 Thaumatin, pathogenesis-related	1	6	6	6	6	6	6	6	6	6	6	6	6	6	6	6	6	6	6	6	6	6	6	6	6	6	6	6	6	6	6	6	6	6	6
446	320	372	6971;6972;6973;6974;6975	2595;2596					Solyc08g080610.1.1;Solyc08g080600.1.1	Solyc08g080610.1.1;Solyc08g080600.1.1	1;1	1;1	1;1	>Solyc08g080610.1.1 genomic_reference:SL2.31ch08 evidence_code:10F0H1E0IEG gene_region:61018285-61018779 functional_description:Osmotin-like protein (Fragment) (AHRD V1 **-- Q8S4L1_SOLNI); contains Interpro domain(s) IPR001938 Thaumatin, pathogenesis-re	2	1	1	1	0	0	0	0	0	0	0	0	0	0	0	1	1	1	1	0	0	0	0	0	0	0	0	0	0	0	0	1	1	1	1
447	309;328;1108;2134;2135;2357;2913;3178	358;359;381;1260;1261;2466;2467;2468;2722;3364;3365;3366;3667	6657;6658;6659;6660;6661;6662;6663;6664;6665;6666;6667;6668;6669;6670;6671;6672;6673;6674;6675;6676;6677;6678;6679;6680;6681;6682;6683;6684;6685;6686;6687;6688;6689;6690;6691;6692;6693;6694;6695;6696;6697;6698;6699;6700;6701;6702;6703;6704;6705;6706;6707;6708;6709;6710;6711;6712;6713;6714;6715;6716;6717;6718;6719;6720;6721;6722;6723;6724;6725;6726;6727;6728;6729;6730;6731;6732;6733;6734;6735;6736…	2496;2497;2498;2499;2500;2501;2502;2503;2504;2505;2506;2507;2508;2509;2510;2511;2512;2513;2514;2515;2516;2517;2518;2519;2520;2521;2522;2523;2524;2525;2526;2527;2528;2529;2530;2531;2532;2533;2649;2650;2651;2652;8273;8274;8275;8276;8277;8278;8279;8280;8281;8282;8283;8284;8285;8286;8287;8288;8289;15938;15939;15940;15941;15942;15943;15944;15945;15946;15947;15948;15949;15950;15951;15952;15953;15954;15…	301;302;303;304;305;306;307		28;29;56;71;73;75;151		Solyc08g080620.1.1	Solyc08g080620.1.1	8	8	5	>Solyc08g080620.1.1 genomic_reference:SL2.31ch08 evidence_code:10F0H1E1IEG gene_region:61020393-61021073 functional_description:Osmotin-like protein (Fragment) (AHRD V1 **-- Q8S4L1_SOLNI); contains Interpro domain(s) IPR017949 Thaumatin, conserved site	1	8	8	5	8	8	8	8	7	5	7	5	7	4	6	6	7	8	8	8	8	8	8	8	7	5	7	5	7	4	6	6	7	8	8
448	1738	1970	34378;34379;34380;34381	12940	308		89		Solyc08g080630.1.1	Solyc08g080630.1.1	1	1	1	>Solyc08g080630.1.1 genomic_reference:SL2.31ch08 evidence_code:10F1H1E1IEG gene_region:61045836-61046760 functional_description:Chymotrypsin inhibitor-2 (AHRD V1 *-*- A8V413_HORSP); contains Interpro domain(s) IPR000864 Proteinase inhibitor I13, potato	1	1	1	1	0	0	0	0	1	1	1	1	0	0	0	0	0	0	0	0	0	0	0	0	1	1	1	1	0	0	0	0	0	0	0
449	149;308;1108;1605;2134;2135;2839	171;356;357;1260;1261;1823;2466;2467;2468;3278;3279	3151;3152;3153;3154;3155;3156;3157;3158;3159;3160;3161;6589;6590;6591;6592;6593;6594;6595;6596;6597;6598;6599;6600;6601;6602;6603;6604;6605;6606;6607;6608;6609;6610;6611;6612;6613;6614;6615;6616;6617;6618;6619;6620;6621;6622;6623;6624;6625;6626;6627;6628;6629;6630;6631;6632;6633;6634;6635;6636;6637;6638;6639;6640;6641;6642;6643;6644;6645;6646;6647;6648;6649;6650;6651;6652;6653;6654;6655;6656;2198…	1113;1114;1115;2477;2478;2479;2480;2481;2482;2483;2484;2485;2486;2487;2488;2489;2490;2491;2492;2493;2494;2495;8273;8274;8275;8276;8277;8278;8279;8280;8281;8282;8283;8284;8285;8286;8287;8288;8289;12060;12061;12062;12063;12064;12065;12066;12067;12068;12069;12070;12071;12072;12073;12074;15938;15939;15940;15941;15942;15943;15944;15945;15946;15947;15948;15949;15950;15951;15952;15953;15954;15955;15956;…	303;304;309;310;311;312		28;29;48;73;75;151		Solyc08g080640.1.1	Solyc08g080640.1.1	7	4	4	>Solyc08g080640.1.1 genomic_reference:SL2.31ch08 evidence_code:10F1H1E1IEG gene_region:61047589-61048332 functional_description:Osmotin-like protein (Fragment) (AHRD V1 **-- Q8S4L1_SOLNI); contains Interpro domain(s) IPR017949 Thaumatin, conserved site	1	7	4	4	6	6	7	6	5	4	7	5	7	6	6	6	7	7	7	7	3	3	4	3	2	2	4	3	4	4	4	4	4	4	4
450	307;1108;2134;2135;2911	354;355;1260;1261;2466;2467;2468;3362	6542;6543;6544;6545;6546;6547;6548;6549;6550;6551;6552;6553;6554;6555;6556;6557;6558;6559;6560;6561;6562;6563;6564;6565;6566;6567;6568;6569;6570;6571;6572;6573;6574;6575;6576;6577;6578;6579;6580;6581;6582;6583;6584;6585;6586;6587;6588;21985;21986;21987;21988;21989;21990;21991;21992;21993;21994;21995;21996;21997;21998;21999;22000;22001;22002;22003;22004;22005;22006;22007;22008;22009;22010;22011;22…	2463;2464;2465;2466;2467;2468;2469;2470;2471;2472;2473;2474;2475;2476;8273;8274;8275;8276;8277;8278;8279;8280;8281;8282;8283;8284;8285;8286;8287;8288;8289;15938;15939;15940;15941;15942;15943;15944;15945;15946;15947;15948;15949;15950;15951;15952;15953;15954;15955;15956;15957;15958;15959;15960;15961;15962;15963;15964;15965;15966;15967;15968;15969;15970;15971;15972;15973;15974;15975;15976;15977;1597…	302;303;304;313;314		28;29;56;73;151		Solyc08g080650.1.1	Solyc08g080650.1.1	5	2	1	>Solyc08g080650.1.1 genomic_reference:SL2.31ch08 evidence_code:10F0H1E1IEG gene_region:61049903-61050643 functional_description:Osmotin-like protein (Fragment) (AHRD V1 **-- Q8S4L1_SOLNI); contains Interpro domain(s) IPR001938 Thaumatin, pathogenesis-re	1	5	2	1	5	5	5	5	5	4	5	4	5	4	4	4	5	5	5	5	2	2	2	2	2	2	2	2	2	2	2	2	2	2	2
451	1106;1183;2911	1258;1350;3362	21948;21949;21950;21951;21952;21953;21954;21955;21956;21957;21958;21959;21960;21961;21962;21963;23413;58349;58350;58351;58352;58353;58354;58355;58356;58357;58358;58359;58360;58361;58362;58363;58364;58365;58366;58367;58368;58369;58370;58371;58372;58373;58374;58375;58376;58377;58378;58379;58380;58381;58382;58383;58384;58385	8255;8256;8257;8258;8259;8260;8833;21740;21741;21742;21743;21744;21745;21746;21747;21748;21749;21750;21751;21752;21753;21754;21755;21756	314		74		Solyc08g080670.1.1;Solyc08g080660.1.1	Solyc08g080670.1.1;Solyc08g080660.1.1	3;2	2;1	2;1	>Solyc08g080670.1.1 genomic_reference:SL2.31ch08 evidence_code:10F1H1E1IEG gene_region:61056603-61057355 functional_description:Osmotin-like protein (Fragment) (AHRD V1 **-- Q6TGR8_SOLTU); contains Interpro domain(s) IPR001938 Thaumatin, pathogenesis-re	2	3	2	2	2	2	2	2	3	2	2	2	2	2	2	2	2	2	2	2	1	1	1	1	2	1	1	1	1	1	1	1	1	1	1
452	142	164	3064	1082	315		1359		Solyc08g080690.1.1	Solyc08g080690.1.1	1	1	1	>Solyc08g080690.1.1 genomic_reference:SL2.31ch08 evidence_code:10F0H0E1IEG gene_region:61062379-61078195 functional_description:Methyl binding domain protein (AHRD V1 *-*- B9I4C0_POPTR); contains Interpro domain(s) IPR001739 Methyl-CpG DNA binding	1	1	1	1	0	0	0	0	0	1	0	0	0	0	0	0	0	0	0	0	0	0	0	0	0	1	0	0	0	0	0	0	0	0	0
453	65;113;1111;2578;2670;2795;2890;3491	73;131;1265;2973;3078;3227;3338;4026	1430;1431;1432;1433;1434;1435;1436;1437;1438;1439;1440;1441;1442;1443;1444;1445;1446;1447;1448;1449;1450;1451;1452;1453;1454;1455;1456;1457;1458;1459;1460;1461;1462;1463;1464;1465;1466;1467;1468;1469;1470;2574;2575;2576;2577;2578;2579;2580;2581;2582;2583;2584;2585;2586;2587;2588;2589;2590;2591;2592;2593;2594;2595;2596;2597;2598;2599;2600;22078;22079;22080;22081;22082;22083;22084;22085;51407;51408…	467;468;469;470;471;472;473;903;904;905;906;907;908;909;910;911;912;913;8316;19141;19142;19143;19144;19145;19146;19147;19148;19149;19150;19151;19152;19153;19154;19869;19870;19871;19872;19873;19874;19875;19876;19877;19878;19879;19880;19881;19882;19883;19884;20899;20900;20901;20902;20903;20904;20905;21611;21612;21613;21614;21615;21616;21617;21618;21619;21620;26017;26018;26019					Solyc08g081480.1.1	Solyc08g081480.1.1	8	8	8	>Solyc08g081480.1.1 genomic_reference:SL2.31ch08 evidence_code:10F0H1E1IEG gene_region:61693122-61696268 functional_description:Polygalacturonase-like protein (AHRD V1 **-- Q84LI7_FRAAN); contains Interpro domain(s) IPR012334 Pectin lyase fold	1	8	8	8	8	6	7	7	6	4	5	7	8	8	8	7	6	8	7	7	8	6	7	7	6	4	5	7	8	8	8	7	6	8	7
454	281;617;648;1094;1408;1959;2527;2731;3031;3189	323;699;735;1244;1595;2226;2918;3150;3502;3680	5958;5959;5960;5961;5962;5963;5964;5965;5966;5967;5968;5969;5970;5971;5972;5973;5974;5975;5976;5977;5978;5979;5980;5981;5982;5983;5984;5985;5986;5987;5988;5989;5990;5991;5992;5993;5994;5995;5996;5997;5998;5999;6000;6001;6002;6003;6004;12462;12463;12464;12465;12466;12467;12468;12469;12470;12471;12472;13077;13078;13079;13080;13081;13082;13083;13084;13085;13086;13087;21747;21748;21749;21750;21751;21…	2263;2264;2265;2266;2267;2268;2269;2270;2271;4636;4637;4850;4851;4852;8175;8176;10366;10367;10368;10369;14623;18754;20352;20353;20354;20355;22832;22833;24122;24123;24124;24125;24126;24127;24128;24129					Solyc08g082860.1.1	Solyc08g082860.1.1	10	10	10	>Solyc08g082860.1.1 genomic_reference:SL2.31ch08 evidence_code:10F0H1E1IEG gene_region:62686720-62691558 functional_description:Alpha alpha-trehalase (AHRD V1 **** Q16V80_AEDAE); contains Interpro domain(s) IPR001661 Glycoside hydrolase, family 37	1	10	10	10	9	10	8	7	5	3	3	4	10	10	10	8	7	9	4	10	9	10	8	7	5	3	3	4	10	10	10	8	7	9	4
455	1720;3087;3127;3209	1950;3564;3610;3701	33917;33918;33919;33920;33921;33922;33923;33924;33925;33926;33927;33928;33929;33930;62139;63011;63012;63013;63014;63015;63016;63017;63018;63019;63020;63021;63022;63023;64567;64568;64569;64570;64571;64572;64573;64574;64575;64576;64577;64578;64579;64580;64581;64582;64583;64584;64585;64586;64587;64588	12761;12762;23204;23512;23513;24208;24209;24210;24211;24212;24213					Solyc08g083210.1.1;Solyc09g075360.1.1	Solyc08g083210.1.1	4;1	4;1	4;1	>Solyc08g083210.1.1 genomic_reference:SL2.31ch08 evidence_code:10F1H1E1IEG gene_region:62911224-62913086 functional_description:Endoglucanase 1 (AHRD V1 ***- B6U0P7_MAIZE); contains Interpro domain(s) IPR001701 Glycoside hydrolase, family 9	2	4	4	4	3	3	3	3	3	0	2	3	3	3	1	2	3	4	3	2	3	3	3	3	3	0	2	3	3	3	1	2	3	4	3
456	891;1109;2408	1007;1262;1263;2777	17541;22025;22026;22027;22028;22029;22030;22031;22032;22033;22034;22035;22036;22037;22038;22039;22040;22041;22042;22043;22044;22045;22046;22047;22048;22049;22050;22051;22052;22053;22054;22055;22056;22057;22058;22059;22060;22061;22062;22063;22064;22065;22066;22067;22068;47914;47915;47916;47917;47918;47919;47920;47921;47922;47923;47924;47925;47926;47927;47928;47929;47930;47931;47932;47933;47934;479…	6473;8290;8291;8292;8293;8294;8295;8296;8297;8298;8299;8300;8301;8302;8303;8304;8305;8306;8307;8308;8309;8310;8311;17852;17853;17854;17855;17856;17857;17858;17859;17860;17861;17862;17863;17864;17865;17866;17867;17868;17869;17870;17871		153		47	Solyc09g006010.1.1	Solyc09g006010.1.1	3	3	3	>Solyc09g006010.1.1 genomic_reference:SL2.31ch09 evidence_code:10F0H1E0IEG gene_region:685099-685578 functional_description:Pathogenesis related protein PR-1 (AHRD V1 ***- Q9SC15_SOLTU); contains Interpro domain(s) IPR001283 Allergen V5/Tpx-1 related	1	3	3	3	2	2	2	2	2	2	3	2	2	2	2	2	2	2	2	2	2	2	2	2	2	2	3	2	2	2	2	2	2	2	2
457	34;35;88;89;217;220;1953	39;40;100;101;102;245;246;247;250;251;252;253;2216;2217	696;697;698;699;700;701;702;703;704;705;706;707;708;709;710;711;712;713;714;715;716;717;718;719;720;721;722;723;724;725;726;727;728;729;730;731;732;733;734;735;736;737;738;739;740;741;742;743;744;745;746;747;748;749;750;751;752;753;754;755;756;757;758;759;760;761;1829;1830;1831;1832;1833;1834;1835;1836;1837;1838;1839;1840;1841;1842;1843;1844;1845;1846;1847;1848;1849;1850;1851;1852;1853;1854;1855;…	218;219;220;221;222;223;224;225;226;227;228;229;230;231;232;233;234;235;236;237;238;239;240;241;616;617;618;619;620;621;622;623;624;625;626;627;628;629;630;631;632;633;634;635;636;637;638;639;640;641;642;643;644;645;646;647;648;649;650;651;652;653;654;655;656;657;658;659;660;661;662;663;664;665;666;667;668;669;670;671;672;673;674;675;676;677;678;679;680;681;682;683;684;685;1519;1520;1521;1522;152…	50;51;52;53	21;154	52;59;62;69	47;114	Solyc09g007010.1.1	Solyc09g007010.1.1	7	2	1	>Solyc09g007010.1.1 genomic_reference:SL2.31ch09 evidence_code:10F1H1E1IEG gene_region:687712-688191 functional_description:Pathogenesis related protein PR-1 (AHRD V1 **-- Q9SC15_SOLTU); contains Interpro domain(s) IPR002413 Ves allergen	1	7	2	1	6	7	6	7	7	7	7	7	6	6	6	7	7	7	7	7	2	2	1	2	2	2	2	2	2	2	2	2	2	2	2
458	90;219;1953	103;249;2216;2217	2018;2019;2020;2021;2022;2023;2024;2025;2026;2027;2028;2029;2030;2031;2032;2033;2034;2035;2036;2037;2038;2039;2040;2041;2042;2043;2044;2045;2046;2047;2048;2049;2050;2051;2052;2053;2054;2055;2056;2057;2058;2059;2060;2061;2062;2063;2064;4354;4355;4356;4357;4358;38870;38871;38872;38873;38874;38875;38876;38877;38878;38879;38880;38881;38882;38883;38884;38885;38886;38887;38888;38889;38890;38891;38892;3…	686;687;688;689;690;691;692;693;694;695;696;697;698;1550;14570;14571;14572;14573;14574;14575;14576;14577;14578;14579;14580;14581;14582		154		115	Solyc09g007020.1.1	Solyc09g007020.1.1	3	2	2	>Solyc09g007020.1.1 genomic_reference:SL2.31ch09 evidence_code:10F0H1E1IEG gene_region:691171-691653 functional_description:Pathogenesis-related protein (AHRD V1 ***- O24026_SOLLC); contains Interpro domain(s) IPR018244 Allergen V5/Tpx-1 related, conser	1	3	2	2	2	2	1	2	3	3	3	3	2	2	2	2	2	2	3	2	1	1	1	1	2	2	2	2	1	1	1	1	1	1	2
459	247;1507;3048	285;1711;3519	5051;5052;5053;5054;5055;5056;5057;5058;5059;5060;5061;5062;5063;29680;29681;29682;29683;29684;61290	1859;11206;22888					Solyc09g007280.1.1	Solyc09g007280.1.1	3	3	3	>Solyc09g007280.1.1 genomic_reference:SL2.31ch09 evidence_code:10F0H1E0IEG gene_region:872377-881572 functional_description:Serine/threonine-specific receptor protein kinase-like (AHRD V1 **** Q6ES01_ORYSJ); contains Interpro domain(s) IPR002290 Serine/	1	3	3	3	1	2	2	0	2	2	1	1	1	1	1	1	2	1	0	1	1	2	2	0	2	2	1	1	1	1	1	1	2	1	0
460	63;183;330;409;410;581;680;681;730;814;1018;1221;1828;1950;2093;2290;2496;3122	71;209;383;467;468;469;659;769;770;824;920;1150;1390;2070;2212;2213;2413;2414;2649;2884;2885;3604	1356;1357;1358;1359;1360;1361;1362;1363;1364;1365;1366;1367;1368;1369;1370;1371;1372;1373;1374;1375;1376;1377;1378;1379;1380;1381;1382;1383;1384;1385;1386;1387;1388;1389;1390;1391;1392;1393;1394;1395;1396;1397;1398;1399;1400;1401;1402;1403;1404;3773;3774;3775;3776;3777;3778;3779;3780;3781;3782;3783;3784;3785;3786;3787;3788;3789;3790;3791;3792;3793;3794;3795;3796;3797;3798;3799;3800;3801;3802;3803…	434;435;436;437;438;439;440;441;442;443;444;445;446;447;448;449;450;451;452;1332;1333;1334;1335;1336;1337;1338;1339;1340;1341;1342;1343;1344;1345;1346;1347;1348;1349;2654;2655;2656;2657;3190;3191;3192;3193;3194;3195;3196;3197;3198;3199;3200;3201;3202;3203;3204;3205;3206;3207;3208;3209;3210;3211;3212;3213;3214;3215;3216;3217;3218;3219;3220;4384;4385;4386;4387;4388;4389;4390;4391;4392;4393;4394;439…	316	155;156;157	82	68;142;283	Solyc09g007520.1.1	Solyc09g007520.1.1	18	18	15	>Solyc09g007520.1.1 genomic_reference:SL2.31ch09 evidence_code:10F1H1E1IEG gene_region:1093151-1096675 functional_description:Peroxidase (AHRD V1 **** C1KA92_POPTR); contains Interpro domain(s) IPR000823 Plant peroxidase	1	18	18	15	18	15	16	16	15	13	13	15	16	18	18	16	15	17	18	18	18	15	16	16	15	13	13	15	16	18	18	16	15	17	18
461	102;766	118;862	2342;2343;2344;2345;2346;2347;2348;14992;14993;14994;14995;14996;14997;14998;14999;15000;15001;15002;15003	807;808;809;810;5497;5498;5499					Solyc09g007650.1.1	Solyc09g007650.1.1	2	1	1	>Solyc09g007650.1.1 genomic_reference:SL2.31ch09 evidence_code:10F0H1E0IEG gene_region:1212425-1213168 functional_description:Fasciclin-like arabinogalactan protein 7 (AHRD V1 ***- A9XTL2_GOSHI); contains Interpro domain(s) IPR000782 FAS1 domain	1	2	1	1	2	1	1	1	0	0	0	0	2	2	2	2	1	2	2	1	1	1	1	1	0	0	0	0	1	1	1	1	1	1	1
462	71;102;108;2935	80;118;125;126;3391	1589;1590;1591;1592;1593;1594;1595;1596;1597;1598;1599;1600;1601;1602;1603;1604;1605;2342;2343;2344;2345;2346;2347;2348;2444;2445;2446;2447;2448;2449;2450;2451;2452;2453;2454;2455;2456;2457;2458;2459;2460;2461;2462;2463;2464;2465;2466;2467;2468;58775;58776;58777;58778;58779;58780;58781;58782;58783;58784;58785;58786;58787	520;521;522;523;524;525;807;808;809;810;841;842;843;844;845;846;847;848;849;850;851;852;853;854;855;856;21954;21955	317		91		Solyc09g007660.1.1	Solyc09g007660.1.1	4	4	3	>Solyc09g007660.1.1 genomic_reference:SL2.31ch09 evidence_code:10F1H1E1IEG gene_region:1214555-1215274 functional_description:Fasciclin-like arabinogalactan protein 7 (AHRD V1 ***- A9XTL2_GOSHI); contains Interpro domain(s) IPR000782 FAS1 domain	1	4	4	3	3	2	3	3	2	3	1	2	4	3	4	4	3	4	4	2	3	2	3	3	2	3	1	2	4	3	4	4	3	4	4
463	588;1297;1943;2799;3171;3404;3449	667;1470;2199;3231;3658;3927;3976	11921;25412;25413;25414;25415;25416;25417;25418;25419;25420;25421;25422;25423;25424;25425;25426;25427;38517;38518;38519;38520;38521;38522;38523;38524;38525;38526;56138;56139;56140;56141;56142;56143;56144;56145;63911;63912;63913;63914;63915;63916;63917;63918;63919;63920;63921;63922;63923;63924;63925;63926;68181;68182;68183;68184;68185;68186;68187;68188;68189;68190;68191;68906;68907;68908;68909;689…	4449;9578;9579;9580;9581;9582;9583;9584;9585;9586;9587;14416;20917;20918;20919;20920;23978;23979;23980;23981;25503;25766;25767					Solyc09g009020.1.1;Solyc10g085550.1.1;Solyc03g114500.1.1;Solyc06g076650.1.1	Solyc09g009020.1.1;Solyc10g085550.1.1	7;5;1;1	7;5;1;1	7;5;1;1	>Solyc09g009020.1.1 genomic_reference:SL2.31ch09 evidence_code:10F1H1E1IEG gene_region:2371333-2375783 functional_description:Enolase (AHRD V1 ***- C5J0G6_TOBAC); contains Interpro domain(s) IPR000941 Enolase ;>Solyc10g085550.1.1 genomic_reference:SL2.	4	7	7	7	4	2	3	3	4	4	4	3	6	6	7	5	4	2	4	6	4	2	3	3	4	4	4	3	6	6	7	5	4	2	4
464	1956	2220	38924;38925;38926;38927;38928;38929;38930;38931;38932;38933;38934;38935;38936;38937;38938	14589;14590;14591;14592;14593					Solyc09g009150.1.1	Solyc09g009150.1.1	1	1	1	>Solyc09g009150.1.1 genomic_reference:SL2.31ch09 evidence_code:10F0H1E0IEG gene_region:2489449-2490957 functional_description:D-mannose binding lectin family protein expressed (AHRD V1 *--- Q10JE9_ORYSJ); contains Interpro domain(s) IPR001480 Curculin-l	1	1	1	1	1	1	1	1	1	0	1	1	1	1	1	1	1	1	1	1	1	1	1	1	1	0	1	1	1	1	1	1	1	1	1
465	164;293;567;1005;1006;1152;1413;3040;3129	190;338;645;1135;1136;1313;1600;1601;3511;3612	3445;3446;3447;3448;3449;3450;3451;3452;6342;6343;6344;6345;6346;6347;11588;11589;11590;11591;11592;11593;11594;19650;19651;19652;19653;19654;19655;19656;19657;19658;19659;19660;19661;22836;22837;22838;22839;22840;22841;22842;22843;22844;22845;22846;22847;27556;27557;27558;27559;27560;27561;27562;27563;27564;27565;27566;27567;27568;27569;27570;27571;27572;27573;27574;27575;27576;27577;27578;27579…	1236;2392;4345;7214;7215;8623;10376;10377;10378;10379;22862;22863;22864;22865;23515	318;319		160;164		Solyc09g009260.1.1;Solyc07g065900.1.1	Solyc09g009260.1.1	9;3	9;3	2;0	>Solyc09g009260.1.1 genomic_reference:SL2.31ch09 evidence_code:10F0H1E1IEG gene_region:2645029-2646904 functional_description:Fructose-bisphosphate aldolase (AHRD V1 ***- Q2PYX3_SOLTU); contains Interpro domain(s) IPR000741 Fructose-bisphosphate aldolas	2	9	9	2	6	5	6	4	4	1	2	2	7	7	8	7	5	8	5	5	6	5	6	4	4	1	2	2	7	7	8	7	5	8	5
466	619;759;1679;1763;2959;3195	701;855;1903;1999;3417;3686	12482;12483;12484;12485;12486;12487;12488;12489;12490;12491;12492;12493;12494;12495;12496;14874;14875;14876;14877;14878;14879;14880;14881;14882;14883;14884;14885;14886;14887;14888;33218;33219;33220;33221;33222;33223;34978;34979;34980;34981;34982;34983;34984;34985;34986;34987;34988;34989;34990;59211;59212;59213;59214;59215;59216;59217;59218;59219;59220;59221;59222;59223;59224;59225;59226;64365;643…	4639;4640;5467;5468;12509;13167;13168;13169;22107;22108;24150					Solyc09g009390.1.1	Solyc09g009390.1.1	6	6	6	>Solyc09g009390.1.1 genomic_reference:SL2.31ch09 evidence_code:10F1H1E1IEG gene_region:2836565-2841361 functional_description:Monodehydroascorbate reductase (NADH)-like protein (AHRD V1 **** Q0WUJ1_ARATH); contains Interpro domain(s) IPR013027 FAD-depen	1	6	6	6	4	3	4	4	4	5	4	5	5	3	5	5	1	5	5	5	4	3	4	4	4	5	4	5	5	3	5	5	1	5	5
467	621;1896	703;2148	12518;12519;12520;12521;12522;12523;12524;12525;12526;12527;37542;37543;37544;37545;37546;37547;37548;37549;37550;37551;37552;37553	4645;14113;14114;14115;14116					Solyc09g010630.1.1;Solyc11g066060.1.1;Solyc04g011440.1.1;Solyc10g086410.1.1;Solyc04g011450.1.1	Solyc09g010630.1.1;Solyc11g066060.1.1;Solyc04g011440.1.1;Solyc10g086410.1.1;Solyc04g011450.1.1	2;1;1;1;1	2;1;1;1;1	2;1;1;1;1	>Solyc09g010630.1.1 genomic_reference:SL2.31ch09 evidence_code:10F0H1E1IEG gene_region:3966553-3969689 functional_description:heat shock protein (AHRD V1 ***- B2D2G5_CAPSN); contains Interpro domain(s) IPR013126 Heat shock protein 70 ;>Solyc11g066060.1	5	2	2	2	1	1	2	1	1	1	2	1	2	1	2	1	1	1	2	2	1	1	2	1	1	1	2	1	2	1	2	1	1	1	2
468	77;630;964;3106	86;715;1089;3587	1657;1658;1659;1660;1661;1662;1663;1664;1665;1666;1667;1668;1669;1670;12811;18878;18879;18880;18881;18882;18883;18884;18885;18886;18887;18888;62643;62644;62645;62646;62647;62648;62649;62650;62651	554;555;4753;6962;23400					Solyc09g010930.1.1	Solyc09g010930.1.1	4	4	4	>Solyc09g010930.1.1 genomic_reference:SL2.31ch09 evidence_code:10F1H1E1IEG gene_region:4265568-4270379 functional_description:NAD-dependent epimerase/dehydratase (AHRD V1 **-- B6T962_MAIZE); contains Interpro domain(s) IPR016040 NAD(P)-binding domain	1	4	4	4	3	1	3	1	1	2	0	2	3	3	3	3	1	1	2	1	3	1	3	1	1	2	0	2	3	3	3	3	1	1	2
[truncated: 109 more rows]
[truncated: 124 more columns]
