# Supplementary material for: The effector repertoire of Fusarium oxysporum determines the tomato xylem proteome composition following infection
Source: Front Plant Sci. 2015 Nov 4;6:967. doi: 10.3389/fpls.2015.00967 (PMC4631825; doi:10.3389/fpls.2015.00967)
Supplement: Supplemental Table 4 — Identified proteins and log10 LFQ values for dataset 2. Table lists, identity (id), protein identity (Protein IDs and Majority Protein IDs), Peptide Counts (unique), Protein Descriptions, Proteins, Peptides, Unique Peptides and peptides identified in the different replica's. The samples are labeled as follows: “d007” for Fol 007 wild-type, “Six1” for the Avr3 knockout, “Six2” for the Six2 knockout and “Six6” for the Six6 knockout. Sequence Coverage [%] and Mol. Weight [kDa] are given for all samples. LFQ values and MS/MS counts for the samples are provided including alternative identification methods: Only identified by site or Reverse. Contaminants are marked with a +. [file Table4.XLSX]

## Sheet: Filtered protein groups
id	Peptide IDs	Mod. Peptide IDs	Evidence IDs	MS/MS IDs	Deamidation (NQ) Site IDs	Oxidation (M) Site IDs	Deamidation (NQ) Site Positions	Oxidation (M) Site Positions	Protein IDs	Majority Protein IDs	Peptide Counts (all)	Peptide Counts (razor+unique)	Peptide Counts (unique)	Protein Descriptions	Proteins	Peptides	Razor + unique Peptides	Unique Peptides	Peptides d007_1	Peptides d007_2	Peptides d007_3	Peptides d007_4	Peptides Six1_1	Peptides Six1_2	Peptides Six1_3	Peptides Six1_4	Peptides Six2_1	Peptides Six2_2	Peptides Six2_3	Peptides Six2_4	Peptides Six6_1	Peptides Six6_2	Peptides Six6_3	Peptides Six6_4	Peptides Water_1	Peptides Water_2	Peptides Water_3	Peptides Water_4	Razor + unique Peptides d007_1	Razor + unique Peptides d007_2	Razor + unique Peptides d007_3	Razor + unique Peptides d007_4	Razor + unique Peptides Six1_1	Razor + unique Peptides Six1_2	Razor + unique Peptides Six1_3	Razor + unique Peptides Six1_4	Razor + unique Peptides Six2_1	Razor + unique Peptides Six2_2	Razor + unique Peptides Six2_3
0	732;1080;2257	832;1234;2575	15473;15474;15475;15476;15477;15478;15479;15480;15481;15482;15483;15484;22626;22627;22628;22629;22630;22631;22632;22633;22634;22635;22636;46782;46783;46784;46785;46786;46787;46788;46789;46790;46791;46792	5167;5168;7566;7567;7568;7569;7570;7571;15511;15512;15513					Ara1;FOXG_15793	Ara1;FOXG_15793	3;2	3;2	3;2	>Ara1;>FOXG_15793 | Fusarium oxysporum f. sp. lycopersici hypothetical protein similar to exo-arabinanase (translation) (278 aa)	2	3	3	3	3	3	2	3	2	2	0	3	2	3	3	3	3	1	0	1	0	0	0	0	3	3	2	3	2	2	0	3	2	3	3
1	137;322;904;1004;1059;1371;1574;1699;1757;2001	163;369;1025;1026;1150;1212;1213;1576;1805;1806;1946;1947;1948;2011;2290;2291	3144;3145;3146;3147;3148;3149;3150;3151;3152;3153;3154;3155;3156;3157;3158;3159;3160;3161;3162;3163;3164;3165;3166;3167;3168;3169;3170;3171;3172;3173;3174;3175;3176;3177;3178;3179;3180;3181;6991;6992;6993;6994;6995;6996;6997;6998;6999;7000;7001;18774;18775;18776;18777;18778;18779;18780;18781;18782;18783;18784;18785;18786;18787;18788;18789;18790;18791;18792;18793;18794;18795;18796;18797;18798;1879…	1017;1018;1019;1020;1021;1022;1023;1024;1025;1026;1027;1028;2280;2281;2282;2283;6215;6216;6217;6218;6219;6220;6221;6222;6223;6224;6225;6226;6227;6228;6229;6230;6231;6232;6233;6234;6235;6236;6237;6238;6239;6240;6241;6242;6243;6244;6245;6246;6247;6248;6249;6250;6251;6252;6253;6254;6255;6256;6257;6258;6259;6260;6261;6262;6263;6264;6265;6266;6267;6268;6269;6270;6271;6272;6273;6274;6275;6276;6277;6278…	0;1;2;3;237	0	84;100;120;222;234	109	CON__sp|P00760|TRY1_BOVIN;CON__sp|P00761|TRYP_PIG	CON__sp|P00760|TRY1_BOVIN	10;1	10;1	10;1	>sp|P00760|TRY1_BOVIN Cationic trypsin OS=Bos taurus PE=1 SV=3	2	10	10	10	8	9	6	6	10	8	8	10	7	8	7	6	9	9	7	10	8	9	10	7	8	9	6	6	10	8	8	10	7	8	7
2	818;837;839;949;2045;2120	926;949;951;1079;2339;2424	17115;17116;17117;17118;17119;17120;17121;17122;17123;17124;17125;17126;17127;17128;17129;17130;17487;17488;17489;17490;17491;17492;17493;17494;17495;17514;17515;17516;17517;17518;17519;17520;17521;20034;20035;20036;20037;20038;20039;20040;20041;20042;20043;20044;42560;42561;42562;42563;42564;42565;42566;42567;42568;42569;42570;42571;42572;42573;42574;44315;44316;44317;44318;44319;44320;44321;443…	5627;5628;5629;5630;5631;5768;5780;5781;6770;14133;14134;14721		1		119	CON__sp|P02533|K1C14_HUMAN;CON__sp|P08779|K1C16_HUMAN	CON__sp|P02533|K1C14_HUMAN;CON__sp|P08779|K1C16_HUMAN	6;5	2;1	2;1	>sp|P02533|K1C14_HUMAN Keratin, type I cytoskeletal 14 OS=Homo sapiens GN=KRT14 PE=1 SV=4;>sp|P08779|K1C16_HUMAN Keratin, type I cytoskeletal 16 OS=Homo sapiens GN=KRT16 PE=1 SV=4	2	6	2	2	0	0	1	2	3	5	2	2	4	3	3	4	5	5	2	3	5	4	5	5	0	0	0	1	1	2	1	1	2	2	1
3	155;456;1345;1374;1498;2212	188;517;1547;1579;1720;2528	3656;3657;3658;3659;3660;3661;3662;3663;3664;3665;3666;3667;3668;3669;3670;3671;3672;3673;3674;3675;9502;9503;9504;9505;9506;9507;9508;9509;28015;28016;28017;28018;28019;28020;28021;28022;28023;28024;28025;28026;28027;28028;28029;28030;28031;28032;28033;28765;28766;28767;28768;28769;28770;28771;28772;28773;28774;28775;28776;28777;28778;28779;28780;28781;28782;28783;28784;28785;28786;28787;28788;2…	1206;1207;1208;1209;1210;1211;1212;3006;3007;3008;9351;9352;9353;9354;9355;9573;9574;9575;9576;9577;9578;9579;9580;9581;9582;9583;9584;9585;9586;10429;10430;15239;15240;15241;15242;15243;15244;15245;15246					CON__sp|P04259|K2C6B_HUMAN;CON__sp|P02538|K2C6A_HUMAN;CON__sp|P48668|K2C6C_HUMAN	CON__sp|P04259|K2C6B_HUMAN;CON__sp|P02538|K2C6A_HUMAN;CON__sp|P48668|K2C6C_HUMAN	6;5;5	1;1;1	0;0;0	>sp|P04259|K2C6B_HUMAN Keratin, type II cytoskeletal 6B OS=Homo sapiens GN=KRT6B PE=1 SV=5;>sp|P02538|K2C6A_HUMAN Keratin, type II cytoskeletal 6A OS=Homo sapiens GN=KRT6A PE=1 SV=3;>sp|P48668|K2C6C_HUMAN Keratin, type II cytoskeletal 6C OS=Homo sapiens GN	3	6	1	0	2	4	3	3	5	4	4	4	6	6	2	4	5	5	4	5	6	5	5	4	0	1	0	0	1	0	0	1	1	1	0
4	35;153;489;490;611;618;715;826;874;1011;1012;1076;1367;1368;1374;1376;1413;1492;1603;1667;1668;1693;1694;1705;1706;1870;1871;1883;1901;1902;2159;2212	41;186;553;554;692;699;812;934;991;1157;1158;1230;1571;1572;1573;1579;1581;1628;1713;1843;1910;1911;1939;1940;1941;1954;1955;2144;2145;2160;2178;2179;2469;2528	785;786;787;788;789;790;791;792;793;3635;3636;3637;3638;3639;3640;3641;3642;3643;3644;3645;3646;10251;10252;10253;10254;10255;10256;10257;10258;10259;10260;10261;10262;10263;10264;10265;10266;10267;10268;10269;10270;10271;10272;10273;10274;10275;10276;10277;10278;10279;10280;10281;10282;12793;12794;12795;12796;12797;12881;12882;12883;12884;12885;12886;12887;12888;12889;12890;12891;12892;15110;151…	265;266;1201;1202;1203;1204;3224;3225;3226;3227;3228;3229;3230;3231;3232;3233;3234;3235;3236;3237;3238;3239;3240;3241;3242;3243;3244;3245;3246;3247;4074;4075;4105;4106;4107;5061;5062;5063;5064;5065;5066;5067;5068;5069;5661;5964;7168;7169;7170;7171;7172;7173;7174;7175;7176;7552;7553;9520;9521;9522;9523;9524;9525;9526;9527;9528;9529;9530;9531;9532;9533;9534;9535;9536;9537;9538;9539;9540;9541;9542;9…	4;5;238	2;3	188;189;452	259;262	CON__sp|P04264|K2C1_HUMAN	CON__sp|P04264|K2C1_HUMAN	32	32	27	>sp|P04264|K2C1_HUMAN Keratin, type II cytoskeletal 1 OS=Homo sapiens GN=KRT1 PE=1 SV=6	1	32	32	27	15	14	19	14	29	20	16	20	18	19	16	15	27	24	20	24	26	25	25	23	15	14	19	14	29	20	16	20	18	19	16
5	32;46;88;225;406;818;837;839;875;1007;1073;1508;1511;1565;1686;1711;1745;1746;1876;2120;2201	38;54;106;267;461;926;949;951;992;1153;1227;1731;1735;1796;1931;1960;1997;1998;2152;2424;2516	728;729;730;731;732;733;734;735;736;737;738;739;740;741;742;743;744;745;746;747;748;749;750;751;752;753;754;755;756;757;758;759;760;761;1049;1050;1051;1052;1053;1054;1055;1056;1057;1058;1059;1060;2191;2192;2193;2194;2195;2196;2197;2198;2199;2200;2201;2202;2203;2204;2205;2206;2207;2208;2209;2210;2211;2212;2213;5190;5191;5192;5193;5194;5195;5196;5197;5198;5199;5200;5201;5202;5203;5204;5205;5206;520…	254;255;256;257;258;259;260;261;262;365;366;367;368;369;370;730;731;732;733;734;735;736;737;738;739;740;741;1719;1720;1721;2736;2737;2738;2739;2740;5627;5628;5629;5630;5631;5768;5780;5781;5965;5966;5967;5968;5969;7157;7158;7159;7160;7161;7162;7163;7537;7538;7539;7540;10503;10504;10522;10755;11432;11433;11434;11435;11436;11590;11591;11806;11807;11808;11809;11810;11811;11812;11813;12751;12752;12753…		1;4		150;271	CON__sp|P13645|K1C10_HUMAN;CON__sp|Q92764|KRT35_HUMAN;CON__sp|Q14532|K1H2_HUMAN;CON__sp|Q15323|K1H1_HUMAN;CON__sp|Q14525|KT33B_HUMAN	CON__sp|P13645|K1C10_HUMAN	21;1;1;1;1	21;1;1;1;1	17;0;0;0;0	>sp|P13645|K1C10_HUMAN Keratin, type I cytoskeletal 10 OS=Homo sapiens GN=KRT10 PE=1 SV=6	5	21	21	17	8	7	11	9	18	11	12	9	15	15	9	12	17	18	13	17	20	16	17	18	8	7	11	9	18	11	12	9	15	15	9
6	154;456;1345;1374;1498;2213	187;517;1547;1579;1720;2529	3647;3648;3649;3650;3651;3652;3653;3654;3655;9502;9503;9504;9505;9506;9507;9508;9509;28015;28016;28017;28018;28019;28020;28021;28022;28023;28024;28025;28026;28027;28028;28029;28030;28031;28032;28033;28765;28766;28767;28768;28769;28770;28771;28772;28773;28774;28775;28776;28777;28778;28779;28780;28781;28782;28783;28784;28785;28786;28787;28788;28789;28790;28791;28792;28793;28794;28795;28796;28797;28…	1205;3006;3007;3008;9351;9352;9353;9354;9355;9573;9574;9575;9576;9577;9578;9579;9580;9581;9582;9583;9584;9585;9586;10429;10430;15247					CON__sp|P13647|K2C5_HUMAN	CON__sp|P13647|K2C5_HUMAN	6	2	2	>sp|P13647|K2C5_HUMAN Keratin, type II cytoskeletal 5 OS=Homo sapiens GN=KRT5 PE=1 SV=3	1	6	2	2	3	4	2	2	5	4	2	3	5	5	2	3	5	4	4	4	6	4	5	3	1	0	0	0	2	2	0	0	1	1	1
7	279;400;523;619;620;784;785;837;838;1448;1466;1479;1642;1882;2081	325;453;592;700;701;891;892;949;950;1667;1685;1698;1699;1882;2159;2381	6252;6253;6254;6255;6256;6257;6258;6259;6260;6261;6262;6263;6264;6265;6266;6267;6268;6269;6270;6271;8431;8432;8433;8434;8435;8436;8437;8438;8439;8440;8441;8442;8443;8444;8445;8446;8447;8448;8449;8450;8451;8452;8453;8454;8455;8456;8457;8458;10978;10979;10980;10981;10982;10983;10984;10985;10986;10987;10988;10989;10990;10991;10992;10993;10994;10995;10996;10997;10998;10999;12893;12894;12895;12896;128…	2048;2049;2050;2051;2052;2053;2054;2055;2056;2057;2058;2059;2691;2692;2693;2694;3470;3471;3472;3473;3474;3475;3476;4108;4109;4110;4111;4112;5437;5438;5439;5440;5441;5442;5443;5768;5769;5770;5771;5772;5773;5774;5775;5776;5777;5778;5779;10216;10310;10311;10312;10351;10352;10353;11158;11159;11160;11161;11162;11163;12812;12813;12814;12815;12816;12817;14494;14495	6		258		CON__sp|P35527|K1C9_HUMAN	CON__sp|P35527|K1C9_HUMAN	15	14	14	>sp|P35527|K1C9_HUMAN Keratin, type I cytoskeletal 9 OS=Homo sapiens GN=KRT9 PE=1 SV=3	1	15	14	14	5	5	8	9	14	9	8	11	13	11	6	8	9	12	8	12	11	11	9	11	5	5	8	8	13	8	8	11	12	11	6
8	155;456;489;727;874;1248;1345;1369;1370;1439;1710;1808;2006	188;517;553;827;991;1427;1547;1574;1575;1657;1959;2072;2296	3656;3657;3658;3659;3660;3661;3662;3663;3664;3665;3666;3667;3668;3669;3670;3671;3672;3673;3674;3675;9502;9503;9504;9505;9506;9507;9508;9509;10251;10252;10253;10254;10255;10256;10257;10258;10259;10260;10261;10262;10263;10264;10265;10266;10267;10268;10269;10270;10271;10272;10273;10274;10275;10276;10277;15411;15412;15413;15414;15415;18077;26186;26187;26188;26189;26190;26191;26192;26193;26194;26195;2…	1206;1207;1208;1209;1210;1211;1212;3006;3007;3008;3224;3225;3226;3227;3228;3229;3230;3231;3232;3233;3234;3235;3236;3237;3238;3239;3240;3241;3242;3243;3244;3245;3246;5147;5964;8791;8792;8793;9351;9352;9353;9354;9355;9555;9556;9557;9558;9559;9560;9561;9562;9563;9564;10128;10129;10130;11589;12208;13731;13732;13733;13734;13735;13736;13737;13738					CON__sp|P35908|K22E_HUMAN;CON__sp|Q9NSB2|KRT84_HUMAN;CON__sp|Q86Y46|K2C73_HUMAN	CON__sp|P35908|K22E_HUMAN	13;1;1	11;1;1	8;0;0	>sp|P35908|K22E_HUMAN Keratin, type II cytoskeletal 2 epidermal OS=Homo sapiens GN=KRT2 PE=1 SV=2	3	13	11	8	3	7	6	6	10	8	9	7	8	10	4	7	10	8	9	11	12	9	9	8	3	6	5	5	8	7	8	6	7	9	4
9	1489	1710	31222	10394		5		300	FOXG_00104	FOXG_00104	1	1	1	>FOXG_00104 | Fusarium oxysporum f. sp. lycopersici conserved hypothetical protein (translation) (596 aa)	1	1	1	1	0	0	1	0	0	0	0	0	0	0	0	0	0	0	0	0	0	0	0	0	0	0	1	0	0	0	0	0	0	0	0
10	876	993	18093;18094;18095;18096;18097;18098	5970					FOXG_00636	FOXG_00636	1	1	1	>FOXG_00636 | Fusarium oxysporum f. sp. lycopersici conserved hypothetical protein (translation) (263 aa)	1	1	1	1	1	1	1	1	0	0	0	0	1	0	1	0	0	0	0	0	0	0	0	0	1	1	1	1	0	0	0	0	1	0	1
11	568	643	11956;11957;11958;11959;11960;11961;11962	3779		6		318	FOXG_02191	FOXG_02191	1	1	1	>FOXG_02191 | Fusarium oxysporum f. sp. lycopersici hypothetical protein similar to 3-oxoacyl-[acyl-carrier-protein]-synthase (translation) (414 aa)	1	1	1	1	1	0	1	1	0	0	0	0	1	1	0	0	0	0	1	1	0	0	0	0	1	0	1	1	0	0	0	0	1	1	0
12	106	129	2636;2637;2638;2639	895					FOXG_02333	FOXG_02333	1	1	1	>FOXG_02333 | Fusarium oxysporum f. sp. lycopersici hypothetical protein similar to glucan 1,3-beta-glucosidase GLUC78 precursor (translation) (627 aa)	1	1	1	1	0	1	1	0	0	0	0	0	1	1	0	0	0	0	0	0	0	0	0	0	0	1	1	0	0	0	0	0	1	1	0
13	809;1949	917;2230	16898;16899;16900;16901;16902;40083;40084;40085;40086;40087;40088;40089;40090;40091	5568;13293					FOXG_02349	FOXG_02349	2	2	2	>FOXG_02349 | Fusarium oxysporum f. sp. lycopersici beta-glucosidase 1 precursor (translation) (900 aa)	1	2	2	2	2	1	2	1	1	0	0	1	0	1	1	1	2	0	1	0	0	0	0	0	2	1	2	1	1	0	0	1	0	1	1
14	217	259	5113;5114;5115;5116;5117;5118;5119;5120;5121	1699	7		59		FOXG_02773	FOXG_02773	1	1	1	>FOXG_02773 | Fusarium oxysporum f. sp. lycopersici conserved hypothetical protein (translation) (65 aa)	1	1	1	1	1	1	1	1	1	1	1	0	0	0	0	1	0	0	1	0	0	0	0	0	1	1	1	1	1	1	1	0	0	0	0
15	2139	2447	44661;44662;44663;44664;44665;44666;44667;44668;44669;44670;44671	14815;14816					FOXG_02906	FOXG_02906	1	1	1	>FOXG_02906 | Fusarium oxysporum f. sp. lycopersici conserved hypothetical protein (translation) (145 aa)	1	1	1	1	1	1	1	1	0	0	0	0	1	1	1	1	1	1	1	0	0	0	0	0	1	1	1	1	0	0	0	0	1	1	1
16	1547	1777	32145	10677		7;8		123;130	FOXG_02929	FOXG_02929	1	1	1	>FOXG_02929 | Fusarium oxysporum f. sp. lycopersici predicted protein (translation) (464 aa)	1	1	1	1	0	0	0	0	0	0	0	0	0	0	1	0	0	0	0	0	0	0	0	0	0	0	0	0	0	0	0	0	0	0	1
17	1274	1462	26706;26707;26708;26709;26710;26711;26712;26713;26714;26715;26716;26717;26718;26719;26720;26721;26722;26723	8935		9		892	FOXG_04511	FOXG_04511	1	1	1	>FOXG_04511 | Fusarium oxysporum f. sp. lycopersici predicted protein (translation) (1312 aa)	1	1	1	1	1	1	1	1	1	1	1	1	1	1	1	1	1	1	0	0	1	1	1	1	1	1	1	1	1	1	1	1	1	1	1
18	104;1020	127;1167	2615;2616;2617;2618;2619;2620;2621;21519	891;7212	8		234		FOXG_04601	FOXG_04601	2	2	2	>FOXG_04601 | Fusarium oxysporum f. sp. lycopersici carboxypeptidase S1 (translation) (474 aa)	1	2	2	2	1	1	2	0	0	0	0	0	1	1	1	1	0	0	0	0	0	0	0	0	1	1	2	0	0	0	0	0	1	1	1
19	1561	1791	32311	10721		10;11		25;30	FOXG_04671	FOXG_04671	1	1	1	>FOXG_04671 | Fusarium oxysporum f. sp. lycopersici predicted protein (translation) (352 aa)	1	1	1	1	0	0	0	0	0	0	0	0	0	1	0	0	0	0	0	0	0	0	0	0	0	0	0	0	0	0	0	0	0	1	0
20	1278	1467	26779	8957		12		1	FOXG_05443	FOXG_05443	1	1	1	>FOXG_05443 | Fusarium oxysporum f. sp. lycopersici conserved hypothetical protein (translation) (197 aa)	1	1	1	1	0	0	0	0	0	0	0	0	0	0	1	0	0	0	0	0	0	0	0	0	0	0	0	0	0	0	0	0	0	0	1
21	1344	1546	28004;28005;28006;28007;28008;28009;28010;28011;28012;28013;28014	9345;9346;9347;9348;9349;9350					Six8;FOXG_17726;FOXG_05572;FOXG_10825;FOXG_14984;FOXG_16464;FOXG_17284;FOXG_17445;FOXG_17682	Six8;FOXG_17726;FOXG_05572;FOXG_10825;FOXG_14984;FOXG_16464;FOXG_17284;FOXG_17445;FOXG_17682	1;1;1;1;1;1;1;1;1	1;1;1;1;1;1;1;1;1	1;1;1;1;1;1;1;1;1	>Six8;>FOXG_17726 | Fusarium oxysporum f. sp. lycopersici predicted protein (translation) (139 aa);>FOXG_05572 | Fusarium oxysporum f. sp. lycopersici predicted protein (translation) (135 aa);>FOXG_10825 | Fusarium oxysporum f. sp. lycopersici predicted pr	9	1	1	1	1	1	1	0	0	0	0	1	1	1	1	1	1	0	0	1	0	0	0	1	1	1	1	0	0	0	0	1	1	1	1
22	1085;1094	1239;1252	22702;22703;22704;22705;22706;22707;22708;22709;22710;22969;22970	7596;7597;7725					FOXG_05750;FOXG_05750_FT	FOXG_05750;FOXG_05750_FT	2;2	2;2	2;2	>FOXG_05750 | Fusarium oxysporum f. sp. lycopersici conserved hypothetical protein (translation) (266 aa);>FOXG_05750_FT	2	2	2	2	1	1	2	2	0	0	0	0	1	1	1	1	1	0	0	0	0	0	0	0	1	1	2	2	0	0	0	0	1	1	1
23	132	158	3078	990		13		502	FOXG_06188	FOXG_06188	1	1	1	>FOXG_06188 | Fusarium oxysporum f. sp. lycopersici serine/threonine-protein kinase MST20 (translation) (830 aa)	1	1	1	1	0	0	0	0	0	0	0	1	0	0	0	0	0	0	0	0	0	0	0	0	0	0	0	0	0	0	0	1	0	0	0
24	1285	1474	26822	8964		14;15		1;4	FOXG_06972	FOXG_06972	1	1	1	>FOXG_06972 | Fusarium oxysporum f. sp. lycopersici conserved hypothetical protein (translation) (383 aa)	1	1	1	1	0	0	0	0	0	0	0	0	0	0	0	0	0	0	0	0	0	1	0	0	0	0	0	0	0	0	0	0	0	0	0
25	468;514;676;1320;1349	529;583;766;1514;1551	9734;9735;9736;9737;9738;9739;9740;9741;9742;10853;10854;10855;10856;14359;14360;14361;14362;14363;14364;14365;14366;27455;27456;27457;27458;27459;27460;27461;27462;27463;27464;27465;27466;28106;28107;28108;28109;28110	3064;3065;3066;3439;3440;4789;9208;9209;9375					FOXG_07474;XS_carboxypeptidase	FOXG_07474;XS_carboxypeptidase	5;5	5;5	5;5	>FOXG_07474 | Fusarium oxysporum f. sp. lycopersici conserved hypothetical protein (translation) (575 aa);>XS_carboxypeptidase	2	5	5	5	4	4	4	1	1	1	0	3	4	4	5	4	1	0	0	0	0	0	0	1	4	4	4	1	1	1	0	3	4	4	5
26	1516	1740	31666	10536		16		246	FOXG_08257	FOXG_08257	1	1	1	>FOXG_08257 | Fusarium oxysporum f. sp. lycopersici DNA topoisomerase 2 (translation) (1627 aa)	1	1	1	1	0	0	0	0	0	0	0	0	0	0	0	0	0	1	0	0	0	0	0	0	0	0	0	0	0	0	0	0	0	0	0
27	389	441	8302	2657	9		4		FOXG_09066	FOXG_09066	1	1	1	>FOXG_09066 | Fusarium oxysporum f. sp. lycopersici nuclear protein SNF4 (translation) (514 aa)	1	1	1	1	0	0	0	0	0	1	0	0	0	0	0	0	0	0	0	0	0	0	0	0	0	0	0	0	0	1	0	0	0	0	0
28	223	265	5155;5156;5157;5158;5159;5160;5161;5162;5163;5164;5165	1713		17		789	FOXG_09183	FOXG_09183	1	1	1	>FOXG_09183 | Fusarium oxysporum f. sp. lycopersici conserved hypothetical protein (translation) (1421 aa)	1	1	1	1	0	1	1	1	1	1	0	0	0	1	1	1	1	1	1	0	0	0	0	0	0	1	1	1	1	1	0	0	0	1	1
29	2163	2473	45148	14975					FOXG_09570	FOXG_09570	1	1	1	>FOXG_09570 | Fusarium oxysporum f. sp. lycopersici galactose oxidase precursor (translation) (680 aa)	1	1	1	1	0	0	0	0	0	0	0	0	0	0	1	0	0	0	0	0	0	0	0	0	0	0	0	0	0	0	0	0	0	0	1
30	546;782;796;824;1477;2182	619;889;903;932;1696;2493	11551;11552;11553;11554;11555;11556;11557;16469;16470;16471;16472;16473;16697;16698;16699;16700;16701;16702;16703;16704;16705;16706;16707;16708;17196;17197;17198;17199;17200;17201;17202;17203;17204;17205;17206;17207;17208;17209;17210;17211;17212;17213;31008;31009;31010;31011;31012;31013;31014;31015;45426;45427;45428;45429;45430;45431;45432;45433;45434;45435;45436;45437;45438;45439;45440;45441;454…	3676;5435;5501;5650;5651;5652;5653;5654;5655;5656;10345;10346;10347;10348;10349;15046;15047;15048					FOXG_10034;XS_glycosyl_hydrolase	FOXG_10034;XS_glycosyl_hydrolase	6;6	6;6	6;6	>FOXG_10034 | Fusarium oxysporum f. sp. lycopersici conserved hypothetical protein (translation) (418 aa);>XS_glycosyl_hydrolase	2	6	6	6	6	5	5	3	2	1	0	3	5	5	6	4	3	4	2	4	0	0	0	0	6	5	5	3	2	1	0	3	5	5	6
31	85;893;1141	103;1012;1305	2157;2158;2159;2160;2161;2162;18484;18485;18486;18487;18488;18489;18490;18491;18492;18493;18494;24044;24045;24046;24047;24048;24049;24050;24051;24052;24053;24054;24055;24056	722;6124;6125;8086;8087					FOXG_10748	FOXG_10748	3	3	3	>FOXG_10748 | Fusarium oxysporum f. sp. lycopersici conserved hypothetical protein (translation) (433 aa)	1	3	3	3	3	3	3	2	1	0	0	2	3	3	3	2	2	1	1	1	0	0	0	0	3	3	3	2	1	0	0	2	3	3	3
32	464	525	9647;9648;9649;9650;9651;9652;9653;9654;9655;9656;9657;9658	3046					FOXG_10792;Tri14	FOXG_10792;Tri14	1;1	1;1	1;1	>FOXG_10792 | Fusarium oxysporum f. sp. lycopersici conserved hypothetical protein (translation) (348 aa);>Tri14	2	1	1	1	1	1	1	1	1	1	0	1	1	1	1	0	1	1	0	0	0	0	0	0	1	1	1	1	1	1	0	1	1	1	1
33	2217	2533	46057;46058;46059;46060;46061;46062;46063;46064;46065	15261					FOXG_10940	FOXG_10940	1	1	1	>FOXG_10940 | Fusarium oxysporum f. sp. lycopersici conserved hypothetical protein (translation) (456 aa)	1	1	1	1	1	1	1	0	0	0	0	1	1	1	1	1	1	0	0	0	0	0	0	0	1	1	1	0	0	0	0	1	1	1	1
34	759;1239;1725	864;1417;1974	16002;16003;16004;25947;25948;25949;25950;35458;35459;35460;35461	5309;8703;11660					FOXG_12330	FOXG_12330	3	3	3	>FOXG_12330 | Fusarium oxysporum f. sp. lycopersici hypothetical protein similar to pectin methylesterase (translation) (330 aa)	1	3	3	3	1	0	3	1	0	0	0	0	3	0	2	1	0	0	0	0	0	0	0	0	1	0	3	1	0	0	0	0	3	0	2
35	508	577	10765;10766;10767;10768;10769;10770;10771;10772;10773;10774;10775;10776;10777;10778;10779;10780;10781;10782;10783;10784	3401;3402	10		30		FOXG_12910	FOXG_12910	1	1	1	>FOXG_12910 | Fusarium oxysporum f. sp. lycopersici conserved hypothetical protein (translation) (532 aa)	1	1	1	1	1	1	1	1	1	1	1	1	0	1	1	1	0	1	1	1	0	0	0	0	1	1	1	1	1	1	1	1	0	1	1
36	1449	1668	30613	10217		18		390	FOXG_12995	FOXG_12995	1	1	1	>FOXG_12995 | Fusarium oxysporum f. sp. lycopersici conserved hypothetical protein (translation) (621 aa)	1	1	1	1	1	0	0	0	0	0	0	0	0	0	0	0	0	0	0	0	0	0	0	0	1	0	0	0	0	0	0	0	0	0	0
37	403	457	8519;8520;8521;8522;8523;8524;8525;8526;8527;8528;8529;8530;8531;8532;8533;8534;8535;8536;8537;8538;8539;8540;8541;8542;8543;8544;8545;8546;8547;8548;8549;8550;8551;8552;8553;8554;8555;8556;8557;8558;8559;8560;8561;8562;8563;8564;8565;8566;8567;8568;8569	2706;2707;2708;2709;2710;2711;2712					FOXG_14177	FOXG_14177	1	1	1	>FOXG_14177 | Fusarium oxysporum f. sp. lycopersici conserved hypothetical protein (translation) (236 aa)	1	1	1	1	1	1	1	1	1	1	1	1	1	1	1	1	1	1	1	1	1	1	1	1	1	1	1	1	1	1	1	1	1	1	1
38	87;552;710;1309;2223	105;626;805;1502;1503;2539	2171;2172;2173;2174;2175;2176;2177;2178;2179;2180;2181;2182;2183;2184;2185;2186;2187;2188;2189;2190;11704;11705;11706;11707;11708;11709;11710;11711;14983;14984;14985;14986;14987;27336;27337;27338;27339;27340;27341;27342;27343;27344;27345;27346;27347;27348;27349;27350;27351;27352;27353;46150;46151;46152;46153;46154;46155;46156;46157;46158	726;727;728;729;3712;3713;5017;5018;9173;9174;9175;9176;9177;15289	11		43		FOXG_14223;Six9	FOXG_14223;Six9	5;5	5;5	5;5	>FOXG_14223 | Fusarium oxysporum f. sp. lycopersici predicted protein (translation) (115 aa);>Six9	2	5	5	5	3	4	5	2	4	1	2	3	4	3	4	3	5	2	2	3	0	0	0	0	3	4	5	2	4	1	2	3	4	3	4
39	11;16;98;158;256;453;499;572;1148;1202;1583;1838;1869	11;18;119;192;301;514;566;647;1312;1373;1815;2106;2143	196;197;198;199;200;201;202;203;204;205;334;335;336;337;338;339;340;341;342;343;344;345;346;347;2443;2444;2445;2446;2447;2448;2449;2450;2451;2452;2453;2454;2455;2456;3708;5866;5867;5868;5869;5870;5871;5872;5873;5874;5875;5876;5877;5878;9479;10579;10580;10581;10582;10583;10584;10585;11982;11983;24158;24159;24160;24161;24162;24163;24164;24165;24166;24167;24168;25199;25200;25201;25202;32742;32743;32…	61;62;104;105;833;834;835;1221;1940;1941;1942;3000;3341;3342;3787;8110;8111;8478;8479;10823;10824;10825;10826;12452;12711;12712					FOXG_14234	FOXG_14234	13	1	0	>FOXG_14234 | Fusarium oxysporum f. sp. lycopersici peroxidase/catalase (translation) (782 aa)	1	13	1	0	8	9	11	6	9	5	0	7	2	8	11	8	8	3	2	7	2	3	0	2	0	0	0	0	0	0	0	0	0	0	1
40	351;396;411;1106	401;448;466;1266	7485;7486;7487;7488;8379;8380;8381;8382;8383;8384;8702;8703;8704;8705;23193;23194;23195;23196;23197;23198;23199;23200	2418;2676;2754;2755;7797;7798					FOXG_14246;Six6	FOXG_14246;Six6	4;4	4;4	4;4	>FOXG_14246 | Fusarium oxysporum f. sp. lycopersici predicted protein (translation) (230 aa);>Six6	2	4	4	4	3	4	1	2	1	0	0	2	4	2	1	1	0	0	0	0	0	0	0	0	3	4	1	2	1	0	0	2	4	2	1
41	103;444;1357;1610;1748;1761;1762;1886	126;503;1560;1850;2000;2015;2016;2163	2603;2604;2605;2606;2607;2608;2609;2610;2611;2612;2613;2614;9257;9258;9259;9260;28304;28305;28306;28307;28308;28309;28310;28311;28312;28313;28314;28315;33268;33269;33270;33271;33272;35855;35856;35857;35858;35859;35860;35861;35862;35863;35864;36092;36093;36094;36095;36096;36097;36098;36099;36100;36101;36102;36103;36104;36105;36106;36107;36108;36109;36110;36111;36112;36113;36114;36115;36116;36117;3…	883;884;885;886;887;888;889;890;2930;9416;9417;9418;9419;9420;10979;10980;11822;11823;11824;11825;11826;11895;11896;11897;11898;11899;11900;11901;11902;11903;11904;11905;12828					FOXG_14258;Orx1;FOXG_14236;FOXG_09774	FOXG_14258;Orx1;FOXG_14236	8;8;4;2	8;8;4;2	8;8;4;2	>FOXG_14258 | Fusarium oxysporum f. sp. lycopersici conserved hypothetical protein (translation) (610 aa);>Orx1;>FOXG_14236 | Fusarium oxysporum f. sp. lycopersici conserved hypothetical protein (translation) (2040 aa)	4	8	8	8	4	7	8	5	3	2	0	5	5	6	6	5	6	4	3	4	0	0	0	0	4	7	8	5	3	2	0	5	5	6	6
42	1283	1472	26800;26801;26802;26803;26804;26805;26806;26807;26808;26809;26810;26811;26812;26813	8962		19;20;21		1;12;14	FOXG_15761	FOXG_15761	1	1	1	>FOXG_15761 | Fusarium oxysporum f. sp. lycopersici conserved hypothetical protein (translation) (195 aa)	1	1	1	1	0	0	1	1	1	0	1	0	0	1	1	1	1	1	0	1	1	1	1	1	0	0	1	1	1	0	1	0	0	1	1
43	571;1989	646;2276	11975;11976;11977;11978;11979;11980;11981;41074;41075;41076;41077;41078;41079;41080;41081;41082;41083;41084;41085;41086	3786;13624;13625					FOXG_15833;XS_Aspartyl_protease	FOXG_15833;XS_Aspartyl_protease	2;2	2;2	2;2	>FOXG_15833 | Fusarium oxysporum f. sp. lycopersici conserved hypothetical protein (translation) (379 aa);>XS_Aspartyl_protease	2	2	2	2	1	2	2	0	1	0	0	1	2	1	2	1	1	1	0	0	1	0	1	0	1	2	2	0	1	0	0	1	2	1	2
44	63;690;691;1052;1546;1563;1934;1952	76;77;783;784;1203;1775;1776;1794;2214;2233	1620;1621;1622;1623;1624;1625;1626;1627;1628;1629;1630;1631;1632;1633;1634;1635;1636;14604;14605;14606;14607;14608;14609;14610;14611;14612;14613;14614;14615;14616;14617;14618;14619;14620;14621;14622;14623;14624;14625;22172;22173;22174;22175;22176;22177;22178;22179;22180;22181;22182;22183;22184;22185;22186;32124;32125;32126;32127;32128;32129;32130;32131;32132;32133;32134;32135;32136;32137;32138;32…	547;548;549;550;551;552;553;554;555;556;557;558;4847;4848;4849;4850;4851;4852;7403;7404;7405;7406;7407;7408;10666;10667;10668;10669;10670;10671;10672;10673;10674;10675;10676;10752;13113;13114;13115;13116;13117;13118;13119;13120;13121;13122;13123;13124;13125;13126;13297;13298;13299;13300;13301;13302;13303;13304;13305;13306;13307	12;13		78;125		Six3;FOXG_16398	Six3;FOXG_16398	8;8	8;8	8;8	>Six3;>FOXG_16398 | Fusarium oxysporum f. sp. lycopersici predicted protein (translation) (156 aa)	2	8	8	8	7	8	8	6	3	3	1	5	7	7	7	7	6	6	5	3	1	1	1	1	7	8	8	6	3	3	1	5	7	7	7
45	978;1386;1438	1119;1120;1594;1595;1656	20819;20820;20821;20822;20823;20824;20825;20826;29050;29051;29052;29053;29054;29055;29056;29057;29058;29059;29060;29061;29062;29063;30376;30377;30378;30379;30380	6991;6992;6993;9695;9696;9697;9698;10127	14;15		207;241		FOXG_16416;Six2	FOXG_16416;Six2	3;3	3;3	3;3	>FOXG_16416 | Fusarium oxysporum f. sp. lycopersici predicted protein (translation) (251 aa);>Six2	2	3	3	3	3	3	2	2	1	1	1	3	0	0	0	0	0	1	0	0	0	1	0	1	3	3	2	2	1	1	1	3	0	0	0
46	11;16;98;158;256;499;572;742;827;1148;1202;1206;1467;1583;1647;1674;1838;1869;2242	11;18;119;192;301;566;647;844;935;1312;1373;1379;1686;1815;1887;1919;2106;2143;2560	196;197;198;199;200;201;202;203;204;205;334;335;336;337;338;339;340;341;342;343;344;345;346;347;2443;2444;2445;2446;2447;2448;2449;2450;2451;2452;2453;2454;2455;2456;3708;5866;5867;5868;5869;5870;5871;5872;5873;5874;5875;5876;5877;5878;10579;10580;10581;10582;10583;10584;10585;11982;11983;15706;15707;15708;15709;15710;15711;15712;15713;17231;17232;17233;17234;17235;24158;24159;24160;24161;24162;2…	61;62;104;105;833;834;835;1221;1940;1941;1942;3341;3342;3787;5235;5662;8110;8111;8478;8479;8522;10313;10314;10315;10316;10317;10318;10823;10824;10825;10826;11194;11195;11196;11197;11198;11380;11381;12452;12711;12712;15436					FOXG_17130;FOXG_17106	FOXG_17130;FOXG_17106	19;16	19;16	5;5	>FOXG_17130 | Fusarium oxysporum f. sp. lycopersici peroxidase/catalase HPI (translation) (764 aa);>FOXG_17106 | Fusarium oxysporum f. sp. lycopersici peroxidase/catalase HPI (translation) (519 aa)	2	19	19	5	10	14	16	8	11	5	0	10	5	12	17	13	11	7	2	10	2	4	0	2	10	14	16	8	11	5	0	10	5	12	17
47	1663	1905	34221	11299	16		369		FOXG_17136	FOXG_17136	1	1	1	>FOXG_17136 | Fusarium oxysporum f. sp. lycopersici hypothetical protein similar to Cel3c (translation) (862 aa)	1	1	1	1	0	0	0	0	0	0	0	0	0	0	0	0	0	0	0	0	1	0	0	0	0	0	0	0	0	0	0	0	0	0	0
48	11;158;256;453;499;1148;1468;1838	11;192;301;514;566;1312;1687;2106	196;197;198;199;200;201;202;203;204;205;3708;5866;5867;5868;5869;5870;5871;5872;5873;5874;5875;5876;5877;5878;9479;10579;10580;10581;10582;10583;10584;10585;24158;24159;24160;24161;24162;24163;24164;24165;24166;24167;24168;30871;30872;30873;30874;30875;30876;37781;37782;37783;37784;37785;37786;37787;37788;37789;37790;37791;37792;37793;37794	61;62;1221;1940;1941;1942;3000;3341;3342;8110;8111;10319;12452					FOXG_17180	FOXG_17180	8	1	1	>FOXG_17180 | Fusarium oxysporum f. sp. lycopersici peroxidase/catalase 2 (translation) (778 aa)	1	8	1	1	6	6	6	3	5	2	0	5	0	4	7	4	5	1	1	3	1	1	0	1	1	1	1	0	0	0	0	1	0	1	1
49	243;1182;2039	287;1352;2333	5585;5586;24946;24947;24948;24949;42428;42429;42430;42431;42432;42433;42434;42435;42436;42437;42438;42439;42440;42441;42442;42443;42444;42445;42446;42447;42448;42449;42450;42451;42452;42453;42454	1869;1870;8397;14073;14074;14075;14076;14077;14078;14079;14080;14081;14082;14083					FOXG_17457;Six10	FOXG_17457;Six10	3;3	3;3	3;3	>FOXG_17457 | Fusarium oxysporum f. sp. lycopersici predicted protein (translation) (150 aa);>Six10	2	3	3	3	2	2	1	1	1	1	0	1	3	2	2	1	1	1	1	1	0	0	0	0	2	2	1	1	1	1	0	1	3	2	2
50	1480	1700	31045;31046;31047;31048;31049;31050;31051;31052;31053;31054;31055;31056;31057;31058;31059;31060;31061	10354		22		276	REV__FOXG_01998	REV__FOXG_01998	1	1	1	>FOXG_01998 | Fusarium oxysporum f. sp. lycopersici 60S acidic ribosomal protein P0 (translation) (314 aa)	1	1	1	1	1	1	1	1	1	1	1	1	1	1	1	1	1	1	1	1	0	0	1	0	1	1	1	1	1	1	1	1	1	1	1
51	960	1094	20290;20291;20292;20293;20294;20295;20296;20297;20298;20299;20300;20301;20302;20303	6830					REV__FOXG_08213	REV__FOXG_08213	1	1	1	>FOXG_08213 | Fusarium oxysporum f. sp. lycopersici activating signal cointegrator 1 complex subunit 3 (translation) (1970 aa)	1	1	1	1	1	1	1	1	1	1	0	1	0	1	1	1	1	0	1	1	0	1	0	0	1	1	1	1	1	1	0	1	0	1	1
52	1592	1832	32964;32965;32966;32967;32968;32969;32970;32971;32972;32973	10889	17		1126		REV__FOXG_13922	REV__FOXG_13922	1	1	1	>FOXG_13922 | Fusarium oxysporum f. sp. lycopersici conserved hypothetical protein (translation) (2216 aa)	1	1	1	1	0	0	0	1	1	1	0	0	0	1	1	0	0	1	1	1	1	1	0	0	0	0	0	1	1	1	0	0	0	1	1
53	1062	1216	22396;22397;22398	7490	18		209		REV__Solyc01g104270.1.1	REV__Solyc01g104270.1.1	1	1	1	>Solyc01g104270.1.1 genomic_reference:SL2.31ch01 evidence_code:10F0H1E1IEG gene_region:84460526-84465544 functional_description:Os12g0283800 protein (Fragment) (AHRD V1 *-*- Q0INW6_ORYSJ)	1	1	1	1	1	0	0	0	0	0	0	0	1	0	1	0	0	0	0	0	0	0	0	0	1	0	0	0	0	0	0	0	1	0	1
54	1429	1646	30196;30197;30198;30199;30200;30201;30202;30203;30204;30205;30206;30207;30208;30209;30210;30211;30212	10088;10089;10090					REV__Solyc04g005270.1.1	REV__Solyc04g005270.1.1	1	1	1	>Solyc04g005270.1.1 genomic_reference:SL2.31ch04 evidence_code:10F0H1E1IEG gene_region:196342-198264 functional_description:Phosphatidylinositol kinase (AHRD V1 *-** D0MQD8_PHYIN); contains Interpro domain(s) IPR000403 Phosphatidylinositol 3- and 4-kina	1	1	1	1	1	1	0	1	1	1	0	0	0	0	1	1	1	1	1	1	1	1	1	1	1	1	0	1	1	1	0	0	0	0	1
55	1678	1923	34566;34567;34568;34569;34570;34571;34572;34573;34574;34575;34576;34577;34578;34579;34580;34581;34582;34583;34584;34585	11405;11406;11407;11408;11409;11410;11411;11412					REV__Solyc04g014700.1.1	REV__Solyc04g014700.1.1	1	1	1	>Solyc04g014700.1.1 genomic_reference:SL2.31ch04 evidence_code:10F1H1E1IEG gene_region:4962092-4962792 functional_description:Unknown Protein (AHRD V1); contains Interpro domain(s) IPR019404 Mediator complex, subunit Med11	1	1	1	1	0	1	1	1	1	1	1	1	1	1	1	1	1	1	1	1	1	1	1	1	0	1	1	1	1	1	1	1	1	1	1
56	2158	2468	45019;45020;45021;45022;45023;45024;45025;45026;45027;45028;45029;45030;45031;45032;45033;45034;45035;45036;45037;45038;45039;45040;45041;45042;45043;45044;45045;45046;45047;45048;45049;45050;45051;45052;45053	14937;14938;14939;14940;14941					REV__Solyc06g008510.1.1	REV__Solyc06g008510.1.1	1	1	1	>Solyc06g008510.1.1 genomic_reference:SL2.31ch06 evidence_code:10F0H1E1IEG gene_region:2402465-2405367 functional_description:CDT1a protein (AHRD V1 ***- Q710F0_ARATH); contains Interpro domain(s) IPR014939 DNA replication factor CDT1-like	1	1	1	1	1	1	1	1	1	1	0	1	1	1	1	0	1	1	1	1	1	1	1	1	1	1	1	1	1	1	0	1	1	1	1
57	26;183;192;416;417;685;786;866;1213;1314;1401;1933;2119;2123	31;32;220;230;473;474;776;893;983;1387;1508;1614;2213;2423;2428;2429	614;615;616;617;618;619;620;621;622;623;624;4171;4172;4173;4174;4175;4176;4177;4178;4179;4180;4181;4182;4183;4184;4185;4523;4524;4525;4526;4527;8804;8805;8806;8807;8808;8809;8810;8811;8812;8813;8814;8815;8816;8817;8818;14473;14474;14475;14476;14477;14478;14479;14480;14481;14482;14483;14484;14485;14486;14487;14488;16517;16518;16519;16520;16521;16522;16523;16524;16525;16526;17923;17924;17925;17926;…	212;213;214;215;216;217;218;1371;1372;1534;2794;2795;2796;2797;2798;4809;4810;4811;4812;4813;4814;5444;5445;5446;5447;5916;5917;8562;8563;8564;9184;9185;9186;9187;9188;9189;9857;13112;14718;14719;14720;14745;14746;14747;14748;14749;14750	19	23	172	111	Six1;FOXG_16418	Six1	14;4	14;4	14;4	>Six1	2	14	14	14	10	10	12	8	3	0	1	0	10	8	10	7	10	10	4	8	2	1	1	2	10	10	12	8	3	0	1	0	10	8	10
58	448;1797	508;2057;2058	9340;9341;9342;9343;9344;9345;9346;9347;9348;9349;9350;9351;9352;9353;9354;9355;9356;9357;9358;9359;9360;9361;9362;9363;9364;9365;9366;9367;9368;9369;9370;9371;9372;9373;9374;36862;36863;36864;36865;36866;36867;36868;36869;36870;36871;36872;36873;36874;36875;36876;36877;36878;36879;36880;36881;36882;36883	2960;2961;2962;2963;2964;2965;2966;2967;2968;12152;12153;12154;12155;12156;12157;12158;12159;12160;12161;12162;12163	239		53		Six5	Six5	2	2	2	>Six5	1	2	2	2	2	2	2	2	2	2	1	1	2	2	2	2	2	2	2	1	1	1	1	1	2	2	2	2	2	2	1	1	2	2	2
59	1684	1929	34643;34644;34645;34646;34647;34648;34649;34650;34651;34652;34653;34654;34655;34656;34657;34658;34659;34660;34661	11424;11425;11426					Solyc00g063110.1.1	Solyc00g063110.1.1	1	1	1	>Solyc00g063110.1.1 genomic_reference:SL2.31ch00 evidence_code:10F0H0E0IEG gene_region:14264445-14265669 functional_description:Non-specific lipid-transfer protein (AHRD V1 ***- B9HZI0_POPTR); contains Interpro domain(s) IPR013770 Plant lipid transfer p	1	1	1	1	0	0	0	0	0	1	1	1	0	1	1	1	0	1	1	0	0	1	1	1	0	0	0	0	0	1	1	1	0	1	1
60	127;341;583;646;647;1253;1567;1643;1700;1898;2133;2134;2265	152;389;663;732;733;734;1432;1798;1883;1949;2175;2441;2442;2583	2975;2976;2977;2978;2979;2980;2981;2982;2983;2984;2985;2986;2987;2988;7310;7311;7312;7313;7314;7315;7316;7317;7318;7319;7320;7321;7322;7323;7324;7325;7326;7327;7328;7329;12238;12239;12240;12241;12242;12243;12244;12245;12246;12247;12248;12249;12250;12251;12252;13780;13781;13782;13783;13784;13785;13786;13787;13788;13789;13790;13791;13792;13793;13794;13795;13796;13797;13798;13799;13800;13801;13802;1…	972;2365;2366;2367;2368;3892;3893;4585;4586;4587;4588;8816;10758;10759;11164;11165;11166;11167;11168;11169;11170;11171;11172;11173;11174;11175;11176;11177;11178;11179;11180;11181;11556;12886;14804;14805;14806;15563	20		268		Solyc00g072400.1.1	Solyc00g072400.1.1	13	13	12	>Solyc00g072400.1.1 genomic_reference:SL2.31ch00 evidence_code:10F0H1E1IEG gene_region:14666501-14667611 functional_description:Peroxidase 1 (AHRD V1 ***- A0SWU6_SESRO); contains Interpro domain(s) IPR002016 Haem peroxidase, plant/fungal/bacterial	1	13	13	12	5	4	7	3	8	8	7	6	5	9	5	7	11	8	11	10	11	10	11	9	5	4	7	3	8	8	7	6	5	9	5
61	1397	1610	29496;29497;29498;29499;29500;29501;29502;29503;29504;29505;29506;29507;29508;29509;29510;29511	9853	21		62		Solyc00g097260.1.1	Solyc00g097260.1.1	1	1	1	>Solyc00g097260.1.1 genomic_reference:SL2.31ch00 evidence_code:10F0H0E0IEG gene_region:15653811-15654209 functional_description:Unknown Protein (AHRD V1)	1	1	1	1	1	1	1	1	1	1	0	1	1	1	1	0	1	0	1	0	1	1	1	1	1	1	1	1	1	1	0	1	1	1	1
62	1077	1231	22599;22600;22601;22602;22603;22604;22605;22606;22607;22608;22609;22610;22611;22612;22613;22614;22615;22616;22617;22618	7554;7555;7556;7557;7558;7559;7560					Solyc00g110870.1.1	Solyc00g110870.1.1	1	1	1	>Solyc00g110870.1.1 genomic_reference:SL2.31ch00 evidence_code:10F0H1E1IEG gene_region:16148444-16150226 functional_description:Receptor kinase (AHRD V1 **** B6SS10_MAIZE); contains Interpro domain(s) IPR001245 Tyrosine protein kinase	1	1	1	1	1	1	1	1	1	1	1	1	1	1	1	1	1	1	1	1	1	1	1	1	1	1	1	1	1	1	1	1	1	1	1
63	21;23;24;55;150;152;208;816	23;25;26;27;28;66;67;180;181;183;184;185;249;250;924	420;421;422;423;424;425;426;427;428;429;430;431;432;433;434;435;436;437;438;439;440;441;442;443;444;445;446;447;448;449;450;451;452;453;454;455;456;457;458;459;460;484;485;486;487;488;489;490;491;492;493;494;495;496;497;498;499;500;501;502;503;504;505;506;507;508;509;510;511;512;513;514;515;516;517;518;519;520;521;522;523;524;525;526;527;528;529;530;531;532;533;534;535;536;537;538;539;540;541;542…	136;137;138;139;140;141;142;143;144;145;146;147;148;149;150;151;152;153;154;155;163;164;165;166;167;168;169;170;171;172;173;174;175;176;177;178;179;180;181;182;183;184;185;186;187;188;189;190;191;192;193;194;195;196;197;198;433;434;435;436;437;438;439;440;441;442;443;444;445;446;447;448;449;450;451;452;453;454;455;456;457;458;459;460;461;462;463;464;465;466;467;468;469;470;471;472;1144;1145;1146;…	22;23;24;25;26;27	24	52;62;78;103;137;138	47	Solyc00g174340.1.1	Solyc00g174340.1.1	8	8	4	>Solyc00g174340.1.1 genomic_reference:SL2.31ch00 evidence_code:10F1H1E1IEG gene_region:18155246-18155725 functional_description:Pathogenesis-related protein 1b (AHRD V1 ***- Q941G6_SOLTU); contains Interpro domain(s) IPR018244 Allergen V5/Tpx-1 related,	1	8	8	4	8	8	8	7	8	8	7	8	8	8	8	7	7	8	8	7	5	4	6	3	8	8	8	7	8	8	7	8	8	8	8
64	1261	1440	26361;26362;26363;26364;26365;26366;26367;26368;26369;26370;26371;26372;26373;26374;26375;26376;26377;26378;26379;26380;26381;26382;26383;26384	8834;8835;8836	240;241		5;6		Solyc01g005630.1.1	Solyc01g005630.1.1	1	1	1	>Solyc01g005630.1.1 genomic_reference:SL2.31ch01 evidence_code:10F0H1E0IEG gene_region:444880-445584 functional_description:Ethylene responsive transcription factor 2a (AHRD V1 *-*- C0J9I7_9ROSA); contains Interpro domain(s) IPR001471 Pathogenesis-relat	1	1	1	1	1	0	0	0	1	1	0	0	0	0	1	0	1	1	1	1	1	0	1	1	1	0	0	0	1	1	0	0	0	0	1
65	231;686;1205;1773	275;777;778;1377;1378;2031	5330;5331;5332;5333;5334;5335;5336;5337;5338;5339;5340;5341;5342;5343;5344;5345;5346;5347;5348;5349;5350;14489;14490;14491;14492;14493;14494;14495;14496;14497;14498;14499;14500;14501;14502;14503;14504;14505;14506;14507;14508;14509;14510;14511;14512;14513;14514;14515;14516;14517;14518;14519;14520;14521;14522;14523;14524;14525;14526;14527;14528;14529;14530;14531;14532;14533;14534;14535;14536;14537;…	1767;1768;1769;1770;1771;1772;1773;1774;1775;1776;1777;1778;1779;4815;4816;4817;4818;4819;4820;4821;4822;4823;4824;4825;4826;4827;4828;4829;8520;8521;11970;11971;11972;11973;11974;11975;11976;11977;11978;11979;11980;11981		25		181	Solyc01g006290.1.1	Solyc01g006290.1.1	4	3	3	>Solyc01g006290.1.1 genomic_reference:SL2.31ch01 evidence_code:10F0H1E1IEG gene_region:884839-887404 functional_description:Peroxidase (AHRD V1 **** Q42964_TOBAC); contains Interpro domain(s) IPR002016 Haem peroxidase, plant/fungal/bacterial	1	4	3	3	4	4	4	3	4	4	3	4	4	4	4	4	4	4	4	4	4	4	4	4	3	3	3	2	3	3	2	3	3	3	3
66	224;686;750;923;2188	266;777;778;853;854;1047;1048;2501;2502	5166;5167;5168;5169;5170;5171;5172;5173;5174;5175;5176;5177;5178;5179;5180;5181;5182;5183;5184;5185;5186;5187;5188;5189;14489;14490;14491;14492;14493;14494;14495;14496;14497;14498;14499;14500;14501;14502;14503;14504;14505;14506;14507;14508;14509;14510;14511;14512;14513;14514;14515;14516;14517;14518;14519;14520;14521;14522;14523;14524;14525;14526;14527;14528;14529;14530;14531;14532;14533;14534;145…	1714;1715;1716;1717;1718;4815;4816;4817;4818;4819;4820;4821;4822;4823;4824;4825;4826;4827;4828;4829;5261;5262;5263;5264;5265;5266;5267;5268;6538;6539;6540;6541;6542;6543;6544;6545;6546;6547;6548;6549;6550;6551;6552;6553;6554;6555;6556;6557;6558;6559;6560;6561;6562;6563;6564;6565;6566;6567;6568;6569;6570;6571;6572;6573;6574;6575;15114;15115;15116;15117;15118;15119;15120;15121;15122;15123;15124;151…	28	26;27;28	314	44;178;301	Solyc01g006300.1.1	Solyc01g006300.1.1	5	5	4	>Solyc01g006300.1.1 genomic_reference:SL2.31ch01 evidence_code:10F1H1E1IEG gene_region:889094-891677 functional_description:Peroxidase (AHRD V1 **** Q43774_SOLLC); contains Interpro domain(s) IPR002016 Haem peroxidase, plant/fungal/bacterial	1	5	5	4	5	4	5	4	5	5	4	5	5	3	4	4	5	5	5	5	5	5	5	5	5	4	5	4	5	5	4	5	5	3	4
67	219;340;441;452;643;767;1267;1531;1828	261;388;500;512;513;729;873;1447;1448;1449;1759;2096	5123;5124;5125;5126;5127;5128;5129;5130;5131;5132;7288;7289;7290;7291;7292;7293;7294;7295;7296;7297;7298;7299;7300;7301;7302;7303;7304;7305;7306;7307;7308;7309;9220;9221;9222;9223;9224;9225;9226;9227;9228;9229;9230;9231;9445;9446;9447;9448;9449;9450;9451;9452;9453;9454;9455;9456;9457;9458;9459;9460;9461;9462;9463;9464;9465;9466;9467;9468;9469;9470;9471;9472;9473;9474;9475;9476;9477;9478;13373;133…	1701;1702;1703;2361;2362;2363;2364;2921;2922;2986;2987;2988;2989;2990;2991;2992;2993;2994;2995;2996;2997;2998;2999;4284;4285;4286;4287;4288;4289;4290;4291;4292;4293;4294;4295;4296;4297;4298;4299;4300;4301;4302;4303;4304;4305;4306;4307;4308;4309;4310;4311;4312;4313;4314;4315;5357;5358;5359;5360;5361;8848;8849;8850;8851;8852;8853;8854;8855;8856;8857;8858;8859;10595;12385	29;30	29;30	97;319	56;309	Solyc01g006310.1.1	Solyc01g006310.1.1	9	9	9	>Solyc01g006310.1.1 genomic_reference:SL2.31ch01 evidence_code:10F0H1E0IEG gene_region:899230-902052 functional_description:Peroxidase (AHRD V1 ***- D7LZC8_ARALY); contains Interpro domain(s) IPR002016 Haem peroxidase, plant/fungal/bacterial	1	9	9	9	6	9	4	6	5	7	5	7	7	6	5	4	6	7	6	8	7	8	5	8	6	9	4	6	5	7	5	7	7	6	5
68	1313	1507	27381	9183		31		1015	Solyc01g006600.1.1	Solyc01g006600.1.1	1	1	1	>Solyc01g006600.1.1 genomic_reference:SL2.31ch01 evidence_code:10F0H0E0IEG gene_region:1201288-1207906 functional_description:Non-ribosomal peptide synthetase (AHRD V1 *-*- D0BWJ8_9GAMM); contains Interpro domain(s) IPR011614 Catalase, N-terminal	1	1	1	1	0	0	0	0	0	0	0	0	0	0	0	0	0	0	0	1	0	0	0	0	0	0	0	0	0	0	0	0	0	0	0
69	543;555;616;1346;1741	614;629;697;1548;1991	11375;11376;11377;11378;11379;11380;11381;11382;11383;11743;11744;11745;11746;11747;11748;12859;12860;12861;12862;12863;12864;12865;12866;12867;12868;12869;12870;12871;12872;12873;28034;28035;28036;28037;28038;28039;28040;28041;28042;28043;28044;28045;28046;28047;28048;28049;28050;35774;35775;35776;35777;35778;35779;35780;35781;35782;35783;35784	3618;3723;4102;4103;9356;9357;9358;9359;11783					Solyc01g006660.1.1	Solyc01g006660.1.1	5	5	5	>Solyc01g006660.1.1 genomic_reference:SL2.31ch01 evidence_code:10F0H1E1IEG gene_region:1249071-1255565 functional_description:Subtilisin-like serine protease (AHRD V1 **-* Q8LAE1_ARATH); contains Interpro domain(s) IPR015500 Peptidase S8, subtilisin-rel	1	5	5	5	0	3	3	1	5	2	1	3	0	2	3	3	5	4	4	4	5	3	4	3	0	3	3	1	5	2	1	3	0	2	3
70	2097	2398	43809;43810;43811;43812;43813;43814;43815;43816;43817;43818;43819;43820;43821;43822;43823;43824;43825;43826;43827;43828	14566;14567					Solyc01g006900.1.1	Solyc01g006900.1.1	1	1	1	>Solyc01g006900.1.1 genomic_reference:SL2.31ch01 evidence_code:10F1H1E1IEG gene_region:1473328-1478461 functional_description:Phosphatidylglycerol/phosphatidylinositol transfer protein (AHRD V1 -**- C5M4H0_CANTT); contains Interpro domain(s) IPR003172 M	1	1	1	1	1	1	1	1	1	1	1	1	1	1	1	1	1	1	1	1	1	1	1	1	1	1	1	1	1	1	1	1	1	1	1
71	327;532;795;830;1160;1626;1877;2105;2235;2236	374;602;603;902;939;940;1325;1326;1866;2153;2408;2553;2554	7072;7073;7074;7075;7076;7077;7078;7079;7080;7081;7082;7083;7084;7085;7086;7087;11105;11106;11107;11108;11109;11110;11111;11112;11113;11114;11115;11116;11117;11118;11119;11120;11121;11122;11123;11124;11125;11126;11127;11128;11129;11130;11131;11132;11133;11134;11135;11136;11137;11138;11139;11140;11141;11142;11143;11144;11145;11146;11147;11148;11149;11150;11151;11152;11153;11154;11155;11156;11157;1…	2310;2311;2312;2313;2314;3537;3538;3539;3540;3541;3542;3543;3544;3545;3546;3547;3548;3549;3550;3551;3552;3553;3554;3555;3556;5500;5672;5673;5674;5675;5676;5677;5678;5679;5680;5681;5682;5683;5684;5685;5686;5687;5688;5689;5690;5691;8210;8211;8212;8213;8214;8215;8216;8217;8218;8219;8220;8221;8222;8223;8224;8225;8226;11061;11062;11063;11064;11065;11066;12758;12759;12760;12761;12762;12763;12764;12765;…	31;32	32	35;66	136	Solyc01g008620.1.1	Solyc01g008620.1.1	10	10	10	>Solyc01g008620.1.1 genomic_reference:SL2.31ch01 evidence_code:10F0H1E1IEG gene_region:2700782-2702304 functional_description:Beta-1 3-glucanase (AHRD V1 ***- Q9SYX6_TOBAC); contains Interpro domain(s) IPR000490 Glycoside hydrolase, family 17	1	10	10	10	10	10	9	9	10	9	8	9	8	8	9	9	9	8	9	10	2	2	4	4	10	10	9	9	10	9	8	9	8	8	9
72	1087;1088;1143;1147;1859	1243;1244;1307;1311;2131	22799;22800;22801;22802;22803;22804;22805;22806;22807;22808;22809;22810;22811;22812;22813;22814;22815;22816;22817;22818;22819;22820;22821;22822;22823;22824;22825;22826;22827;22828;22829;22830;22831;22832;22833;22834;24067;24068;24069;24070;24071;24072;24073;24074;24075;24076;24077;24078;24079;24080;24081;24082;24083;24084;24137;24138;24139;24140;24141;24142;24143;24144;24145;24146;24147;24148;241…	7631;7632;7633;7634;7635;7636;7637;7638;7639;7640;7641;7642;7643;7644;7645;7646;8089;8090;8091;8092;8093;8094;8095;8096;8097;8104;8105;8106;8107;8108;8109;12628;12629;12630;12631;12632;12633					Solyc01g009810.1.1	Solyc01g009810.1.1	5	5	5	>Solyc01g009810.1.1 genomic_reference:SL2.31ch01 evidence_code:10F0H1E1IEG gene_region:4251980-4255077 functional_description:LRR receptor-like serine/threonine-protein kinase FEI 1 (AHRD V1 **** FEI1_ARATH); contains Interpro domain(s) IPR013210 Leucin	1	5	5	5	5	5	5	5	5	5	5	5	5	5	5	5	5	5	4	5	4	1	2	2	5	5	5	5	5	5	5	5	5	5	5
73	415;553;1043;1662	472;627;1193;1904	8797;8798;8799;8800;8801;8802;8803;11712;11713;11714;11715;11716;11717;11718;11719;11720;11721;11722;11723;11724;11725;11726;11727;21954;21955;21956;21957;21958;21959;21960;21961;21962;21963;21964;21965;21966;21967;21968;21969;21970;21971;21972;34193;34194;34195;34196;34197;34198;34199;34200;34201;34202;34203;34204;34205;34206;34207;34208;34209;34210;34211;34212;34213;34214;34215;34216;34217;3421…	2793;3714;3715;3716;3717;7333;7334;11293;11294;11295;11296;11297;11298					Solyc01g010710.1.1;Solyc01g010720.1.1	Solyc01g010710.1.1;Solyc01g010720.1.1	4;3	4;3	4;3	>Solyc01g010710.1.1 genomic_reference:SL2.31ch01 evidence_code:10F0H1E1IEG gene_region:5740587-5746090 functional_description:Serine carboxypeptidase 1 (AHRD V1 **** B6U0V5_MAIZE); contains Interpro domain(s) IPR001563 Peptidase S10, serine carboxypepti	2	4	4	4	0	3	2	2	4	3	4	4	2	4	3	1	3	2	4	3	4	3	3	4	0	3	2	2	4	3	4	4	2	4	3
74	188;201;238;239;267;439;440;447;592;593;644;1189;1198;1199;1268;1269;1529;1829	226;241;282;283;312;313;497;498;499;506;507;672;673;674;730;1359;1368;1369;1370;1450;1451;1452;1453;1757;2097	4307;4308;4309;4310;4311;4312;4313;4314;4315;4316;4317;4318;4319;4320;4321;4322;4323;4324;4325;4326;4327;4328;4329;4330;4331;4332;4333;4334;4335;4336;4337;4338;4339;4340;4341;4342;4343;4344;4345;4346;4347;4348;4349;4350;4351;4352;4353;4354;4355;4356;4357;4358;4359;4360;4361;4362;4363;4364;4365;4366;4367;4368;4369;4370;4371;4372;4373;4374;4375;4376;4377;4378;4379;4380;4381;4382;4383;4384;4385;4386…	1409;1410;1411;1412;1413;1414;1415;1416;1417;1418;1419;1420;1421;1422;1423;1424;1425;1426;1427;1428;1429;1430;1431;1432;1433;1434;1435;1436;1437;1438;1439;1440;1441;1442;1443;1444;1445;1446;1447;1448;1449;1450;1451;1452;1453;1454;1455;1456;1457;1458;1459;1460;1461;1462;1463;1464;1465;1466;1467;1468;1469;1470;1471;1472;1473;1474;1475;1476;1477;1478;1479;1480;1481;1482;1483;1484;1485;1486;1487;1488…	33;34;35;36;37;242	33;34	49;50;97;107;155;319	56;309	Solyc01g015080.1.1;Solyc01g058520.1.1	Solyc01g015080.1.1	18;1	18;1	17;0	>Solyc01g015080.1.1 genomic_reference:SL2.31ch01 evidence_code:10F0H1E1IEG gene_region:16780448-16782791 functional_description:Peroxidase (AHRD V1 ***- D7LZC8_ARALY); contains Interpro domain(s) IPR002016 Haem peroxidase, plant/fungal/bacterial	2	18	18	17	11	15	12	12	14	15	15	17	14	12	16	11	14	15	16	17	16	17	16	16	11	15	12	12	14	15	15	17	14	12	16
75	91;723;1157;1231;1353;2162;2234	110;822;1322;1409;1556;2472;2552	2281;2282;2283;2284;2285;2286;2287;2288;2289;2290;2291;2292;2293;2294;2295;2296;2297;2298;2299;2300;2301;2302;2303;2304;2305;2306;15293;15294;15295;15296;15297;15298;15299;15300;15301;15302;15303;15304;15305;15306;24330;24331;24332;24333;24334;24335;24336;24337;24338;24339;24340;24341;24342;24343;24344;24345;24346;24347;24348;24349;24350;24351;24352;24353;24354;24355;24356;24357;24358;24359;24360…	769;770;771;772;773;774;775;776;777;778;779;780;5113;8179;8180;8181;8182;8183;8184;8185;8186;8681;8682;9404;9405;9406;9407;9408;14972;14973;14974;15391					Solyc01g059980.1.1;Solyc01g060020.1.1;Solyc01g060010.1.1	Solyc01g059980.1.1;Solyc01g060020.1.1	7;7;1	7;7;1	7;7;1	>Solyc01g059980.1.1 genomic_reference:SL2.31ch01 evidence_code:10F0H1E1IEG gene_region:62202288-62204028 functional_description:Beta-glucanase (AHRD V1 ***- Q53X08_NICPL); contains Interpro domain(s) IPR000490 Glycoside hydrolase, family 17 ;>Solyc01g0	3	7	7	7	5	5	4	6	7	5	7	6	5	4	6	5	7	6	5	6	6	3	7	6	5	5	4	6	7	5	7	6	5	4	6
76	414	471	8796	2792		35		111	Solyc01g066170.1.1	Solyc01g066170.1.1	1	1	1	>Solyc01g066170.1.1 genomic_reference:SL2.31ch01 evidence_code:10F0H0E0IEG gene_region:65622118-65624922 functional_description:Ulp1 protease family C-terminal catalytic domain containing protein (AHRD V1 *-*- Q60D46_SOLDE)	1	1	1	1	0	0	0	0	0	0	0	0	0	0	0	0	0	0	0	1	0	0	0	0	0	0	0	0	0	0	0	0	0	0	0
77	194;195;394;1486	232;233;446;1707	4598;4599;4600;4601;4602;4603;4604;4605;4606;4607;4608;4609;4610;4611;4612;4613;4614;4615;4616;4617;4618;4619;4620;4621;4622;4623;4624;4625;4626;4627;4628;4629;4630;4631;4632;4633;4634;4635;4636;4637;4638;4639;4640;4641;4642;4643;4644;4645;4646;4647;4648;4649;4650;4651;4652;8355;8356;8357;8358;8359;8360;8361;8362;8363;8364;8365;8366;8367;8368;8369;31166;31167;31168;31169;31170;31171;31172;31173;3…	1557;1558;1559;1560;1561;1562;1563;1564;1565;1566;1567;1568;1569;1570;1571;2673;2674;10386;10387;10388;10389					Solyc01g067740.1.1	Solyc01g067740.1.1	4	4	4	>Solyc01g067740.1.1 genomic_reference:SL2.31ch01 evidence_code:10F1H1E1IEG gene_region:69075561-69078990 functional_description:Superoxide dismutase (AHRD V1 **** B1Q475_CAPCH); contains Interpro domain(s) IPR001424 Superoxide dismutase, copper/zinc bin	1	4	4	4	4	2	3	3	3	3	2	3	3	3	3	2	4	3	4	4	4	4	3	3	4	2	3	3	3	3	2	3	3	3	3
78	300;371;564;565;663	346;421;639;640;753	6571;6572;6573;6574;6575;6576;6577;6578;6579;6580;6581;7873;7874;7875;7876;7877;7878;7879;7880;7881;7882;7883;7884;7885;7886;7887;7888;7889;7890;7891;7892;11899;11900;11901;11902;11903;11904;14181;14182;14183;14184	2149;2515;2516;2517;2518;2519;3761;3762;4741					Solyc01g067860.1.1;Solyc01g067870.1.1	Solyc01g067860.1.1	5;1	5;1	5;1	>Solyc01g067860.1.1 genomic_reference:SL2.31ch01 evidence_code:10F1H1E1IEG gene_region:69230937-69232223 functional_description:Peroxidase 24 (AHRD V1 **** B6SRH9_MAIZE); contains Interpro domain(s) IPR002016 Haem peroxidase, plant/fungal/bacterial	2	5	5	5	1	1	1	0	2	2	2	1	0	3	2	1	1	3	3	1	4	4	4	2	1	1	1	0	2	2	2	1	0	3	2
79	1;118;603;1161;1311;1336;1385;1471;1740;1972;2114	1;143;684;1327;1505;1535;1593;1690;1990;2256;2418	10;11;12;13;14;15;16;17;18;19;20;21;22;23;24;25;26;27;2821;2822;2823;2824;2825;2826;2827;2828;2829;2830;2831;2832;2833;2834;2835;2836;2837;2838;2839;2840;2841;2842;2843;2844;2845;12673;12674;12675;12676;12677;12678;12679;12680;12681;12682;12683;12684;24454;24455;24456;24457;24458;24459;24460;27361;27362;27363;27364;27365;27366;27367;27836;27837;27838;27839;29041;29042;29043;29044;29045;29046;2904…	1;2;3;4;941;942;943;4039;4040;4041;8227;9181;9307;9692;9693;9694;10325;10326;10327;10328;11782;13457;13458;13459;13460;13461;13462;13463;13464;13465;13466;14708;14709;14710	38		143		Solyc01g068130.1.1	Solyc01g068130.1.1	11	11	11	>Solyc01g068130.1.1 genomic_reference:SL2.31ch01 evidence_code:10F0H1E1IEG gene_region:69628547-69631638 functional_description:Os05g0272200 protein (Fragment) (AHRD V1 *-*- Q0DJJ5_ORYSJ)	1	11	11	11	2	3	3	2	6	7	1	7	7	3	3	2	8	9	7	6	9	9	9	7	2	3	3	2	6	7	1	7	7	3	3
80	313;1412;1744;1919;2129	360;1627;1995;1996;2197;2437	6803;6804;6805;6806;6807;6808;6809;6810;6811;6812;6813;6814;6815;6816;6817;6818;6819;6820;6821;6822;6823;6824;6825;6826;6827;6828;6829;6830;6831;6832;6833;29712;29713;29714;29715;29716;29717;29718;29719;29720;29721;29722;29723;29724;29725;29726;29727;29728;29729;29730;29731;29732;29733;29734;35810;35811;35812;35813;35814;35815;35816;35817;35818;35819;35820;39493;39494;39495;39496;39497;39498;3949…	2223;2224;2225;2226;9906;9907;9908;9909;9910;9911;9912;11800;11801;11802;11803;11804;11805;13025;13026;13027;14791;14792;14793;14794;14795;14796;14797;14798	243		264		Solyc01g068380.1.1	Solyc01g068380.1.1	5	5	5	>Solyc01g068380.1.1 genomic_reference:SL2.31ch01 evidence_code:10F0H1E1IEG gene_region:69973458-69983282 functional_description:Purple acid phosphatase (AHRD V1 *-** B6TKL3_MAIZE); contains Interpro domain(s) IPR004843 Metallophosphoesterase	1	5	5	5	3	3	4	2	4	4	2	4	3	3	3	3	4	4	4	4	5	5	5	4	3	3	4	2	4	4	2	4	3	3	3
81	379;480;497;1325;1338;1377	430;542;564;1519;1537;1538;1582	8020;8021;8022;8023;8024;8025;8026;8027;8028;8029;8030;8031;8032;8033;8034;8035;8036;8037;9947;9948;9949;9950;9951;9952;9953;9954;9955;10537;10538;10539;10540;10541;10542;10543;10544;10545;10546;10547;10548;10549;10550;10551;27543;27544;27545;27546;27547;27548;27549;27550;27551;27552;27553;27554;27555;27556;27557;27558;27559;27560;27561;27562;27563;27564;27565;27566;27567;27568;27569;27570;27571;…	2557;2558;2559;2560;2561;2562;3124;3326;3327;3328;3329;3330;3331;9229;9230;9231;9232;9233;9234;9235;9236;9237;9238;9239;9310;9311;9312;9313;9314;9315;9316;9317;9589;9590;9591;9592	39		107		Solyc01g079160.1.1	Solyc01g079160.1.1	6	6	6	>Solyc01g079160.1.1 genomic_reference:SL2.31ch01 evidence_code:10F0H1E0IEG gene_region:70764130-70767760 functional_description:GDSL esterase/lipase At1g09390 (AHRD V1 ***- GDL2_ARATH); contains Interpro domain(s) IPR001087 Lipase, GDSL	1	6	6	6	1	5	3	3	6	3	3	3	5	6	6	5	6	5	6	6	5	6	6	6	1	5	3	3	6	3	3	3	5	6	6
82	426;848;908;942;995;1167;1212;1702;1703;1810	484;961;1030;1071;1072;1141;1334;1335;1386;1951;1952;2074	8988;8989;8990;8991;8992;8993;8994;8995;8996;8997;8998;8999;9000;17617;17618;17619;17620;17621;17622;17623;17624;17625;17626;17627;17628;19040;19041;19042;19043;19044;19045;19046;19047;19048;19049;19050;19051;19052;19053;19054;19055;19056;19057;19058;19059;19060;19061;19892;19893;19894;19895;19896;19897;19898;19899;19900;19901;19902;19903;19904;19905;19906;19907;19908;19909;19910;19911;19912;1991…	2858;2859;2860;2861;2862;5810;6393;6394;6395;6396;6733;6734;6735;6736;6737;6738;6739;6740;6741;6742;6743;6744;6745;6746;6747;6748;6749;6750;6751;6752;7091;7092;7093;8268;8269;8270;8271;8272;8273;8555;8556;8557;8558;8559;8560;8561;11560;11561;12235;12236;12237;12238;12239;12240;12241;12242	40;41		166;360		Solyc01g079950.1.1;Solyc01g079920.1.1;Solyc01g079940.1.1;Solyc01g079930.1.1;Solyc01g079910.1.1;Solyc01g079900.1.1	Solyc01g079950.1.1	10;3;3;1;1;1	10;3;3;1;1;1	10;3;3;1;1;1	>Solyc01g079950.1.1 genomic_reference:SL2.31ch01 evidence_code:10F0H1E1IEG gene_region:71610354-71612017 functional_description:Xylanase inhibitor (Fragment) (AHRD V1 **-- Q53IQ3_WHEAT); contains Interpro domain(s) IPR001461 Peptidase A1	6	10	10	10	4	6	8	5	8	10	6	9	5	7	9	7	9	8	10	9	9	9	10	9	4	6	8	5	8	10	6	9	5	7	9
83	1101;1113;1935	1260;1275;2215	23088;23089;23090;23091;23092;23093;23094;23095;23096;23097;23098;23099;23100;23101;23102;23103;23104;23105;23106;23107;23430;23431;23432;23433;23434;23435;23436;23437;23438;23439;23440;23441;23442;39756;39757;39758;39759;39760;39761;39762;39763;39764;39765;39766;39767;39768;39769;39770;39771;39772;39773;39774;39775;39776;39777;39778	7777;7778;7892;13127;13128;13129;13130;13131;13132;13133;13134;13135;13136;13137					Solyc01g079980.1.1;Solyc01g079970.1.1;Solyc01g079960.1.1	Solyc01g079980.1.1	3;1;1	3;1;1	3;1;1	>Solyc01g079980.1.1 genomic_reference:SL2.31ch01 evidence_code:10F0H1E1IEG gene_region:71631941-71633254 functional_description:Xylanase inhibitor (Fragment) (AHRD V1 **-- Q53IQ3_WHEAT); contains Interpro domain(s) IPR001461 Peptidase A1	3	3	3	3	2	3	2	2	2	3	2	3	2	3	3	3	3	3	3	3	3	3	2	3	2	3	2	2	2	3	2	3	2	3	3
84	233;756;909;1093;1931;1996	277;861;1031;1251;2211;2285	5368;5369;5370;5371;5372;5373;5374;5375;5376;5377;5378;5379;5380;5381;5382;5383;5384;5385;5386;15963;15964;15965;15966;15967;15968;15969;15970;15971;15972;15973;15974;15975;15976;15977;15978;15979;15980;15981;15982;15983;15984;19062;19063;19064;19065;19066;19067;19068;19069;19070;19071;19072;19073;19074;19075;22953;22954;22955;22956;22957;22958;22959;22960;22961;22962;22963;22964;22965;22966;2296…	1784;1785;1786;1787;1788;1789;1790;1791;1792;5295;5296;5297;5298;5299;5300;5301;5302;5303;5304;6397;7723;7724;13109;13110;13685					Solyc01g080010.1.1	Solyc01g080010.1.1	6	6	6	>Solyc01g080010.1.1 genomic_reference:SL2.31ch01 evidence_code:10F1H1E1IEG gene_region:71650575-71651891 functional_description:Xylanase inhibitor (Fragment) (AHRD V1 **-- Q53IQ4_WHEAT); contains Interpro domain(s) IPR001461 Peptidase A1	1	6	6	6	6	6	6	4	5	6	3	5	5	5	6	6	5	5	4	5	5	5	5	3	6	6	6	4	5	6	3	5	5	5	6
85	1331;1339	1525;1539;1540	27653;27654;27655;27656;27657;27658;27659;27888;27889;27890;27891;27892;27893;27894;27895;27896;27897;27898;27899;27900;27901;27902;27903;27904;27905;27906;27907;27908;27909;27910;27911;27912;27913;27914;27915;27916;27917;27918;27919;27920;27921;27922;27923;27924;27925;27926;27927;27928;27929;27930;27931;27932;27933;27934;27935;27936;27937;27938;27939	9253;9318;9319;9320;9321;9322	42		198		Solyc01g080790.1.1;Solyc01g107520.1.1;Solyc01g080800.1.1	Solyc01g080790.1.1;Solyc01g107520.1.1;Solyc01g080800.1.1	2;1;1	2;1;1	2;1;1	>Solyc01g080790.1.1 genomic_reference:SL2.31ch01 evidence_code:10F0H1E0IEG gene_region:72577080-72577965 functional_description:PBSP domain-containing protein (AHRD V1 **-- C9S7G7_VERA1); contains Interpro domain(s) IPR007541 Plant Basic Secretory Prote	3	2	2	2	1	1	1	1	2	2	1	1	1	1	1	1	1	2	2	2	1	2	2	1	1	1	1	1	2	2	1	1	1	1	1
86	181;1361	218;1565	4143;4144;4145;4146;4147;4148;4149;4150;4151;28544;28545;28546;28547;28548;28549;28550;28551;28552;28553;28554;28555	1363;9496;9497;9498					Solyc01g081570.1.1	Solyc01g081570.1.1	2	2	2	>Solyc01g081570.1.1 genomic_reference:SL2.31ch01 evidence_code:10F1H1E1IEG gene_region:73276560-73278776 functional_description:Carboxyl-terminal peptidase (AHRD V1 ***- B6TV70_MAIZE); contains Interpro domain(s) IPR004314 Protein of unknown function DU	1	2	2	2	0	1	2	1	1	1	0	0	0	0	1	1	2	2	1	0	2	2	2	2	0	1	2	1	1	1	0	0	0	0	1
87	636;641;1327;1494;2087;2179	721;727;1521;1715;2387;2490	13271;13272;13273;13274;13275;13276;13277;13278;13279;13280;13281;13282;13283;13284;13285;13286;13287;13288;13289;13333;13334;13335;13336;13337;13338;13339;13340;13341;13342;13343;13344;13345;13346;13347;13348;13349;13350;13351;27601;27602;27603;27604;27605;27606;27607;27608;27609;27610;27611;27612;27613;27614;27615;27616;27617;31295;31296;31297;31298;31299;43629;43630;43631;43632;43633;43634;436…	4230;4231;4232;4233;4234;4235;4236;4237;4238;4239;4240;4264;4265;4266;4267;4268;4269;4270;4271;4272;4273;9245;9246;10418;14501;14502;14503;14504;14505;14506;14507;14508;15036					Solyc01g081610.1.1	Solyc01g081610.1.1	6	6	6	>Solyc01g081610.1.1 genomic_reference:SL2.31ch01 evidence_code:10F0H1E1IEG gene_region:73314545-73317054 functional_description:Beta-hexosaminidase 1 (AHRD V1 **** D3TI69_SOLLC); contains Interpro domain(s) IPR015883 Glycoside hydrolase, family 20, cata	1	6	6	6	1	4	3	2	5	5	4	5	4	5	5	4	4	6	5	5	6	6	5	6	1	4	3	2	5	5	4	5	4	5	5
88	748;1216;1969	850;1390;2253	15799;15800;15801;15802;15803;15804;15805;15806;15807;15808;15809;15810;15811;15812;15813;15814;25475;25476;25477;25478;25479;25480;25481;25482;25483;40542	5252;5253;5254;5255;5256;5257;8574;13451					Solyc01g087740.1.1;Solyc01g087810.1.1	Solyc01g087740.1.1	3;1	1;0	1;0	>Solyc01g087740.1.1 genomic_reference:SL2.31ch01 evidence_code:10F0H1E1IEG gene_region:74428741-74431050 functional_description:Subtilisin-like protease (AHRD V1 **-- O82777_SOLLC); contains Interpro domain(s) IPR015500 Peptidase S8, subtilisin-related	2	3	1	1	0	0	1	0	2	1	0	1	0	0	1	0	1	2	2	2	2	2	2	2	0	0	0	0	0	0	0	1	0	0	0
89	232;352;748;1216;1517	276;402;850;1390;1741	5351;5352;5353;5354;5355;5356;5357;5358;5359;5360;5361;5362;5363;5364;5365;5366;5367;7489;7490;7491;7492;7493;7494;7495;7496;7497;7498;7499;7500;15799;15800;15801;15802;15803;15804;15805;15806;15807;15808;15809;15810;15811;15812;15813;15814;25475;25476;25477;25478;25479;25480;25481;25482;25483;31667;31668;31669	1780;1781;1782;1783;2419;5252;5253;5254;5255;5256;5257;8574;10537;10538	43		218		Solyc01g087820.1.1;Solyc01g087840.1.1	Solyc01g087820.1.1;Solyc01g087840.1.1	5;3	2;1	1;0	>Solyc01g087820.1.1 genomic_reference:SL2.31ch01 evidence_code:10F0H1E1IEG gene_region:74464105-74466438 functional_description:Subtilisin-like protease (AHRD V1 **-- O82777_SOLLC); contains Interpro domain(s) IPR015500 Peptidase S8, subtilisin-related	2	5	2	1	1	2	1	2	4	2	0	1	1	0	3	1	3	4	3	4	5	4	4	5	1	1	0	2	2	1	0	1	1	0	2
90	9;10;748;752;1216;1232;1517;1846;2240	9;10;850;856;1390;1410;1741;2118;2558	172;173;174;175;176;177;178;179;180;181;182;183;184;185;186;187;188;189;190;191;192;193;194;195;15799;15800;15801;15802;15803;15804;15805;15806;15807;15808;15809;15810;15811;15812;15813;15814;15859;15860;15861;15862;15863;15864;15865;15866;15867;25475;25476;25477;25478;25479;25480;25481;25482;25483;25872;31667;31668;31669;38080;38081;38082;38083;38084;38085;38086;38087;38088;46517;46518;46519;465…	55;56;57;58;59;60;5252;5253;5254;5255;5256;5257;5270;5271;8574;8683;10537;10538;12564;12565;15432;15433					Solyc01g087850.1.1;Solyc01g087780.1.1;Solyc01g087830.1.1	Solyc01g087850.1.1	9;4;2	9;4;2	4;0;1	>Solyc01g087850.1.1 genomic_reference:SL2.31ch01 evidence_code:10F1H1E1IEG gene_region:74481716-74484001 functional_description:Subtilisin-like protease (AHRD V1 **-- O82777_SOLLC); contains Interpro domain(s) IPR015500 Peptidase S8, subtilisin-related	3	9	9	4	1	2	2	1	5	4	1	5	1	2	4	2	4	6	5	6	8	5	7	5	1	2	2	1	5	4	1	5	1	2	4
91	474	535	9848;9849;9850;9851;9852;9853;9854;9855;9856;9857;9858;9859;9860;9861;9862;9863	3090;3091;3092					Solyc01g088300.1.1	Solyc01g088300.1.1	1	1	1	>Solyc01g088300.1.1 genomic_reference:SL2.31ch01 evidence_code:10F0H1E0IEG gene_region:74842383-74843171 functional_description:Germin-like protein 6 (AHRD V1 ***- C7S8C0_SOYBN); contains Interpro domain(s) IPR014710 RmlC-like jelly roll fold	1	1	1	1	1	1	1	1	1	1	0	1	0	0	0	1	1	1	1	1	1	0	1	1	1	1	1	1	1	1	0	1	0	0	0
92	1194	1364	25099	8452		36;37		21;22	Solyc01g090020.1.1	Solyc01g090020.1.1	1	1	1	>Solyc01g090020.1.1 genomic_reference:SL2.31ch01 evidence_code:10F0H0E0IEG gene_region:75484409-75485395 functional_description:Bax inhibitor 1 (AHRD V1 --*- BI1_ARATH)	1	1	1	1	0	0	0	0	0	0	0	0	0	0	0	0	0	0	0	0	0	0	1	0	0	0	0	0	0	0	0	0	0	0	0
93	251	296	5768;5769;5770;5771;5772;5773;5774;5775;5776;5777;5778;5779;5780;5781	1916;1917;1918					Solyc01g090120.1.1	Solyc01g090120.1.1	1	1	1	>Solyc01g090120.1.1 genomic_reference:SL2.31ch01 evidence_code:10F0H1E1IEG gene_region:75523769-75524904 functional_description:Blue copper protein (AHRD V1 *--- B6UB13_MAIZE); contains Interpro domain(s) IPR003245 Plastocyanin-like	1	1	1	1	1	1	0	0	1	1	1	1	1	0	1	1	1	1	0	0	1	1	1	0	1	1	0	0	1	1	1	1	1	0	1
94	512;673;674;820;1848;1983;2033;2073	581;763;764;928;2120;2268;2326;2370;2371	10818;10819;10820;10821;14296;14297;14298;14299;14300;14301;14302;14303;14304;14305;14306;14307;14308;14309;14310;14311;14312;14313;14314;14315;14316;14317;14318;14319;14320;14321;14322;14323;14324;14325;14326;14327;14328;14329;14330;14331;14332;17154;17155;17156;17157;17158;17159;17160;17161;17162;17163;17164;17165;17166;17167;17168;17169;17170;38107;38108;38109;38110;38111;38112;38113;38114;381…	3419;4768;4769;4770;4771;4772;4773;4774;4775;4776;4777;4778;4779;4780;5642;5643;5644;5645;12568;12569;12570;12571;12572;12573;13534;13535;13536;13537;13538;14034;14035;14036;14037;14038;14039;14040;14430;14431;14432;14433;14434;14435;14436;14437;14438;14439;14440;14441;14442;14443;14444;14445;14446;14447;14448;14449	244		246		Solyc01g091530.1.1	Solyc01g091530.1.1	8	8	8	>Solyc01g091530.1.1 genomic_reference:SL2.31ch01 evidence_code:10F0H1E1IEG gene_region:76910328-76911572 functional_description:Fasciclin-like arabinogalactan protein 13 (AHRD V1 ***- A9XTL8_GOSHI); contains Interpro domain(s) IPR000782 FAS1 domain	1	8	8	8	4	6	5	3	5	7	5	5	5	6	6	5	7	7	7	8	7	8	7	6	4	6	5	3	5	7	5	5	5	6	6
95	160;657;953;1091;1124;1125;1222;1484;1552;1562;1633;1731;1752;1765;1768	194;746;747;1085;1086;1247;1248;1286;1287;1288;1398;1704;1705;1782;1792;1793;1873;1981;2004;2005;2020;2021;2025	3718;3719;3720;3721;3722;3723;3724;3725;3726;3727;3728;3729;3730;14050;14051;14052;14053;14054;14055;14056;14057;14058;14059;14060;14061;14062;14063;14064;14065;14066;14067;14068;14069;14070;14071;14072;14073;14074;14075;14076;14077;14078;14079;14080;14081;14082;14083;14084;14085;14086;14087;14088;14089;14090;14091;14092;14093;14094;14095;14096;14097;14098;14099;14100;14101;14102;14103;14104;1410…	1224;1225;1226;1227;1228;1229;1230;4677;4678;4679;4680;4681;4682;4683;4684;4685;4686;4687;4688;4689;4690;4691;4692;4693;4694;4695;4696;4697;4698;4699;4700;4701;4702;4703;4704;4705;4706;4707;4708;4709;4710;4711;4712;4713;4714;4715;4716;4717;4718;4719;4720;6788;6789;6790;6791;6792;6793;6794;6795;6796;6797;6798;6799;6800;6801;6802;7663;7664;7665;7666;7667;7668;7669;7670;7671;7672;7673;7674;7675;7676…	44;45;46;245;246;247	38	102;218;237;291;333;432	401	Solyc01g096450.1.1	Solyc01g096450.1.1	15	15	15	>Solyc01g096450.1.1 genomic_reference:SL2.31ch01 evidence_code:10F0H1E1IEG gene_region:79305067-79307785 functional_description:Aspartic proteinase nepenthesin-1 (AHRD V1 **-- B6TDX6_MAIZE); contains Interpro domain(s) IPR001461 Peptidase A1	1	15	15	15	12	14	15	13	14	15	14	15	14	14	14	15	14	14	15	15	15	14	15	15	12	14	15	13	14	15	14	15	14	14	14
96	184;859;1126;1127;1333;1573;1823;2122;2230	221;222;973;974;1289;1290;1527;1528;1804;2090;2426;2427;2547	4186;4187;4188;4189;4190;4191;4192;4193;4194;4195;4196;4197;4198;4199;4200;4201;4202;4203;4204;4205;4206;4207;4208;4209;4210;4211;4212;4213;4214;4215;4216;4217;4218;4219;4220;4221;4222;4223;4224;4225;4226;4227;4228;4229;4230;4231;4232;4233;4234;4235;4236;4237;4238;4239;4240;4241;4242;17749;17750;17751;17752;17753;17754;17755;17756;17757;17758;17759;17760;17761;17762;17763;17764;17765;17766;17767;…	1373;1374;1375;1376;1377;1378;1379;1380;1381;1382;1383;1384;1385;1386;1387;1388;1389;1390;1391;1392;1393;1394;1395;1396;1397;1398;1399;5837;5838;5839;5840;5841;5842;5843;5844;5845;5846;5847;5848;5849;5850;5851;5852;5853;5854;5855;5856;7987;7988;7989;7990;7991;7992;7993;9255;9256;9257;9258;9259;9260;9261;9262;9263;9264;9265;9266;9267;10769;10770;12349;12350;12351;12352;12353;12354;12355;12356;1235…	47;48;49;50;248		39;40;92;109;125		Solyc01g097240.1.1	Solyc01g097240.1.1	9	9	9	>Solyc01g097240.1.1 genomic_reference:SL2.31ch01 evidence_code:10F1H1E1IEG gene_region:79923536-79924077 functional_description:Pathogenesis-related protein 4B (Fragment) (AHRD V1 **-- Q6LBM4_TOBAC); contains Interpro domain(s) IPR018226 Barwin, conserv	1	9	9	9	8	7	6	6	8	9	6	8	9	7	8	7	7	7	9	6	5	5	4	1	8	7	6	6	8	9	6	8	9	7	8
97	1855;2231	2127;2548	38214;38215;38216;38217;38218;38219;38220;38221;38222;38223;38224;38225;46338;46339;46340;46341;46342;46343;46344;46345;46346;46347;46348;46349;46350;46351;46352;46353;46354	12594;12595;12596;12597;12598;12599;15358;15359;15360;15361;15362;15363					Solyc01g097270.1.1	Solyc01g097270.1.1	2	2	1	>Solyc01g097270.1.1 genomic_reference:SL2.31ch01 evidence_code:10F1H1E1IEG gene_region:79941232-79942225 functional_description:Chitinase (Fragment) (AHRD V1 *--- Q38777_ALLSA); contains Interpro domain(s) IPR000726 Glycoside hydrolase, family 19, catal	1	2	2	1	0	2	0	0	2	2	2	2	1	1	1	1	2	2	2	2	1	2	2	1	0	2	0	0	2	2	2	2	1	1	1
98	1128;2231	1291;2548	23747;23748;23749;23750;23751;46338;46339;46340;46341;46342;46343;46344;46345;46346;46347;46348;46349;46350;46351;46352;46353;46354	7994;15358;15359;15360;15361;15362;15363	51		162		Solyc01g097280.1.1	Solyc01g097280.1.1	2	1	1	>Solyc01g097280.1.1 genomic_reference:SL2.31ch01 evidence_code:10F0H1E1IEG gene_region:79944798-79945461 functional_description:Chitinase (Fragment) (AHRD V1 *--- B8QVF0_ZEAMP); contains Interpro domain(s) IPR000726 Glycoside hydrolase, family 19, catal	1	2	1	1	0	1	0	0	1	1	1	1	2	2	1	1	1	2	1	1	2	1	1	2	0	0	0	0	0	0	0	0	1	1	0
99	1496	1718	31328	10422		39;40		260;264	Solyc01g097400.1.1	Solyc01g097400.1.1	1	1	1	>Solyc01g097400.1.1 genomic_reference:SL2.31ch01 evidence_code:10F0H1E0IEG gene_region:80035150-80038246 functional_description:Calcium-transporting ATPase 1 (AHRD V1 ***- Q7XBH9_CERRI); contains Interpro domain(s) IPR000695 ATPase, P-type, H+ transport	1	1	1	1	0	0	0	0	0	0	0	0	0	1	0	0	0	0	0	0	0	0	0	0	0	0	0	0	0	0	0	0	0	1	0
100	905;1058	1027;1211	18994;18995;18996;18997;18998;18999;19000;19001;19002;19003;19004;19005;19006;19007;19008;19009;19010;19011;22303;22304;22305;22306;22307;22308;22309;22310;22311;22312;22313;22314;22315;22316;22317;22318;22319;22320;22321	6383;6384;6385;7456;7457;7458					Solyc01g097460.1.1	Solyc01g097460.1.1	2	2	2	>Solyc01g097460.1.1 genomic_reference:SL2.31ch01 evidence_code:10F0H1E1IEG gene_region:80073973-80074854 functional_description:Ribose-5-phosphate isomerase (AHRD V1 ***- A8IRQ1_CHLRE); contains Interpro domain(s) IPR004788 Ribose 5-phosphate isomerase	1	2	2	2	2	2	1	1	2	2	1	1	1	2	2	1	2	1	1	1	2	2	2	2	2	2	1	1	2	2	1	1	1	2	2
101	479;561;682;845;968;969;1154;1201;1326;1554;2208;2244;2261	541;635;773;958;1107;1108;1318;1372;1520;1784;2524;2562;2579	9919;9920;9921;9922;9923;9924;9925;9926;9927;9928;9929;9930;9931;9932;9933;9934;9935;9936;9937;9938;9939;9940;9941;9942;9943;9944;9945;9946;11837;11838;11839;11840;11841;11842;14434;14435;14436;14437;14438;14439;17584;17585;17586;17587;17588;17589;17590;17591;17592;17593;17594;17595;17596;17597;17598;20639;20640;20641;20642;20643;20644;20645;20646;20647;20648;20649;20650;20651;24242;24243;24244;2…	3115;3116;3117;3118;3119;3120;3121;3122;3123;3747;4802;5799;5800;5801;6946;6947;8133;8477;9240;9241;9242;9243;9244;10702;15223;15224;15438;15439;15440;15441;15442;15554		41		199	Solyc01g098650.1.1;Solyc06g083650.1.1;Solyc11g032060.1.1	Solyc01g098650.1.1	13;2;1	13;2;1	13;2;1	>Solyc01g098650.1.1 genomic_reference:SL2.31ch01 evidence_code:10F0H1E1IEG gene_region:80857275-80860692 functional_description:GDSL esterase/lipase At1g54790 (AHRD V1 ***- GDL22_ARATH); contains Interpro domain(s) IPR001087 Lipase, GDSL	3	13	13	13	1	6	2	2	4	6	2	4	3	8	5	3	5	9	5	4	13	10	11	9	1	6	2	2	4	6	2	4	3	8	5
102	751	855	15858	5269		42		170	Solyc01g098810.1.1	Solyc01g098810.1.1	1	1	1	>Solyc01g098810.1.1 genomic_reference:SL2.31ch01 evidence_code:10F0H1E1IEG gene_region:80984468-80987552 functional_description:Heat shock protein-like protein (AHRD V1 ***- Q84KA6_CUCME); contains Interpro domain(s) IPR008978 HSP20-like chaperone	1	1	1	1	0	0	0	0	0	0	0	0	0	0	0	0	0	0	0	0	0	0	1	0	0	0	0	0	0	0	0	0	0	0	0
103	392;2131	444;2439	8328;8329;8330;8331;8332;8333;8334;8335;44564;44565;44566;44567;44568;44569;44570;44571;44572;44573;44574;44575;44576;44577	2666;2667;14801					Solyc01g099770.1.1;Solyc01g099780.1.1	Solyc01g099770.1.1;Solyc01g099780.1.1	2;1	2;1	2;1	>Solyc01g099770.1.1 genomic_reference:SL2.31ch01 evidence_code:10F1H1E1IEG gene_region:81675915-81677545 functional_description:Translationally-controlled tumor protein homolog (AHRD V1 ***- B5XDL0_SALSA); contains Interpro domain(s) IPR001983 Translati	2	2	2	2	0	1	1	0	1	2	2	1	1	1	1	2	2	2	1	0	0	1	1	2	0	1	1	0	1	2	2	1	1	1	1
104	41;332;469;802;846;967;1074;1392;1420;1532	48;49;379;380;530;909;959;1105;1106;1228;1603;1635;1760;1761	948;949;950;951;952;953;954;955;956;957;958;959;960;961;962;963;964;965;966;967;968;969;970;971;972;973;974;7152;7153;7154;7155;7156;7157;7158;7159;7160;7161;7162;7163;9743;9744;9745;9746;9747;9748;9749;9750;9751;9752;9753;9754;9755;16777;16778;16779;16780;16781;16782;16783;16784;16785;16786;16787;16788;16789;17599;17600;17601;17602;17603;17604;17605;17606;17607;17608;20584;20585;20586;20587;2058…	329;330;331;332;333;334;335;336;337;338;339;2324;2325;2326;2327;3067;3068;3069;3070;3071;3072;5520;5521;5522;5523;5524;5525;5526;5527;5802;5803;5804;5805;5806;6920;6921;6922;6923;6924;6925;6926;6927;6928;6929;6930;6931;6932;6933;6934;6935;6936;6937;6938;6939;6940;6941;6942;6943;6944;6945;7541;7542;7543;7544;7545;9746;9747;9748;9749;9750;9751;9752;9753;9936;9937;9938;9939;10596;10597;10598;10599;1…	52;53;249	43	85;144;191	163	Solyc01g100090.1.1	Solyc01g100090.1.1	10	10	10	>Solyc01g100090.1.1 genomic_reference:SL2.31ch01 evidence_code:10F0H1E0IEG gene_region:81934819-81935439 functional_description:Wall-associated receptor kinase-like 20 (AHRD V1 ***- WAKLQ_ARATH)	1	10	10	10	2	4	5	2	8	6	4	7	6	8	8	3	10	9	10	8	9	10	10	10	2	4	5	2	8	6	4	7	6	8	8
105	542;1654;2275	613;1894;2595	11360;11361;11362;11363;11364;11365;11366;11367;11368;11369;11370;11371;11372;11373;11374;34009;34010;34011;34012;34013;34014;34015;34016;34017;34018;34019;47116;47117;47118;47119;47120;47121;47122;47123;47124;47125;47126;47127;47128;47129;47130;47131;47132;47133;47134	3616;3617;11220;11221;11222;15636					Solyc01g100380.1.1	Solyc01g100380.1.1	3	3	3	>Solyc01g100380.1.1 genomic_reference:SL2.31ch01 evidence_code:10F0H1E1IEG gene_region:82189196-82192436 functional_description:Calreticulin 2 calcium-binding protein (AHRD V1 **** A8HMC0_CHLRE); contains Interpro domain(s) IPR009169 Calreticulin	1	3	3	3	0	3	2	2	1	2	1	3	2	3	3	3	1	3	2	2	3	3	3	3	0	3	2	2	1	2	1	3	2	3	3
106	99;375;405;472;1196;2178	120;425;460;533;1366;2489	2457;2458;2459;2460;2461;2462;2463;2464;2465;2466;2467;2468;2469;2470;2471;2472;2473;2474;2475;2476;2477;2478;2479;2480;2481;2482;7939;7940;7941;7942;7943;7944;7945;7946;7947;7948;7949;7950;8604;8605;8606;8607;8608;8609;8610;8611;8612;8613;8614;9789;9790;9791;9792;9793;9794;9795;9796;9797;9798;9799;9800;9801;9802;25105;25106;25107;25108;25109;25110;25111;25112;25113;25114;25115;25116;25117;25118;…	836;837;838;2538;2539;2540;2541;2542;2735;3075;3076;3077;8454;8455;15035					Solyc01g102330.1.1	Solyc01g102330.1.1	6	6	6	>Solyc01g102330.1.1 genomic_reference:SL2.31ch01 evidence_code:10F1H1E1IEG gene_region:82905264-82906497 functional_description:Acetyl xylan esterase A (AHRD V1 **-- D0TLQ4_9BACE); contains Interpro domain(s) IPR005181 Protein of unknown function DUF303	1	6	6	6	4	4	4	2	5	5	2	5	2	3	3	2	4	4	4	5	6	4	6	6	4	4	4	2	5	5	2	5	2	3	3
107	580;679;794;862;2076	658;769;770;901;979;2375;2376	12148;12149;12150;12151;12152;12153;12154;12155;12156;12157;12158;12159;12160;12161;12162;12163;12164;12165;14397;14398;14399;14400;14401;14402;14403;14404;14405;14406;14407;14408;14409;14410;14411;14412;14413;14414;14415;14416;14417;16668;16669;16670;16671;16672;16673;16674;16675;16676;16677;16678;16679;16680;16681;16682;16683;16684;16685;17884;17885;17886;17887;17888;17889;17890;17891;17892;178…	3859;3860;3861;3862;3863;3864;4797;4798;4799;5493;5494;5495;5496;5497;5498;5499;5908;5909;14464;14465;14466;14467;14468;14469;14470	54;250	44	173;175	96	Solyc01g102400.1.1;Solyc01g102390.1.1	Solyc01g102400.1.1;Solyc01g102390.1.1	5;4	5;4	5;4	>Solyc01g102400.1.1 genomic_reference:SL2.31ch01 evidence_code:10F0H1E1IEG gene_region:82983557-82985524 functional_description:Germin-like protein (AHRD V1 ***- O65358_SOLTU); contains Interpro domain(s) IPR014710 RmlC-like jelly roll fold ;>Solyc01g1	2	5	5	5	2	2	4	1	4	2	4	4	5	3	4	4	5	4	5	4	5	5	4	5	2	2	4	1	4	2	4	4	5	3	4
108	1255	1434	26302;26303;26304;26305;26306;26307;26308;26309;26310;26311;26312;26313;26314;26315;26316	8818;8819		45		1	Solyc01g103010.1.1	Solyc01g103010.1.1	1	1	1	>Solyc01g103010.1.1 genomic_reference:SL2.31ch01 evidence_code:10F0H1E1IEG gene_region:83433984-83447763 functional_description:Cullin-associated NEDD8-dissociated protein 2 (AHRD V1 ***- B0WPV6_CULQU); contains Interpro domain(s) IPR011989 Armadillo-li	1	1	1	1	0	0	1	0	0	1	0	1	0	1	1	1	1	1	1	1	1	1	1	1	0	0	1	0	0	1	0	1	0	1	1
109	1375	1580	28799;28800;28801;28802;28803	9587		46		407	Solyc01g103540.1.1	Solyc01g103540.1.1	1	1	1	>Solyc01g103540.1.1 genomic_reference:SL2.31ch01 evidence_code:10F0H1E1IEG gene_region:83889451-83893904 functional_description:YTH domain family 2 (Predicted) (AHRD V1 *-*- B2GUU1_RAT); contains Interpro domain(s) IPR007275 YT521-B-like protein	1	1	1	1	0	0	0	0	1	0	0	1	0	0	0	0	0	0	0	1	0	1	1	0	0	0	0	0	1	0	0	1	0	0	0
110	2042	2336	42491;42492;42493;42494;42495;42496;42497;42498;42499;42500;42501;42502;42503;42504;42505;42506;42507;42508;42509;42510;42511	14106;14107;14108;14109					Solyc01g104020.1.1	Solyc01g104020.1.1	1	1	1	>Solyc01g104020.1.1 genomic_reference:SL2.31ch01 evidence_code:10F1H1E1IEG gene_region:84251660-84252136 functional_description:Embryo-specific 3 (AHRD V1 ***- Q2HUA9_MEDTR); contains Interpro domain(s) IPR010417 Embryo-specific 3	1	1	1	1	0	0	0	0	1	1	0	0	0	0	1	0	1	1	1	1	1	0	1	1	0	0	0	0	1	1	0	0	0	0	1
111	57;623;709;2153;2154	69;705;706;804;2463;2464	1389;1390;1391;1392;1393;1394;1395;1396;1397;1398;1399;1400;1401;1402;1403;1404;1405;1406;1407;1408;1409;1410;1411;1412;1413;1414;1415;1416;1417;1418;1419;1420;1421;1422;1423;1424;1425;1426;1427;1428;1429;1430;1431;1432;1433;1434;1435;1436;1437;1438;1439;1440;1441;1442;1443;1444;1445;1446;1447;1448;1449;1450;1451;1452;12945;12946;12947;12948;12949;12950;12951;12952;12953;12954;12955;12956;12957;1…	475;476;477;478;479;480;481;482;483;484;485;486;487;488;489;490;491;492;493;494;4125;4126;4127;4128;4129;4130;4131;4132;4133;4134;4135;4136;4137;4138;5016;14921;14922	55	47	68	107	Solyc01g104400.1.1	Solyc01g104400.1.1	5	5	5	>Solyc01g104400.1.1 genomic_reference:SL2.31ch01 evidence_code:10F1H1E1IEG gene_region:84536205-84538479 functional_description:Blue copper protein (AHRD V1 **-- B6U7P6_MAIZE); contains Interpro domain(s) IPR003245 Plastocyanin-like	1	5	5	5	2	2	4	1	2	2	2	3	3	3	4	2	2	2	2	4	2	2	3	2	2	2	4	1	2	2	2	3	3	3	4
112	278;547;705;707;814;815;906;919;1095;2124;2125;2164;2216;2229	324;620;800;802;922;923;1028;1042;1253;2430;2431;2474;2532;2546	6232;6233;6234;6235;6236;6237;6238;6239;6240;6241;6242;6243;6244;6245;6246;6247;6248;6249;6250;6251;11558;11559;11560;11561;11562;11563;11564;11565;11566;11567;11568;11569;11570;11571;11572;11573;11574;11575;11576;14919;14920;14942;14943;14944;14945;14946;14947;14948;14949;14950;14951;14952;14953;14954;14955;14956;14957;14958;16968;16969;16970;16971;16972;16973;16974;16975;16976;16977;16978;16979…	2043;2044;2045;2046;2047;3677;3678;3679;3680;3681;3682;4977;4985;4986;4987;4988;4989;4990;4991;4992;4993;4994;4995;4996;4997;4998;4999;5584;5585;5586;5587;5588;5589;5590;6386;6387;6388;6389;6390;6391;6488;6489;7726;14751;14752;14753;14754;14755;14756;14757;14758;14976;14977;14978;15253;15254;15255;15256;15257;15258;15259;15260;15346;15347;15348;15349;15350		48		84	Solyc01g104950.1.1;Solyc10g047030.1.1	Solyc01g104950.1.1	14;2	14;2	14;2	>Solyc01g104950.1.1 genomic_reference:SL2.31ch01 evidence_code:10F1H1E1IEG gene_region:85031814-85035555 functional_description:Alpha-L-arabinofuranosidase/beta-D-xylosidase (AHRD V1 **** D9D7L0_MALDO); contains Interpro domain(s) IPR001764 Glycoside hy	2	14	14	14	8	8	7	5	8	8	3	9	9	9	8	7	9	12	8	8	13	13	11	12	8	8	7	5	8	8	3	9	9	9	8
113	1230;1830	1408;2098	25849;25850;25851;25852;25853;25854;25855;25856;25857;25858;25859;37622;37623;37624;37625;37626;37627;37628;37629;37630;37631;37632;37633;37634;37635;37636;37637;37638;37639	8680;12388;12389;12390;12391;12392;12393;12394;12395;12396					Solyc01g105010.1.1	Solyc01g105010.1.1	2	2	2	>Solyc01g105010.1.1 genomic_reference:SL2.31ch01 evidence_code:10F1H1E1IEG gene_region:85073469-85075524 functional_description:Non-specific lipid-transfer protein (AHRD V1 ***- Q6I6X1_ZINEL); contains Interpro domain(s) IPR013770 Plant lipid transfer p	1	2	2	2	1	2	0	0	2	2	2	1	2	1	1	1	2	2	2	1	2	1	2	2	1	2	0	0	2	2	2	1	2	1	1
114	45;477;590;645;662;675;1280;1502;1564;1660;1820;1990;2034;2099;2100	53;538;670;731;752;765;1469;1725;1795;1902;2087;2277;2278;2327;2400;2401;2402	1022;1023;1024;1025;1026;1027;1028;1029;1030;1031;1032;1033;1034;1035;1036;1037;1038;1039;1040;1041;1042;1043;1044;1045;1046;1047;1048;9882;9883;9884;9885;9886;9887;9888;9889;9890;9891;9892;9893;9894;9895;9896;9897;9898;9899;9900;9901;12386;12387;12388;12389;12390;12391;12392;12393;12394;12395;12396;12397;12398;12399;12400;12401;12402;12403;12404;12405;12406;12407;12408;12409;12410;13713;13714;13…	353;354;355;356;357;358;359;360;361;362;363;364;3097;3098;3099;3100;3101;3102;3103;3104;3105;3106;3107;3108;3109;3939;3940;3941;3942;3943;3944;4562;4563;4564;4565;4566;4567;4568;4569;4570;4571;4572;4573;4574;4575;4576;4577;4578;4579;4580;4581;4582;4583;4584;4732;4733;4734;4735;4736;4737;4738;4739;4740;4781;4782;4783;4784;4785;4786;4787;4788;8959;10450;10451;10452;10453;10454;10455;10456;10457;104…	56;57;251	49	177;262;321	311	Solyc01g105070.1.1	Solyc01g105070.1.1	15	14	14	>Solyc01g105070.1.1 genomic_reference:SL2.31ch01 evidence_code:10F1H1E1IEG gene_region:85115465-85116864 functional_description:Peroxidase (AHRD V1 **** Q43499_SOLLC); contains Interpro domain(s) IPR002016 Haem peroxidase, plant/fungal/bacterial	1	15	14	14	11	11	11	10	12	12	12	13	14	12	12	14	12	12	14	13	15	13	15	15	11	10	10	9	11	11	11	12	13	11	11
115	140	166	3247;3248;3249;3250;3251;3252;3253	1050					Solyc01g105410.1.1	Solyc01g105410.1.1	1	1	1	>Solyc01g105410.1.1 genomic_reference:SL2.31ch01 evidence_code:10F0H1E1IEG gene_region:85348806-85349711 functional_description:Os06g0220000 protein (Fragment) (AHRD V1 ***- Q0DDJ2_ORYSJ); contains Interpro domain(s) IPR006766 Phosphate-induced protein	1	1	1	1	0	0	0	0	1	0	0	0	0	0	1	0	1	0	1	1	1	0	1	0	0	0	0	0	1	0	0	0	0	0	1
116	819;2000	927;2289	17131;17132;17133;17134;17135;17136;17137;17138;17139;17140;17141;17142;17143;17144;17145;17146;17147;17148;17149;17150;17151;17152;17153;41305;41306;41307;41308;41309;41310;41311;41312;41313;41314;41315;41316;41317;41318;41319;41320;41321;41322	5632;5633;5634;5635;5636;5637;5638;5639;5640;5641;13697;13698;13699;13700;13701;13702;13703;13704					Solyc01g106620.1.1;Solyc01g106610.1.1	Solyc01g106620.1.1;Solyc01g106610.1.1	2;1	2;1	2;1	>Solyc01g106620.1.1 genomic_reference:SL2.31ch01 evidence_code:10F1H1E1IEG gene_region:86188169-86188708 functional_description:Pathogenesis-related protein 1a (AHRD V1 **-- Q00MX6_MALDO); contains Interpro domain(s) IPR018244 Allergen V5/Tpx-1 related,	2	2	2	2	1	2	2	1	2	2	1	1	2	2	1	1	2	2	1	2	2	2	2	2	1	2	2	1	2	2	1	1	2	2	1
117	129;431;873;1044;1168;1541;2113	155;489;990;1194;1336;1770;2417	3024;3025;3026;3027;3028;3029;3030;3031;3032;3033;3034;3035;3036;3037;3038;3039;3040;3041;3042;3043;3044;3045;9050;9051;9052;9053;9054;9055;9056;9057;9058;9059;9060;9061;9062;9063;18057;18058;18059;18060;18061;18062;18063;18064;18065;18066;18067;18068;18069;18070;18071;18072;18073;18074;18075;18076;21973;21974;21975;21976;21977;21978;21979;21980;21981;21982;21983;21984;24622;32004;32005;32006;320…	985;986;2876;2877;5960;5961;5962;5963;7335;7336;7337;8274;10634;10635;14700;14701;14702;14703;14704;14705;14706;14707					Solyc01g107670.1.1	Solyc01g107670.1.1	7	7	7	>Solyc01g107670.1.1 genomic_reference:SL2.31ch01 evidence_code:10F0H1E1IEG gene_region:86899755-86900903 functional_description:Leucine-rich repeat receptor-like protein kinase (Fragment) (AHRD V1 *--- C0LGJ2_ARATH); contains Interpro domain(s) IPR001611	1	7	7	7	3	2	4	3	6	5	4	4	3	6	5	3	5	4	6	6	6	5	5	4	3	2	4	3	6	5	4	4	3	6	5
118	1422;1892	1637;2169	29861;29862;29863;29864;29865;29866;29867;29868;29869;29870;29871;29872;29873;29874;29875;29876;29877;29878;39021;39022;39023;39024;39025;39026;39027;39028;39029;39030;39031;39032;39033;39034;39035;39036	9952;12854;12855					Solyc01g107790.1.1	Solyc01g107790.1.1	2	2	2	>Solyc01g107790.1.1 genomic_reference:SL2.31ch01 evidence_code:10F0H1E0IEG gene_region:86973087-86974271 functional_description:Leucine-rich repeat receptor-like protein kinase PEPR2 (AHRD V1 **-* PEPR2_ARATH)	1	2	2	2	2	0	2	2	1	2	2	2	2	1	2	2	2	0	2	2	2	2	2	2	2	0	2	2	1	2	2	2	2	1	2
119	1149;2016	1313;2307	24169;24170;24171;24172;24173;24174;24175;24176;24177;41609;41610;41611;41612	8112;13786					Solyc01g107990.1.1	Solyc01g107990.1.1	2	1	1	>Solyc01g107990.1.1 genomic_reference:SL2.31ch01 evidence_code:10F0H1E1IEG gene_region:87136567-87140798 functional_description:MAPprotein kinase-like protein (AHRD V1 **-- Q9LT86_ARATH); contains Interpro domain(s) IPR017946 PLC-like phosphodiesterase,	1	2	1	1	0	0	0	0	2	0	0	0	1	0	0	0	1	1	0	1	2	1	2	2	0	0	0	0	1	0	0	0	0	0	0
120	1515	1739	31665	10535		50;51		243;263	Solyc01g108080.1.1	Solyc01g108080.1.1	1	1	1	>Solyc01g108080.1.1 genomic_reference:SL2.31ch01 evidence_code:10F0H1E1IEG gene_region:87200437-87202584 functional_description:BZIP transcription factor (AHRD V1 **-* Q0PN11_9FABA); contains Interpro domain(s) IPR011616 bZIP transcription factor, bZIP-	1	1	1	1	0	0	0	0	0	0	0	0	0	0	1	0	0	0	0	0	0	0	0	0	0	0	0	0	0	0	0	0	0	0	1
121	1066	1220	22451;22452;22453;22454	7512	252		40		Solyc01g108270.1.1	Solyc01g108270.1.1	1	1	1	>Solyc01g108270.1.1 genomic_reference:SL2.31ch01 evidence_code:10F0H1E1IEG gene_region:87389888-87392468 functional_description:Serine/threonine-specific receptor protein kinase-like (AHRD V1 **** Q6EQQ3_ORYSJ); contains Interpro domain(s) IPR001611 Leu	1	1	1	1	0	0	0	1	0	0	0	0	0	0	0	0	0	1	1	1	0	0	0	0	0	0	0	1	0	0	0	0	0	0	0
122	509;833;2204	578;944;2520	10785;10786;10787;10788;10789;10790;10791;10792;10793;10794;10795;10796;17384;17385;17386;17387;17388;17389;17390;17391;17392;17393;17394;17395;17396;17397;17398;17399;17400;17401;17402;17403;17404;17405;17406;17407;45863;45864;45865	3403;3404;5733;5734;5735;5736;5737;5738;5739;5740;5741;15205	58		96		Solyc01g108350.1.1;Solyc01g108360.1.1	Solyc01g108350.1.1;Solyc01g108360.1.1	3;2	3;2	3;2	>Solyc01g108350.1.1 genomic_reference:SL2.31ch01 evidence_code:10F1H1E1IEG gene_region:87454754-87455373 functional_description:Copper ion binding protein (AHRD V1 **-- B6TG98_MAIZE); contains Interpro domain(s) IPR008972 Cupredoxin ;>Solyc01g108360.1.	2	3	3	3	1	0	1	1	2	2	2	3	1	2	3	3	2	1	2	2	1	0	2	2	1	0	1	1	2	2	2	3	1	2	3
123	309;355;381;956;1070	356;405;432;1089;1090;1224	6725;6726;6727;6728;6729;6730;6731;6732;6733;6734;6735;6736;6737;6738;6739;6740;6741;6742;6743;7531;7532;7533;7534;7535;7536;7537;7538;7539;7540;7541;7542;7543;7544;7545;7546;7547;7548;7549;8058;8059;8060;8061;8062;8063;8064;8065;8066;8067;8068;8069;20203;20204;20205;20206;20207;20208;20209;20210;20211;20212;20213;20214;20215;20216;20217;20218;20219;20220;20221;20222;20223;20224;20225;20226;20227…	2196;2197;2198;2199;2200;2201;2202;2203;2428;2574;6809;6810;6811;6812;6813;6814;6815;6816;6817;6818;6819;6820;6821;6822;6823;7534	59		401		Solyc01g108840.1.1	Solyc01g108840.1.1	5	5	5	>Solyc01g108840.1.1 genomic_reference:SL2.31ch01 evidence_code:10F0H1E1IEG gene_region:87757442-87761206 functional_description:Receptor-like kinase (AHRD V1 **** C0SW32_SOYBN); contains Interpro domain(s) IPR002290 Serine/threonine protein kinase	1	5	5	5	4	4	3	2	4	3	4	3	4	5	4	4	4	4	5	5	4	4	5	5	4	4	3	2	4	3	4	3	4	5	4
124	97;200;974;981;996;1162;1587;1621;2107	118;239;240;1114;1115;1124;1142;1328;1824;1861;2410;2411	2423;2424;2425;2426;2427;2428;2429;2430;2431;2432;2433;2434;2435;2436;2437;2438;2439;2440;2441;2442;4819;4820;4821;4822;4823;4824;4825;4826;4827;4828;4829;4830;4831;4832;4833;4834;4835;4836;4837;4838;4839;4840;4841;4842;4843;4844;4845;4846;4847;4848;4849;4850;4851;4852;4853;4854;4855;4856;4857;4858;4859;4860;4861;4862;4863;4864;20743;20744;20745;20746;20747;20748;20749;20750;20751;20752;20753;207…	828;829;830;831;832;1618;1619;1620;1621;1622;1623;1624;1625;1626;1627;1628;1629;1630;1631;1632;6976;6977;6978;6979;6980;6981;6997;6998;6999;7000;7001;7002;7003;7004;7005;7006;7007;7008;7009;7094;7095;7096;7097;7098;7099;7100;7101;8228;10856;10857;10858;10859;10860;10861;10862;11023;11024;11025;11026;11027;11028;11029;11030;11031;11032;11033;11034;11035;11036;11037;11038;11039;11040;11041;14680;14…	60	52;53	290	139;163	Solyc01g109570.1.1	Solyc01g109570.1.1	9	8	8	>Solyc01g109570.1.1 genomic_reference:SL2.31ch01 evidence_code:10F0H1E1IEG gene_region:88238108-88242993 functional_description:Glucan endo-1 3-beta-glucosidase 7 (AHRD V1 ***- B6T289_MAIZE); contains Interpro domain(s) IPR013781 Glycoside hydrolase, su	1	9	8	8	8	9	7	7	8	8	6	9	7	8	9	8	8	8	8	8	8	7	8	8	7	8	7	6	7	7	6	8	7	8	8
125	1688	1933	34719;34720;34721;34722;34723	11447	61		56		Solyc03g019890.1.1;Solyc01g110000.1.1	Solyc03g019890.1.1;Solyc01g110000.1.1	1;1	1;1	1;1	>Solyc03g019890.1.1 genomic_reference:SL2.31ch03 evidence_code:10F1H1E1IEG gene_region:6782682-6791850 functional_description:Beta-galactosidase (AHRD V1 ***- A2JGX1_SOLLC); contains Interpro domain(s) IPR001944 Glycoside hydrolase, family 35 ;>Solyc01	2	1	1	1	0	0	0	0	0	0	0	0	0	0	0	0	0	0	0	1	1	1	1	1	0	0	0	0	0	0	0	0	0	0	0
126	136	162	3124;3125;3126;3127;3128;3129;3130;3131;3132;3133;3134;3135;3136;3137;3138;3139;3140;3141;3142;3143	1009;1010;1011;1012;1013;1014;1015;1016					Solyc01g110110.1.1	Solyc01g110110.1.1	1	1	1	>Solyc01g110110.1.1 genomic_reference:SL2.31ch01 evidence_code:10F1H1E1IEG gene_region:88650655-88652654 functional_description:Cysteine proteinase cathepsin F (AHRD V1 **-* D3TN89_GLOMM); contains Interpro domain(s) IPR013128 Peptidase C1A, papain	1	1	1	1	1	1	1	1	1	1	1	1	1	1	1	1	1	1	1	1	1	1	1	1	1	1	1	1	1	1	1	1	1	1	1
127	1578;1759	1810;2013	32663;32664;32665;32666;32667;32668;32669;32670;32671;32672;32673;32674;32675;32676;36059;36060;36061;36062;36063;36064;36065;36066;36067;36068	10813;11890					Solyc01g111210.1.1	Solyc01g111210.1.1	2	2	2	>Solyc01g111210.1.1 genomic_reference:SL2.31ch01 evidence_code:10F0H1E1IEG gene_region:89303490-89308964 functional_description:Glutamyl-tRNA(Gln) amidotransferase subunit A (AHRD V1 ***- B6JZE9_SCHJY); contains Interpro domain(s) IPR000120 Amidase sign	1	2	2	2	0	0	1	0	2	2	0	1	0	0	1	2	2	1	2	2	2	2	2	2	0	0	1	0	2	2	0	1	0	0	1
128	48;145;539;916;1155;1341;1342;1787;2077	56;57;174;610;1039;1319;1320;1542;1543;1544;2047;2377	1075;1076;1077;1078;1079;1080;1081;1082;1083;1084;1085;1086;1087;1088;1089;1090;1091;1092;1093;1094;1095;1096;1097;1098;1099;1100;1101;1102;1103;1104;1105;1106;1107;1108;1109;3378;3379;3380;3381;3382;3383;3384;3385;3386;3387;11291;11292;11293;11294;11295;11296;11297;11298;11299;11300;11301;11302;11303;11304;11305;11306;11307;11308;11309;11310;11311;11312;11313;11314;11315;11316;11317;11318;11319;…	372;373;374;375;376;377;378;379;1106;3596;3597;3598;3599;3600;3601;3602;3603;3604;3605;3606;6462;6463;6464;6465;6466;6467;6468;8134;8135;8136;8137;8138;8139;8140;8141;8142;8143;8144;8145;8146;8147;8148;8149;8150;8151;9324;9325;9326;9327;9328;9329;9330;9331;9332;9333;9334;9335;9336;9337;9338;9339;9340;9341;9342;9343;12117;12118;14471;14472;14473;14474;14475;14476;14477;14478;14479;14480	62;63	54;55	65;190	111;113	Solyc01g112000.1.1	Solyc01g112000.1.1	9	9	9	>Solyc01g112000.1.1 genomic_reference:SL2.31ch01 evidence_code:10F1H1E1IEG gene_region:89897078-89898458 functional_description:Expansin-like protein (AHRD V1 ***- A7X331_SOLLC); contains Interpro domain(s) IPR007112 Expansin 45, endoglucanase-like IPR	1	9	9	9	3	5	6	3	8	7	5	7	8	6	7	7	8	9	8	7	7	7	9	8	3	5	6	3	8	7	5	7	8	6	7
129	402;1034;1687	456;1182;1932	8505;8506;8507;8508;8509;8510;8511;8512;8513;8514;8515;8516;8517;8518;21739;21740;21741;21742;21743;21744;21745;21746;21747;21748;21749;21750;21751;34699;34700;34701;34702;34703;34704;34705;34706;34707;34708;34709;34710;34711;34712;34713;34714;34715;34716;34717;34718	2705;7270;7271;7272;11437;11438;11439;11440;11441;11442;11443;11444;11445;11446					Solyc01g112080.1.1	Solyc01g112080.1.1	3	3	3	>Solyc01g112080.1.1 genomic_reference:SL2.31ch01 evidence_code:10F0H1E1IEG gene_region:89951838-89953138 functional_description:LysM-domain GPI-anchored protein (AHRD V1 **-- Q4VVD8_ORYSJ); contains Interpro domain(s) IPR002482 Peptidoglycan-binding Lys	1	3	3	3	2	2	3	2	3	3	1	3	3	3	3	2	3	1	2	2	3	2	2	2	2	2	3	2	3	3	1	3	3	3	3
130	851;958	964;1092	17648;17649;17650;17651;17652;17653;17654;17655;17656;17657;17658;20262;20263;20264;20265;20266;20267;20268;20269;20270	5813;6826;6827					Solyc02g022850.1.1	Solyc02g022850.1.1	2	2	2	>Solyc02g022850.1.1 genomic_reference:SL2.31ch02 evidence_code:10F0H1E1IEG gene_region:14915995-14917620 functional_description:FAD-binding domain-containing protein (AHRD V1 **-- D7MFH8_ARALY); contains Interpro domain(s) IPR006094 FAD linked oxidase,	1	2	2	2	1	1	1	1	2	0	1	2	1	0	1	0	2	0	0	1	2	1	1	2	1	1	1	1	2	0	1	2	1	0	1
131	944;1372;2109;2243	1074;1577;2413;2561	19965;19966;19967;19968;19969;19970;19971;19972;19973;19974;28743;28744;28745;44164;44165;44166;44167;44168;44169;44170;44171;44172;44173;44174;44175;44176;44177;44178;44179;44180;44181;46536;46537;46538;46539;46540;46541;46542;46543;46544;46545	6755;9566;14689;15437					Solyc02g024050.1.1	Solyc02g024050.1.1	4	4	4	>Solyc02g024050.1.1 genomic_reference:SL2.31ch02 evidence_code:10F1H1E1IEG gene_region:15568290-15573546 functional_description:Ferredoxin--NADP reductase (AHRD V1 ***- B9SB31_RICCO); contains Interpro domain(s) IPR012146 Ferredoxin--NADP reductase	1	4	4	4	0	2	1	1	3	2	0	3	2	3	1	2	2	3	1	2	3	4	3	3	0	2	1	1	3	2	0	3	2	3	1
132	605;1305;1454;1816;1844;2175;2199	686;1497;1673;2081;2082;2116;2486;2514	12704;12705;12706;12707;12708;12709;12710;12711;12712;12713;12714;12715;12716;12717;12718;12719;12720;12721;12722;12723;12724;27241;27242;27243;27244;27245;30720;30721;30722;30723;30724;30725;30726;30727;30728;30729;30730;37390;37391;37392;37393;37394;37395;37396;37397;37398;37399;37400;37401;37402;37403;37404;37405;37406;37407;37408;37409;37410;37411;37412;37413;37414;37415;37416;37417;37418;374…	4044;4045;4046;9131;10275;10276;12325;12326;12327;12328;12542;12543;12544;12545;12546;12547;12548;12549;12550;12551;12552;12553;12554;15024;15025;15173;15174		56		179	Solyc02g061770.1.1	Solyc02g061770.1.1	7	7	7	>Solyc02g061770.1.1 genomic_reference:SL2.31ch02 evidence_code:10F1H1E1IEG gene_region:27867174-27868748 functional_description:Endochitinase (Chitinase) (AHRD V1 **** Q43184_SOLTU); contains Interpro domain(s) IPR000726 Glycoside hydrolase, family 19,	1	7	7	7	4	5	3	4	5	5	3	5	5	6	5	6	4	5	4	5	4	2	3	1	4	5	3	4	5	5	3	5	5	6	5
133	1425	1640	29894;29895;29896;29897;29898;29899;29900;29901;29902;29903	9956;9957;9958					Solyc02g085110.1.1;Solyc02g085120.1.1;Solyc02g062650.1.1	Solyc02g085110.1.1;Solyc02g085120.1.1;Solyc02g062650.1.1	1;1;1	1;1;1	1;1;1	>Solyc02g085110.1.1 genomic_reference:SL2.31ch02 evidence_code:10F0H1E1IEG gene_region:42674821-42676978 functional_description:Laccase (AHRD V1 ***- Q9AUI0_PINTA); contains Interpro domain(s) IPR017761 Laccase ;>Solyc02g085120.1.1 genomic_reference:SL	3	1	1	1	0	0	0	0	1	1	1	1	0	0	1	0	0	0	1	0	1	1	1	1	0	0	0	0	1	1	1	1	0	0	1
134	236;361;510;567;590;632;865;885;939;1243;1302;1334;1362;1713;1775;1860;1862;1865;2004	280;411;579;642;670;716;982;1002;1068;1421;1494;1529;1530;1531;1566;1962;2034;2035;2132;2133;2135;2136;2139;2294	5414;5415;5416;5417;5418;5419;5420;5421;5422;5423;5424;5425;5426;5427;5428;5429;5430;5431;5432;5433;5434;5435;5436;5437;5438;5439;5440;5441;5442;5443;5444;5445;5446;5447;5448;5449;5450;5451;5452;5453;7645;7646;7647;7648;7649;7650;7651;7652;7653;7654;7655;7656;7657;7658;7659;7660;7661;7662;7663;7664;7665;7666;7667;7668;7669;7670;7671;7672;7673;7674;7675;7676;7677;7678;7679;7680;7681;7682;7683;7684…	1803;1804;1805;1806;1807;1808;1809;1810;1811;1812;1813;1814;2457;2458;2459;2460;2461;2462;2463;2464;2465;2466;2467;2468;2469;2470;2471;2472;2473;2474;2475;2476;2477;2478;2479;2480;3405;3406;3407;3408;3409;3410;3411;3412;3413;3414;3415;3416;3417;3764;3765;3766;3767;3768;3769;3770;3771;3772;3773;3774;3775;3776;3777;3778;3939;3940;3941;3942;3943;3944;4154;4155;4156;4157;4158;4159;4160;4161;4162;4163…	64;65;66;67;253		35;45;208;255;257		Solyc02g064970.1.1	Solyc02g064970.1.1	19	19	17	>Solyc02g064970.1.1 genomic_reference:SL2.31ch02 evidence_code:10F0H1E1IEG gene_region:30672665-30674436 functional_description:Peroxidase (AHRD V1 **** Q43499_SOLLC); contains Interpro domain(s) IPR002016 Haem peroxidase, plant/fungal/bacterial	1	19	19	17	12	14	15	15	16	17	18	16	14	16	17	15	17	18	17	16	16	17	16	19	12	14	15	15	16	17	18	16	14	16	17
135	17;554;1612;1677;2224	19;628;1852;1922;2540	348;349;350;351;352;353;354;355;356;357;358;359;360;361;362;363;364;365;366;367;368;369;370;371;372;373;374;375;376;377;378;379;380;381;382;383;384;385;386;387;388;389;390;391;11728;11729;11730;11731;11732;11733;11734;11735;11736;11737;11738;11739;11740;11741;11742;33277;33278;33279;33280;33281;33282;33283;33284;33285;33286;33287;33288;33289;33290;33291;33292;33293;33294;34542;34543;34544;34545;3…	106;107;108;109;110;111;112;113;114;115;116;117;118;119;120;121;122;123;124;125;126;127;128;3718;3719;3720;3721;3722;10982;10983;11398;11399;11400;11401;11402;11403;11404;15290;15291;15292;15293;15294;15295;15296;15297		57		66	Solyc02g065470.1.1	Solyc02g065470.1.1	5	5	5	>Solyc02g065470.1.1 genomic_reference:SL2.31ch02 evidence_code:10F1H1E1IEG gene_region:31197958-31198500 functional_description:Pathogenesis-related protein (AHRD V1 ***- B3TLW3_ELAGV); contains Interpro domain(s) IPR001283 Allergen V5/Tpx-1 related	1	5	5	5	5	5	3	2	5	3	4	5	5	4	4	4	4	5	5	4	5	5	5	5	5	5	3	2	5	3	4	5	5	4	4
136	1265	1445	26429;26430;26431;26432;26433;26434;26435;26436;26437	8845;8846		58		1	Solyc02g067810.1.1	Solyc02g067810.1.1	1	1	1	>Solyc02g067810.1.1 genomic_reference:SL2.31ch02 evidence_code:10F1H0E1IEG gene_region:32501504-32501818 functional_description:Genomic DNA chromosome 5 TAC clone K21I16 (AHRD V1 ***- Q9FI64_ARATH)	1	1	1	1	0	0	0	0	1	0	1	0	0	0	1	0	1	1	0	1	1	1	0	1	0	0	0	0	1	0	1	0	0	0	1
137	613;2058	694;2353	12806;12807;12808;12809;12810;12811;12812;12813;12814;12815;42871;42872;42873;42874;42875;42876;42877;42878;42879;42880;42881;42882;42883	4078;14237					Solyc02g068400.1.1	Solyc02g068400.1.1	2	2	2	>Solyc02g068400.1.1 genomic_reference:SL2.31ch02 evidence_code:10F0H1E1IEG gene_region:32930134-32931907 functional_description:AT4G20050-like protein (Fragment) (AHRD V1 *-*- D6PQZ2_9BRAS); contains Interpro domain(s) IPR011050 Pectin lyase fold/virule	1	2	2	2	1	1	2	0	2	1	0	2	1	2	0	0	1	0	2	2	2	2	1	1	1	1	2	0	2	1	0	2	1	2	0
138	60;534;775;813;917	72;605;881;921;1040	1493;1494;1495;1496;1497;1498;1499;11213;11214;11215;11216;11217;11218;11219;11220;11221;11222;11223;11224;11225;11226;11227;11228;11229;11230;11231;11232;16309;16310;16311;16312;16313;16958;16959;16960;16961;16962;16963;16964;16965;16966;16967;19223;19224;19225;19226;19227;19228;19229;19230;19231;19232;19233;19234;19235;19236;19237;19238;19239;19240;19241;19242;19243;19244;19245	505;3575;3576;3577;3578;3579;3580;5384;5583;6469;6470;6471;6472;6473;6474;6475;6476;6477;6478					Solyc02g069630.1.1;Solyc02g030130.1.1	Solyc02g069630.1.1;Solyc02g030130.1.1	5;3	5;3	5;3	>Solyc02g069630.1.1 genomic_reference:SL2.31ch02 evidence_code:10F0H1E0IEG gene_region:34042987-34049964 functional_description:Subtilisin-like serine protease (AHRD V1 **-* Q948Q4_ARATH); contains Interpro domain(s) IPR015500 Peptidase S8, subtilisin-r	2	5	5	5	2	3	3	3	3	2	3	4	2	4	3	2	4	4	3	4	3	4	3	3	2	3	3	3	3	2	3	4	2	4	3
139	126;507;2165;2184	151;576;2475;2495	2974;10756;10757;10758;10759;10760;10761;10762;10763;10764;45156;45157;45158;45159;45160;45161;45162;45163;45164;45165;45166;45167;45168;45169;45170;45171;45172;45173;45174;45444;45445;45446;45447;45448;45449;45450;45451;45452	971;3400;14979;14980;15050					Solyc02g069670.1.1	Solyc02g069670.1.1	4	3	3	>Solyc02g069670.1.1 genomic_reference:SL2.31ch02 evidence_code:10F0H1E1IEG gene_region:34089568-34094214 functional_description:Alpha-glucosidase 1 (AHRD V1 **** O22444_ARATH); contains Interpro domain(s) IPR000322 Glycoside hydrolase, family 31	1	4	3	3	0	1	1	1	1	2	1	2	1	2	2	1	3	2	2	3	3	3	4	3	0	0	0	0	0	1	0	1	0	1	1
140	1402	1615	29545;29546;29547;29548;29549;29550;29551;29552;29553;29554;29555;29556	9858;9859					Solyc02g071710.1.1	Solyc02g071710.1.1	1	1	1	>Solyc02g071710.1.1 genomic_reference:SL2.31ch02 evidence_code:10F0H1E1IEG gene_region:35660077-35662810 functional_description:GDSL esterase/lipase At1g29670 (AHRD V1 ***- GDL15_ARATH); contains Interpro domain(s) IPR001087 Lipase, GDSL	1	1	1	1	0	0	0	0	1	1	0	0	0	0	1	1	1	1	1	1	1	1	1	1	0	0	0	0	1	1	0	0	0	0	1
141	326;423;424;1015;1809	373;480;481;1162;2073	7053;7054;7055;7056;7057;7058;7059;7060;7061;7062;7063;7064;7065;7066;7067;7068;7069;7070;7071;8921;8922;8923;8924;8925;8926;8927;8928;8929;8930;8931;8932;8933;8934;8935;8936;8937;8938;8939;21451;21452;21453;21454;21455;21456;21457;21458;21459;21460;21461;21462;21463;21464;21465;21466;21467;37133;37134;37135;37136;37137;37138;37139;37140;37141;37142;37143;37144;37145;37146;37147;37148;37149;37150…	2298;2299;2300;2301;2302;2303;2304;2305;2306;2307;2308;2309;2840;2841;2842;2843;2844;2845;2846;7182;7183;7184;12209;12210;12211;12212;12213;12214;12215;12216;12217;12218;12219;12220;12221;12222;12223;12224;12225;12226;12227;12228;12229;12230;12231;12232;12233;12234					Solyc02g076980.1.1	Solyc02g076980.1.1	5	5	5	>Solyc02g076980.1.1 genomic_reference:SL2.31ch02 evidence_code:10F0H1E1IEG gene_region:36644391-36645502 functional_description:Cathepsin B-like cysteine proteinase (AHRD V1 **-* CYSP_SCHMA); contains Interpro domain(s) IPR013128 Peptidase C1A, papain	1	5	5	5	4	5	4	3	4	4	4	4	5	4	4	4	4	4	4	4	0	3	4	1	4	5	4	3	4	4	4	4	5	4	4
142	354;1016;1017;1843;2152	404;1163;1164;2114;2115;2462	7519;7520;7521;7522;7523;7524;7525;7526;7527;7528;7529;7530;21468;21469;21470;21471;21472;21473;21474;21475;21476;21477;21478;21479;21480;21481;21482;21483;21484;21485;21486;21487;21488;21489;21490;21491;21492;21493;21494;21495;21496;21497;37959;37960;37961;37962;37963;37964;37965;37966;37967;37968;37969;37970;37971;37972;37973;37974;37975;37976;37977;37978;37979;37980;37981;37982;37983;37984;379…	2422;2423;2424;2425;2426;2427;7185;7186;7187;7188;7189;7190;7191;7192;12529;12530;12531;12532;12533;12534;12535;12536;12537;12538;12539;12540;12541;14920	68		238		Solyc02g077040.1.1	Solyc02g077040.1.1	5	5	5	>Solyc02g077040.1.1 genomic_reference:SL2.31ch02 evidence_code:10F1H1E1IEG gene_region:36690895-36692308 functional_description:Cathepsin B-like cysteine proteinase 5 (AHRD V1 **-* CPR5_CAEEL); contains Interpro domain(s) IPR013128 Peptidase C1A, papain	1	5	5	5	1	2	2	3	5	4	3	3	2	3	3	2	5	5	3	5	4	4	3	1	1	2	2	3	5	4	3	3	2	3	3
143	120	145	2884	946		59		160	Solyc02g077090.1.1	Solyc02g077090.1.1	1	1	1	>Solyc02g077090.1.1 genomic_reference:SL2.31ch02 evidence_code:10F0H1E1IEG gene_region:36719188-36723256 functional_description:Chloroplast unusual positioning 1A (AHRD V1 *--- B3IYT7_ADICA)	1	1	1	1	0	1	0	0	0	0	0	0	0	0	0	0	0	0	0	0	0	0	0	0	0	1	0	0	0	0	0	0	0	0	0
144	741;1329	843;1523	15686;15687;15688;15689;15690;15691;15692;15693;15694;15695;15696;15697;15698;15699;15700;15701;15702;15703;15704;15705;27629;27630;27631;27632;27633;27634;27635;27636;27637;27638;27639;27640;27641;27642	5226;5227;5228;5229;5230;5231;5232;5233;5234;9249;9250	69		176		Solyc02g078040.1.1	Solyc02g078040.1.1	2	2	2	>Solyc02g078040.1.1 genomic_reference:SL2.31ch02 evidence_code:10F1H1E1IEG gene_region:37435802-37436708 functional_description:Pistil extensin like protein (Fragment) (AHRD V1 *-*- Q40552_TOBAC); contains Interpro domain(s) IPR006041 Pollen Ole e 1 all	1	2	2	2	2	2	2	2	2	1	2	1	2	2	1	1	2	2	2	1	2	2	1	2	2	2	2	2	2	1	2	1	2	2	1
145	1926	2206	39647;39648	13093					Solyc02g078650.1.1	Solyc02g078650.1.1	1	1	1	>Solyc02g078650.1.1 genomic_reference:SL2.31ch02 evidence_code:10F0H1E1IEG gene_region:37896095-37898604 functional_description:Polyphenol oxidase (AHRD V1 ***- B3WFP2_TAROF); contains Interpro domain(s) IPR016213 Polyphenol oxidase, plant	1	1	1	1	0	0	0	0	0	0	0	1	1	0	0	0	0	0	0	0	0	0	0	0	0	0	0	0	0	0	0	1	1	0	0
146	193;412;764;913;1262	231;467;468;869;870;1035;1036;1441;1442	4528;4529;4530;4531;4532;4533;4534;4535;4536;4537;4538;4539;4540;4541;4542;4543;4544;4545;4546;4547;4548;4549;4550;4551;4552;4553;4554;4555;4556;4557;4558;4559;4560;4561;4562;4563;4564;4565;4566;4567;4568;4569;4570;4571;4572;4573;4574;4575;4576;4577;4578;4579;4580;4581;4582;4583;4584;4585;4586;4587;4588;4589;4590;4591;4592;4593;4594;4595;4596;4597;8706;8707;8708;8709;8710;8711;8712;8713;8714;8715…	1535;1536;1537;1538;1539;1540;1541;1542;1543;1544;1545;1546;1547;1548;1549;1550;1551;1552;1553;1554;1555;1556;2756;2757;2758;2759;2760;2761;2762;2763;2764;2765;2766;2767;2768;2769;2770;2771;2772;2773;2774;2775;2776;2777;2778;2779;2780;5333;5334;5335;5336;5337;5338;5339;5340;5341;5342;5343;5344;5345;6420;6421;6422;6423;6424;6425;6426;6427;6428;6429;6430;6431;6432;6433;6434;6435;6436;6437;6438;6439…	254	60;61	185	232;336	Solyc02g079500.1.1	Solyc02g079500.1.1	5	5	4	>Solyc02g079500.1.1 genomic_reference:SL2.31ch02 evidence_code:10F0H1E1IEG gene_region:38618361-38620599 functional_description:Peroxidase (AHRD V1 **** Q50LG4_TOBAC); contains Interpro domain(s) IPR019793 Peroxidases heam-ligand binding site IPR019794	1	5	5	4	2	5	5	5	5	5	5	5	4	5	5	5	4	5	5	5	5	5	5	4	2	5	5	5	5	5	5	5	4	5	5
147	412;589;914	467;468;669;1037	8706;8707;8708;8709;8710;8711;8712;8713;8714;8715;8716;8717;8718;8719;8720;8721;8722;8723;8724;8725;8726;8727;8728;8729;8730;8731;8732;8733;8734;8735;8736;8737;8738;8739;8740;8741;8742;8743;8744;8745;8746;8747;8748;8749;8750;8751;8752;8753;8754;8755;8756;8757;8758;8759;8760;8761;8762;12372;12373;12374;12375;12376;12377;12378;12379;12380;12381;12382;12383;12384;12385;19141;19142;19143;19144;19145;…	2756;2757;2758;2759;2760;2761;2762;2763;2764;2765;2766;2767;2768;2769;2770;2771;2772;2773;2774;2775;2776;2777;2778;2779;2780;3937;3938;6444;6445;6446;6447;6448;6449;6450;6451;6452;6453;6454;6455;6456;6457		60		231	Solyc02g079510.1.1	Solyc02g079510.1.1	3	2	2	>Solyc02g079510.1.1 genomic_reference:SL2.31ch02 evidence_code:10F1H1E1IEG gene_region:38622730-38624942 functional_description:Peroxidase (AHRD V1 **** Q50LG4_TOBAC); contains Interpro domain(s) IPR019793 Peroxidases heam-ligand binding site IPR019794	1	3	2	2	0	3	3	2	3	3	3	2	3	3	3	3	2	3	2	3	3	2	3	3	0	2	2	1	2	2	2	1	2	2	2
148	2189	2503	45626;45627;45628;45629;45630;45631;45632	15126;15127					Solyc02g080070.1.1	Solyc02g080070.1.1	1	1	1	>Solyc02g080070.1.1 genomic_reference:SL2.31ch02 evidence_code:10F0H1E1IEG gene_region:38960370-38964214 functional_description:Receptor-like protein kinase (AHRD V1 **** C6ZRS0_SOYBN); contains Interpro domain(s) IPR002290 Serine/threonine protein kina	1	1	1	1	1	1	0	0	0	1	0	1	1	1	0	1	0	0	0	0	0	0	0	0	1	1	0	0	0	1	0	1	1	1	0
149	374;529;681;800;2024	424;599;772;907;2315	7926;7927;7928;7929;7930;7931;7932;7933;7934;7935;7936;7937;7938;11067;11068;11069;11070;11071;11072;11073;11074;11075;11076;11077;11078;11079;14425;14426;14427;14428;14429;14430;14431;14432;14433;16754;16755;16756;16757;16758;16759;16760;16761;16762;16763;16764;16765;16766;16767;16768;16769;41752;41753;41754;41755;41756;41757;41758;41759;41760;41761;41762;41763;41764;41765;41766	2534;2535;2536;2537;3520;4801;5513;5514;5515;5516;5517;5518;13814;13815;13816;13817;13818;13819;13820;13821					Solyc02g080220.1.1;Solyc02g080210.1.1;Solyc02g080200.1.1	Solyc02g080220.1.1;Solyc02g080210.1.1;Solyc02g080200.1.1	5;4;3	5;4;3	4;3;2	>Solyc02g080220.1.1 genomic_reference:SL2.31ch02 evidence_code:10F0H1E1IEG gene_region:39074988-39076759 functional_description:Pectinesterase (AHRD V1 ***- B9RXQ4_RICCO); contains Interpro domain(s) IPR000070 Pectinesterase, catalytic ;>Solyc02g080210	3	5	5	4	1	2	1	4	4	4	2	4	0	1	4	2	5	5	3	5	5	4	5	5	1	2	1	4	4	4	2	4	0	1	4
150	1507	1730	31541;31542;31543;31544;31545;31546	10501;10502					Solyc02g080500.1.1	Solyc02g080500.1.1	1	1	1	>Solyc02g080500.1.1 genomic_reference:SL2.31ch02 evidence_code:10F0H1E1IEG gene_region:39278215-39286443 functional_description:Uncharacterized GPI-anchored protein At1g61900 (AHRD V1 ***- UGPI6_ARATH)	1	1	1	1	1	0	0	0	0	0	0	1	1	0	1	0	0	0	0	1	0	1	0	0	1	0	0	0	0	0	0	1	1	0	1
151	1954;1955;2141	2235;2236;2450	40181;40182;40183;40184;40185;40186;40187;40188;40189;40190;40191;40192;40193;40194;40195;44698;44699;44700;44701;44702;44703;44704;44705;44706;44707;44708;44709;44710;44711;44712;44713;44714;44715	13310;13311;13312;14837;14838					Solyc02g080630.1.1	Solyc02g080630.1.1	3	3	3	>Solyc02g080630.1.1 genomic_reference:SL2.31ch02 evidence_code:10F0H1E1IEG gene_region:39393072-39397989 functional_description:Lactoylglutathione lyase (AHRD V1 ***- D2D330_GOSHI); contains Interpro domain(s) IPR004361 Glyoxalase I	1	3	3	3	0	2	3	1	2	1	1	2	2	1	2	1	1	2	1	1	2	3	2	3	0	2	3	1	2	1	1	2	2	1	2
152	68;346;401;699;1382;1481;1482;1572;1817	83;84;395;396;454;455;792;1589;1701;1702;1803;2083	1706;1707;1708;1709;1710;1711;1712;1713;1714;1715;1716;1717;1718;1719;1720;1721;1722;1723;1724;1725;1726;1727;1728;1729;1730;1731;1732;1733;1734;1735;1736;1737;1738;1739;1740;1741;1742;1743;1744;1745;1746;1747;1748;1749;1750;1751;1752;1753;1754;1755;1756;1757;1758;1759;1760;1761;1762;1763;7414;7415;7416;7417;7418;7419;7420;7421;7422;7423;7424;7425;7426;7427;7428;7429;7430;7431;7432;7433;7434;7435…	586;587;588;589;590;591;592;593;594;595;596;597;598;599;600;601;602;603;604;605;606;607;608;609;610;611;2396;2397;2398;2399;2400;2695;2696;2697;2698;2699;2700;2701;2702;2703;2704;4903;4904;4905;4906;4907;4908;4909;4910;4911;4912;4913;4914;4915;4916;4917;4918;4919;4920;4921;4922;4923;4924;4925;4926;4927;4928;4929;4930;4931;4932;4933;9657;9658;9659;9660;10355;10356;10357;10358;10359;10360;10361;103…	70;255	62;63	142;207	39;214	Solyc02g082920.1.1	Solyc02g082920.1.1	9	9	9	>Solyc02g082920.1.1 genomic_reference:SL2.31ch02 evidence_code:10F1H1E1IEG gene_region:41129055-41129950 functional_description:Endochitinase (Chitinase) (AHRD V1 **** Q43184_SOLTU); contains Interpro domain(s) IPR000726 Glycoside hydrolase, family 19,	1	9	9	9	6	5	5	5	7	8	4	7	4	6	5	5	6	8	7	6	4	4	6	3	6	5	5	5	7	8	4	7	4	6	5
153	390;604;708;1499;1500;2200	442;685;803;1721;1722;1723;2515	8303;8304;8305;8306;8307;8308;8309;8310;8311;12685;12686;12687;12688;12689;12690;12691;12692;12693;12694;12695;12696;12697;12698;12699;12700;12701;12702;12703;14959;14960;14961;14962;14963;14964;14965;14966;14967;14968;14969;14970;14971;14972;14973;14974;14975;14976;14977;14978;14979;31356;31357;31358;31359;31360;31361;31362;31363;31364;31365;31366;31367;31368;31369;31370;31371;31372;31373;31374;…	2658;2659;2660;2661;2662;2663;2664;4042;4043;5000;5001;5002;5003;5004;5005;5006;5007;5008;5009;5010;5011;5012;5013;5014;5015;10431;10432;10433;10434;10435;10436;10437;10438;10439;10440;10441;10442;10443;10444;10445;10446;10447;10448;15175;15176;15177;15178;15179;15180;15181	71	64	201	109	Solyc02g082930.1.1	Solyc02g082930.1.1	6	6	6	>Solyc02g082930.1.1 genomic_reference:SL2.31ch02 evidence_code:10F1H1E1IEG gene_region:41132438-41133540 functional_description:Endochitinase (Chitinase) (AHRD V1 **** Q43184_SOLTU); contains Interpro domain(s) IPR016283 Glycoside hydrolase, family 19	1	6	6	6	2	5	3	3	6	5	4	5	3	4	4	3	6	6	6	4	6	6	5	6	2	5	3	3	6	5	4	5	3	4	4
154	627;1637;1638;1675;2055;2056	710;711;1877;1878;1920;2349;2350	13002;13003;13004;13005;13006;13007;13008;13009;13010;13011;13012;13013;13014;13015;13016;13017;13018;13019;33774;33775;33776;33777;33778;33779;33780;33781;33782;33783;33784;33785;33786;33787;33788;33789;33790;33791;33792;33793;33794;33795;33796;33797;33798;33799;33800;33801;33802;33803;33804;33805;33806;33807;33808;34503;34504;34505;34506;34507;34508;34509;34510;34511;34512;34513;34514;34515;345…	4143;4144;4145;4146;11130;11131;11132;11133;11134;11135;11382;11383;11384;11385;11386;11387;11388;11389;11390;11391;11392;11393;14195;14196;14197;14198;14199;14200;14201;14202;14203;14204;14205;14206;14207;14208;14209;14210;14211;14212;14213;14214;14215;14216		65		273	Solyc02g083460.1.1	Solyc02g083460.1.1	6	6	6	>Solyc02g083460.1.1 genomic_reference:SL2.31ch02 evidence_code:10F1H1E1IEG gene_region:41436774-41440487 functional_description:Aspartyl protease family protein (AHRD V1 **-- D7LAA8_ARALY); contains Interpro domain(s) IPR001461 Peptidase A1	1	6	6	6	5	3	3	1	4	6	5	4	6	6	6	6	6	5	5	5	6	4	5	6	5	3	3	1	4	6	5	4	6	6	6
155	202;1631	242;1871	4885;4886;4887;4888;4889;4890;4891;33655;33656;33657;33658;33659;33660;33661;33662;33663;33664;33665;33666	1644;11091;11092					Solyc02g083760.1.1	Solyc02g083760.1.1	2	2	2	>Solyc02g083760.1.1 genomic_reference:SL2.31ch02 evidence_code:10F0H1E1IEG gene_region:41620558-41621930 functional_description:Thaumatin-like protein (AHRD V1 ***- Q9STX6_ARATH); contains Interpro domain(s) IPR001938 Thaumatin, pathogenesis-related	1	2	2	2	1	1	1	0	0	2	1	0	1	2	1	1	0	0	2	0	2	1	1	2	1	1	1	0	0	2	1	0	1	2	1
156	1616	1856	33349;33350	10995					Solyc02g083790.1.1	Solyc02g083790.1.1	1	1	1	>Solyc02g083790.1.1 genomic_reference:SL2.31ch02 evidence_code:10F0H1E0IEG gene_region:41639619-41641199 functional_description:Thaumatin-like protein (AHRD V1 ***- Q9ZQY9_ARATH); contains Interpro domain(s) IPR001938 Thaumatin, pathogenesis-related	1	1	1	1	0	0	0	0	1	0	0	0	0	0	0	0	0	0	0	0	0	0	1	0	0	0	0	0	1	0	0	0	0	0	0
157	1497	1719	31329;31330;31331;31332;31333;31334;31335;31336;31337;31338;31339;31340;31341;31342;31343;31344	10423;10424;10425;10426;10427;10428					Solyc02g083880.1.1;Solyc02g083870.1.1	Solyc02g083880.1.1;Solyc02g083870.1.1	1;1	1;1	1;1	>Solyc02g083880.1.1 genomic_reference:SL2.31ch02 evidence_code:10F1H1E1IEG gene_region:41715505-41715991 functional_description:Gibberellin-regulated protein 2 (AHRD V1 *--- B6SKV6_MAIZE); contains Interpro domain(s) IPR003854 Gibberellin regulated prot	2	1	1	1	0	1	0	0	1	1	1	0	0	0	0	0	1	1	1	1	1	1	1	1	0	1	0	0	1	1	1	0	0	0	0
158	335;376;566;591;656;936;1170;1271;1473;1582;1595;1639;1640;1739	383;426;641;671;745;1064;1339;1456;1692;1814;1835;1879;1880;1989	7199;7200;7201;7202;7203;7204;7205;7206;7207;7208;7209;7210;7211;7212;7213;7214;7951;7952;7953;7954;7955;7956;7957;7958;7959;7960;7961;7962;7963;7964;11905;11906;11907;11908;11909;11910;11911;11912;11913;11914;11915;12411;12412;12413;12414;12415;12416;12417;12418;12419;12420;12421;12422;12423;12424;12425;12426;12427;12428;12429;12430;14029;14030;14031;14032;14033;14034;14035;14036;14037;14038;140…	2335;2336;2337;2338;2543;2544;2545;2546;3763;3945;3946;3947;3948;3949;3950;3951;4667;4668;4669;4670;4671;4672;4673;4674;4675;4676;6698;6699;6700;8289;8922;10331;10332;10333;10334;10822;10893;11136;11137;11138;11139;11140;11141;11142;11143;11144;11145;11146;11147;11148;11149;11781		66		309	Solyc02g084780.1.1;Solyc03g033710.1.1;Solyc02g062510.1.1;Solyc12g017660.1.1	Solyc02g084780.1.1	14;4;3;1	14;4;3;1	3;1;0;0	>Solyc02g084780.1.1 genomic_reference:SL2.31ch02 evidence_code:10F1H1E1IEG gene_region:42453045-42454559 functional_description:Peroxidase (AHRD V1 ***- Q0ZA68_9ROSI); contains Interpro domain(s) IPR002016 Haem peroxidase, plant/fungal/bacterial	4	14	14	3	5	9	7	5	12	9	6	9	5	14	8	7	9	12	12	6	14	12	10	12	5	9	7	5	12	9	6	9	5	14	8
159	334;376;591;656;936;1271;1472;1519;1582;1639;1640	382;426;671;745;1064;1456;1691;1743;1744;1814;1879;1880	7179;7180;7181;7182;7183;7184;7185;7186;7187;7188;7189;7190;7191;7192;7193;7194;7195;7196;7197;7198;7951;7952;7953;7954;7955;7956;7957;7958;7959;7960;7961;7962;7963;7964;12411;12412;12413;12414;12415;12416;12417;12418;12419;12420;12421;12422;12423;12424;12425;12426;12427;12428;12429;12430;14029;14030;14031;14032;14033;14034;14035;14036;14037;14038;14039;14040;14041;14042;14043;14044;14045;14046;1…	2329;2330;2331;2332;2333;2334;2543;2544;2545;2546;3945;3946;3947;3948;3949;3950;3951;4667;4668;4669;4670;4671;4672;4673;4674;4675;4676;6698;6699;6700;8922;10329;10330;10540;10541;10542;10543;10544;10545;10546;10822;11136;11137;11138;11139;11140;11141;11142;11143;11144;11145;11146;11147;11148;11149	72	66	294	309	Solyc02g084790.1.1	Solyc02g084790.1.1	11	3	1	>Solyc02g084790.1.1 genomic_reference:SL2.31ch02 evidence_code:10F1H1E1IEG gene_region:42458934-42460398 functional_description:Peroxidase (AHRD V1 ***- Q0ZA68_9ROSI); contains Interpro domain(s) IPR002016 Haem peroxidase, plant/fungal/bacterial	1	11	3	1	7	8	8	5	9	10	7	11	7	11	9	8	9	8	11	5	11	9	8	8	3	2	3	2	3	3	2	3	3	3	3
160	334;376;582;656;936;1473;1519;1582;1639;1640;1739	382;426;662;745;1064;1692;1743;1744;1814;1879;1880;1989	7179;7180;7181;7182;7183;7184;7185;7186;7187;7188;7189;7190;7191;7192;7193;7194;7195;7196;7197;7198;7951;7952;7953;7954;7955;7956;7957;7958;7959;7960;7961;7962;7963;7964;12229;12230;12231;12232;12233;12234;12235;12236;12237;14029;14030;14031;14032;14033;14034;14035;14036;14037;14038;14039;14040;14041;14042;14043;14044;14045;14046;14047;14048;14049;19770;19771;19772;19773;19774;19775;19776;19777;1…	2329;2330;2331;2332;2333;2334;2543;2544;2545;2546;3891;4667;4668;4669;4670;4671;4672;4673;4674;4675;4676;6698;6699;6700;10331;10332;10333;10334;10540;10541;10542;10543;10544;10545;10546;10822;11136;11137;11138;11139;11140;11141;11142;11143;11144;11145;11146;11147;11148;11149;11781	72		235		Solyc02g084800.1.1	Solyc02g084800.1.1	11	1	1	>Solyc02g084800.1.1 genomic_reference:SL2.31ch02 evidence_code:10F0H1E0IEG gene_region:42466658-42467802 functional_description:Peroxidase (AHRD V1 ***- Q0ZA68_9ROSI); contains Interpro domain(s) IPR002016 Haem peroxidase, plant/fungal/bacterial	1	11	1	1	5	6	6	4	10	9	5	8	5	11	7	6	8	9	9	4	11	9	9	9	1	0	0	0	1	1	0	0	0	1	1
161	197;308;399;683;724;779;780;781;1181;1254;1414;1440;1443;1635;1874;1986;2233	235;355;451;452;774;823;824;885;886;887;888;1350;1351;1433;1629;1658;1659;1662;1875;2148;2149;2271;2272;2273;2550;2551	4655;4656;4657;4658;4659;4660;4661;4662;4663;4664;4665;4666;4667;4668;4669;4670;4671;4672;4673;4674;4675;4676;4677;4678;6711;6712;6713;6714;6715;6716;6717;6718;6719;6720;6721;6722;6723;6724;8411;8412;8413;8414;8415;8416;8417;8418;8419;8420;8421;8422;8423;8424;8425;8426;8427;8428;8429;8430;14440;14441;14442;14443;14444;14445;14446;14447;14448;14449;14450;14451;14452;14453;14454;14455;14456;14457;1…	1573;1574;1575;1576;1577;1578;1579;1580;1581;2188;2189;2190;2191;2192;2193;2194;2195;2688;2689;2690;4803;4804;4805;4806;4807;5114;5115;5116;5117;5118;5119;5120;5121;5122;5123;5124;5125;5126;5127;5128;5129;5130;5131;5132;5133;5134;5135;5136;5137;5138;5139;5140;5413;5414;5415;5416;5417;5418;5419;5420;5421;5422;5423;5424;5425;5426;5427;5428;5429;5430;5431;5432;5433;5434;8353;8354;8355;8356;8357;8358…	73;74;75;76;77;78;79;80;256	67;68	59;75;90;102;127;147;293;297;337	42;314	Solyc02g086700.1.1	Solyc02g086700.1.1	17	17	17	>Solyc02g086700.1.1 genomic_reference:SL2.31ch02 evidence_code:10F0H1E0IEG gene_region:43925739-43927483 functional_description:Beta-1 3-glucanase (AHRD V1 ***- Q9SYX6_TOBAC); contains Interpro domain(s) IPR000490 Glycoside hydrolase, family 17	1	17	17	17	12	16	13	14	16	16	14	16	13	16	16	14	16	15	16	16	8	9	10	6	12	16	13	14	16	16	14	16	13	16	16
162	1493;1932	1714;2212	31276;31277;31278;31279;31280;31281;31282;31283;31284;31285;31286;31287;31288;31289;31290;31291;31292;31293;31294;39732;39733;39734	10415;10416;10417;13111					Solyc02g087190.1.1	Solyc02g087190.1.1	2	2	2	>Solyc02g087190.1.1 genomic_reference:SL2.31ch02 evidence_code:10F0H1E1IEG gene_region:44243549-44244535 functional_description:Peroxidase 65 (AHRD V1 **** B6TYF5_MAIZE); contains Interpro domain(s) IPR002016 Haem peroxidase, plant/fungal/bacterial	1	2	2	2	1	1	1	0	1	2	1	1	1	1	1	1	2	1	1	1	1	1	2	1	1	1	1	0	1	2	1	1	1	1	1
163	666	756	14199;14200;14201;14202;14203;14204;14205;14206;14207;14208	4746;4747					Solyc02g087250.1.1	Solyc02g087250.1.1	1	1	1	>Solyc02g087250.1.1 genomic_reference:SL2.31ch02 evidence_code:10F0H1E1IEG gene_region:44274279-44285237 functional_description:Group II intron splicing factor CRS1-like (AHRD V1 *--- Q5JK63_ORYSJ); contains Interpro domain(s) IPR001890 RNA-binding, CRM	1	1	1	1	1	1	1	0	0	0	1	0	1	1	0	1	1	0	1	0	0	0	0	0	1	1	1	0	0	0	1	0	1	1	0
164	1237;1501	1415;1724	25910;25911;25912;25913;25914;25915;25916;25917;25918;25919;25920;25921;25922;25923;25924;31428;31429;31430;31431;31432;31433;31434;31435;31436;31437;31438;31439;31440	8698;10449					Solyc02g087520.1.1	Solyc02g087520.1.1	2	2	2	>Solyc02g087520.1.1 genomic_reference:SL2.31ch02 evidence_code:10F0H1E0IEG gene_region:44511786-44513364 functional_description:Thaumatin-like protein (AHRD V1 **-- Q9FLU2_ARATH); contains Interpro domain(s) IPR001938 Thaumatin, pathogenesis-related	1	2	2	2	1	2	2	1	2	2	2	1	2	2	1	1	0	0	2	1	2	2	1	1	1	2	2	1	2	2	2	1	2	2	1
165	297;1985;1991	343;2270;2279	6529;6530;6531;6532;6533;6534;6535;6536;40831;40832;40833;40834;40835;40836;40837;40838;40839;40840;40841;40842;40843;40844;40845;41179;41180;41181;41182;41183;41184;41185;41186;41187;41188;41189;41190;41191;41192;41193	2145;2146;13541;13542;13543;13670;13671;13672;13673	81		59		Solyc02g088390.1.1	Solyc02g088390.1.1	3	3	3	>Solyc02g088390.1.1 genomic_reference:SL2.31ch02 evidence_code:10F1H1E1IEG gene_region:45063427-45065755 functional_description:Blue copper-like protein (AHRD V1 *--- B8Y8A0_GOSHI); contains Interpro domain(s) IPR003245 Plastocyanin-like	1	3	3	3	1	3	1	2	3	2	0	0	1	2	0	1	3	2	3	2	3	2	3	3	1	3	1	2	3	2	0	0	1	2	0
166	407;1153;1750;1980;2180	462;1317;2002;2265;2491	8633;8634;8635;8636;8637;8638;24225;24226;24227;24228;24229;24230;24231;24232;24233;24234;24235;24236;24237;24238;24239;24240;24241;35881;35882;35883;35884;35885;35886;35887;35888;35889;35890;35891;35892;40757;40758;40759;40760;40761;40762;40763;40764;40765;40766;40767;45398;45399;45400;45401;45402;45403;45404;45405	2741;8126;8127;8128;8129;8130;8131;8132;11831;11832;11833;13509;13510;13511;15037;15038;15039;15040					Solyc02g088820.1.1	Solyc02g088820.1.1	5	5	5	>Solyc02g088820.1.1 genomic_reference:SL2.31ch02 evidence_code:10F0H1E1IEG gene_region:45353339-45358274 functional_description:Serine carboxypeptidase K10B2.2 (AHRD V1 **** B6TSK4_MAIZE); contains Interpro domain(s) IPR001563 Peptidase S10, serine carb	1	5	5	5	3	3	5	2	0	1	0	2	1	3	4	2	5	5	5	3	2	1	2	3	3	3	5	2	0	1	0	2	1	3	4
167	1069	1223	22494;22495;22496;22497;22498;22499;22500;22501;22502;22503;22504;22505;22506;22507;22508;22509;22510	7532;7533					Solyc02g089550.1.1	Solyc02g089550.1.1	1	1	1	>Solyc02g089550.1.1 genomic_reference:SL2.31ch02 evidence_code:10F0H1E1IEG gene_region:45912880-45915773 functional_description:Receptor protein kinase-like protein (AHRD V1 **** Q8LA44_ARATH); contains Interpro domain(s) IPR002290 Serine/threonine prot	1	1	1	1	1	1	1	1	1	1	1	1	1	1	1	0	1	1	1	1	0	1	0	1	1	1	1	1	1	1	1	1	1	1	1
168	29;370;467;695;765;766;881;938;965;966;1277;1389;1542;1778;1779;2279	35;420;528;788;871;872;998;1066;1067;1100;1101;1102;1103;1104;1466;1598;1771;2038;2039;2599	652;653;654;655;656;657;658;659;660;661;662;663;664;665;666;667;668;669;670;671;672;673;674;675;676;677;678;679;680;681;682;683;684;685;686;687;688;689;690;691;692;693;694;695;696;697;698;699;700;701;702;703;704;705;7859;7860;7861;7862;7863;7864;7865;7866;7867;7868;7869;7870;7871;7872;9702;9703;9704;9705;9706;9707;9708;9709;9710;9711;9712;9713;9714;9715;9716;9717;9718;9719;9720;9721;9722;9723;972…	223;224;225;226;227;228;229;230;231;232;233;234;235;236;237;238;239;240;241;242;243;244;2514;3054;3055;3056;3057;3058;3059;3060;3061;3062;3063;4869;4870;4871;4872;4873;4874;4875;4876;5346;5347;5348;5349;5350;5351;5352;5353;5354;5355;5356;6004;6005;6006;6007;6008;6009;6010;6011;6012;6013;6014;6015;6016;6017;6018;6019;6020;6021;6022;6023;6024;6025;6026;6027;6028;6029;6030;6031;6032;6033;6034;6035;6…	82;83		79;323		Solyc02g090450.1.1	Solyc02g090450.1.1	16	16	7	>Solyc02g090450.1.1 genomic_reference:SL2.31ch02 evidence_code:10F0H1E0IEG gene_region:46579364-46580685 functional_description:Peroxidase (AHRD V1 ***- Q58GF4_9ROSI); contains Interpro domain(s) IPR002016 Haem peroxidase, plant/fungal/bacterial	1	16	16	7	7	13	11	10	15	13	11	14	11	14	14	13	12	15	12	15	16	15	16	16	7	13	11	10	15	13	11	14	11	14	14
169	29;323;324;370;467;765;766;882;938;965;966;1277;1543;2255;2278	35;370;371;420;528;871;872;999;1066;1067;1100;1101;1102;1103;1104;1466;1772;2573;2598	652;653;654;655;656;657;658;659;660;661;662;663;664;665;666;667;668;669;670;671;672;673;674;675;676;677;678;679;680;681;682;683;684;685;686;687;688;689;690;691;692;693;694;695;696;697;698;699;700;701;702;703;704;705;7002;7003;7004;7005;7006;7007;7008;7009;7010;7011;7012;7013;7014;7015;7016;7017;7018;7019;7020;7021;7022;7023;7024;7025;7026;7027;7028;7029;7030;7031;7032;7033;7034;7035;7036;7859;786…	223;224;225;226;227;228;229;230;231;232;233;234;235;236;237;238;239;240;241;242;243;244;2284;2285;2286;2287;2288;2289;2290;2291;2292;2293;2294;2514;3054;3055;3056;3057;3058;3059;3060;3061;3062;3063;5346;5347;5348;5349;5350;5351;5352;5353;5354;5355;5356;6056;6057;6058;6059;6060;6061;6062;6063;6064;6065;6066;6067;6068;6069;6070;6071;6072;6073;6074;6075;6703;6704;6705;6706;6707;6860;6861;6862;6863;6…	82;83		79;323		Solyc02g090470.1.1	Solyc02g090470.1.1	15	6	6	>Solyc02g090470.1.1 genomic_reference:SL2.31ch02 evidence_code:10F0H1E0IEG gene_region:46587881-46589247 functional_description:Peroxidase (AHRD V1 ***- Q58GF4_9ROSI); contains Interpro domain(s) IPR002016 Haem peroxidase, plant/fungal/bacterial	1	15	6	6	8	12	10	10	14	14	11	14	11	14	14	13	14	13	14	14	14	14	15	14	3	5	5	5	6	6	5	5	4	6	6
170	454;455;1057;1065;1115;1298;1514;1549;1551;1852;1970;2067	515;516;1210;1219;1277;1490;1738;1779;1781;2124;2254;2364	9480;9481;9482;9483;9484;9485;9486;9487;9488;9489;9490;9491;9492;9493;9494;9495;9496;9497;9498;9499;9500;9501;22284;22285;22286;22287;22288;22289;22290;22291;22292;22293;22294;22295;22296;22297;22298;22299;22300;22301;22302;22437;22438;22439;22440;22441;22442;22443;22444;22445;22446;22447;22448;22449;22450;23469;23470;23471;23472;23473;23474;23475;23476;23477;23478;27129;27130;27131;27132;27133;2…	3001;3002;3003;3004;3005;7451;7452;7453;7454;7455;7508;7509;7510;7511;7908;9104;9105;9106;9107;9108;10525;10526;10527;10528;10529;10530;10531;10532;10533;10534;10680;10681;10682;10683;10686;12591;13452;13453;13454;14406;14407;14408;14409;14410					Solyc02g090490.1.1;Solyc02g065090.1.1;Solyc03g044710.1.1	Solyc02g090490.1.1	12;1;1	12;1;1	12;1;1	>Solyc02g090490.1.1 genomic_reference:SL2.31ch02 evidence_code:10F0H1E1IEG gene_region:46596166-46598061 functional_description:Patatin-like protein 3 (AHRD V1 ***- Q9FZ08_TOBAC); contains Interpro domain(s) IPR002641 Patatin	3	12	12	12	8	6	11	4	11	7	7	10	9	5	9	10	12	8	9	10	12	6	12	9	8	6	11	4	11	7	7	10	9	5	9
171	658;789;1032;1109	748;896;1180;1269	14130;14131;14132;14133;14134;14135;14136;14137;14138;14139;14140;14141;14142;14143;14144;14145;14146;14147;14148;16551;16552;16553;16554;16555;16556;16557;16558;16559;16560;16561;16562;16563;21705;21706;21707;21708;21709;21710;21711;21712;21713;21714;21715;21716;21717;21718;23240;23241;23242;23243;23244;23245;23246;23247;23248;23249;23250	4721;4722;4723;4724;5455;5456;7267;7268;7815					Solyc02g091840.1.1	Solyc02g091840.1.1	4	4	4	>Solyc02g091840.1.1 genomic_reference:SL2.31ch02 evidence_code:10F0H1E1IEG gene_region:47651782-47655407 functional_description:Receptor-like protein kinase 3 (AHRD V1 **** Q9LKZ4_SOYBN); contains Interpro domain(s) IPR002290 Serine/threonine protein ki	1	4	4	4	3	3	4	2	3	4	3	3	1	3	3	3	3	3	2	3	4	4	2	1	3	3	4	2	3	4	3	3	1	3	3
172	1266	1446	26438;26439;26440;26441;26442;26443;26444;26445;26446;26447;26448;26449;26450;26451	8847		69		1	Solyc02g092240.1.1	Solyc02g092240.1.1	1	1	1	>Solyc02g092240.1.1 genomic_reference:SL2.31ch02 evidence_code:10F1H0E1IEG gene_region:47969805-47972310 functional_description:Os10g0352000 protein (Fragment) (AHRD V1 *-*- Q0IY85_ORYSJ)	1	1	1	1	1	1	0	1	0	1	1	0	1	1	0	1	1	1	1	1	1	0	0	1	1	1	0	1	0	1	1	0	1	1	0
173	20;359;1373;1513;1911;2088	22;409;1578;1737;2189;2388	413;414;415;416;417;418;419;7623;7624;7625;7626;7627;7628;7629;7630;7631;7632;28746;28747;28748;28749;28750;28751;28752;28753;28754;28755;28756;28757;28758;28759;28760;28761;28762;28763;28764;31643;39379;39380;39381;39382;39383;39384;39385;39386;39387;39388;43669;43670;43671;43672;43673;43674;43675;43676;43677;43678;43679;43680;43681;43682;43683;43684;43685;43686;43687;43688;43689	134;135;2453;2454;9567;9568;9569;9570;9571;9572;10524;12974;12975;12976;14509;14510;14511;14512;14513;14514;14515;14516;14517;14518;14519;14520					Solyc02g092580.1.1	Solyc02g092580.1.1	6	4	4	>Solyc02g092580.1.1 genomic_reference:SL2.31ch02 evidence_code:10F1H1E1IEG gene_region:48207905-48210022 functional_description:Peroxidase (AHRD V1 **** A0S5Z4_SESIN); contains Interpro domain(s) IPR002016 Haem peroxidase, plant/fungal/bacterial	1	6	4	4	4	3	3	2	4	2	4	3	2	2	5	3	2	1	4	3	4	2	5	4	2	1	1	1	2	1	2	1	0	0	3
174	82;244;257;367;745;762;763;992;993;1240;1250;1332;1585;1618;1749;1789;1803;1894;1895;1918;2005;2128;2238;2239;2271	100;288;302;417;847;867;868;1135;1136;1137;1138;1418;1429;1526;1820;1821;1858;2001;2049;2066;2171;2172;2196;2295;2435;2436;2556;2557;2591	2115;2116;2117;2118;2119;2120;2121;2122;2123;2124;2125;2126;2127;2128;2129;2130;2131;2132;2133;5587;5588;5589;5590;5591;5592;5593;5594;5595;5879;5880;5881;5882;5883;5884;7786;7787;7788;7789;7790;7791;7792;7793;7794;7795;7796;7797;7798;7799;7800;15734;15735;15736;15737;15738;15739;15740;15741;15742;15743;15744;15745;15746;15747;15748;15749;15750;15751;16046;16047;16048;16049;16050;16051;16052;1605…	712;713;714;1871;1943;2493;2494;2495;5241;5242;5243;5244;5324;5325;5326;5327;5328;5329;5330;5331;5332;7052;7053;7054;7055;7056;7057;7058;7059;7060;7061;7062;7063;7064;7065;7066;7067;7068;7069;7070;7071;7072;7073;7074;8704;8805;9254;10850;10851;10997;10998;10999;11000;11827;11828;11829;11830;12127;12128;12192;12193;12194;12195;12864;12865;12866;12867;12868;12869;12870;12871;12872;12873;12874;12875…	84;85;86	70	343;694;712	566	Solyc02g092670.1.1;Solyc02g092680.1.1	Solyc02g092670.1.1	25;2	25;2	23;1	>Solyc02g092670.1.1 genomic_reference:SL2.31ch02 evidence_code:10F1H1E1IEG gene_region:48259230-48261494 functional_description:Subtilisin-like protease (AHRD V1 ***- A9XG40_TOBAC); contains Interpro domain(s) IPR015500 Peptidase S8, subtilisin-related	2	25	25	23	12	11	15	12	18	19	9	19	11	18	16	13	19	20	16	22	23	22	22	21	12	11	15	12	18	19	9	19	11	18	16
175	365;706;1107;2014	415;801;1267;2305	7749;7750;7751;7752;7753;7754;7755;7756;7757;7758;7759;7760;7761;7762;7763;7764;7765;7766;14921;14922;14923;14924;14925;14926;14927;14928;14929;14930;14931;14932;14933;14934;14935;14936;14937;14938;14939;14940;14941;23201;23202;23203;23204;23205;23206;23207;23208;23209;23210;23211;23212;23213;23214;23215;23216;23217;23218;23219;23220;23221;23222;41568;41569;41570;41571;41572;41573;41574;41575;415…	2485;2486;4978;4979;4980;4981;4982;4983;4984;7799;7800;7801;7802;7803;7804;7805;7806;13775;13776;13777;13778;13779;13780;13781;13782;13783					Solyc02g093210.1.1	Solyc02g093210.1.1	4	4	4	>Solyc02g093210.1.1 genomic_reference:SL2.31ch02 evidence_code:10F0H1E1IEG gene_region:48734049-48737553 functional_description:MAPprotein kinase-like protein (AHRD V1 **-- Q6YW97_ORYSJ); contains Interpro domain(s) IPR017946 PLC-like phosphodiesterase,	1	4	4	4	4	4	4	2	3	4	4	4	4	4	3	4	2	4	4	4	4	4	4	4	4	4	4	2	3	4	4	4	4	4	3
176	372;1149;1568;2277	422;1313;1799;2597	7893;7894;7895;7896;7897;7898;7899;7900;7901;7902;7903;7904;7905;7906;7907;7908;7909;7910;7911;7912;24169;24170;24171;24172;24173;24174;24175;24176;24177;32481;32482;32483;32484;32485;32486;32487;32488;32489;32490;32491;47153;47154;47155;47156;47157;47158;47159;47160;47161;47162;47163;47164;47165;47166;47167;47168;47169	2520;2521;2522;2523;2524;2525;2526;2527;2528;2529;8112;10760;15640;15641					Solyc02g093310.1.1	Solyc02g093310.1.1	4	4	3	>Solyc02g093310.1.1 genomic_reference:SL2.31ch02 evidence_code:10F0H1E1IEG gene_region:48796789-48799653 functional_description:MAP-like protein kinase (AHRD V1 **-- O23190_ARATH); contains Interpro domain(s) IPR017946 PLC-like phosphodiesterase, TIM be	1	4	4	3	1	1	2	1	4	3	2	2	4	3	3	2	4	3	3	4	4	4	4	3	1	1	2	1	4	3	2	2	4	3	3
177	1594;2029;2251	1834;2320;2569	32982;32983;32984;32985;41907;41908;41909;41910;41911;41912;41913;41914;41915;41916;41917;41918;41919;41920;41921;41922;41923;41924;41925;41926;41927;41928;41929;41930;41931;41932;41933;41934;41935;41936;41937;41938;41939;41940;41941;41942;41943;41944;41945;41946;41947;41948;41949;41950;46639;46640;46641;46642;46643;46644;46645;46646;46647;46648;46649;46650;46651;46652;46653;46654;46655;46656;466…	10892;13885;13886;13887;13888;13889;13890;13891;13892;15471;15472;15473;15474		71		88	Solyc02g094050.1.1	Solyc02g094050.1.1	3	3	3	>Solyc02g094050.1.1 genomic_reference:SL2.31ch02 evidence_code:10F0H1E1IEG gene_region:49271289-49272028 functional_description:Blue copper protein (AHRD V1 **-- B6U7P6_MAIZE); contains Interpro domain(s) IPR003245 Plastocyanin-like	1	3	3	3	1	2	2	1	3	3	1	2	2	2	2	2	3	2	2	2	2	2	3	2	1	2	2	1	3	3	1	2	2	2	2
178	264;305;330;362;363;522;1175;1460;1853;1861	309;352;377;412;413;591;1344;1679;2125;2134	5966;5967;5968;5969;5970;5971;5972;5973;5974;5975;6672;6673;6674;6675;6676;6677;6678;6679;6680;6681;6682;6683;6684;6685;6686;6687;6688;6689;6690;6691;6692;7123;7124;7125;7126;7127;7128;7129;7130;7131;7132;7133;7134;7135;7136;7137;7138;7139;7691;7692;7693;7694;7695;7696;7697;7698;7699;7700;7701;7702;7703;7704;7705;7706;7707;7708;7709;7710;7711;7712;7713;7714;7715;7716;7717;7718;7719;7720;7721;7722…	1969;1970;2177;2178;2179;2180;2181;2182;2183;2184;2321;2481;2482;2483;3462;3463;3464;3465;3466;3467;3468;3469;8321;8322;8323;8324;8325;8326;8327;8328;8329;8330;8331;8332;8333;8334;8335;8336;10290;10291;10292;10293;12592;12646;12647;12648;12649;12650;12651;12652;12653					Solyc02g094180.1.1	Solyc02g094180.1.1	10	10	10	>Solyc02g094180.1.1 genomic_reference:SL2.31ch02 evidence_code:10F0H1E1IEG gene_region:49370159-49371526 functional_description:Peroxidase 1 (AHRD V1 **** Q84UA9_ARTAN); contains Interpro domain(s) IPR002016 Haem peroxidase, plant/fungal/bacterial	1	10	10	10	6	6	5	4	7	7	8	9	10	7	8	5	6	8	8	9	8	8	10	10	6	6	5	4	7	7	8	9	10	7	8
179	869	986	17987;17988;17989;17990;17991;17992;17993;17994	5936	87		210		Solyc03g005130.1.1	Solyc03g005130.1.1	1	1	1	>Solyc03g005130.1.1 genomic_reference:SL2.31ch03 evidence_code:10F0H1E1IEG gene_region:84382-86742 functional_description:Receptor-like protein kinase (AHRD V1 ***- B6ST43_MAIZE); contains Interpro domain(s) IPR002290 Serine/threonine protein kinase	1	1	1	1	0	0	0	0	1	1	0	0	0	0	1	0	1	1	0	1	1	1	0	0	0	0	0	0	1	1	0	0	0	0	1
180	1031	1179	21696;21697;21698;21699;21700;21701;21702;21703;21704	7265;7266					Solyc03g006140.1.1	Solyc03g006140.1.1	1	1	1	>Solyc03g006140.1.1 genomic_reference:SL2.31ch03 evidence_code:10F0H1E1IEG gene_region:791916-798132 functional_description:Neutral ceramidase (AHRD V1 **** A9YFM2_WHEAT); contains Interpro domain(s) IPR006823 Neutral/alkaline nonlysosomal ceramidase	1	1	1	1	0	0	1	0	0	1	1	0	0	0	1	0	0	0	0	1	1	1	1	1	0	0	1	0	0	1	1	0	0	0	1
181	460;461;857;1923;2177	521;522;971;2202;2488	9578;9579;9580;9581;9582;9583;9584;9585;9586;9587;9588;9589;9590;9591;9592;9593;9594;9595;9596;9597;9598;9599;9600;9601;9602;9603;9604;9605;17717;17718;17719;17720;17721;17722;17723;17724;17725;17726;17727;17728;17729;17730;17731;17732;17733;17734;39561;39562;39563;39564;39565;39566;39567;39568;39569;39570;39571;39572;39573;39574;39575;39576;39577;39578;39579;39580;39581;39582;39583;39584;39585;3…	3030;3031;3032;3033;3034;3035;3036;3037;5824;5825;5826;5827;5828;5829;5830;5831;5832;5833;13066;13067;13068;13069;13070;13071;13072;13073;13074;13075;13076;15029;15030;15031;15032;15033;15034					Solyc03g006220.1.1	Solyc03g006220.1.1	5	5	5	>Solyc03g006220.1.1 genomic_reference:SL2.31ch03 evidence_code:10F0H1E0IEG gene_region:848600-853764 functional_description:Os06g0207500 protein (Fragment) (AHRD V1 **-- Q0DDQ9_ORYSJ); contains Interpro domain(s) IPR004253 Protein of unknown function DU	1	5	5	5	3	5	2	1	4	3	4	3	3	3	4	3	4	3	5	4	4	5	5	4	3	5	2	1	4	3	4	3	3	3	4
182	47;270;743;1291	55;316;845;1480	1061;1062;1063;1064;1065;1066;1067;1068;1069;1070;1071;1072;1073;1074;6081;6082;6083;6084;6085;6086;6087;6088;15714;15715;15716;15717;15718;15719;15720;15721;15722;15723;15724;15725;15726;26878;26879;26880;26881;26882;26883;26884	371;2003;5236;5237;5238;5239;8980;8981;8982					Solyc03g006810.1.1	Solyc03g006810.1.1	4	4	4	>Solyc03g006810.1.1 genomic_reference:SL2.31ch03 evidence_code:10F0H1E1IEG gene_region:1320783-1322024 functional_description:Peroxidase (AHRD V1 **** D7MRK0_ARALY); contains Interpro domain(s) IPR002016 Haem peroxidase, plant/fungal/bacterial	1	4	4	4	3	2	2	0	2	2	0	2	3	3	1	3	2	2	3	0	3	3	2	3	3	2	2	0	2	2	0	2	3	3	1
183	76;135;296;935;1521;1661;1849;1997	94;161;342;1063;1747;1903;2121;2286	2015;2016;2017;2018;2019;2020;2021;2022;2023;2024;3107;3108;3109;3110;3111;3112;3113;3114;3115;3116;3117;3118;3119;3120;3121;3122;3123;6522;6523;6524;6525;6526;6527;6528;19764;19765;19766;19767;19768;19769;31746;31747;31748;31749;31750;31751;31752;31753;31754;31755;31756;31757;31758;31759;34186;34187;34188;34189;34190;34191;34192;38129;38130;38131;38132;38133;38134;38135;38136;38137;38138;38139;3…	691;692;1005;1006;1007;1008;2143;2144;6695;6696;6697;10557;11292;12574;12575;12576;12577;12578;13686;13687;13688;13689;13690;13691					Solyc03g019790.1.1	Solyc03g019790.1.1	8	8	8	>Solyc03g019790.1.1 genomic_reference:SL2.31ch03 evidence_code:10F1H1E1IEG gene_region:6717176-6722581 functional_description:Alpha-galactosidase (AHRD V1 **** Q9SP05_SOLLC); contains Interpro domain(s) IPR013785 Aldolase-type TIM barrel	1	8	8	8	1	5	2	5	6	5	2	4	5	4	4	4	6	3	6	4	8	8	7	6	1	5	2	5	6	5	2	4	5	4	4
184	283;530;1163;1917;1998;2002;2003	329;600;1329;2195;2287;2292;2293	6334;6335;6336;6337;6338;6339;6340;6341;11080;11081;11082;11083;11084;11085;11086;11087;11088;11089;11090;11091;11092;11093;11094;11095;11096;11097;11098;24467;24468;24469;24470;24471;24472;24473;24474;24475;24476;24477;24478;24479;24480;24481;24482;24483;24484;24485;24486;24487;24488;24489;24490;24491;24492;24493;24494;39459;39460;39461;39462;39463;39464;39465;39466;39467;39468;41294;41295;41296…	2068;2069;2070;2071;3521;3522;3523;3524;3525;3526;3527;3528;3529;3530;3531;3532;3533;3534;3535;8229;8230;8231;8232;8233;8234;8235;8236;13009;13010;13011;13012;13692;13693;13694;13718;13719;13720		72		166	Solyc03g020040.1.1;Solyc03g020030.1.1	Solyc03g020040.1.1;Solyc03g020030.1.1	7;6	7;6	7;6	>Solyc03g020040.1.1 genomic_reference:SL2.31ch03 evidence_code:10F1H1E1IEG gene_region:6912545-6913276 functional_description:Proteinase inhibitor II (AHRD V1 ***- B3F0C1_TOBAC); contains Interpro domain(s) IPR003465 Proteinase inhibitor I20, Pin2 ;>So	2	7	7	7	1	3	2	0	7	5	0	3	2	2	0	1	3	6	6	3	6	3	4	6	1	3	2	0	7	5	0	3	2	2	0
185	393;768	445;874	8336;8337;8338;8339;8340;8341;8342;8343;8344;8345;8346;8347;8348;8349;8350;8351;8352;8353;8354;16198;16199;16200;16201;16202;16203;16204;16205	2668;2669;2670;2671;2672;5362					Solyc03g025380.1.1	Solyc03g025380.1.1	2	2	2	>Solyc03g025380.1.1 genomic_reference:SL2.31ch03 evidence_code:10F0H1E1IEG gene_region:7195101-7197490 functional_description:Peroxidase (AHRD V1 ***- Q58GF4_9ROSI); contains Interpro domain(s) IPR002016 Haem peroxidase, plant/fungal/bacterial	1	2	2	2	1	1	1	1	1	1	2	1	1	2	2	2	1	1	1	1	2	2	2	1	1	1	1	1	1	1	2	1	1	2	2
186	1873	2147	38561;38562;38563;38564;38565;38566;38567;38568;38569;38570;38571;38572;38573	12721;12722					Solyc03g025600.1.1	Solyc03g025600.1.1	1	1	1	>Solyc03g025600.1.1 genomic_reference:SL2.31ch03 evidence_code:10F0H1E1IEG gene_region:7377466-7385545 functional_description:Pectinacetylesterase like protein (Fragment) (AHRD V1 *--- Q56WP8_ARATH); contains Interpro domain(s) IPR004963 Pectinacetylest	1	1	1	1	0	1	1	0	1	1	1	1	1	1	1	1	0	0	1	1	0	1	0	0	0	1	1	0	1	1	1	1	1	1	1
187	863;1858;1927	980;2130;2207	17895;17896;17897;17898;17899;17900;17901;17902;17903;17904;17905;17906;17907;38245;38246;38247;38248;38249;38250;38251;38252;38253;38254;38255;38256;38257;38258;38259;38260;38261;38262;39649;39650;39651;39652;39653;39654;39655;39656;39657;39658;39659;39660;39661;39662;39663;39664;39665;39666;39667;39668	5910;5911;5912;12613;12614;12615;12616;12617;12618;12619;12620;12621;12622;12623;12624;12625;12626;12627;13094;13095					Solyc03g031800.1.1;Solyc10g005350.1.1;Solyc02g080160.1.1	Solyc03g031800.1.1;Solyc10g005350.1.1	3;2;1	3;2;1	3;2;1	>Solyc03g031800.1.1 genomic_reference:SL2.31ch03 evidence_code:10F0H1E1IEG gene_region:8564068-8566049 functional_description:Xyloglucan endotransglucosylase/hydrolase 1 (AHRD V1 **** C0IRG0_9ERIC); contains Interpro domain(s) IPR016455 Xyloglucan endot	3	3	3	3	1	2	2	1	3	3	1	1	3	3	2	2	3	3	2	2	3	3	3	3	1	2	2	1	3	3	1	1	3	3	2
188	475;841;1030;1431;2280	536;954;1178;1648;2600	9864;9865;9866;9867;9868;9869;17548;17549;17550;17551;17552;17553;21692;21693;21694;21695;30223;30224;30225;47196;47197;47198;47199;47200;47201;47202;47203;47204;47205;47206	3093;3094;5791;7264;10093;10094;15651					Solyc03g033620.1.1	Solyc03g033620.1.1	5	5	5	>Solyc03g033620.1.1 genomic_reference:SL2.31ch03 evidence_code:10F0H1E1IEG gene_region:9481627-9492542 functional_description:Serine carboxypeptidase S28 family protein (AHRD V1 **-* D7MBN8_ARALY); contains Interpro domain(s) IPR008758 Peptidase S28	1	5	5	5	0	1	0	0	1	1	0	4	0	0	0	0	2	3	0	1	5	4	3	3	0	1	0	0	1	1	0	4	0	0	0
189	211	253	4980;4981;4982;4983;4984;4985;4986;4987;4988;4989;4990;4991;4992;4993;4994;4995;4996;4997;4998;4999;5000;5001;5002;5003;5004;5005;5006;5007;5008;5009;5010;5011;5012;5013;5014;5015;5016;5017;5018;5019;5020	1665;1666;1667;1668	257		84		Solyc03g033700.1.1	Solyc03g033700.1.1	1	1	1	>Solyc03g033700.1.1 genomic_reference:SL2.31ch03 evidence_code:10F0H1E0IEG gene_region:9566925-9567524 functional_description:Peroxidase (AHRD V1 ***- Q0ZA68_9ROSI); contains Interpro domain(s) IPR002016 Haem peroxidase, plant/fungal/bacterial	1	1	1	1	0	1	1	1	1	1	1	1	1	1	1	1	1	1	1	1	1	1	1	1	0	1	1	1	1	1	1	1	1	1	1
190	1275	1463	26724	8936		73		2	Solyc03g034190.1.1	Solyc03g034190.1.1	1	1	1	>Solyc03g034190.1.1 genomic_reference:SL2.31ch03 evidence_code:10F1H1E1IEG gene_region:10159986-10162108 functional_description:Ribosomal protein PSRP-3/Ycf65 (AHRD V1 *-*- B5W261_SPIMA); contains Interpro domain(s) IPR006924 Ribosomal protein, PSRP-3/Y	1	1	1	1	0	0	1	0	0	0	0	0	0	0	0	0	0	0	0	0	0	0	0	0	0	0	1	0	0	0	0	0	0	0	0
191	19;276;357;358;500;739;828;888;1373;1512;1712;1906;2017;2088	21;322;407;408;567;841;936;937;1006;1578;1736;1961;2184;2308;2388	402;403;404;405;406;407;408;409;410;411;412;6180;6181;6182;6183;6184;6185;6186;6187;6188;6189;6190;6191;6192;6193;6194;6195;6196;6197;6198;6199;6200;6201;6202;6203;6204;6205;6206;6207;6208;6209;6210;6211;6212;6213;6214;7571;7572;7573;7574;7575;7576;7577;7578;7579;7580;7581;7582;7583;7584;7585;7586;7587;7588;7589;7590;7591;7592;7593;7594;7595;7596;7597;7598;7599;7600;7601;7602;7603;7604;7605;7606;…	131;132;133;2021;2022;2023;2024;2025;2026;2027;2028;2029;2030;2031;2433;2434;2435;2436;2437;2438;2439;2440;2441;2442;2443;2444;2445;2446;2447;2448;2449;2450;2451;2452;3343;5217;5218;5219;5220;5221;5222;5223;5663;5664;5665;5666;6101;6102;6103;6104;6105;6106;6107;6108;6109;6110;9567;9568;9569;9570;9571;9572;10523;11592;11593;11594;11595;12948;12949;12950;12951;12952;12953;12954;12955;12956;12957;12…		74;75		250;307	Solyc03g044100.1.1;Solyc07g017880.1.1	Solyc03g044100.1.1	14;2	14;2	12;0	>Solyc03g044100.1.1 genomic_reference:SL2.31ch03 evidence_code:10F0H1E1IEG gene_region:12061592-12064108 functional_description:Peroxidase 5 (AHRD V1 **** B6E500_LITCN); contains Interpro domain(s) IPR002016 Haem peroxidase, plant/fungal/bacterial	2	14	14	12	10	14	12	6	13	11	10	12	11	13	11	12	11	10	14	13	14	13	14	14	10	14	12	6	13	11	10	12	11	13	11
192	83;245;257;702;703;761;1446;1457;1558;1617;1894;2036;2071;2149	101;289;302;796;797;866;1665;1676;1788;1857;2171;2329;2368;2459	2134;2135;2136;5596;5597;5598;5599;5600;5601;5602;5603;5604;5605;5606;5879;5880;5881;5882;5883;5884;14891;14892;14893;14894;14895;14896;14897;14898;14899;14900;16036;16037;16038;16039;16040;16041;16042;16043;16044;16045;30575;30576;30577;30578;30579;30580;30581;30582;30583;30584;30585;30586;30587;30588;30589;30590;30591;30745;30746;32268;32269;33351;33352;33353;39064;39065;39066;39067;39068;39069…	715;1872;1873;1874;1943;4969;4970;4971;5322;5323;10207;10208;10209;10210;10211;10212;10281;10709;10996;12864;12865;12866;12867;12868;12869;12870;12871;12872;12873;12874;14048;14049;14425;14426;14427;14910;14911;14912	84		355		Solyc03g044150.1.1	Solyc03g044150.1.1	14	12	12	>Solyc03g044150.1.1 genomic_reference:SL2.31ch03 evidence_code:10F0H1E1IEG gene_region:12191650-12194132 functional_description:Subtilisin-like protease (AHRD V1 ***- A9XG40_TOBAC); contains Interpro domain(s) IPR015500 Peptidase S8, subtilisin-related	1	14	12	12	2	6	3	3	8	6	1	6	3	6	5	4	7	7	3	7	13	12	6	6	1	6	3	2	7	5	1	6	2	5	5
193	2092	2393	43755;43756;43757;43758;43759;43760;43761	14552;14553					Solyc03g062790.1.1	Solyc03g062790.1.1	1	1	1	>Solyc03g062790.1.1 genomic_reference:SL2.31ch03 evidence_code:10F0H1E1IEG gene_region:29620800-29634912 functional_description:cDNA clone 002-130-C06 full insert sequence (AHRD V1 **-- B7F0E5_ORYSJ)	1	1	1	1	0	1	0	1	0	1	0	0	0	0	0	0	0	0	0	1	1	1	0	1	0	1	0	1	0	1	0	0	0	0	0
194	207;976;1527;1593;1753;1754	248;1117;1755;1833;2006;2007	4932;4933;4934;4935;4936;4937;4938;4939;4940;4941;4942;20795;20796;20797;20798;20799;20800;20801;20802;20803;20804;20805;20806;20807;20808;31839;31840;31841;31842;31843;31844;31845;31846;31847;31848;31849;31850;31851;32974;32975;32976;32977;32978;32979;32980;32981;35960;35961;35962;35963;35964;35965;35966;35967;35968;35969;35970;35971;35972;35973;35974;35975;35976;35977;35978;35979;35980;35981;35…	1655;1656;6988;6989;10587;10588;10890;10891;11855;11856;11857;11858;11859;11860;11861;11862;11863;11864;11865;11866;11867;11868;11869;11870;11871;11872;11873;11874;11875					Solyc03g079880.1.1;Solyc10g018480.1.1;Solyc05g041140.1.1	Solyc03g079880.1.1;Solyc10g018480.1.1;Solyc05g041140.1.1	6;4;3	6;4;3	6;4;3	>Solyc03g079880.1.1 genomic_reference:SL2.31ch03 evidence_code:10F0H1E1IEG gene_region:45234128-45234603 functional_description:Protease inhibitor/seed storage/lipid transfer protein family protein (AHRD V1 **** D7LUP2_ARALY); contains Interpro domain(s)	3	6	6	6	3	3	3	4	6	5	1	5	2	5	2	3	6	4	6	4	6	3	2	5	3	3	3	4	6	5	1	5	2	5	2
195	639;1273;1465;1697	724;725;1461;1684;1944	13325;13326;13327;13328;13329;26694;26695;26696;26697;26698;26699;26700;26701;26702;26703;26704;26705;30843;30844;30845;30846;30847;30848;30849;34906;34907;34908;34909;34910;34911;34912;34913;34914;34915;34916;34917;34918;34919;34920;34921	4261;4262;8932;8933;8934;10309;11501					Solyc03g080150.1.1	Solyc03g080150.1.1	4	3	3	>Solyc03g080150.1.1 genomic_reference:SL2.31ch03 evidence_code:10F0H1E1IEG gene_region:45597510-45598808 functional_description:Peroxidase 1 (AHRD V1 **** Q9SSZ9_SCUBA); contains Interpro domain(s) IPR002016 Haem peroxidase, plant/fungal/bacterial	1	4	3	3	0	2	2	0	2	2	1	1	0	2	1	1	3	2	3	2	2	4	4	3	0	2	2	0	1	1	1	1	0	2	1
196	6;821;1352;1937	6;929;1555;2217	128;129;130;131;132;133;134;135;136;137;138;139;140;141;142;143;144;145;146;147;148;149;150;151;152;153;17171;17172;17173;17174;17175;17176;17177;17178;17179;17180;17181;28245;28246;28247;28248;39799;39800;39801;39802;39803;39804;39805;39806;39807;39808;39809;39810;39811;39812	47;48;49;50;51;5646;9403;13145					Solyc03g083900.1.1	Solyc03g083900.1.1	4	4	4	>Solyc03g083900.1.1 genomic_reference:SL2.31ch03 evidence_code:10F0H1E1IEG gene_region:47372167-47375745 functional_description:Laccase-22 (AHRD V1 **-- LAC22_ORYSJ); contains Interpro domain(s) IPR001117 Multicopper oxidase, type 1	1	4	4	4	1	3	1	1	4	2	1	2	1	2	3	3	4	3	1	3	4	3	4	3	1	3	1	1	4	2	1	2	1	2	3
197	421;954;955;970;971;1177;1406;1837	478;1087;1088;1109;1110;1111;1346;1619;1620;2105	8852;8853;8854;8855;8856;8857;8858;8859;8860;8861;8862;8863;8864;8865;8866;8867;8868;8869;8870;8871;20176;20177;20178;20179;20180;20181;20182;20183;20184;20185;20186;20187;20188;20189;20190;20191;20192;20193;20194;20195;20196;20197;20198;20199;20200;20201;20202;20652;20653;20654;20655;20656;20657;20658;20659;20660;20661;20662;20663;20664;20665;20666;20667;20668;20669;20670;20671;20672;20673;20674…	2815;2816;2817;6803;6804;6805;6806;6807;6808;6948;6949;6950;6951;6952;6953;6954;6955;8338;8339;8340;8341;8342;9870;9871;9872;9873;9874;9875;12440;12441;12442;12443;12444;12445;12446;12447;12448;12449;12450;12451	88;89		45;169		Solyc03g093130.1.1;Solyc03g093080.1.1;Solyc03g093110.1.1;Solyc03g093120.1.1;Solyc11g065600.1.1;Solyc09g092520.1.1;Solyc12g098610.1.1	Solyc03g093130.1.1;Solyc03g093080.1.1;Solyc03g093110.1.1;Solyc03g093120.1.1	8;8;7;7;1;1;1	8;8;7;7;1;1;1	8;8;7;7;1;1;1	>Solyc03g093130.1.1 genomic_reference:SL2.31ch03 evidence_code:10F1H1E1IEG gene_region:47752752-47753792 functional_description:Xyloglucan endotransglucosylase/hydrolase 9 (AHRD V1 **** C0IRG8_9ERIC); contains Interpro domain(s) IPR016455 Xyloglucan end	7	8	8	8	7	7	6	5	7	6	4	5	6	6	6	6	7	6	6	5	8	8	7	7	7	7	6	5	7	6	4	5	6	6	6
198	694;1104;1792	787;1264;2052	14667;14668;14669;14670;14671;14672;14673;14674;14675;23184;23185;36783;36784;36785;36786;36787;36788;36789	4868;7795;12135					Solyc03g093360.1.1	Solyc03g093360.1.1	3	3	3	>Solyc03g093360.1.1 genomic_reference:SL2.31ch03 evidence_code:10F1H1E1IEG gene_region:48079042-48079913 functional_description:Wound/stress protein (AHRD V1 **-- Q672Q3_SOLLC); contains Interpro domain(s) IPR001024 Lipoxygenase, LH2	1	3	3	3	0	0	0	0	1	0	2	1	2	0	0	0	2	1	0	0	3	2	3	1	0	0	0	0	1	0	2	1	2	0	0
199	429;1866;2246	487;2140;2564	9034;9035;9036;9037;9038;9039;9040;38471;38472;38473;38474;38475;38476;38477;38478;38479;38480;38481;38482;46586;46587;46588;46589;46590;46591;46592;46593;46594;46595;46596	2874;12707;15449					Solyc03g098670.1.1	Solyc03g098670.1.1	3	3	3	>Solyc03g098670.1.1 genomic_reference:SL2.31ch03 evidence_code:10F0H1E0IEG gene_region:54410075-54410680 functional_description:Kunitz trypsin inhibitor (AHRD V1 **** B8Y888_TOBAC); contains Interpro domain(s) IPR002160 Proteinase inhibitor I3, Kunitz l	1	3	3	3	3	3	3	1	3	1	0	0	3	2	3	1	3	1	2	1	0	0	0	0	3	3	3	1	3	1	0	0	3	2	3
200	535;1142	606;1306	11233;11234;11235;11236;11237;11238;11239;11240;11241;11242;11243;11244;11245;11246;11247;11248;24057;24058;24059;24060;24061;24062;24063;24064;24065;24066	3581;8088					Solyc03g098710.1.1	Solyc03g098710.1.1	2	2	2	>Solyc03g098710.1.1 genomic_reference:SL2.31ch03 evidence_code:10F0H1E1IEG gene_region:54436303-54436977 functional_description:Kunitz-type proteinase inhibitor A4 (Fragment) (AHRD V1 **** C5IWR3_SOLBR); contains Interpro domain(s) IPR011065 Kunitz inhi	1	2	2	2	0	1	2	0	1	2	2	2	2	1	1	2	2	2	2	2	0	1	1	0	0	1	2	0	1	2	2	2	2	1	1
201	350;527;726;850;1364;1365;1424;1717;2046	400;597;826;963;1568;1569;1639;1966;2340	7482;7483;7484;11051;11052;11053;11054;11055;11056;11057;11058;11059;11060;11061;11062;11063;11064;11065;15396;15397;15398;15399;15400;15401;15402;15403;15404;15405;15406;15407;15408;15409;15410;17647;28561;28562;28563;28564;28565;28566;28567;28568;28569;28570;28571;28572;28573;28574;28575;28576;28577;28578;28579;28580;28581;28582;28583;28584;28585;28586;28587;28588;28589;29880;29881;29882;29883;…	2417;3510;3511;3512;3513;3514;3515;3516;3517;3518;5145;5146;5812;9501;9502;9503;9504;9505;9954;9955;11611;11612;11613;11614;11615;14135;14136					Solyc03g098730.1.1	Solyc03g098730.1.1	9	9	9	>Solyc03g098730.1.1 genomic_reference:SL2.31ch03 evidence_code:10F1H1E1IEG gene_region:54454381-54455121 functional_description:Kunitz trypsin inhibitor (AHRD V1 ***- B8Y888_TOBAC); contains Interpro domain(s) IPR011065 Kunitz inhibitor ST1-like	1	9	9	9	5	6	6	1	8	6	5	7	9	5	7	5	6	6	6	4	6	4	5	4	5	6	6	1	8	6	5	7	9	5	7
202	788;867;943;2211	895;984;1073;2527	16529;16530;16531;16532;16533;16534;16535;16536;16537;16538;16539;16540;16541;16542;16543;16544;16545;16546;16547;16548;16549;16550;17934;17935;17936;17937;17938;17939;17940;17941;17942;17943;17944;17945;17946;17947;17948;17949;17950;17951;17952;17953;17954;17955;17956;17957;17958;17959;17960;17961;19959;19960;19961;19962;19963;19964;45947;45948;45949;45950;45951;45952;45953;45954;45955;45956;459…	5449;5450;5451;5452;5453;5454;5918;5919;5920;5921;5922;5923;5924;5925;5926;5927;5928;5929;6753;6754;15236;15237;15238	90		180		Solyc03g098740.1.1	Solyc03g098740.1.1	4	4	4	>Solyc03g098740.1.1 genomic_reference:SL2.31ch03 evidence_code:10F0H1E1IEG gene_region:54458653-54459252 functional_description:Kunitz trypsin inhibitor (AHRD V1 **** B8Y888_TOBAC); contains Interpro domain(s) IPR011065 Kunitz inhibitor ST1-like	1	4	4	4	3	4	2	3	3	3	2	2	4	4	4	4	3	4	2	2	2	1	2	1	3	4	2	3	3	3	2	2	4	4	4
203	319;890	366;1008	6955;6956;6957;6958;6959;6960;6961;6962;6963;6964;6965;6966;6967;6968;6969;6970;6971;6972;18442;18443;18444;18445;18446;18447;18448;18449;18450;18451;18452;18453;18454;18455;18456	2276;6119;6120					Solyc03g098780.1.1	Solyc03g098780.1.1	2	2	2	>Solyc03g098780.1.1 genomic_reference:SL2.31ch03 evidence_code:10F1H1E1IEG gene_region:54508380-54509045 functional_description:Kunitz-type protease inhibitor (AHRD V1 **** Q3S488_SOLTU); contains Interpro domain(s) IPR002160 Proteinase inhibitor I3, Ku	1	2	2	2	0	1	1	2	2	2	2	2	2	2	1	1	2	2	2	2	2	2	1	2	0	1	1	2	2	2	2	2	2	2	1
204	1028;1089;1315;1458	1176;1245;1509;1677	21654;21655;21656;21657;21658;21659;21660;21661;21662;21663;21664;21665;21666;21667;21668;21669;21670;21671;22835;22836;22837;22838;22839;22840;22841;22842;22843;22844;22845;22846;22847;22848;22849;22850;22851;22852;22853;22854;22855;22856;22857;22858;22859;22860;22861;27402;30747;30748;30749;30750;30751;30752;30753;30754;30755;30756;30757;30758;30759;30760;30761;30762;30763;30764;30765;30766;307…	7261;7262;7647;7648;7649;7650;7651;7652;7653;7654;7655;7656;7657;7658;7659;7660;7661;9190;10282;10283;10284;10285;10286;10287;10288					Solyc03g111670.1.1	Solyc03g111670.1.1	4	4	4	>Solyc03g111670.1.1 genomic_reference:SL2.31ch03 evidence_code:10F0H1E1IEG gene_region:56365510-56369035 functional_description:Receptor-like protein kinase 1-like (AHRD V1 *-** Q5ZBN0_ORYSJ); contains Interpro domain(s) IPR002290 Serine/threonine prote	1	4	4	4	3	2	3	3	3	3	3	3	3	3	3	3	3	3	3	3	3	3	3	3	3	2	3	3	3	3	3	3	3	3	3
205	731;1082	831;1236	15456;15457;15458;15459;15460;15461;15462;15463;15464;15465;15466;15467;15468;15469;15470;15471;15472;22651;22652;22653;22654;22655;22656;22657;22658;22659;22660;22661;22662;22663;22664;22665;22666;22667;22668;22669;22670	5163;5164;5165;5166;7573;7574;7575;7576;7577;7578;7579;7580;7581;7582;7583;7584;7585;7586;7587;7588					Solyc03g113030.1.1	Solyc03g113030.1.1	2	2	2	>Solyc03g113030.1.1 genomic_reference:SL2.31ch03 evidence_code:10F1H1E1IEG gene_region:57379649-57381719 functional_description:Aldose 1-epimerase-like protein (AHRD V1 ***- Q8LFH1_ARATH); contains Interpro domain(s) IPR015443 Aldose-1-epimerase	1	2	2	2	1	2	2	1	2	2	2	1	2	2	2	2	2	2	2	2	2	2	2	2	1	2	2	1	2	2	2	1	2	2	2
206	860	975	17801;17802;17803;17804;17805;17806;17807;17808;17809;17810;17811;17812;17813;17814;17815;17816;17817	5857;5858;5859;5860;5861;5862;5863;5864;5865;5866;5867					Solyc03g113490.1.1	Solyc03g113490.1.1	1	1	1	>Solyc03g113490.1.1 genomic_reference:SL2.31ch03 evidence_code:10F0H1E1IEG gene_region:57669447-57672868 functional_description:Hedgehog-interacting protein 1 (Fragment) (AHRD V1 *--- A9J6P8_9ROSI); contains Interpro domain(s) IPR011041 Soluble quinopro	1	1	1	1	1	1	1	1	1	1	0	1	1	0	1	0	1	1	1	1	1	1	1	1	1	1	1	1	1	1	0	1	1	0	1
207	1061	1215	22385;22386;22387;22388;22389;22390;22391;22392;22393;22394;22395	7488;7489					Solyc03g114560.1.1	Solyc03g114560.1.1	1	1	1	>Solyc03g114560.1.1 genomic_reference:SL2.31ch03 evidence_code:10F0H1E1IEG gene_region:58566088-58567265 functional_description:Strictosidine synthase family protein (AHRD V1 ***- D7LVM7_ARALY); contains Interpro domain(s) IPR004141 Strictosidine syntha	1	1	1	1	0	0	1	0	0	0	1	1	1	0	0	0	1	1	0	1	1	1	1	1	0	0	1	0	0	0	1	1	1	0	0
208	71;668	89;758	1880;1881;1882;1883;1884;1885;1886;1887;1888;1889;1890;1891;1892;1893;1894;1895;1896;14210;14211;14212;14213;14214;14215;14216;14217;14218;14219;14220;14221;14222;14223;14224;14225	651;4749;4750;4751					Solyc03g115200.1.1	Solyc03g115200.1.1	2	2	2	>Solyc03g115200.1.1 genomic_reference:SL2.31ch03 evidence_code:10F0H1E1IEG gene_region:59050522-59054036 functional_description:Glucan endo-1 3-beta-glucosidase 1 (AHRD V1 *-*- B6TW10_MAIZE); contains Interpro domain(s) IPR012946 X8	1	2	2	2	2	2	2	1	2	2	0	2	2	2	2	2	1	2	1	1	2	1	2	2	2	2	2	1	2	2	0	2	2	2	2
209	1090;1885	1246;2162	22862;22863;22864;22865;22866;22867;38889;38890;38891;38892;38893;38894;38895;38896;38897;38898;38899;38900;38901;38902;38903;38904;38905;38906;38907;38908;38909	7662;12823;12824;12825;12826;12827					Solyc03g118510.1.1	Solyc03g118510.1.1	2	2	2	>Solyc03g118510.1.1 genomic_reference:SL2.31ch03 evidence_code:10F0H1E1IEG gene_region:61406803-61409237 functional_description:Receptor-like protein kinase 1-like (AHRD V1 *-** Q5ZBN0_ORYSJ); contains Interpro domain(s) IPR002290 Serine/threonine prote	1	2	2	2	1	1	1	0	1	1	1	1	1	2	1	1	1	2	1	1	2	2	2	2	1	1	1	0	1	1	1	1	1	2	1
210	173;918;1002;1450;1525;1651;2112	210;1041;1148;1669;1753;1891;2416	3975;3976;3977;3978;3979;3980;3981;3982;19246;19247;19248;19249;19250;19251;19252;19253;19254;19255;19256;19257;21259;21260;21261;21262;21263;21264;30614;30615;30616;30617;30618;30619;30620;30621;30622;30623;30624;30625;30626;30627;30628;31823;31824;31825;31826;31827;31828;31829;31830;31831;33971;33972;33973;33974;33975;33976;33977;33978;33979;33980;33981;33982;33983;33984;33985;33986;33987;33988…	1320;6479;6480;6481;6482;6483;6484;6485;6486;6487;7133;10218;10219;10220;10221;10222;10584;11204;11205;11206;11207;11208;11209;11210;11211;11212;14693;14694;14695;14696;14697;14698;14699					Solyc03g119690.1.1	Solyc03g119690.1.1	7	7	7	>Solyc03g119690.1.1 genomic_reference:SL2.31ch03 evidence_code:10F0H1E1IEG gene_region:62293549-62295153 functional_description:Aspartic proteinase nepenthesin-1 (AHRD V1 **-- C0JAA3_9ORYZ); contains Interpro domain(s) IPR001461 Peptidase A1	1	7	7	7	2	4	3	2	5	4	1	5	0	3	4	4	3	6	4	5	6	6	7	6	2	4	3	2	5	4	1	5	0	3	4
211	1134	1297;1298	23883;23884;23885;23886;23887;23888;23889;23890;23891;23892;23893;23894;23895;23896;23897;23898;23899	8040;8041;8042;8043;8044;8045;8046	258		242		Solyc03g121100.1.1	Solyc03g121100.1.1	1	1	1	>Solyc03g121100.1.1 genomic_reference:SL2.31ch03 evidence_code:10F0H1E1IEG gene_region:63376561-63377589 functional_description:Acid phosphatase (AHRD V1 **-- O49855_SOYBN); contains Interpro domain(s) IPR010028 Acid phosphatase, plant	1	1	1	1	0	0	1	1	1	0	1	0	0	0	0	0	1	1	1	1	1	1	1	0	0	0	1	1	1	0	1	0	0	0	0
212	1393	1604	29226;29227;29228;29229;29230;29231;29232;29233;29234;29235;29236;29237;29238;29239;29240;29241	9754	91		457		Solyc03g122080.1.1	Solyc03g122080.1.1	1	1	1	>Solyc03g122080.1.1 genomic_reference:SL2.31ch03 evidence_code:10F0H1E1IEG gene_region:64103867-64106106 functional_description:Legume lectin beta domain (AHRD V1 *-*- A2Q3C0_MEDTR); contains Interpro domain(s) IPR010341 Protein of unknown function DUF9	1	1	1	1	0	0	1	1	1	1	1	1	0	0	1	1	1	1	1	1	1	1	1	1	0	0	1	1	1	1	1	1	0	0	1
213	25	29;30	569;570;571;572;573;574;575;576;577;578;579;580;581;582;583;584;585;586;587;588;589;590;591;592;593;594;595;596;597;598;599;600;601;602;603;604;605;606;607;608;609;610;611;612;613	199;200;201;202;203;204;205;206;207;208;209;210;211	92		80		Solyc03g123410.1.1	Solyc03g123410.1.1	1	1	1	>Solyc03g123410.1.1 genomic_reference:SL2.31ch03 evidence_code:10F1H1E1IEG gene_region:64321012-64321638 functional_description:Oxalate oxidase-like germin 171 (AHRD V1 **** Q9FPQ0_BETVU); contains Interpro domain(s) IPR014710 RmlC-like jelly roll fold	1	1	1	1	1	1	1	1	1	1	1	1	1	1	1	1	1	1	1	1	1	1	1	0	1	1	1	1	1	1	1	1	1	1	1
214	2062	2357	42933;42934;42935;42936;42937;42938;42939;42940;42941;42942;42943;42944;42945;42946;42947;42948	14253					Solyc03g123740.1.1	Solyc03g123740.1.1	1	1	1	>Solyc03g123740.1.1 genomic_reference:SL2.31ch03 evidence_code:10F0H1E1IEG gene_region:64529127-64537537 functional_description:Receptor protein kinase-like protein (AHRD V1 *-*- Q9LJU5_ARATH); contains Interpro domain(s) IPR002290 Serine/threonine prot	1	1	1	1	0	1	1	0	1	1	0	1	0	1	1	1	1	1	1	1	1	1	1	1	0	1	1	0	1	1	0	1	0	1	1
215	107;443;628;1312;1557;1769;1875;1950;2214	130;502;712;1506;1787;2026;2150;2151;2231;2530	2640;2641;2642;2643;2644;2645;2646;2647;2648;2649;2650;2651;2652;9248;9249;9250;9251;9252;9253;9254;9255;9256;13020;13021;13022;13023;13024;13025;13026;13027;13028;13029;13030;13031;13032;13033;13034;13035;13036;27368;27369;27370;27371;27372;27373;27374;27375;27376;27377;27378;27379;27380;32256;32257;32258;32259;32260;32261;32262;32263;32264;32265;32266;32267;36253;36254;36255;36256;36257;36258;3…	896;2927;2928;2929;4147;9182;10706;10707;10708;11945;11946;11947;11948;12746;12747;12748;12749;12750;13294;15248;15249;15250	93		528		Solyc04g007150.1.1	Solyc04g007150.1.1	9	9	6	>Solyc04g007150.1.1 genomic_reference:SL2.31ch04 evidence_code:10F0H1E1IEG gene_region:866239-870495 functional_description:Alpha-glucosidase (AHRD V1 **** Q9LEC9_SOLTU); contains Interpro domain(s) IPR000322 Glycoside hydrolase, family 31	1	9	9	6	2	5	5	4	7	4	6	6	4	5	5	3	8	6	5	8	8	7	8	7	2	5	5	4	7	4	6	6	4	5	5
216	449;1151;1943	509;1315;2224	9375;9376;9377;9378;9379;9380;9381;9382;9383;9384;9385;9386;9387;9388;9389;9390;9391;9392;9393;9394;9395;9396;9397;9398;9399;9400;9401;9402;9403;24196;24197;24198;24199;24200;24201;24202;40006;40007;40008;40009;40010;40011;40012;40013;40014;40015;40016;40017;40018;40019;40020;40021;40022;40023;40024;40025	2969;2970;2971;2972;2973;8115;8116;13258;13259;13260;13261;13262;13263;13264;13265;13266;13267;13268;13269;13270;13271					Solyc04g007160.1.1	Solyc04g007160.1.1	3	2	2	>Solyc04g007160.1.1 genomic_reference:SL2.31ch04 evidence_code:10F0H1E1IEG gene_region:870605-871414 functional_description:Alpha-glucosidase (AHRD V1 ***- Q9LEC9_SOLTU); contains Interpro domain(s) IPR000322 Glycoside hydrolase, family 31	1	3	2	2	1	2	2	2	3	2	1	2	2	2	3	2	2	2	2	3	3	3	3	3	1	2	2	2	2	2	1	2	2	2	2
217	1340	1541	27940	9323		76		17	Solyc04g007220.1.1	Solyc04g007220.1.1	1	1	1	>Solyc04g007220.1.1 genomic_reference:SL2.31ch04 evidence_code:10F1H1E1IEG gene_region:913307-914833 functional_description:Unknown Protein (AHRD V1)	1	1	1	1	0	0	0	0	0	0	0	0	0	0	0	0	0	0	0	0	0	0	1	0	0	0	0	0	0	0	0	0	0	0	0
218	493;880	559;997	10440;10441;10442;10443;10444;10445;10446;10447;10448;10449;10450;18154;18155;18156	3294;6003					Solyc04g007910.1.1	Solyc04g007910.1.1	2	2	2	>Solyc04g007910.1.1 genomic_reference:SL2.31ch04 evidence_code:10F0H1E0IEG gene_region:1574788-1580698 functional_description:Glucan endo-1 3-beta-glucosidase 3 (AHRD V1 ***- B6TLN1_MAIZE); contains Interpro domain(s) IPR013781 Glycoside hydrolase, subg	1	2	2	2	0	0	1	0	1	1	0	1	2	1	1	1	1	0	1	1	1	1	0	0	0	0	1	0	1	1	0	1	2	1	1
219	77;436;1992	95;494;2280	2025;2026;2027;2028;2029;2030;2031;9127;9128;9129;9130;9131;9132;9133;9134;9135;9136;9137;9138;9139;9140;41194;41195;41196;41197;41198;41199;41200;41201;41202;41203;41204;41205;41206;41207;41208;41209;41210;41211;41212	693;2897;2898;13674					Solyc04g008730.1.1	Solyc04g008730.1.1	3	3	2	>Solyc04g008730.1.1 genomic_reference:SL2.31ch04 evidence_code:10F0H1E1IEG gene_region:2393848-2397737 functional_description:Alpha-galactosidase 1 (AHRD V1 **** Q5ZP79_PEA); contains Interpro domain(s) IPR013785 Aldolase-type TIM barrel	1	3	3	2	2	2	1	2	2	2	0	2	1	2	2	2	2	1	2	2	3	3	3	3	2	2	1	2	2	2	0	2	1	2	2
220	531;665;1557;1721;1941;2022;2151;2165	601;755;1787;1970;2222;2313;2461;2475	11099;11100;11101;11102;11103;11104;14195;14196;14197;14198;32256;32257;32258;32259;32260;32261;32262;32263;32264;32265;32266;32267;35368;35369;35370;35371;35372;35373;35374;35375;35376;35377;35378;35379;35380;35381;35382;35383;35384;39930;39931;39932;39933;39934;39935;39936;39937;39938;39939;39940;39941;39942;41720;41721;41722;41723;41724;41725;41726;41727;41728;41729;41730;41731;44925;44926;449…	3536;4743;4744;4745;10706;10707;10708;11631;11632;11633;11634;11635;11636;13241;13242;13243;13244;13245;13246;13810;14919;14979;14980	94		140		Solyc04g009630.1.1	Solyc04g009630.1.1	8	7	6	>Solyc04g009630.1.1 genomic_reference:SL2.31ch04 evidence_code:10F0H1E1IEG gene_region:3009205-3012591 functional_description:Alpha-glucosidase 1 (AHRD V1 **** O22444_ARATH); contains Interpro domain(s) IPR000322 Glycoside hydrolase, family 31	1	8	7	6	1	3	5	4	5	4	2	6	3	5	4	4	6	3	4	5	8	6	8	7	1	3	4	3	4	4	2	6	2	4	4
221	1281	1470	26793	8960		77		1	Solyc04g011900.1.1	Solyc04g011900.1.1	1	1	1	>Solyc04g011900.1.1 genomic_reference:SL2.31ch04 evidence_code:10F0H1E1IEG gene_region:4284937-4289321 functional_description:Os04g0639300 protein (Fragment) (AHRD V1 *-*- Q0J9P0_ORYSJ)	1	1	1	1	0	0	0	0	0	0	0	0	0	0	0	0	0	0	0	0	1	0	0	0	0	0	0	0	0	0	0	0	0	0	0
222	733;2019	833;2310	15485;15486;15487;15488;15489;15490;15491;15492;15493;15494;15495;15496;15497;15498;41672;41673;41674;41675;41676;41677;41678;41679;41680;41681;41682;41683;41684;41685;41686;41687;41688;41689;41690;41691	5169;13804;13805					Solyc04g015190.1.1	Solyc04g015190.1.1	2	2	2	>Solyc04g015190.1.1 genomic_reference:SL2.31ch04 evidence_code:10F1H1E1IEG gene_region:5371314-5374813 functional_description:Glucan endo-1 3-beta-glucosidase 5 (AHRD V1 ***- B6SXV6_MAIZE); contains Interpro domain(s) IPR013781 Glycoside hydrolase, subg	1	2	2	2	1	1	1	0	2	2	2	2	2	2	2	2	2	2	1	2	2	1	2	2	1	1	1	0	2	2	2	2	2	2	2
223	180;933	217;1060	4125;4126;4127;4128;4129;4130;4131;4132;4133;4134;4135;4136;4137;4138;4139;4140;4141;4142;19714;19715;19716;19717;19718;19719;19720;19721;19722;19723;19724;19725;19726;19727;19728;19729;19730;19731;19732	1362;6681;6682					Solyc04g015560.1.1	Solyc04g015560.1.1	2	2	2	>Solyc04g015560.1.1 genomic_reference:SL2.31ch04 evidence_code:10F0H1E1IEG gene_region:5817713-5825687 functional_description:Beta-D-glucosidase (AHRD V1 ***- Q7XAS3_GOSHI); contains Interpro domain(s) IPR001764 Glycoside hydrolase, family 3, N-terminal	1	2	2	2	2	2	2	1	2	2	0	2	2	2	2	2	2	2	2	2	2	2	2	2	2	2	2	1	2	2	0	2	2	2	2
224	487;921;1159;1348;1360;1559;1978	551;1045;1324;1550;1564;1789;2262	10206;10207;10208;10209;10210;10211;10212;10213;10214;10215;10216;10217;10218;10219;10220;10221;10222;10223;10224;10225;10226;10227;10228;10229;10230;10231;10232;10233;10234;10235;10236;10237;10238;10239;10240;10241;10242;10243;10244;19408;19409;19410;19411;19412;19413;19414;19415;19416;19417;19418;19419;24389;24390;24391;24392;24393;24394;24395;24396;24397;24398;24399;24400;24401;24402;24403;244…	3215;3216;3217;3218;3219;3220;3221;3222;6535;6536;8195;8196;8197;8198;8199;8200;8201;8202;8203;8204;8205;8206;8207;8208;8209;9370;9371;9372;9373;9374;9482;9483;9484;9485;9486;9487;9488;9489;9490;9491;9492;9493;9494;9495;10710;10711;10712;10713;10714;10715;13494;13495	95		41		Solyc04g016470.1.1	Solyc04g016470.1.1	7	6	6	>Solyc04g016470.1.1 genomic_reference:SL2.31ch04 evidence_code:10F0H1E0IEG gene_region:7303181-7304630 functional_description:Beta-1 3-glucanase (AHRD V1 ***- B2ZP01_VITRI); contains Interpro domain(s) IPR000490 Glycoside hydrolase, family 17	1	7	6	6	7	6	5	3	7	6	5	7	7	7	6	6	6	6	7	5	4	4	3	3	6	5	4	3	6	5	4	6	6	6	5
225	929	1056	19613;19614;19615;19616;19617;19618;19619;19620;19621;19622;19623;19624;19625;19626	6622					Solyc04g054490.1.1	Solyc04g054490.1.1	1	1	1	>Solyc04g054490.1.1 genomic_reference:SL2.31ch04 evidence_code:10F0H1E1IEG gene_region:51757037-51765051 functional_description:Aspartyl protease family protein (AHRD V1 **-- D7M2T2_ARALY); contains Interpro domain(s) IPR001461 Peptidase A1	1	1	1	1	1	1	1	0	1	0	1	1	1	0	0	1	1	0	1	1	1	1	1	0	1	1	1	0	1	0	1	1	1	0	0
226	716	813	15125;15126;15127;15128;15129;15130;15131;15132;15133;15134;15135	5070;5071;5072					Solyc04g054980.1.1	Solyc04g054980.1.1	1	1	1	>Solyc04g054980.1.1 genomic_reference:SL2.31ch04 evidence_code:10F1H1E1IEG gene_region:52664267-52664905 functional_description:Lipoxygenase homology domain-containing protein 1 (AHRD V1 *--- LOXH1_MOUSE); contains Interpro domain(s) IPR001024 Lipoxygen	1	1	1	1	0	0	0	0	1	1	1	0	1	0	0	0	1	1	1	0	1	1	1	1	0	0	0	0	1	1	1	0	1	0	0
227	250;344;631;669;1475;1476;1485;1847	295;393;715;759;1694;1695;1706;2119	5750;5751;5752;5753;5754;5755;5756;5757;5758;5759;5760;5761;5762;5763;5764;5765;5766;5767;7381;7382;7383;7384;7385;7386;7387;7388;7389;7390;7391;7392;7393;7394;7395;7396;7397;7398;7399;7400;7401;13059;13060;13061;13062;13063;14226;14227;14228;14229;14230;14231;14232;14233;14234;14235;14236;30965;30966;30967;30968;30969;30970;30971;30972;30973;30974;30975;30976;30977;30978;30979;30980;30981;30982;…	1911;1912;1913;1914;1915;2386;2387;2388;2389;2390;2391;2392;2393;4152;4153;4752;4753;4754;4755;10336;10337;10338;10339;10340;10341;10342;10343;10344;10381;10382;10383;10384;10385;12566;12567					Solyc04g071890.1.1	Solyc04g071890.1.1	8	5	5	>Solyc04g071890.1.1 genomic_reference:SL2.31ch04 evidence_code:10F1H1E1IEG gene_region:56505813-56507592 functional_description:Peroxidase 4 (AHRD V1 **** B7UCP4_LITCN); contains Interpro domain(s) IPR002016 Haem peroxidase, plant/fungal/bacterial	1	8	5	5	5	7	7	4	7	6	6	6	3	7	8	8	6	7	5	6	6	4	5	5	4	5	5	3	4	4	4	4	2	5	5
228	337;338;670;1462;1475;1476;1548;1732;1847;2143	385;386;760;1681;1694;1695;1778;1982;2119;2452	7235;7236;7237;7238;7239;7240;7241;7242;7243;7244;7245;7246;7247;7248;7249;7250;7251;7252;7253;7254;7255;7256;7257;7258;7259;7260;7261;7262;7263;7264;7265;7266;7267;7268;7269;7270;7271;7272;7273;7274;7275;7276;7277;7278;7279;14237;14238;14239;14240;14241;14242;14243;14244;14245;14246;14247;14248;14249;14250;14251;14252;14253;14254;14255;14256;14257;14258;14259;14260;14261;14262;14263;14264;14265;…	2340;2341;2342;2343;2344;2345;2346;2347;2348;2349;2350;2351;2352;2353;2354;2355;2356;2357;4756;4757;4758;4759;4760;4761;4762;4763;4764;4765;10295;10296;10297;10298;10299;10300;10301;10336;10337;10338;10339;10340;10341;10342;10343;10344;10678;10679;11734;11735;11736;12566;12567;14840;14841;14842;14843;14844;14845;14846;14847;14848;14849;14850;14851;14852;14853;14854;14855					Solyc04g071900.1.1	Solyc04g071900.1.1	10	10	7	>Solyc04g071900.1.1 genomic_reference:SL2.31ch04 evidence_code:10F0H1E1IEG gene_region:56512394-56515122 functional_description:Peroxidase (AHRD V1 **** Q94IQ1_TOBAC); contains Interpro domain(s) IPR002016 Haem peroxidase, plant/fungal/bacterial	1	10	10	7	3	7	7	7	10	7	7	9	3	7	9	8	10	10	9	10	9	9	7	8	3	7	7	7	10	7	7	9	3	7	9
229	102;422;484;485;698	123;124;125;479;548;549;791	2520;2521;2522;2523;2524;2525;2526;2527;2528;2529;2530;2531;2532;2533;2534;2535;2536;2537;2538;2539;2540;2541;2542;2543;2544;2545;2546;2547;2548;2549;2550;2551;2552;2553;2554;2555;2556;2557;2558;2559;2560;2561;2562;2563;2564;2565;2566;2567;2568;2569;2570;2571;2572;2573;2574;2575;2576;2577;2578;2579;2580;2581;2582;2583;2584;2585;2586;2587;2588;2589;2590;2591;2592;2593;2594;2595;2596;2597;2598;2599…	854;855;856;857;858;859;860;861;862;863;864;865;866;867;868;869;870;871;872;873;874;875;876;877;878;879;880;881;882;2818;2819;2820;2821;2822;2823;2824;2825;2826;2827;2828;2829;2830;2831;2832;2833;2834;2835;2836;2837;2838;2839;3168;3169;3170;3171;3172;3173;3174;3175;3176;3177;3178;3179;3180;3181;3182;3183;3184;3185;3186;3187;3188;3189;3190;3191;3192;3193;3194;3195;3196;3197;3198;3199;3200;3201;320…	96;259		239;250		Solyc04g072000.1.1	Solyc04g072000.1.1	5	5	5	>Solyc04g072000.1.1 genomic_reference:SL2.31ch04 evidence_code:10F1H1E1IEG gene_region:56659060-56660689 functional_description:Chitinase (AHRD V1 ***- D0QU15_LACSA); contains Interpro domain(s) IPR016283 Glycoside hydrolase, family 19	1	5	5	5	4	5	5	3	5	5	5	4	4	5	5	4	5	5	5	4	5	5	5	5	4	5	5	3	5	5	5	4	4	5	5
230	80;667;980;1736;2065	98;757;1122;1123;1986;2361	2088;2089;2090;2091;2092;2093;14209;20839;20840;20841;20842;20843;20844;20845;20846;20847;20848;20849;20850;20851;20852;20853;35696;35697;35698;35699;35700;35701;35702;35703;35704;43238;43239;43240;43241;43242;43243;43244;43245;43246;43247;43248;43249;43250	708;4748;6995;6996;11756;14381	97		75		Solyc04g072860.1.1;Solyc04g072870.1.1	Solyc04g072860.1.1	5;1	5;1	5;1	>Solyc04g072860.1.1 genomic_reference:SL2.31ch04 evidence_code:10F0H1E1IEG gene_region:57409372-57413505 functional_description:Beta-D-xylosidase (AHRD V1 **** Q8W011_HORVU); contains Interpro domain(s) IPR001764 Glycoside hydrolase, family 3, N-termina	2	5	5	5	1	1	1	2	3	2	1	4	0	3	3	0	2	3	3	4	3	3	2	2	1	1	1	2	3	2	1	4	0	3	3
231	116	141	2793;2794;2795;2796;2797;2798;2799;2800;2801;2802;2803;2804;2805;2806;2807;2808	939					Solyc04g074440.1.1	Solyc04g074440.1.1	1	1	1	>Solyc04g074440.1.1 genomic_reference:SL2.31ch04 evidence_code:10F0H1E1IEG gene_region:58026900-58027847 functional_description:Os06g0220000 protein (Fragment) (AHRD V1 ***- Q0DDJ2_ORYSJ); contains Interpro domain(s) IPR006766 Phosphate-induced protein	1	1	1	1	0	1	1	0	1	1	1	1	0	1	1	1	1	1	1	0	1	1	1	1	0	1	1	0	1	1	1	1	0	1	1
232	537;538;928;952;1806	608;609;1055;1083;1084;2070	11266;11267;11268;11269;11270;11271;11272;11273;11274;11275;11276;11277;11278;11279;11280;11281;11282;11283;11284;11285;11286;11287;11288;11289;11290;19593;19594;19595;19596;19597;19598;19599;19600;19601;19602;19603;19604;19605;19606;19607;19608;19609;19610;19611;19612;20073;20074;20075;20076;20077;20078;20079;20080;20081;20082;20083;20084;20085;20086;20087;20088;20089;20090;20091;20092;20093;200…	3586;3587;3588;3589;3590;3591;3592;3593;3594;3595;6614;6615;6616;6617;6618;6619;6620;6621;6775;6776;6777;6778;6779;6780;6781;6782;6783;6784;6785;6786;6787;12202;12203;12204					Solyc04g076190.1.1	Solyc04g076190.1.1	5	5	4	>Solyc04g076190.1.1 genomic_reference:SL2.31ch04 evidence_code:10F0H1E1IEG gene_region:58718018-58719325 functional_description:Aspartic proteinase nepenthesin-1 (AHRD V1 **-- B6TDX6_MAIZE); contains Interpro domain(s) IPR001461 Peptidase A1	1	5	5	4	3	3	5	4	4	4	3	4	4	4	4	4	4	4	4	4	4	4	4	4	3	3	5	4	4	4	3	4	4	4	4
233	2068;2250	2365;2568	43318;43319;43320;43321;43322;43323;43324;43325;43326;43327;43328;43329;43330;43331;43332;46636;46637;46638	14411;15470					Solyc04g076660.1.1	Solyc04g076660.1.1	2	2	2	>Solyc04g076660.1.1 genomic_reference:SL2.31ch04 evidence_code:10F0H1E0IEG gene_region:59142780-59149542 functional_description:Rhamnogalacturonate lyase (AHRD V1 ***- A3XLZ2_LEEBM); contains Interpro domain(s) IPR010325 Rhamnogalacturonate lyase	1	2	2	2	1	1	2	0	1	1	0	1	0	0	1	0	1	1	1	1	1	2	1	2	1	1	2	0	1	1	0	1	0	0	1
234	594	675	12545;12546;12547;12548;12549;12550;12551;12552;12553;12554;12555	3980;3981;3982;3983;3984;3985					Solyc04g076770.1.1	Solyc04g076770.1.1	1	1	1	>Solyc04g076770.1.1 genomic_reference:SL2.31ch04 evidence_code:10F0H1E1IEG gene_region:59242093-59244898 functional_description:Peroxidase (AHRD V1 ***- Q94IQ0_TOBAC); contains Interpro domain(s) IPR002016 Haem peroxidase, plant/fungal/bacterial	1	1	1	1	1	0	0	0	1	1	0	1	0	1	0	1	1	1	0	0	1	1	0	1	1	0	0	0	1	1	0	1	0	1	0
235	349;494;520;1165;1211;1903;1925;2241	399;560;589;1331;1332;1385;2180;2204;2205;2559	7460;7461;7462;7463;7464;7465;7466;7467;7468;7469;7470;7471;7472;7473;7474;7475;7476;7477;7478;7479;7480;7481;10451;10452;10906;10907;10908;10909;10910;10911;10912;10913;10914;10915;10916;10917;10918;10919;10920;10921;10922;10923;10924;10925;24517;24518;24519;24520;24521;24522;24523;24524;24525;24526;24527;24528;24529;24530;24531;24532;24533;24534;24535;24536;24537;24538;24539;24540;24541;24542;2…	2411;2412;2413;2414;2415;2416;3295;3296;3448;3449;3450;3451;3452;3453;8252;8253;8254;8255;8256;8257;8258;8259;8260;8261;8262;8263;8553;8554;12918;12919;12920;12921;12922;13080;13081;13082;13083;13084;13085;13086;13087;13088;13089;13090;13091;13092;15434;15435	98;99		304;331		Solyc04g077190.1.1	Solyc04g077190.1.1	8	8	8	>Solyc04g077190.1.1 genomic_reference:SL2.31ch04 evidence_code:10F0H1E1IEG gene_region:59707320-59714684 functional_description:Endo-1 4-beta-xylanase (AHRD V1 *-** B6SW51_MAIZE); contains Interpro domain(s) IPR013781 Glycoside hydrolase, subgroup, cata	1	8	8	8	3	2	4	2	4	6	4	7	4	3	5	4	6	5	4	7	8	6	8	5	3	2	4	2	4	6	4	7	4	3	5
236	174;179;226;246;290;383;473;701;878;934;994;1014;1217;1242;1317;1318;1432;1522;1530;1586;1613;1619;1620;1735;1893;1984;2041	211;216;268;290;336;434;435;534;795;995;1061;1062;1139;1140;1160;1161;1391;1420;1511;1512;1649;1650;1748;1749;1758;1822;1823;1853;1859;1860;1985;2170;2269;2335	3983;3984;3985;3986;3987;3988;3989;3990;3991;3992;3993;3994;3995;3996;3997;3998;3999;4000;4001;4002;4003;4004;4005;4006;4007;4008;4009;4110;4111;4112;4113;4114;4115;4116;4117;4118;4119;4120;4121;4122;4123;4124;5208;5209;5210;5211;5212;5213;5214;5215;5216;5217;5218;5219;5220;5221;5607;5608;5609;5610;5611;5612;5613;5614;5615;5616;5617;5618;5619;6448;6449;6450;6451;6452;6453;6454;6455;6456;6457;6458…	1321;1322;1323;1324;1325;1326;1327;1357;1358;1359;1360;1361;1722;1723;1724;1875;2116;2117;2118;2119;2120;2121;2122;2123;2124;2589;2590;3078;3079;3080;3081;3082;3083;3084;3085;3086;3087;3088;3089;4961;4962;4963;4964;4965;4966;4967;4968;5972;5973;5974;5975;5976;5977;5978;5979;5980;5981;5982;5983;5984;5985;5986;5987;5988;5989;6683;6684;6685;6686;6687;6688;6689;6690;6691;6692;6693;6694;7075;7076;7077…	100;101;102;260	78;79	349;354;464;481	543;572	Solyc04g078110.1.1	Solyc04g078110.1.1	27	27	27	>Solyc04g078110.1.1 genomic_reference:SL2.31ch04 evidence_code:10F1H1E1IEG gene_region:60539247-60541547 functional_description:Subtilisin-like protease (AHRD V1 **-- A9XG40_TOBAC); contains Interpro domain(s) IPR015500 Peptidase S8, subtilisin-related	1	27	27	27	9	21	15	16	20	24	8	23	8	18	21	17	22	26	17	21	27	27	27	26	9	21	15	16	20	24	8	23	8	18	21
237	79	97	2071;2072;2073;2074;2075;2076;2077;2078;2079;2080;2081;2082;2083;2084;2085;2086;2087	705;706;707					Solyc04g078540.1.1	Solyc04g078540.1.1	1	1	1	>Solyc04g078540.1.1 genomic_reference:SL2.31ch04 evidence_code:10F0H1E1IEG gene_region:60835625-60838988 functional_description:Cathepsin B-like cysteine proteinase (AHRD V1 **-* CYSP_SCHMA); contains Interpro domain(s) IPR013128 Peptidase C1A, papain	1	1	1	1	0	1	1	0	1	1	1	1	1	1	1	0	1	1	1	1	1	1	1	1	0	1	1	0	1	1	1	1	1	1	1
238	75;347;640;871;1176;1490;1581;1604;1607;1801;1961;2008;2110	93;397;726;988;1345;1711;1813;1844;1847;2064;2244;2298;2414	2008;2009;2010;2011;2012;2013;2014;7441;7442;7443;7444;13330;13331;13332;18029;18030;18031;18032;18033;18034;18035;18036;18037;18038;18039;18040;18041;18042;18043;18044;18045;18046;18047;18048;18049;18050;24762;24763;31223;31224;31225;31226;31227;31228;31229;31230;31231;31232;31233;31234;31235;31236;31237;31238;31239;31240;32697;32698;32699;32700;32701;32702;32703;32704;32705;32706;32707;32708;32…	689;690;2401;2402;4263;5949;5950;5951;5952;5953;5954;5955;5956;5957;8337;10395;10396;10816;10817;10818;10819;10820;10821;10955;10970;10971;10972;10973;12188;12189;13384;13385;13386;13387;13388;13389;13390;13391;13392;13393;13394;13395;13396;13397;13398;13399;13754;13755;13756;13757;13758;13759;13760;14690		80		149	Solyc04g078740.1.1	Solyc04g078740.1.1	13	12	12	>Solyc04g078740.1.1 genomic_reference:SL2.31ch04 evidence_code:10F0H1E1IEG gene_region:60999682-61002061 functional_description:Subtilisin-like protease (AHRD V1 **-- Q38708_ALNGL); contains Interpro domain(s) IPR015500 Peptidase S8, subtilisin-related	1	13	12	12	3	7	6	7	9	8	4	11	3	7	7	5	7	10	5	11	11	9	9	8	3	7	6	7	9	8	3	10	3	7	7
239	212	254	5021;5022;5023;5024;5025;5026	1669;1670					Solyc04g079890.1.1	Solyc04g079890.1.1	1	1	1	>Solyc04g079890.1.1 genomic_reference:SL2.31ch04 evidence_code:10F0H1E1IEG gene_region:61797372-61798329 functional_description:Thaumatin-like protein (AHRD V1 ***- O24468_ARATH); contains Interpro domain(s) IPR001938 Thaumatin, pathogenesis-related	1	1	1	1	0	1	0	0	0	1	0	0	1	1	1	0	0	1	0	0	0	0	0	0	0	1	0	0	0	1	0	0	1	1	1
240	12;100;177;199;435;574;642;981;1166;1187;1504;1622;1781	12;13;121;214;237;238;493;649;728;1124;1333;1357;1727;1862;2041	206;207;208;209;210;211;212;213;214;215;216;217;218;2483;2484;2485;2486;2487;2488;2489;2490;2491;2492;2493;2494;2495;2496;2497;2498;2499;2500;2501;4068;4069;4070;4071;4072;4073;4074;4075;4076;4077;4078;4079;4080;4081;4082;4083;4084;4085;4086;4087;4088;4089;4090;4091;4092;4688;4689;4690;4691;4692;4693;4694;4695;4696;4697;4698;4699;4700;4701;4702;4703;4704;4705;4706;4707;4708;4709;4710;4711;4712;47…	63;64;65;839;840;841;842;843;844;845;1338;1339;1340;1341;1342;1343;1344;1345;1346;1347;1584;1585;1586;1587;1588;1589;1590;1591;1592;1593;1594;1595;1596;1597;1598;1599;1600;1601;1602;1603;1604;1605;1606;1607;1608;1609;1610;1611;1612;1613;1614;1615;1616;1617;2884;2885;2886;2887;2888;2889;2890;2891;2892;2893;2894;2895;2896;3798;3799;3800;3801;3802;3803;3804;3805;4274;4275;4276;4277;4278;4279;4280;42…	103	81;82	290	256;342	Solyc04g080260.1.1	Solyc04g080260.1.1	13	13	12	>Solyc04g080260.1.1 genomic_reference:SL2.31ch04 evidence_code:10F0H1E1IEG gene_region:62090390-62093084 functional_description:Glucan endo-1 3-beta-glucosidase 7 (AHRD V1 ***- B6T289_MAIZE); contains Interpro domain(s) IPR013781 Glycoside hydrolase, su	1	13	13	12	10	11	9	7	13	11	7	11	9	8	12	11	13	13	12	12	13	11	12	12	10	11	9	7	13	11	7	11	9	8	12
241	28;214;524;1891	34;256;593;2168	637;638;639;640;641;642;643;644;645;646;647;648;649;650;651;5055;5056;5057;5058;5059;5060;5061;5062;5063;5064;5065;5066;5067;5068;5069;5070;5071;11000;11001;11002;11003;11004;11005;11006;11007;11008;11009;11010;39007;39008;39009;39010;39011;39012;39013;39014;39015;39016;39017;39018;39019;39020	221;222;1683;1684;1685;3477;12850;12851;12852;12853					Solyc04g081550.1.1	Solyc04g081550.1.1	4	4	4	>Solyc04g081550.1.1 genomic_reference:SL2.31ch04 evidence_code:10F0H1E1IEG gene_region:63086808-63088932 functional_description:Thaumatin-like protein (AHRD V1 **-- Q9ZQY9_ARATH); contains Interpro domain(s) IPR001938 Thaumatin, pathogenesis-related	1	4	4	4	1	4	3	0	3	2	2	3	3	3	3	3	3	4	4	1	3	4	4	4	1	4	3	0	3	2	2	3	3	3	3
242	2020	2311	41692;41693;41694;41695;41696;41697;41698;41699;41700;41701;41702;41703	13806;13807					Solyc04g081560.1.1	Solyc04g081560.1.1	1	1	1	>Solyc04g081560.1.1 genomic_reference:SL2.31ch04 evidence_code:10F0H1E0IEG gene_region:63104875-63107352 functional_description:Thaumatin-like protein (AHRD V1 **-- Q9STX6_ARATH); contains Interpro domain(s) IPR001938 Thaumatin, pathogenesis-related	1	1	1	1	0	1	1	0	0	0	1	1	1	1	1	1	0	0	1	0	1	1	1	0	0	1	1	0	0	0	1	1	1	1	1
243	142;143;144;149;172;248;253;274;275;311;377;378;506;615;1131;1132;1136;1137;1203;1223;1227;1234;1235;1584;1724;1737;1763;1968;2086;2202;2203	168;169;170;171;172;173;178;179;208;209;292;293;298;320;321;358;427;428;429;574;575;696;1294;1295;1300;1301;1374;1399;1405;1412;1413;1816;1817;1818;1819;1973;1987;2017;2018;2251;2252;2386;2517;2518;2519	3277;3278;3279;3280;3281;3282;3283;3284;3285;3286;3287;3288;3289;3290;3291;3292;3293;3294;3295;3296;3297;3298;3299;3300;3301;3302;3303;3304;3305;3306;3307;3308;3309;3310;3311;3312;3313;3314;3315;3316;3317;3318;3319;3320;3321;3322;3323;3324;3325;3326;3327;3328;3329;3330;3331;3332;3333;3334;3335;3336;3337;3338;3339;3340;3341;3342;3343;3344;3345;3346;3347;3348;3349;3350;3351;3352;3353;3354;3355;3356…	1059;1060;1061;1062;1063;1064;1065;1066;1067;1068;1069;1070;1071;1072;1073;1074;1075;1076;1077;1078;1079;1080;1081;1082;1083;1084;1085;1086;1087;1088;1089;1090;1091;1092;1093;1094;1095;1096;1097;1098;1099;1100;1101;1102;1103;1104;1105;1124;1125;1126;1127;1128;1129;1130;1131;1132;1133;1134;1135;1136;1137;1138;1139;1140;1141;1142;1143;1310;1311;1312;1313;1314;1315;1316;1317;1318;1319;1877;1878;1879…	104;105;106;107;108;261;262	83;84	212;453;568;589;698;726;755	390;582	Solyc04g081810.1.1	Solyc04g081810.1.1	31	31	31	>Solyc04g081810.1.1 genomic_reference:SL2.31ch04 evidence_code:10F0H1E1IEG gene_region:63295140-63299123 functional_description:Subtilisin-like protease (AHRD V1 **-- Q9ZSP5_ARATH); contains Interpro domain(s) IPR015500 Peptidase S8, subtilisin-related	1	31	31	31	8	23	19	17	21	25	10	23	15	24	20	19	23	25	21	24	26	28	27	23	8	23	19	17	21	25	10	23	15	24	20
244	5;220;277;317;700;836;948;1035;1053;1054;1097;1098;1219;1220;1407;1524;1555;1840;2043;2156;2157;2192	5;262;323;364;793;794;947;948;1078;1183;1184;1204;1205;1206;1207;1255;1256;1257;1393;1394;1395;1396;1621;1751;1752;1785;2110;2337;2466;2467;2506;2507	110;111;112;113;114;115;116;117;118;119;120;121;122;123;124;125;126;127;5133;5134;5135;5136;6215;6216;6217;6218;6219;6220;6221;6222;6223;6224;6225;6226;6227;6228;6229;6230;6231;6885;6886;6887;6888;6889;6890;6891;6892;6893;6894;6895;6896;6897;6898;6899;6900;6901;6902;6903;6904;6905;6906;6907;6908;6909;6910;6911;6912;6913;6914;6915;6916;6917;6918;6919;6920;6921;6922;6923;6924;6925;6926;6927;6928;69…	40;41;42;43;44;45;46;1704;2032;2033;2034;2035;2036;2037;2038;2039;2040;2041;2042;2252;2253;2254;2255;2256;2257;2258;2259;2260;2261;2262;2263;2264;2265;2266;2267;2268;2269;2270;2271;2272;4934;4935;4936;4937;4938;4939;4940;4941;4942;4943;4944;4945;4946;4947;4948;4949;4950;4951;4952;4953;4954;4955;4956;4957;4958;4959;4960;5746;5747;5748;5749;5750;5751;5752;5753;5754;5755;5756;5757;5758;5759;5760;576…	109;110;111;112;113	85	158;194;199;222;360	507	Solyc04g082140.1.1;Solyc12g094470.1.1;Solyc01g111970.1.1	Solyc04g082140.1.1	22;2;1	22;2;1	20;2;1	>Solyc04g082140.1.1 genomic_reference:SL2.31ch04 evidence_code:10F1H1E1IEG gene_region:63510379-63514842 functional_description:Laccase-22 (AHRD V1 **-- LAC22_ORYSJ); contains Interpro domain(s) IPR001117 Multicopper oxidase, type 1	3	22	22	20	12	14	14	14	18	17	12	19	12	15	18	16	18	17	19	19	20	21	21	20	12	14	14	14	18	17	12	19	12	15	18
245	1913	2191	39413	12988		86		467	Solyc04g082250.1.1	Solyc04g082250.1.1	1	1	1	>Solyc04g082250.1.1 genomic_reference:SL2.31ch04 evidence_code:10F0H1E1IEG gene_region:63573193-63576358 functional_description:Cell division protease ftsH homolog 4 (AHRD V1 ***- FTSH4_SYNY3); contains Interpro domain(s) IPR005936 Peptidase M41, FtsH	1	1	1	1	0	0	1	0	0	0	0	0	0	0	0	0	0	0	0	0	0	0	0	0	0	0	1	0	0	0	0	0	0	0	0
246	1363	1567	28560	9500		87		448	Solyc04g082570.1.1	Solyc04g082570.1.1	1	1	1	>Solyc04g082570.1.1 genomic_reference:SL2.31ch04 evidence_code:10F0H1E1IEG gene_region:63805651-63810405 functional_description:U-box domain-containing protein (AHRD V1 **-- Q1ENX4_MUSAC); contains Interpro domain(s) IPR011989 Armadillo-like helical	1	1	1	1	0	0	0	0	0	0	0	0	0	1	0	0	0	0	0	0	0	0	0	0	0	0	0	0	0	0	0	0	0	1	0
247	78;252;606;1284;1417;1528;1556	96;297;687;1473;1632;1756;1786	2032;2033;2034;2035;2036;2037;2038;2039;2040;2041;2042;2043;2044;2045;2046;2047;2048;2049;2050;2051;2052;2053;2054;2055;2056;2057;2058;2059;2060;2061;2062;2063;2064;2065;2066;2067;2068;2069;2070;5782;5783;5784;5785;5786;5787;5788;5789;5790;5791;5792;5793;5794;5795;5796;5797;5798;5799;5800;5801;5802;5803;5804;5805;5806;5807;5808;5809;5810;5811;5812;5813;5814;5815;5816;5817;5818;12725;12726;12727;1…	694;695;696;697;698;699;700;701;702;703;704;1919;1920;1921;1922;1923;1924;1925;4047;4048;4049;4050;4051;4052;4053;4054;4055;8963;9920;9921;9922;9923;9924;10589;10590;10591;10705	263	88	289	297	Solyc04g082710.1.1	Solyc04g082710.1.1	7	7	7	>Solyc04g082710.1.1 genomic_reference:SL2.31ch04 evidence_code:10F0H1E1IEG gene_region:63890818-63891960 functional_description:Cathepsin B-like cysteine proteinase 3 (AHRD V1 **-- CPR3_CAEEL); contains Interpro domain(s) IPR013128 Peptidase C1A, papain	1	7	7	7	1	4	4	2	6	5	4	5	2	4	3	3	6	6	6	5	7	5	6	5	1	4	4	2	6	5	4	5	2	4	3
248	1718	1967	35330;35331;35332;35333;35334;35335;35336;35337;35338;35339;35340;35341;35342;35343;35344;35345;35346	11616;11617;11618					Solyc05g007940.1.1	Solyc05g007940.1.1	1	1	1	>Solyc05g007940.1.1 genomic_reference:SL2.31ch05 evidence_code:10F0H1E1IEG gene_region:2366532-2369303 functional_description:Ribonuclease T2 (AHRD V1 ***- Q9ZQX1_CICAR); contains Interpro domain(s) IPR001568 Ribonuclease T2	1	1	1	1	1	1	1	0	1	1	0	1	1	1	1	1	1	1	1	0	1	1	1	1	1	1	1	0	1	1	0	1	1	1	1
249	1394	1605	29242;29243;29244;29245;29246;29247;29248;29249;29250;29251;29252;29253;29254;29255	9755					Solyc05g007950.1.1	Solyc05g007950.1.1	1	1	1	>Solyc05g007950.1.1 genomic_reference:SL2.31ch05 evidence_code:10F1H1E1IEG gene_region:2373288-2374711 functional_description:Ribonuclease T2 (AHRD V1 ***- Q6A3R1_SOLLC); contains Interpro domain(s) IPR001568 Ribonuclease T2	1	1	1	1	0	1	1	0	1	0	1	1	1	1	1	1	1	0	1	0	1	0	1	1	0	1	1	0	1	0	1	1	1	1	1
250	2205;2256	2521;2574	45866;45867;45868;45869;45870;45871;45872;45873;46777;46778;46779;46780;46781	15206;15207;15510					Solyc05g009430.1.1	Solyc05g009430.1.1	2	2	2	>Solyc05g009430.1.1 genomic_reference:SL2.31ch05 evidence_code:10F1H1E1IEG gene_region:3608430-3611307 functional_description:Endonuclease (AHRD V1 **** A5A339_SOYBN); contains Interpro domain(s) IPR003154 S1/P1 nuclease	1	2	2	2	0	0	0	1	2	0	1	0	1	0	0	0	0	0	1	0	2	2	1	1	0	0	0	1	2	0	1	0	1	0	0
251	628;1151;1950;2166	712;1315;2231;2476	13020;13021;13022;13023;13024;13025;13026;13027;13028;13029;13030;13031;13032;13033;13034;13035;13036;24196;24197;24198;24199;24200;24201;24202;40092;40093;40094;40095;40096;40097;40098;40099;40100;45175;45176;45177;45178;45179;45180;45181;45182;45183;45184;45185;45186;45187;45188;45189;45190	4147;8115;8116;13294;14981	264		622		Solyc05g009470.1.1	Solyc05g009470.1.1	4	2	1	>Solyc05g009470.1.1 genomic_reference:SL2.31ch05 evidence_code:10F0H1E1IEG gene_region:3636307-3643815 functional_description:Alpha-glucosidase (AHRD V1 **** Q9LEC9_SOLTU); contains Interpro domain(s) IPR000322 Glycoside hydrolase, family 31	1	4	2	1	1	1	2	2	3	2	3	3	2	1	4	1	3	3	1	4	4	3	3	3	0	0	1	1	2	1	1	1	1	0	2
252	1286	1475	26823	8965		89;90		1;6	Solyc05g009920.1.1	Solyc05g009920.1.1	1	1	1	>Solyc05g009920.1.1 genomic_reference:SL2.31ch05 evidence_code:10F0H1E1IEG gene_region:4146453-4149990 functional_description:Anion-transporting ATPase (AHRD V1 ***- B0JG18_MICAN)	1	1	1	1	0	0	0	0	0	0	0	0	0	0	0	0	0	0	0	1	0	0	0	0	0	0	0	0	0	0	0	0	0	0	0
253	1024	1172	21608;21609;21610;21611;21612;21613;21614;21615;21616;21617;21618;21619;21620;21621;21622;21623;21624;21625	7246;7247;7248;7249;7250;7251;7252;7253;7254;7255;7256					Solyc05g010400.1.1	Solyc05g010400.1.1	1	1	1	>Solyc05g010400.1.1 genomic_reference:SL2.31ch05 evidence_code:10F0H1E1IEG gene_region:4633633-4637399 functional_description:Receptor protein kinase-like protein (AHRD V1 **** Q8LA44_ARATH); contains Interpro domain(s) IPR002290 Serine/threonine protei	1	1	1	1	0	1	1	0	1	1	1	1	0	1	1	1	1	1	1	1	1	1	1	1	0	1	1	0	1	1	1	1	0	1	1
254	170;310;364;410;457;486;1060;1122;1598;1599;1722;1951	206;357;414;465;518;550;1214;1284;1838;1839;1971;2232	3901;3902;3903;3904;3905;3906;3907;6744;6745;6746;6747;6748;6749;7736;7737;7738;7739;7740;7741;7742;7743;7744;7745;7746;7747;7748;8679;8680;8681;8682;8683;8684;8685;8686;8687;8688;8689;8690;8691;8692;8693;8694;8695;8696;8697;8698;8699;8700;8701;9510;9511;9512;9513;9514;9515;9516;9517;9518;9519;9520;9521;9522;9523;9524;9525;9526;9527;9528;9529;9530;9531;9532;9533;9534;10197;10198;10199;10200;10201…	1299;1300;1301;1302;1303;1304;2204;2205;2484;2749;2750;2751;2752;2753;3009;3010;3214;7482;7483;7484;7485;7486;7487;7934;7935;7936;7937;7938;7939;7940;7941;7942;7943;7944;10922;10923;10924;11637;11638;11639;13295;13296					Solyc05g012260.1.1	Solyc05g012260.1.1	12	12	9	>Solyc05g012260.1.1 genomic_reference:SL2.31ch05 evidence_code:10F0H1E1IEG gene_region:5547057-5551348 functional_description:Purple acid phosphatase (AHRD V1 **-* B0WRM8_CULQU); contains Interpro domain(s) IPR008963 Purple acid phosphatase-like, N-term	1	12	12	9	3	3	6	6	9	10	5	10	8	6	6	10	8	9	9	11	10	9	12	12	3	3	6	6	9	10	5	10	8	6	6
255	196;259;1079;2115	234;304;1233;2419	4653;4654;5902;5903;5904;5905;5906;5907;5908;5909;5910;5911;5912;5913;5914;22624;22625;44245;44246;44247;44248;44249;44250;44251;44252;44253;44254	1572;1946;1947;1948;1949;1950;7564;7565;14711;14712					Solyc05g013720.1.1	Solyc05g013720.1.1	4	4	4	>Solyc05g013720.1.1 genomic_reference:SL2.31ch05 evidence_code:10F1H1E1IEG gene_region:7017596-7023482 functional_description:Alpha-galactosidase (AHRD V1 *-*- D4LCA1_9FIRM); contains Interpro domain(s) IPR013785 Aldolase-type TIM barrel	1	4	4	4	1	0	2	0	1	1	2	2	0	1	2	1	2	1	0	2	2	1	4	2	1	0	2	0	1	1	2	2	0	1	2
256	18;2078	20;2378	392;393;394;395;396;397;398;399;400;401;43539;43540;43541;43542;43543;43544;43545;43546;43547;43548;43549;43550;43551;43552;43553;43554	129;130;14481;14482;14483;14484;14485					Solyc05g014470.1.1;Solyc03g111010.1.1	Solyc05g014470.1.1;Solyc03g111010.1.1	2;1	2;1	1;0	>Solyc05g014470.1.1 genomic_reference:SL2.31ch05 evidence_code:10F1H1E1IEG gene_region:8322438-8324421 functional_description:Glyceraldehyde 3-phosphate dehydrogenase (AHRD V1 **** Q8LK04_SOLTU); contains Interpro domain(s) IPR000173 Glyceraldehyde 3-ph	2	2	2	1	1	1	1	0	2	0	2	2	1	0	1	2	2	2	1	1	2	1	1	2	1	1	1	0	2	0	2	2	1	0	1
257	771;1064;1784;2137	877;1218;2044;2445	16242;16243;16244;16245;16246;16247;16248;16249;16250;16251;16252;16253;16254;16255;16256;16257;16258;16259;16260;16261;16262;16263;16264;16265;22417;22418;22419;22420;22421;22422;22423;22424;22425;22426;22427;22428;22429;22430;22431;22432;22433;22434;22435;22436;36640;36641;36642;36643;36644;36645;36646;36647;36648;36649;36650;44642;44643;44644;44645;44646;44647;44648;44649;44650;44651;44652;446…	5369;5370;5371;5372;7496;7497;7498;7499;7500;7501;7502;7503;7504;7505;7506;7507;12079;12080;14812;14813					Solyc05g015150.1.1	Solyc05g015150.1.1	4	4	4	>Solyc05g015150.1.1 genomic_reference:SL2.31ch05 evidence_code:10F0H1E1IEG gene_region:9920922-9924746 functional_description:LRR receptor-like serine/threonine-protein kinase FEI 1 (AHRD V1 **** FEI1_ARATH); contains Interpro domain(s) IPR002290 Serine	1	4	4	4	2	4	4	3	3	4	4	4	1	3	4	3	3	4	4	3	4	3	4	4	2	4	4	3	3	4	4	4	1	3	4
258	43;519;805;1295;1330;1698	51;588;913;1486;1524;1945	988;989;990;991;992;993;994;995;996;997;998;10895;10896;10897;10898;10899;10900;10901;10902;10903;10904;10905;16834;27101;27102;27103;27104;27105;27106;27107;27108;27109;27643;27644;27645;27646;27647;27648;27649;27650;27651;27652;34922;34923;34924;34925;34926;34927;34928;34929;34930;34931;34932;34933;34934;34935;34936	341;3447;5539;9097;9251;9252;11502;11503	114;115		256;260		Solyc05g025500.1.1;Solyc07g017730.1.1	Solyc05g025500.1.1	6;1	5;0	5;0	>Solyc05g025500.1.1 genomic_reference:SL2.31ch05 evidence_code:10F0H1E1IEG gene_region:32867622-32874369 functional_description:Glucan endo-1 3-beta-glucosidase 6 (AHRD V1 ***- B6TW83_MAIZE); contains Interpro domain(s) IPR013781 Glycoside hydrolase, su	2	6	5	5	0	0	0	1	5	3	1	4	0	0	0	1	5	3	4	5	5	4	4	5	0	0	0	0	4	3	1	4	0	0	0
259	329;638;790;957;1273;1851;2037	376;723;897;1091;1461;2123;2330	7100;7101;7102;7103;7104;7105;7106;7107;7108;7109;7110;7111;7112;7113;7114;7115;7116;7117;7118;7119;7120;7121;7122;13314;13315;13316;13317;13318;13319;13320;13321;13322;13323;13324;16564;16565;16566;16567;16568;16569;16570;16571;16572;16573;16574;16575;16576;16577;16578;16579;16580;16581;16582;16583;16584;20245;20246;20247;20248;20249;20250;20251;20252;20253;20254;20255;20256;20257;20258;20259;20…	2318;2319;2320;4259;4260;5457;5458;5459;6824;6825;8932;8933;8934;12589;12590;14050;14051;14052;14053;14054;14055;14056					Solyc05g046010.1.1	Solyc05g046010.1.1	7	1	1	>Solyc05g046010.1.1 genomic_reference:SL2.31ch05 evidence_code:10F0H1E1IEG gene_region:57193393-57195108 functional_description:Peroxidase (AHRD V1 **** Q07446_SOLLC); contains Interpro domain(s) IPR002016 Haem peroxidase, plant/fungal/bacterial	1	7	1	1	4	6	5	4	5	6	4	6	6	6	6	5	6	6	6	7	7	7	6	5	1	1	1	1	1	1	1	1	1	1	1
260	602;638;790;957;1273;1851;1975;2025	683;723;897;1091;1461;2123;2259;2316	12664;12665;12666;12667;12668;12669;12670;12671;12672;13314;13315;13316;13317;13318;13319;13320;13321;13322;13323;13324;16564;16565;16566;16567;16568;16569;16570;16571;16572;16573;16574;16575;16576;16577;16578;16579;16580;16581;16582;16583;16584;20245;20246;20247;20248;20249;20250;20251;20252;20253;20254;20255;20256;20257;20258;20259;20260;20261;26694;26695;26696;26697;26698;26699;26700;26701;267…	4038;4259;4260;5457;5458;5459;6824;6825;8932;8933;8934;12589;12590;13476;13477;13478;13479;13822;13823;13824;13825;13826;13827;13828					Solyc05g046020.1.1	Solyc05g046020.1.1	8	7	1	>Solyc05g046020.1.1 genomic_reference:SL2.31ch05 evidence_code:10F1H1E1IEG gene_region:57249237-57250492 functional_description:Peroxidase (AHRD V1 **** Q07446_SOLLC); contains Interpro domain(s) IPR002016 Haem peroxidase, plant/fungal/bacterial	1	8	7	1	4	6	5	5	7	7	3	6	6	6	6	5	7	7	7	7	8	7	7	6	4	6	5	5	6	6	3	6	6	6	6
261	602;638;790;957;1273;1851;1975;2037	683;723;897;1091;1461;2123;2259;2330	12664;12665;12666;12667;12668;12669;12670;12671;12672;13314;13315;13316;13317;13318;13319;13320;13321;13322;13323;13324;16564;16565;16566;16567;16568;16569;16570;16571;16572;16573;16574;16575;16576;16577;16578;16579;16580;16581;16582;16583;16584;20245;20246;20247;20248;20249;20250;20251;20252;20253;20254;20255;20256;20257;20258;20259;20260;20261;26694;26695;26696;26697;26698;26699;26700;26701;267…	4038;4259;4260;5457;5458;5459;6824;6825;8932;8933;8934;12589;12590;13476;13477;13478;13479;14050;14051;14052;14053;14054;14055;14056					Solyc05g046030.1.1	Solyc05g046030.1.1	8	1	0	>Solyc05g046030.1.1 genomic_reference:SL2.31ch05 evidence_code:10F0H1E0IEG gene_region:57274200-57275578 functional_description:Peroxidase (AHRD V1 **** Q07446_SOLLC); contains Interpro domain(s) IPR002016 Haem peroxidase, plant/fungal/bacterial	1	8	1	0	4	6	5	5	6	7	4	6	6	6	6	5	7	7	7	7	8	7	7	6	1	1	1	1	0	1	1	1	1	1	1
262	951;1400;1714;1742	1081;1082;1613;1963;1992;1993	20059;20060;20061;20062;20063;20064;20065;20066;20067;20068;20069;20070;20071;20072;29533;29534;29535;29536;29537;29538;29539;35294;35785;35786;35787;35788;35789	6772;6773;6774;9856;11608;11784;11785		91;92		52;186	Solyc05g046290.1.1	Solyc05g046290.1.1	4	4	4	>Solyc05g046290.1.1 genomic_reference:SL2.31ch05 evidence_code:10F0H1E1IEG gene_region:57631714-57634300 functional_description:Xyloglucan endotransglucosylase/hydrolase 2 (AHRD V1 **** Q8GTJ0_MALDO); contains Interpro domain(s) IPR016455 Xyloglucan end	1	4	4	4	2	1	1	1	2	3	0	0	4	2	1	0	2	2	1	1	0	1	0	0	2	1	1	1	2	3	0	0	4	2	1
263	1451	1670	30629	10223		93		260	Solyc05g049950.1.1	Solyc05g049950.1.1	1	1	1	>Solyc05g049950.1.1 genomic_reference:SL2.31ch05 evidence_code:10F0H1E1IEG gene_region:58941508-58943869 functional_description:Small nuclear ribonucleoprotein-associated protein B (AHRD V1 *-*- B6T3Z9_MAIZE); contains Interpro domain(s) IPR017131 Small	1	1	1	1	0	0	0	0	0	0	1	0	0	0	0	0	0	0	0	0	0	0	0	0	0	0	0	0	0	0	1	0	0	0	0
264	37;49;72;73;230;360;868;1252;1655;1656;1734	43;44;58;59;90;91;274;410;985;1431;1895;1896;1897;1984	817;818;819;820;821;822;823;824;825;826;827;828;829;830;831;832;833;834;835;836;837;838;839;840;841;842;843;844;845;846;847;848;849;850;851;852;853;854;855;856;857;858;859;860;861;862;863;864;865;866;867;868;869;870;871;872;873;874;875;876;877;878;879;880;1110;1111;1112;1113;1114;1115;1116;1117;1118;1119;1120;1121;1122;1123;1124;1125;1126;1127;1128;1129;1130;1131;1132;1133;1134;1135;1136;1137;189…	269;270;271;272;273;274;275;276;277;278;279;280;281;282;283;284;285;286;287;288;289;290;291;292;293;380;381;382;383;384;385;386;387;388;389;390;391;392;393;394;395;396;652;653;654;655;656;657;658;659;660;661;662;663;664;665;666;667;668;669;670;671;672;673;674;675;676;677;1752;1753;1754;1755;1756;1757;1758;1759;1760;1761;1762;1763;1764;1765;1766;2455;2456;5930;5931;5932;5933;5934;5935;8809;8810;88…	116;117	94;95;96	84;328	257;286;399	Solyc05g049980.1.1;Solyc01g094970.1.1	Solyc05g049980.1.1	11;1	11;1	11;1	>Solyc05g049980.1.1 genomic_reference:SL2.31ch05 evidence_code:10F0H1E1IEG gene_region:58969241-58972481 functional_description:Glycoside hydrolase family 28 protein/polygalacturonase family protein (AHRD V1 **-- Q1PF10_ARATH); contains Interpro domain(s)	2	11	11	11	5	9	8	6	9	9	4	10	7	8	8	7	8	8	9	8	9	10	11	10	5	9	8	6	9	9	4	10	7	8	8
265	109;110;544;545;736;887;1427;1428;1452;1453;1805;2064;2176;2225	132;133;134;615;616;617;618;836;837;1004;1005;1642;1643;1644;1645;1671;1672;2068;2069;2359;2360;2487;2541;2542	2669;2670;2671;2672;2673;2674;2675;2676;2677;2678;2679;2680;2681;2682;2683;2684;2685;2686;2687;2688;2689;2690;2691;2692;2693;2694;2695;2696;2697;2698;2699;2700;2701;2702;2703;2704;2705;2706;2707;2708;2709;2710;2711;2712;2713;2714;2715;2716;2717;2718;2719;2720;2721;2722;2723;2724;2725;11384;11385;11386;11387;11388;11389;11390;11391;11392;11393;11394;11395;11396;11397;11398;11399;11400;11401;11402;…	904;905;906;907;908;909;910;911;912;913;914;915;916;917;918;919;920;3619;3620;3621;3622;3623;3624;3625;3626;3627;3628;3629;3630;3631;3632;3633;3634;3635;3636;3637;3638;3639;3640;3641;3642;3643;3644;3645;3646;3647;3648;3649;3650;3651;3652;3653;3654;3655;3656;3657;3658;3659;3660;3661;3662;3663;3664;3665;3666;3667;3668;3669;3670;3671;3672;3673;3674;3675;5175;5176;5177;5178;5179;5180;5181;5182;5183;5…	118;119;120;265;266;267	97;98	131;155;170;225;265;282	98;274	Solyc05g050130.1.1;Solyc01g095310.1.1;Solyc01g095250.1.1;Solyc01g095260.1.1	Solyc05g050130.1.1	14;1;1;1	14;1;1;1	14;1;1;1	>Solyc05g050130.1.1 genomic_reference:SL2.31ch05 evidence_code:10F1H1E1IEG gene_region:59254759-59256287 functional_description:Acidic chitinase (AHRD V1 **-- Q71HN4_FICAW); contains Interpro domain(s) IPR001223 Glycoside hydrolase, family 18, catalytic	4	14	14	14	11	11	12	11	13	12	11	12	12	12	11	12	13	13	13	12	11	9	11	10	11	11	12	11	13	12	11	12	12	12	11
266	413;584;651;912;937;1272;1707;1819;1825	469;470;664;740;1034;1065;1457;1458;1459;1460;1956;2085;2086;2093	8763;8764;8765;8766;8767;8768;8769;8770;8771;8772;8773;8774;8775;8776;8777;8778;8779;8780;8781;8782;8783;8784;8785;8786;8787;8788;8789;8790;8791;8792;8793;8794;8795;12253;12254;12255;12256;12257;12258;12259;12260;12261;12262;12263;12264;12265;12266;12267;12268;12269;12270;12271;12272;12273;12274;12275;12276;12277;12278;12279;12280;12281;12282;12283;12284;12285;12286;13927;13928;13929;13930;13931;…	2781;2782;2783;2784;2785;2786;2787;2788;2789;2790;2791;3894;3895;3896;3897;3898;3899;3900;3901;3902;4627;4628;4629;4630;4631;4632;4633;4634;4635;4636;4637;4638;4639;4640;4641;4642;4643;4644;4645;4646;6404;6405;6406;6407;6408;6409;6410;6411;6412;6413;6414;6415;6416;6417;6418;6419;6701;6702;8923;8924;8925;8926;8927;8928;8929;8930;8931;11574;11575;12331;12332;12333;12334;12335;12336;12337;12338;1233…	121;122	99;100	70;306	185;296	Solyc05g050880.1.1;Solyc05g050870.1.1;Solyc09g018590.1.1	Solyc05g050880.1.1	9;3;2	9;3;2	9;3;2	>Solyc05g050880.1.1 genomic_reference:SL2.31ch05 evidence_code:10F0H1E0IEG gene_region:60236812-60238495 functional_description:Peroxidase (AHRD V1 ***- Q4W2V5_PICAB); contains Interpro domain(s) IPR002016 Haem peroxidase, plant/fungal/bacterial	3	9	9	9	6	6	6	5	9	8	7	9	6	7	8	6	7	9	9	8	9	9	9	7	6	6	6	5	9	8	7	9	6	7	8
267	1270	1454;1455	26592;26593;26594;26595;26596;26597;26598;26599;26600;26601;26602;26603;26604;26605;26606;26607;26608;26609;26610;26611;26612;26613;26614;26615;26616;26617;26618;26619;26620;26621;26622;26623;26624;26625;26626;26627;26628;26629;26630;26631;26632	8897;8898;8899;8900;8901;8902;8903;8904;8905;8906;8907;8908;8909;8910;8911;8912;8913;8914;8915;8916;8917;8918;8919;8920;8921	123	101	122	112	Solyc05g050890.1.1	Solyc05g050890.1.1	1	1	1	>Solyc05g050890.1.1 genomic_reference:SL2.31ch05 evidence_code:10F0H1E0IEG gene_region:60264032-60264518 functional_description:Peroxidase (AHRD V1 **** Q4W2V4_PICAB); contains Interpro domain(s) IPR000823 Plant peroxidase	1	1	1	1	0	1	1	1	1	1	0	1	1	1	1	1	1	1	1	1	1	1	1	1	0	1	1	1	1	1	0	1	1	1	1
268	15;27;303;343;592;649;983;1263;1408;1409;1776;1777;1796	17;33;350;391;392;672;736;737;1126;1443;1622;1623;2036;2037;2056	318;319;320;321;322;323;324;325;326;327;328;329;330;331;332;333;625;626;627;628;629;630;631;632;633;634;635;636;6625;6626;6627;6628;6629;6630;6631;6632;6633;6634;6635;6636;6637;6638;6639;6640;7337;7338;7339;7340;7341;7342;7343;7344;7345;7346;7347;7348;7349;7350;7351;7352;7353;7354;7355;7356;7357;7358;7359;7360;7361;7362;7363;7364;7365;7366;7367;7368;7369;7370;7371;7372;7373;7374;7375;7376;7377;73…	102;103;219;220;2158;2159;2160;2370;2371;2372;2373;2374;2375;2376;2377;2378;2379;2380;2381;2382;2383;2384;2385;3952;3953;3954;3955;3956;3957;3958;3959;3960;4591;4592;4593;4594;4595;4596;4597;4598;4599;4600;4601;4602;4603;4604;4605;7013;7014;7015;7016;8840;9879;9880;9881;9882;9883;9884;12020;12021;12022;12023;12024;12025;12149;12150;12151	124;125;126	102	143;272;311	301	Solyc05g052280.1.1	Solyc05g052280.1.1	13	12	10	>Solyc05g052280.1.1 genomic_reference:SL2.31ch05 evidence_code:10F1H1E1IEG gene_region:61705654-61708426 functional_description:Peroxidase (AHRD V1 ***- B9VRK9_CAPAN); contains Interpro domain(s) IPR002016 Haem peroxidase, plant/fungal/bacterial	1	13	12	10	8	12	10	7	10	9	8	10	9	12	9	8	10	10	11	9	10	8	10	9	8	11	9	6	10	8	7	9	8	11	8
269	2146	2456	44826;44827;44828;44829;44830;44831;44832;44833;44834;44835;44836;44837;44838;44839;44840	14894					Solyc05g053300.1.1	Solyc05g053300.1.1	1	1	1	>Solyc05g053300.1.1 genomic_reference:SL2.31ch05 evidence_code:10F1H1E1IEG gene_region:62571999-62576553 functional_description:Dihydrolipoyl dehydrogenase (AHRD V1 ***- Q8GT30_SOLLC); contains Interpro domain(s) IPR012999 Pyridine nucleotide-disulphide	1	1	1	1	1	1	1	0	1	1	0	1	1	1	0	0	1	1	1	1	1	0	1	1	1	1	1	0	1	1	0	1	1	1	0
270	2082	2382	43583;43584;43585;43586;43587;43588;43589;43590;43591;43592;43593;43594;43595;43596	14496	268		285		Solyc05g054060.1.1	Solyc05g054060.1.1	1	1	1	>Solyc05g054060.1.1 genomic_reference:SL2.31ch05 evidence_code:10F0H1E1IEG gene_region:63182582-63189858 functional_description:UTP-glucose 1 phosphate uridylyltransferase (AHRD V1 **** B3VDY8_EUCGR); contains Interpro domain(s) IPR016267 UTP--glucose-1	1	1	1	1	1	1	0	0	1	1	1	1	1	0	0	1	1	1	1	0	1	1	1	0	1	1	0	0	1	1	1	1	1	0	0
271	714	811	15090;15091;15092;15093;15094;15095;15096;15097;15098;15099;15100;15101;15102;15103;15104;15105;15106;15107;15108;15109	5055;5056;5057;5058;5059;5060					Solyc05g054630.1.1	Solyc05g054630.1.1	1	1	1	>Solyc05g054630.1.1 genomic_reference:SL2.31ch05 evidence_code:10F0H1E1IEG gene_region:63647211-63653435 functional_description:Elongator complex protein (AHRD V1 ***- C6H856_AJECH); contains Interpro domain(s) IPR006849 IKI3	1	1	1	1	0	1	1	0	1	1	1	1	1	0	0	0	1	1	1	0	1	1	1	1	0	1	1	0	1	1	1	1	1	0	0
272	653;810;1188;2270	742;918;1358;2590	13988;13989;13990;13991;13992;13993;13994;16903;16904;16905;16906;16907;16908;16909;16910;16911;16912;16913;16914;16915;16916;16917;16918;16919;16920;16921;24993;47018;47019;47020;47021;47022;47023;47024;47025;47026;47027;47028;47029;47030;47031;47032;47033;47034	4651;5569;5570;8412;15607;15608;15609					Solyc05g054710.1.1	Solyc05g054710.1.1	4	3	3	>Solyc05g054710.1.1 genomic_reference:SL2.31ch05 evidence_code:10F0H1E1IEG gene_region:63712301-63721662 functional_description:Beta-hexosaminidase b (AHRD V1 **** Q17BL1_AEDAE); contains Interpro domain(s) IPR001540 Glycoside hydrolase, family 20	1	4	3	3	1	2	1	1	3	3	1	3	2	2	2	2	3	2	3	3	3	2	3	2	1	2	1	1	2	3	1	2	2	2	2
273	2052;2079;2253	2346;2379;2571	42711;42712;42713;42714;42715;42716;42717;42718;42719;42720;42721;42722;43555;43556;43557;43558;43559;43560;43561;43562;43563;43564;43565;43566;43567;43568;43569;43570;46679;46680;46681;46682;46683;46684;46685;46686;46687;46688;46689;46690;46691;46692;46693;46694;46695;46696	14185;14486;14487;14488;15477;15478					Solyc05g054760.1.1;Solyc11g011250.1.1	Solyc05g054760.1.1	3;1	3;1	3;1	>Solyc05g054760.1.1 genomic_reference:SL2.31ch05 evidence_code:10F1H1E1IEG gene_region:63754560-63758454 functional_description:Dehydroascorbate reductase (Fragment) (AHRD V1 ***- Q1G0W3_SOLLC); contains Interpro domain(s) IPR017933 Glutathione S-transf	2	3	3	3	1	2	2	1	3	1	3	2	1	3	3	3	3	3	1	3	3	2	3	3	1	2	2	1	3	1	3	2	1	3	3
274	229;504;563;884;962;1922	273;572;638;1001;1096;2201	5274;5275;5276;5277;5278;5279;5280;5281;5282;5283;5284;5285;10687;10688;10689;10690;10691;10692;10693;10694;10695;10696;10697;10698;10699;10700;10701;10702;10703;10704;10705;10706;11885;11886;11887;11888;11889;11890;11891;11892;11893;11894;11895;11896;11897;11898;18309;18310;18311;18312;18313;18314;18315;18316;18317;18318;18319;18320;18321;18322;18323;20348;20349;20350;20351;20352;20353;20354;203…	1750;1751;3372;3373;3374;3375;3376;3756;3757;3758;3759;3760;6077;6078;6079;6852;13065					Solyc06g007170.1.1	Solyc06g007170.1.1	6	6	6	>Solyc06g007170.1.1 genomic_reference:SL2.31ch06 evidence_code:10F0H1E1IEG gene_region:1231268-1237114 functional_description:Os06g0207500 protein (Fragment) (AHRD V1 **-- Q0DDQ9_ORYSJ); contains Interpro domain(s) IPR004253 Protein of unknown function	1	6	6	6	2	3	3	1	6	5	3	2	4	4	4	3	6	5	6	4	6	5	5	6	2	3	3	1	6	5	3	2	4	4	4
275	418;1680	475;1925	8819;8820;8821;8822;8823;8824;8825;8826;8827;8828;8829;8830;8831;8832;34593;34594;34595;34596;34597;34598;34599;34600;34601;34602	2799;2800;2801;2802;2803;2804;2805;2806;11414					Solyc06g009020.1.1;Solyc06g009040.1.1	Solyc06g009020.1.1;Solyc06g009040.1.1	2;1	2;1	2;1	>Solyc06g009020.1.1 genomic_reference:SL2.31ch06 evidence_code:10F1H1E1IEG gene_region:2965711-2967166 functional_description:Glutathione S-transferase (AHRD V1 **** A5YWI8_SOLCO); contains Interpro domain(s) IPR004046 Glutathione S-transferase, C-termi	2	2	2	2	2	2	2	1	2	1	2	1	0	2	1	2	2	2	0	0	1	1	0	0	2	2	2	1	2	1	2	1	0	2	1
276	1358;1510;1760;2218	1561;1734;2014;2534	28316;28317;28318;28319;28320;28321;28322;28323;28324;28325;28326;28327;28328;28329;28330;28331;28332;28333;28334;28335;28336;28337;28338;28339;28340;28341;28342;31595;31596;31597;31598;31599;31600;31601;31602;31603;31604;31605;31606;31607;31608;31609;31610;31611;36069;36070;36071;36072;36073;36074;36075;36076;36077;36078;36079;36080;36081;36082;36083;36084;36085;36086;36087;36088;36089;36090;360…	9421;9422;10518;10519;10520;10521;11891;11892;11893;11894;15262;15263;15264;15265;15266					Solyc06g009110.1.1	Solyc06g009110.1.1	4	4	4	>Solyc06g009110.1.1 genomic_reference:SL2.31ch06 evidence_code:10F0H1E1IEG gene_region:3053751-3057707 functional_description:Nucellin-like aspartic protease (Fragment) (AHRD V1 **-- Q8L886_MAIZE); contains Interpro domain(s) IPR001461 Peptidase A1	1	4	4	4	1	3	4	3	4	4	4	4	3	4	4	3	4	2	4	4	4	4	3	3	1	3	4	3	4	4	4	4	3	4	4
277	1658	1899	34101;34102;34103;34104;34105;34106;34107;34108;34109;34110;34111;34112;34113;34114	11267					Solyc06g009790.1.1	Solyc06g009790.1.1	1	1	1	>Solyc06g009790.1.1 genomic_reference:SL2.31ch06 evidence_code:10F0H1E1IEG gene_region:3809838-3813916 functional_description:Glycoside hydrolase family 28 protein/polygalacturonase family protein (AHRD V1 **-- Q1PF10_ARATH); contains Interpro domain(s)	1	1	1	1	1	0	0	0	1	1	0	1	1	1	0	0	1	1	1	1	1	1	1	1	1	0	0	0	1	1	0	1	1	1	0
278	1010	1156	21413	7167		103		23	Solyc06g030510.1.1	Solyc06g030510.1.1	1	1	1	>Solyc06g030510.1.1 genomic_reference:SL2.31ch06 evidence_code:10F0H1E0IEG gene_region:15686539-15687045 functional_description:HAT family dimerisation domain containing protein expressed (AHRD V1 ***- Q10BC8_ORYSJ)	1	1	1	1	0	0	0	0	0	0	0	0	0	0	1	0	0	0	0	0	0	0	0	0	0	0	0	0	0	0	0	0	0	0	1
279	950;1671	1080;1914;1915	20045;20046;20047;20048;20049;20050;20051;20052;20053;20054;20055;20056;20057;20058;34398;34399;34400;34401;34402;34403;34404;34405;34406;34407;34408;34409;34410;34411;34412;34413;34414;34415;34416;34417;34418;34419;34420	6771;11346;11347	127		204		Solyc06g048950.1.1	Solyc06g048950.1.1	2	2	2	>Solyc06g048950.1.1 genomic_reference:SL2.31ch06 evidence_code:10F0H1E1IEG gene_region:28521635-28524952 functional_description:LRR receptor-like serine/threonine-protein kinase FEI 1 (AHRD V1 *-** FEI1_ARATH); contains Interpro domain(s) IPR002290 Seri	1	2	2	2	0	2	1	0	2	1	2	2	2	2	0	2	2	2	2	2	2	2	1	2	0	2	1	0	2	1	2	2	2	2	0
280	77;437	95;495	2025;2026;2027;2028;2029;2030;2031;9141;9142;9143;9144;9145;9146;9147;9148	693;2899;2900;2901					Solyc06g050130.1.1	Solyc06g050130.1.1	2	1	1	>Solyc06g050130.1.1 genomic_reference:SL2.31ch06 evidence_code:10F0H1E1IEG gene_region:28975543-28981352 functional_description:Alpha-galactosidase-like protein (AHRD V1 **** Q9LYL2_ARATH); contains Interpro domain(s) IPR013785 Aldolase-type TIM barrel	1	2	1	1	0	1	0	0	1	0	0	0	0	2	0	1	0	0	1	1	2	2	2	2	0	0	0	0	1	0	0	0	0	1	0
281	163;303;465;466;592;650;984;1263;1790;1791	197;198;350;526;527;672;738;739;1127;1443;2050;2051	3753;3754;3755;3756;3757;3758;3759;3760;3761;3762;3763;3764;3765;3766;3767;3768;3769;3770;3771;3772;3773;3774;3775;3776;3777;3778;3779;3780;3781;3782;3783;3784;3785;6625;6626;6627;6628;6629;6630;6631;6632;6633;6634;6635;6636;6637;6638;6639;6640;9659;9660;9661;9662;9663;9664;9665;9666;9667;9668;9669;9670;9671;9672;9673;9674;9675;9676;9677;9678;9679;9680;9681;9682;9683;9684;9685;9686;9687;9688;9689…	1240;1241;1242;1243;1244;1245;1246;1247;1248;1249;1250;2158;2159;2160;3047;3048;3049;3050;3051;3052;3053;3952;3953;3954;3955;3956;3957;3958;3959;3960;4606;4607;4608;4609;4610;4611;4612;4613;4614;4615;4616;4617;4618;4619;4620;4621;4622;4623;4624;4625;4626;7017;7018;8840;12129;12130;12131;12132;12133;12134	126;128;129;130	102	233;234;269;308	298	Solyc06g050440.1.1	Solyc06g050440.1.1	10	7	7	>Solyc06g050440.1.1 genomic_reference:SL2.31ch06 evidence_code:10F0H1E1IEG gene_region:29541391-29543387 functional_description:Peroxidase (AHRD V1 ***- Q9XIV9_TOBAC); contains Interpro domain(s) IPR002016 Haem peroxidase, plant/fungal/bacterial	1	10	7	7	1	8	7	5	6	9	6	6	3	8	8	7	8	6	8	8	9	8	8	8	1	6	5	4	5	6	5	4	2	5	6
282	1455	1674	30731	10277	131		135		Solyc06g053780.1.1	Solyc06g053780.1.1	1	1	1	>Solyc06g053780.1.1 genomic_reference:SL2.31ch06 evidence_code:10F0H1E0IEG gene_region:33125832-33127863 functional_description:Os02g0200800 protein (Fragment) (AHRD V1 *-*- Q0E303_ORYSJ); contains Interpro domain(s) IPR009675 Targeting for Xklp2	1	1	1	1	1	0	0	0	0	0	0	0	0	0	0	0	0	0	0	0	0	0	0	0	1	0	0	0	0	0	0	0	0	0	0
283	1000	1146	21243	7131		104		87	Solyc06g054560.1.1	Solyc06g054560.1.1	1	1	1	>Solyc06g054560.1.1 genomic_reference:SL2.31ch06 evidence_code:10F0H1E1IEG gene_region:33791157-33800233 functional_description:Chromodomain-helicase-DNA-binding protein 2 (AHRD V1 *--* CHD2_HUMAN); contains Interpro domain(s) IPR000330 SNF2-related	1	1	1	1	0	0	0	0	0	0	0	0	0	0	0	0	0	0	0	0	0	0	1	0	0	0	0	0	0	0	0	0	0	0	0
284	501;578;840;1135;1953	568;656;952;953;1299;2234	10604;10605;10606;10607;10608;10609;10610;10611;10612;10613;10614;10615;10616;10617;10618;10619;12137;17522;17523;17524;17525;17526;17527;17528;17529;17530;17531;17532;17533;17534;17535;17536;17537;17538;17539;17540;17541;17542;17543;17544;17545;17546;17547;23900;23901;23902;23903;23904;23905;23906;23907;23908;23909;23910;23911;23912;23913;23914;23915;23916;23917;23918;23919;23920;23921;23922;239…	3344;3345;3346;3853;5782;5783;5784;5785;5786;5787;5788;5789;5790;8047;8048;8049;8050;8051;13308;13309	132		63		Solyc06g062380.1.1	Solyc06g062380.1.1	5	5	5	>Solyc06g062380.1.1 genomic_reference:SL2.31ch06 evidence_code:10F0H1E1IEG gene_region:35733056-35734154 functional_description:Acid phosphatase (AHRD V1 **-- O49855_SOYBN); contains Interpro domain(s) IPR010028 Acid phosphatase, plant	1	5	5	5	1	1	4	3	3	4	3	4	3	3	4	3	4	3	4	3	5	3	4	3	1	1	4	3	3	4	3	4	3	3	4
285	446;738	505;840	9267;9268;9269;9270;9271;9272;9273;9274;9275;15643;15644;15645;15646;15647;15648;15649	2932;5216					Solyc06g062950.1.1	Solyc06g062950.1.1	2	2	2	>Solyc06g062950.1.1 genomic_reference:SL2.31ch06 evidence_code:10F0H1E1IEG gene_region:36119228-36121558 functional_description:Subtilisin-like protease (AHRD V1 **-- A9XG40_TOBAC); contains Interpro domain(s) IPR015500 Peptidase S8, subtilisin-related	1	2	2	2	1	1	0	0	0	1	0	1	0	1	0	2	0	2	0	0	2	2	2	1	1	1	0	0	0	1	0	1	0	1	0
286	1854	2126	38213	12593					Solyc06g063260.1.1	Solyc06g063260.1.1	1	1	1	>Solyc06g063260.1.1 genomic_reference:SL2.31ch06 evidence_code:10F0H1E0IEG gene_region:36343934-36356217 functional_description:Mannosyl-oligosaccharide 1 2-alpha-mannosidase (AHRD V1 **** Q9SEH8_SOYBN); contains Interpro domain(s) IPR001382 Glycoside h	1	1	1	1	0	0	0	0	0	0	0	0	0	0	0	0	0	0	0	1	0	0	0	0	0	0	0	0	0	0	0	0	0	0	0
287	50;130;1434	60;156;1652	1138;1139;1140;1141;1142;1143;1144;1145;1146;1147;1148;1149;1150;1151;1152;1153;1154;3046;3047;3048;3049;3050;3051;3052;3053;3054;3055;3056;3057;3058;3059;3060;3061;3062;30267;30268;30269;30270;30271;30272;30273;30274;30275;30276;30277;30278;30279;30280;30281;30282;30283	397;398;987;10104;10105;10106					Solyc06g065530.1.1	Solyc06g065530.1.1	3	3	3	>Solyc06g065530.1.1 genomic_reference:SL2.31ch06 evidence_code:10F0H1E1IEG gene_region:37300948-37304490 functional_description:GDSL esterase/lipase At1g29670 (AHRD V1 ***- GDL15_ARATH); contains Interpro domain(s) IPR001087 Lipase, GDSL	1	3	3	3	2	3	3	0	3	3	2	3	2	3	3	3	2	2	2	3	3	3	3	3	2	3	3	0	3	3	2	3	2	3	3
288	696;825;855;864;877;964;1025;1544;1623;1679;2183	789;933;968;981;994;1099;1173;1773;1863;1924;2494	14698;14699;14700;14701;14702;14703;14704;14705;14706;14707;14708;17214;17215;17216;17217;17218;17219;17220;17221;17222;17223;17224;17225;17226;17227;17228;17229;17696;17697;17698;17699;17700;17701;17908;17909;17910;17911;17912;17913;17914;17915;18099;18100;18101;20388;20389;20390;20391;20392;20393;20394;20395;20396;20397;20398;20399;20400;20401;21626;21627;21628;21629;32108;32109;33493;33494;334…	4877;5657;5658;5659;5660;5820;5913;5971;6859;7257;10664;11047;11048;11413;15049					Solyc06g068860.1.1;Solyc02g083700.1.1	Solyc06g068860.1.1	11;3	11;3	11;3	>Solyc06g068860.1.1 genomic_reference:SL2.31ch06 evidence_code:10F0H1E1IEG gene_region:39074207-39083962 functional_description:Alpha-mannosidase (AHRD V1 **** D3TI68_SOLLC); contains Interpro domain(s) IPR011682 Glycosyl hydrolases 38, C-terminal	2	11	11	11	2	5	5	0	3	2	2	4	0	4	2	1	3	5	2	6	7	11	5	3	2	5	5	0	3	2	2	4	0	4	2
289	1279;2116	1468;2420	26780;44255;44256;44257;44258;44259;44260;44261;44262;44263;44264;44265;44266;44267;44268;44269;44270;44271;44272;44273;44274;44275;44276	8958;14713;14714					Solyc06g069650.1.1	Solyc06g069650.1.1	2	2	2	>Solyc06g069650.1.1 genomic_reference:SL2.31ch06 evidence_code:10F0H1E1IEG gene_region:39768719-39772280 functional_description:LRR receptor-like serine/threonine-protein kinase FEI 1 (AHRD V1 *-** FEI1_ARATH); contains Interpro domain(s) IPR002290 Seri	1	2	2	2	0	1	1	1	1	2	1	1	0	1	1	1	1	1	1	1	1	1	1	1	0	1	1	1	1	2	1	1	0	1	1
290	18;1884	20;2161	392;393;394;395;396;397;398;399;400;401;38870;38871;38872;38873;38874;38875;38876;38877;38878;38879;38880;38881;38882;38883;38884;38885;38886;38887;38888	129;130;12822					Solyc06g071920.1.1	Solyc06g071920.1.1	2	1	1	>Solyc06g071920.1.1 genomic_reference:SL2.31ch06 evidence_code:10F0H1E1IEG gene_region:40700509-40704055 functional_description:Glyceraldehyde-3-phosphate dehydrogenase (AHRD V1 **** Q9XG67_TOBAC); contains Interpro domain(s) IPR000173 Glyceraldehyde 3-	1	2	1	1	2	2	1	1	2	1	2	2	1	1	1	2	2	2	0	1	2	1	1	2	1	1	1	1	1	1	1	1	1	1	1
291	64;284;482;614;896;1520;2106	78;79;330;544;695;1016;1745;1746;2409	1637;1638;1639;1640;1641;1642;1643;1644;1645;1646;1647;1648;1649;1650;1651;1652;1653;1654;1655;1656;1657;6342;6343;6344;6345;6346;6347;6348;6349;6350;6351;6352;6353;6354;6355;6356;6357;6358;6359;6360;6361;6362;6363;6364;6365;6366;6367;6368;6369;6370;6371;6372;6373;6374;6375;6376;6377;6378;6379;6380;9965;9966;9967;9968;9969;9970;9971;9972;9973;9974;9975;9976;9977;9978;9979;9980;9981;9982;9983;9984…	559;560;561;562;563;564;565;566;567;568;569;570;571;572;573;574;2072;2073;2074;2075;2076;2077;2078;2079;2080;2081;2082;2083;2084;2085;2086;2087;2088;2089;2090;2091;3126;3127;3128;3129;3130;3131;3132;3133;3134;3135;3136;3137;4079;4080;4081;4082;4083;4084;6129;6130;6131;6132;6133;6134;10547;10548;10549;10550;10551;10552;10553;10554;10555;10556;14675;14676;14677;14678;14679	133		147		Solyc06g072220.1.1	Solyc06g072220.1.1	7	7	6	>Solyc06g072220.1.1 genomic_reference:SL2.31ch06 evidence_code:10F0H1E1IEG gene_region:40898064-40898699 functional_description:Kunitz trypsin inhibitor (AHRD V1 **** B8Y888_TOBAC); contains Interpro domain(s) IPR002160 Proteinase inhibitor I3, Kunitz l	1	7	7	6	5	5	5	6	7	6	6	6	5	6	4	4	7	6	7	7	7	6	7	7	5	5	5	6	7	6	6	6	5	6	4
292	285;353;612;903;941;2106;2221	331;403;693;1024;1070;2409;2537	6381;6382;6383;6384;6385;6386;6387;6388;6389;6390;6391;6392;6393;6394;6395;6396;6397;6398;6399;6400;6401;6402;7501;7502;7503;7504;7505;7506;7507;7508;7509;7510;7511;7512;7513;7514;7515;7516;7517;7518;12798;12799;12800;12801;12802;12803;12804;12805;18769;18770;18771;18772;18773;19872;19873;19874;19875;19876;19877;19878;19879;19880;19881;19882;19883;19884;19885;19886;19887;19888;19889;19890;19891;4…	2092;2093;2094;2095;2096;2097;2098;2099;2100;2101;2102;2103;2104;2105;2106;2107;2108;2420;2421;4076;4077;6213;6214;6727;6728;6729;6730;6731;6732;14675;14676;14677;14678;14679;15280;15281					Solyc06g072230.1.1	Solyc06g072230.1.1	7	6	6	>Solyc06g072230.1.1 genomic_reference:SL2.31ch06 evidence_code:10F0H1E0IEG gene_region:40900824-40901426 functional_description:Kunitz trypsin inhibitor (AHRD V1 **** B8Y888_TOBAC); contains Interpro domain(s) IPR002160 Proteinase inhibitor I3, Kunitz l	1	7	6	6	4	5	4	4	5	3	4	5	7	4	4	4	5	4	3	6	6	5	5	6	3	4	3	3	4	2	3	4	6	4	4
293	511	580	10817	3418		105		267	Solyc06g072790.1.1	Solyc06g072790.1.1	1	1	1	>Solyc06g072790.1.1 genomic_reference:SL2.31ch06 evidence_code:10F0H1E1IEG gene_region:41279236-41285467 functional_description:RING finger protein (AHRD V1 **-- A1C428_ASPCL); contains Interpro domain(s) IPR018957 Zinc finger, C3HC4 RING-type	1	1	1	1	0	0	0	0	0	0	0	1	0	0	0	0	0	0	0	0	0	0	0	0	0	0	0	0	0	0	0	1	0	0	0
294	133;366;481;897;1123;1701;1814;1948	159;416;543;1017;1285;1950;2079;2229	3079;3080;3081;3082;3083;3084;3085;3086;3087;3088;3089;7767;7768;7769;7770;7771;7772;7773;7774;7775;7776;7777;7778;7779;7780;7781;7782;7783;7784;7785;9956;9957;9958;9959;9960;9961;9962;9963;9964;18537;18538;18539;18540;18541;18542;18543;18544;18545;18546;18547;18548;18549;18550;23613;23614;23615;23616;23617;23618;23619;23620;23621;23622;23623;23624;23625;23626;23627;23628;23629;23630;23631;23632;…	991;992;993;994;995;2487;2488;2489;2490;2491;2492;3125;6135;6136;7945;7946;7947;7948;7949;7950;7951;7952;7953;7954;7955;11557;11558;11559;12321;12322;13291;13292					Solyc06g073190.1.1;Solyc02g091490.1.1	Solyc06g073190.1.1	8;1	8;1	8;1	>Solyc06g073190.1.1 genomic_reference:SL2.31ch06 evidence_code:10F1H1E1IEG gene_region:41485353-41487653 functional_description:Fructokinase-like (AHRD V1 **-* Q307Z3_SOLTU); contains Interpro domain(s) IPR002173 Carbohydrate/puine kinase, PfkB, conserv	2	8	8	8	4	6	4	6	5	5	5	6	2	6	4	4	7	7	4	6	7	8	6	8	4	6	4	6	5	5	5	6	2	6	4
295	1297	1489	27128	9103					Solyc06g073280.1.1	Solyc06g073280.1.1	1	1	1	>Solyc06g073280.1.1 genomic_reference:SL2.31ch06 evidence_code:10F1H1E1IEG gene_region:41541882-41546601 functional_description:LL-diaminopimelate aminotransferase (AHRD V1 **** A8IW39_CHLRE); contains Interpro domain(s) IPR019942 LL-diaminopimelate ami	1	1	1	1	0	0	0	0	0	0	0	0	0	0	0	0	0	0	0	0	0	1	0	0	0	0	0	0	0	0	0	0	0	0	0
296	138;203;997;1009;1308;1343;1347;1609;1982;2093	164;243;1143;1155;1500;1501;1545;1549;1849;2267;2394	3182;3183;3184;3185;3186;3187;3188;3189;3190;3191;3192;3193;3194;3195;3196;3197;3198;3199;3200;3201;3202;3203;3204;3205;3206;3207;3208;3209;3210;3211;3212;3213;3214;3215;3216;3217;3218;3219;3220;3221;3222;3223;3224;3225;3226;3227;3228;3229;3230;4892;4893;4894;4895;4896;4897;4898;4899;4900;21157;21158;21159;21160;21161;21162;21163;21164;21165;21166;21167;21168;21169;21170;21171;21172;21173;21174;2…	1029;1030;1031;1032;1033;1034;1035;1036;1037;1038;1039;1040;1041;1042;1645;7102;7103;7104;7105;7165;7166;9151;9152;9153;9154;9155;9156;9157;9158;9159;9160;9161;9162;9163;9164;9165;9166;9167;9168;9169;9170;9171;9172;9344;9360;9361;9362;9363;9364;9365;9366;9367;9368;9369;10976;10977;10978;13527;13528;13529;13530;13531;13532;13533;14554;14555;14556;14557;14558;14559;14560;14561	134	106	209	319	Solyc06g074850.1.1;Solyc11g008280.1.1	Solyc06g074850.1.1	10;1	10;1	8;0	>Solyc06g074850.1.1 genomic_reference:SL2.31ch06 evidence_code:10F0H1E1IEG gene_region:42775369-42778477 functional_description:Serine carboxypeptidase (AHRD V1 **** Q2Z1Y2_PRUMU); contains Interpro domain(s) IPR001563 Peptidase S10, serine carboxypepti	2	10	10	8	6	7	7	6	8	9	6	9	6	8	8	6	7	9	10	9	9	8	9	10	6	7	7	6	8	9	6	9	6	8	8
297	66;1478	81;1697	1671;1672;1673;1674;1675;1676;1677;1678;1679;1680;1681;1682;1683;1684;1685;1686;1687;1688;1689;1690;31016;31017;31018;31019;31020;31021	579;580;581;10350					Solyc06g075220.1.1	Solyc06g075220.1.1	2	2	2	>Solyc06g075220.1.1 genomic_reference:SL2.31ch06 evidence_code:10F0H1E1IEG gene_region:43069613-43070362 functional_description:Fasciclin-like arabinogalactan protein 5 (AHRD V1 ***- A9XTL0_GOSHI); contains Interpro domain(s) IPR000782 FAS1 domain	1	2	2	2	1	1	1	1	2	1	2	2	1	1	1	1	1	1	1	2	1	2	2	1	1	1	1	1	2	1	2	2	1	1	1
298	237;325;331;693;792;886;1096;1419;1611	281;372;378;786;899;1003;1254;1634;1851	5454;5455;5456;5457;5458;5459;5460;5461;5462;5463;5464;5465;5466;5467;5468;5469;5470;5471;5472;5473;5474;5475;7037;7038;7039;7040;7041;7042;7043;7044;7045;7046;7047;7048;7049;7050;7051;7052;7140;7141;7142;7143;7144;7145;7146;7147;7148;7149;7150;7151;14644;14645;14646;14647;14648;14649;14650;14651;14652;14653;14654;14655;14656;14657;14658;14659;14660;14661;14662;14663;14664;14665;14666;16606;16607…	1815;1816;1817;1818;1819;1820;1821;1822;1823;1824;1825;1826;2295;2296;2297;2322;2323;4863;4864;4865;4866;4867;5465;5466;5467;5468;5469;5470;5471;5472;5473;5474;5475;5476;5477;5478;5479;5480;5481;5482;6082;7727;7728;7729;7730;7731;7732;7733;7734;7735;7736;7737;7738;7739;7740;7741;9931;9932;9933;9934;9935;10981					Solyc06g076630.1.1	Solyc06g076630.1.1	9	9	9	>Solyc06g076630.1.1 genomic_reference:SL2.31ch06 evidence_code:10F0H1E1IEG gene_region:43984011-43985187 functional_description:Peroxidase (AHRD V1 **** C0KKH9_9CARY); contains Interpro domain(s) IPR002016 Haem peroxidase, plant/fungal/bacterial	1	9	9	9	3	6	5	4	8	7	5	6	3	5	6	6	6	5	6	9	9	8	7	7	3	6	5	4	8	7	5	6	3	5	6
299	258;282;526;680;991;1421;1914;1930;2267	303;328;596;771;1134;1636;2192;2210;2586	5885;5886;5887;5888;5889;5890;5891;5892;5893;5894;5895;5896;5897;5898;5899;5900;5901;6317;6318;6319;6320;6321;6322;6323;6324;6325;6326;6327;6328;6329;6330;6331;6332;6333;11042;11043;11044;11045;11046;11047;11048;11049;11050;14418;14419;14420;14421;14422;14423;14424;21009;29841;29842;29843;29844;29845;29846;29847;29848;29849;29850;29851;29852;29853;29854;29855;29856;29857;29858;29859;29860;39414;3…	1944;1945;2066;2067;3509;4800;7051;9940;9941;9942;9943;9944;9945;9946;9947;9948;9949;9950;9951;12989;12990;12991;12992;13108;15577;15578;15579;15580					Solyc06g082240.1.1;Solyc06g082260.1.1	Solyc06g082240.1.1	9;1	9;1	8;1	>Solyc06g082240.1.1 genomic_reference:SL2.31ch06 evidence_code:10F0H1E1IEG gene_region:44439522-44441656 functional_description:Laccase-13 (AHRD V1 ***- D7LZX9_ARALY); contains Interpro domain(s) IPR017761 Laccase	2	9	9	8	3	4	6	5	7	6	5	3	3	3	5	4	6	5	8	6	7	7	8	6	3	4	6	5	7	6	5	3	3	3	5
300	526;1354;1921	596;1557;2200	11042;11043;11044;11045;11046;11047;11048;11049;11050;28260;28261;28262;28263;28264;28265;28266;28267;28268;28269;28270;28271;28272;28273;28274;28275;39540;39541;39542;39543;39544;39545;39546;39547;39548	3509;9409;9410;13064	135		49		Solyc06g082250.1.1	Solyc06g082250.1.1	3	2	2	>Solyc06g082250.1.1 genomic_reference:SL2.31ch06 evidence_code:10F0H1E0IEG gene_region:44445370-44446205 functional_description:Laccase-13 (AHRD V1 ***- D7LZX9_ARALY); contains Interpro domain(s) IPR011707 Multicopper oxidase, type 3	1	3	2	2	0	0	1	0	3	3	1	2	1	0	2	1	2	2	3	3	2	2	3	3	0	0	1	0	2	2	1	2	1	0	2
301	333;583;652;924;1300;1301;1716;1802	381;663;741;1049;1050;1051;1492;1493;1965;2065	7164;7165;7166;7167;7168;7169;7170;7171;7172;7173;7174;7175;7176;7177;7178;12238;12239;12240;12241;12242;12243;12244;12245;12246;12247;12248;12249;12250;12251;12252;13964;13965;13966;13967;13968;13969;13970;13971;13972;13973;13974;13975;13976;13977;13978;13979;13980;13981;13982;13983;13984;13985;13986;13987;19508;19509;19510;19511;19512;19513;19514;19515;19516;19517;19518;19519;19520;19521;19522;…	2328;3892;3893;4647;4648;4649;4650;6576;6577;6578;6579;6580;6581;6582;6583;6584;6585;6586;6587;6588;6589;6590;6591;6592;6593;6594;6595;6596;6597;6598;6599;6600;6601;6602;6603;6604;6605;9110;9111;9112;9113;9114;9115;9116;11610;12190;12191	136;269		301;303		Solyc06g082420.1.1	Solyc06g082420.1.1	8	7	7	>Solyc06g082420.1.1 genomic_reference:SL2.31ch06 evidence_code:10F0H1E0IEG gene_region:44533971-44536110 functional_description:Peroxidase 3 (AHRD V1 ***- Q9SSZ7_SCUBA); contains Interpro domain(s) IPR002016 Haem peroxidase, plant/fungal/bacterial	1	8	7	7	5	8	5	2	7	7	2	5	5	7	6	5	4	7	5	5	8	6	7	6	4	7	4	1	6	6	2	5	5	6	5
302	1039;1459	1189;1678	21884;21885;21886;21887;21888;21889;21890;21891;21892;21893;21894;21895;21896;21897;21898;21899;21900;21901;30771;30772;30773;30774;30775;30776;30777;30778;30779;30780;30781;30782;30783;30784;30785;30786;30787;30788	7318;7319;7320;10289					Solyc06g082610.1.1	Solyc06g082610.1.1	2	2	2	>Solyc06g082610.1.1 genomic_reference:SL2.31ch06 evidence_code:10F0H1E1IEG gene_region:44664188-44666669 functional_description:Receptor-like protein kinase 1-like (AHRD V1 *-** Q5ZBN0_ORYSJ); contains Interpro domain(s) IPR002290 Serine/threonine prote	1	2	2	2	1	2	2	1	1	2	1	2	2	2	2	2	2	2	2	2	2	2	2	2	1	2	2	1	1	2	1	2	2	2	2
303	630;807;1822;1993;2103	714;915;2089;2281;2406	13051;13052;13053;13054;13055;13056;13057;13058;16863;16864;16865;16866;16867;16868;16869;16870;16871;16872;16873;16874;16875;16876;16877;16878;16879;16880;37500;37501;37502;37503;37504;37505;37506;37507;37508;37509;37510;37511;37512;37513;37514;37515;37516;37517;41213;41214;41215;41216;41217;41218;41219;41220;41221;41222;41223;41224;41225;41226;41227;41228;41229;41230;44020;44021;44022;44023;440…	4150;4151;5556;5557;5558;5559;5560;5561;5562;5563;5564;12346;12347;12348;13675;13676;13677;13678;13679;13680;14643					Solyc06g083030.1.1	Solyc06g083030.1.1	5	5	4	>Solyc06g083030.1.1 genomic_reference:SL2.31ch06 evidence_code:10F0H1E1IEG gene_region:44878832-44883236 functional_description:Serine carboxypeptidase 1 (AHRD V1 ***- B6TDA5_MAIZE); contains Interpro domain(s) IPR001563 Peptidase S10, serine carboxypep	1	5	5	4	2	3	3	0	3	3	0	3	4	3	2	3	2	4	4	4	5	4	5	5	2	3	3	0	3	3	0	3	4	3	2
304	368;558;807;1821;2161	418;632;915;2088;2471	7801;7802;7803;7804;7805;7806;7807;7808;7809;7810;7811;7812;7813;7814;7815;7816;7817;7818;7819;7820;7821;7822;7823;7824;7825;7826;7827;7828;11807;11808;11809;11810;11811;11812;11813;11814;16863;16864;16865;16866;16867;16868;16869;16870;16871;16872;16873;16874;16875;16876;16877;16878;16879;16880;37484;37485;37486;37487;37488;37489;37490;37491;37492;37493;37494;37495;37496;37497;37498;37499;45108;4…	2496;2497;3738;5556;5557;5558;5559;5560;5561;5562;5563;5564;12343;12344;12345;14963;14964;14965;14966;14967;14968;14969;14970;14971					Solyc06g083040.1.1;Solyc06g083050.1.1;Solyc06g083020.1.1	Solyc06g083040.1.1;Solyc06g083050.1.1	5;3;2	4;2;1	4;2;1	>Solyc06g083040.1.1 genomic_reference:SL2.31ch06 evidence_code:10F1H1E1IEG gene_region:44885493-44888991 functional_description:Serine carboxypeptidase 1 (AHRD V1 ***- B6TDA5_MAIZE); contains Interpro domain(s) IPR001563 Peptidase S10, serine carboxypep	3	5	4	4	2	4	4	2	4	3	2	4	4	4	2	4	3	4	5	5	4	5	4	5	2	4	3	2	3	2	2	3	3	3	2
305	302;398;458;459;463;502;728;770;940;963;999;1251;1758;1879;2013;2247	348;349;450;519;520;524;569;828;876;1069;1097;1098;1145;1430;2012;2155;2304;2565	6596;6597;6598;6599;6600;6601;6602;6603;6604;6605;6606;6607;6608;6609;6610;6611;6612;6613;6614;6615;6616;6617;6618;6619;6620;6621;6622;6623;6624;8399;8400;8401;8402;8403;8404;8405;8406;8407;8408;8409;8410;9535;9536;9537;9538;9539;9540;9541;9542;9543;9544;9545;9546;9547;9548;9549;9550;9551;9552;9553;9554;9555;9556;9557;9558;9559;9560;9561;9562;9563;9564;9565;9566;9567;9568;9569;9570;9571;9572;9573…	2153;2154;2155;2156;2157;2682;2683;2684;2685;2686;2687;3011;3012;3013;3014;3015;3016;3017;3018;3019;3020;3021;3022;3023;3024;3025;3026;3027;3028;3029;3043;3044;3045;3347;3348;3349;5148;5149;5150;5151;5152;5153;5154;5155;5156;5157;5158;5159;5364;5365;5366;5367;5368;6722;6723;6724;6725;6726;6853;6854;6855;6856;6857;6858;7114;7115;7116;7117;7118;7119;7120;7121;7122;7123;7124;7125;7126;7127;7128;7129…		107;108		147;256	Solyc07g005090.1.1	Solyc07g005090.1.1	16	16	16	>Solyc07g005090.1.1 genomic_reference:SL2.31ch07 evidence_code:10F0H1E1IEG gene_region:113980-115317 functional_description:Chitinase A (AHRD V1 ***- Q4W6L6_CYCRE); contains Interpro domain(s) IPR011583 Chitinase II	1	16	16	16	7	13	13	11	13	13	10	13	12	8	12	11	12	13	13	13	13	14	14	12	7	13	13	11	13	13	10	13	12	8	12
306	13;165;625;1238;1447;1469;1715;1887;2066	14;200;708;1416;1666;1688;1964;2164;2362;2363	219;220;221;222;223;224;225;226;227;228;229;230;231;232;233;234;235;236;237;3812;3813;3814;3815;3816;3817;3818;3819;3820;3821;3822;3823;3824;3825;3826;3827;3828;3829;3830;3831;3832;3833;3834;3835;3836;3837;3838;3839;3840;3841;3842;3843;12974;12975;12976;12977;12978;12979;12980;12981;12982;12983;12984;12985;12986;12987;12988;12989;12990;12991;12992;25925;25926;25927;25928;25929;25930;25931;25932;2…	66;67;68;69;70;71;72;73;74;1260;1261;1262;1263;1264;1265;1266;1267;1268;1269;1270;1271;1272;1273;1274;4140;4141;8699;8700;8701;8702;10213;10214;10215;10320;11609;12829;12830;12831;12832;12833;12834;12835;14382;14383;14384;14385;14386;14387;14388;14389;14390;14391;14392;14393;14394;14395;14396;14397;14398;14399;14400;14401;14402;14403;14404;14405	137	109	186	290	Solyc07g005100.1.1	Solyc07g005100.1.1	9	9	9	>Solyc07g005100.1.1 genomic_reference:SL2.31ch07 evidence_code:10F0H1E1IEG gene_region:123957-126139 functional_description:Chitinase-like protein (AHRD V1 ***- O81861_ARATH); contains Interpro domain(s) IPR011583 Chitinase II	1	9	9	9	5	6	7	6	9	9	4	6	7	9	7	6	9	9	7	9	9	7	6	7	5	6	7	6	9	9	4	6	7	9	7
307	883;1214;1236;1319;2023;2098	1000;1388;1414;1513;2314;2399	18290;18291;18292;18293;18294;18295;18296;18297;18298;18299;18300;18301;18302;18303;18304;18305;18306;18307;18308;25445;25446;25447;25448;25449;25450;25451;25452;25453;25454;25455;25456;25457;25458;25459;25460;25461;25462;25463;25464;25898;25899;25900;25901;25902;25903;25904;25905;25906;25907;25908;25909;27436;27437;27438;27439;27440;27441;27442;27443;27444;27445;27446;27447;27448;27449;27450;274…	6076;8565;8566;8567;8568;8696;8697;9203;9204;9205;9206;9207;13811;13812;13813;14568					Solyc07g005330.1.1	Solyc07g005330.1.1	6	6	6	>Solyc07g005330.1.1 genomic_reference:SL2.31ch07 evidence_code:10F1H1E1IEG gene_region:261498-264495 functional_description:Glucan endo-1 3-beta-glucosidase (AHRD V1 ***- B6U1F1_MAIZE); contains Interpro domain(s) IPR000490 Glycoside hydrolase, family 1	1	6	6	6	3	4	5	4	6	5	6	5	5	4	5	4	6	4	6	6	6	5	6	6	3	4	5	4	6	5	6	5	5	4	5
308	261;1050;1152;1807	306;1201;1316;2071	5923;5924;5925;22134;22135;22136;22137;22138;22139;22140;22141;22142;22143;22144;22145;22146;22147;22148;22149;24203;24204;24205;24206;24207;24208;24209;24210;24211;24212;24213;24214;24215;24216;24217;24218;24219;24220;24221;24222;24223;24224;37103;37104;37105;37106;37107;37108;37109;37110;37111;37112;37113;37114;37115;37116;37117;37118;37119;37120;37121;37122;37123	1955;7386;8117;8118;8119;8120;8121;8122;8123;8124;8125;12205;12206;12207					Solyc07g005960.1.1	Solyc07g005960.1.1	4	4	4	>Solyc07g005960.1.1 genomic_reference:SL2.31ch07 evidence_code:10F1H1E1IEG gene_region:793467-799376 functional_description:Serine carboxypeptidase K10B2.2 (AHRD V1 **** B6TM29_MAIZE); contains Interpro domain(s) IPR001563 Peptidase S10, serine carboxyp	1	4	4	4	1	3	3	2	2	3	2	4	3	2	3	3	3	3	3	4	3	3	4	3	1	3	3	2	2	3	2	4	3	2	3
309	689	782	14585;14586;14587;14588;14589;14590;14591;14592;14593;14594;14595;14596;14597;14598;14599;14600;14601;14602;14603	4843;4844;4845;4846					Solyc07g006570.1.1	Solyc07g006570.1.1	1	1	1	>Solyc07g006570.1.1 genomic_reference:SL2.31ch07 evidence_code:10F1H0E1IEG gene_region:1383221-1384731 functional_description:S8-RNase (Fragment) (AHRD V1 **-- Q5XPJ2_MALDO); contains Interpro domain(s) IPR001568 Ribonuclease T2	1	1	1	1	1	1	1	0	1	1	1	1	1	1	1	1	1	1	1	1	1	1	1	1	1	1	1	0	1	1	1	1	1	1	1
310	307;989;990;1071;1322;1794;1910;2150	354;1132;1133;1225;1516;2054;2188;2460	6701;6702;6703;6704;6705;6706;6707;6708;6709;6710;20978;20979;20980;20981;20982;20983;20984;20985;20986;20987;20988;20989;20990;20991;20992;20993;20994;20995;20996;20997;20998;20999;21000;21001;21002;21003;21004;21005;21006;21007;21008;22521;22522;27484;27485;27486;27487;27488;27489;27490;27491;27492;27493;27494;27495;27496;27497;27498;27499;27500;27501;27502;27503;27504;27505;27506;27507;27508;3…	2186;2187;7041;7042;7043;7044;7045;7046;7047;7048;7049;7050;7535;9216;9217;9218;9219;9220;9221;12137;12138;12139;12140;12141;12142;12143;12970;12971;12972;12973;14913;14914;14915;14916;14917;14918					Solyc07g006860.1.1;Solyc07g056000.1.1	Solyc07g006860.1.1	8;1	8;1	8;1	>Solyc07g006860.1.1 genomic_reference:SL2.31ch07 evidence_code:10F0H1E0IEG gene_region:1718018-1719539 functional_description:Xyloglucan endotransglucosylase/hydrolase 3 (AHRD V1 **** Q06BI4_CUCME); contains Interpro domain(s) IPR016455 Xyloglucan endot	2	8	8	8	2	1	5	1	7	3	4	5	7	5	5	4	7	5	7	4	7	7	8	7	2	1	5	1	7	3	4	5	7	5	5
311	1178;1836;2245	1347;2104;2563	24779;24780;24781;24782;24783;24784;24785;24786;24787;24788;24789;24790;24791;24792;24793;24794;24795;24796;24797;24798;24799;24800;24801;24802;37741;37742;37743;37744;37745;37746;37747;37748;37749;37750;37751;37752;37753;37754;37755;37756;37757;37758;46564;46565;46566;46567;46568;46569;46570;46571;46572;46573;46574;46575;46576;46577;46578;46579;46580;46581;46582;46583;46584;46585	8343;8344;8345;8346;8347;8348;8349;12435;12436;12437;12438;12439;15443;15444;15445;15446;15447;15448					Solyc07g006870.1.1	Solyc07g006870.1.1	3	3	3	>Solyc07g006870.1.1 genomic_reference:SL2.31ch07 evidence_code:10F0H1E0IEG gene_region:1722270-1723942 functional_description:Xyloglucan endotransglucosylase/hydrolase 8 (AHRD V1 **** C0IRI1_MALDO); contains Interpro domain(s) IPR016455 Xyloglucan endot	1	3	3	3	3	3	3	2	3	3	3	3	3	3	2	3	3	3	3	3	3	3	3	2	3	3	3	2	3	3	3	3	3	3	2
312	53;54;242;760;915;946;947;1145;1208;1433;1785;1929;1987;2061	64;65;286;865;1038;1076;1077;1309;1381;1651;2045;2209;2274;2356	1212;1213;1214;1215;1216;1217;1218;1219;1220;1221;1222;1223;1224;1225;1226;1227;1228;1229;1230;1231;1232;1233;1234;1235;1236;1237;1238;1239;1240;1241;1242;5571;5572;5573;5574;5575;5576;5577;5578;5579;5580;5581;5582;5583;5584;16005;16006;16007;16008;16009;16010;16011;16012;16013;16014;16015;16016;16017;16018;16019;16020;16021;16022;16023;16024;16025;16026;16027;16028;16029;16030;16031;16032;16033;…	430;431;432;1865;1866;1867;1868;5310;5311;5312;5313;5314;5315;5316;5317;5318;5319;5320;5321;6458;6459;6460;6461;6758;6759;6760;6761;8101;8529;8530;8531;8532;8533;8534;8535;10097;10098;10099;10100;10101;10102;10103;12081;12082;12083;12084;12085;12086;12087;12088;12089;12090;12091;12092;12093;12094;12095;12096;12097;12098;12099;12100;12101;12102;12103;12104;13106;13107;13610;13611;13612;13613;13614…					Solyc07g007550.1.1	Solyc07g007550.1.1	14	14	13	>Solyc07g007550.1.1 genomic_reference:SL2.31ch07 evidence_code:10F1H1E1IEG gene_region:2221553-2226262 functional_description:Heparanase (AHRD V1 **** A2Y9Y7_ORYSI); contains Interpro domain(s) IPR005199 Glycoside hydrolase family 79, N-terminal	1	14	14	13	7	9	8	4	11	14	6	10	11	10	11	9	13	13	11	13	13	14	13	12	7	9	8	4	11	14	6	10	11	10	11
313	139;373;478;517;1323;1324;1764;1868;2282	165;423;539;540;586;1517;1518;2019;2142;2602	3231;3232;3233;3234;3235;3236;3237;3238;3239;3240;3241;3242;3243;3244;3245;3246;7913;7914;7915;7916;7917;7918;7919;7920;7921;7922;7923;7924;7925;9902;9903;9904;9905;9906;9907;9908;9909;9910;9911;9912;9913;9914;9915;9916;9917;9918;10874;10875;10876;10877;10878;10879;10880;10881;27509;27510;27511;27512;27513;27514;27515;27516;27517;27518;27519;27520;27521;27522;27523;27524;27525;27526;27527;27528;2…	1043;1044;1045;1046;1047;1048;1049;2530;2531;2532;2533;3110;3111;3112;3113;3114;3443;9222;9223;9224;9225;9226;9227;9228;11913;11914;12710;15653	138		167		Solyc07g007670.1.1	Solyc07g007670.1.1	9	8	8	>Solyc07g007670.1.1 genomic_reference:SL2.31ch07 evidence_code:10F1H1E1IEG gene_region:2316755-2323513 functional_description:Purple acid phosphatase 3 (AHRD V1 **** Q6J5M8_SOLTU); contains Interpro domain(s) IPR015914 Purple acid phosphatase, N-termina	1	9	8	8	0	5	5	1	6	5	2	5	2	3	7	5	7	7	4	6	8	8	8	8	0	5	4	1	6	4	1	4	1	2	6
314	1652	1892	33993;33994;33995;33996;33997;33998;33999;34000;34001;34002;34003	11213;11214;11215;11216;11217;11218					Solyc07g008110.1.1;Solyc07g008120.1.1	Solyc07g008110.1.1;Solyc07g008120.1.1	1;1	1;1	1;1	>Solyc07g008110.1.1 genomic_reference:SL2.31ch07 evidence_code:10F1H1E1IEG gene_region:2831249-2832708 functional_description:Blue copper protein (Fragment) (AHRD V1 *--- O82576_MAIZE); contains Interpro domain(s) IPR003245 Plastocyanin-like ;>Solyc07g	2	1	1	1	0	0	0	0	1	1	1	1	0	0	0	0	1	0	1	1	1	1	1	1	0	0	0	0	1	1	1	1	0	0	0
315	1288	1477	26834;26835;26836;26837;26838;26839;26840;26841;26842;26843;26844;26845;26846;26847;26848	8967;8968					Solyc07g008130.1.1	Solyc07g008130.1.1	1	1	1	>Solyc07g008130.1.1 genomic_reference:SL2.31ch07 evidence_code:10F1H1E1IEG gene_region:2838567-2840411 functional_description:Blue copper protein (Fragment) (AHRD V1 *--- O82576_MAIZE); contains Interpro domain(s) IPR003245 Plastocyanin-like	1	1	1	1	0	1	1	0	1	1	1	1	1	0	1	1	1	1	1	0	1	0	1	1	0	1	1	0	1	1	1	1	1	0	1
316	2028	2319	41825;41826;41827;41828;41829;41830;41831;41832;41833;41834;41835;41836;41837;41838;41839;41840;41841;41842;41843;41844;41845;41846;41847;41848;41849;41850;41851;41852;41853;41854;41855;41856;41857;41858;41859;41860;41861;41862;41863;41864;41865;41866;41867;41868;41869;41870;41871;41872;41873;41874;41875;41876;41877;41878;41879;41880;41881;41882;41883;41884;41885;41886;41887;41888;41889;41890;418…	13863;13864;13865;13866;13867;13868;13869;13870;13871;13872;13873;13874;13875;13876;13877;13878;13879;13880;13881;13882;13883;13884					Solyc07g008140.1.1	Solyc07g008140.1.1	1	1	1	>Solyc07g008140.1.1 genomic_reference:SL2.31ch07 evidence_code:10F0H1E0IEG gene_region:2848157-2849429 functional_description:Blue copper protein (Fragment) (AHRD V1 *--- O82576_MAIZE); contains Interpro domain(s) IPR003245 Plastocyanin-like	1	1	1	1	1	1	1	1	1	1	1	1	1	1	1	1	1	1	1	1	1	1	1	1	1	1	1	1	1	1	1	1	1	1	1
317	310;488;1951;2047	357;552;2232;2341	6744;6745;6746;6747;6748;6749;10245;10246;10247;10248;10249;10250;40101;40102;40103;40104;40105;40106;40107;40108;40109;40110;40111;40112;40113;40114;40115;40116;42594;42595;42596;42597;42598;42599;42600;42601;42602;42603;42604	2204;2205;3223;13295;13296;14137					Solyc07g008550.1.1	Solyc07g008550.1.1	4	2	0	>Solyc07g008550.1.1 genomic_reference:SL2.31ch07 evidence_code:10F0H1E1IEG gene_region:3488895-3497616 functional_description:Purple acid phosphatase (AHRD V1 **-* B0WRM8_CULQU); contains Interpro domain(s) IPR008963 Purple acid phosphatase-like, N-term	1	4	2	0	0	1	2	1	2	2	0	2	3	1	1	2	2	3	1	3	3	2	4	4	0	0	1	0	1	1	0	2	1	0	0
318	294;1606	340;1846	6506;6507;6508;6509;6510;6511;6512;6513;6514;6515;33197;33198;33199;33200;33201;33202;33203;33204;33205;33206;33207;33208;33209;33210;33211;33212;33213	2140;10968;10969					Solyc07g017600.1.1	Solyc07g017600.1.1	2	2	2	>Solyc07g017600.1.1 genomic_reference:SL2.31ch07 evidence_code:10F0H1E1IEG gene_region:7622130-7626858 functional_description:Pectinesterase (AHRD V1 ***- A9P7W7_POPTR); contains Interpro domain(s) IPR000070 Pectinesterase, catalytic	1	2	2	2	0	1	2	0	2	1	1	1	0	2	1	1	2	1	2	2	2	2	2	2	0	1	2	0	2	1	1	1	0	2	1
319	1244;2040	1422;2334	26051;26052;26053;42455;42456;42457;42458;42459;42460;42461;42462;42463;42464;42465;42466;42467;42468;42469	8742;14084;14085;14086;14087;14088;14089					Solyc07g037960.1.1;Solyc07g037950.1.1	Solyc07g037960.1.1;Solyc07g037950.1.1	2;1	2;1	2;1	>Solyc07g037960.1.1 genomic_reference:SL2.31ch07 evidence_code:10F0H1E1IEG gene_region:41661126-41662583 functional_description:Ectonucleotide pyrophosphatase/phosphodiesterase 1 (AHRD V1 **** B6SGJ5_MAIZE); contains Interpro domain(s) IPR002591 Type I	2	2	2	2	1	1	1	1	1	1	2	1	0	1	1	1	1	1	0	0	0	2	2	0	1	1	1	1	1	1	2	1	0	1	1
320	268;503;521;1191;2190	314;570;571;590;1361;2504	6065;6066;6067;6068;6069;6070;6071;6072;6073;6074;6075;10641;10642;10643;10644;10645;10646;10647;10648;10649;10650;10651;10652;10653;10654;10655;10656;10657;10658;10659;10660;10661;10662;10663;10664;10665;10666;10667;10668;10669;10670;10671;10672;10673;10674;10675;10676;10677;10678;10679;10680;10681;10682;10683;10684;10685;10686;10926;10927;10928;10929;10930;10931;10932;10933;10934;10935;10936;10…	2000;2001;3350;3351;3352;3353;3354;3355;3356;3357;3358;3359;3360;3361;3362;3363;3364;3365;3366;3367;3368;3369;3370;3371;3454;3455;3456;3457;3458;3459;3460;3461;8432;8433;8434;15128;15129;15130;15131;15132;15133;15134;15135;15136;15137;15138;15139;15140;15141;15142;15143;15144;15145;15146;15147;15148;15149;15150;15151;15152;15153	139		218		Solyc07g041900.1.1	Solyc07g041900.1.1	5	5	5	>Solyc07g041900.1.1 genomic_reference:SL2.31ch07 evidence_code:10F1H1E1IEG gene_region:51828459-51830426 functional_description:Cathepsin L-like cysteine proteinase (AHRD V1 **** A7LJ78_DERVA); contains Interpro domain(s) IPR013128 Peptidase C1A, papain	1	5	5	5	4	4	3	3	5	4	2	4	4	4	2	3	5	5	5	5	4	5	3	5	4	4	3	3	5	4	2	4	4	4	2
321	111;518;1938	135;587;2218	2726;2727;2728;2729;2730;2731;2732;2733;2734;10882;10883;10884;10885;10886;10887;10888;10889;10890;10891;10892;10893;10894;39813;39814;39815;39816;39817;39818;39819;39820;39821	921;3444;3445;3446;13146					Solyc07g041970.1.1	Solyc07g041970.1.1	3	3	3	>Solyc07g041970.1.1 genomic_reference:SL2.31ch07 evidence_code:10F0H1E1IEG gene_region:52037213-52039795 functional_description:Subtilisin-like protease (AHRD V1 **-- B6SZ82_MAIZE); contains Interpro domain(s) IPR015500 Peptidase S8, subtilisin-related	1	3	3	3	1	0	1	0	2	1	1	3	0	0	2	1	3	3	2	3	2	1	2	1	1	0	1	0	2	1	1	3	0	0	2
322	910;1689;1691;1704	1032;1934;1936;1937;1953	19076;19077;34724;34725;34726;34727;34728;34729;34730;34731;34732;34733;34734;34735;34736;34737;34738;34739;34740;34741;34742;34743;34764;34765;34766;34767;34768;34769;34770;34771;34772;34773;34774;34775;34776;34777;34778;34779;34780;34781;34782;34783;34784;34785;34786;34787;34788;34789;34790;34791;34792;34793;34794;34795;35121;35122;35123;35124;35125;35126;35127;35128;35129;35130;35131;35132;351…	6398;11448;11449;11456;11457;11458;11459;11562;11563;11564;11565;11566;11567;11568	140;141		121;270		Solyc07g043240.1.1	Solyc07g043240.1.1	4	4	4	>Solyc07g043240.1.1 genomic_reference:SL2.31ch07 evidence_code:10F0H1E0IEG gene_region:54206115-54208864 functional_description:Pectinesterase (AHRD V1 **** B9S4Z6_RICCO); contains Interpro domain(s) IPR000070 Pectinesterase, catalytic	1	4	4	4	3	3	2	1	3	3	2	3	2	2	3	1	3	3	3	3	4	3	4	3	3	3	2	1	3	3	2	3	2	2	3
323	853	966	17662;17663;17664;17665;17666;17667;17668;17669;17670;17671;17672;17673;17674;17675;17676;17677;17678;17679;17680	5815;5816;5817;5818					Solyc07g044840.1.1	Solyc07g044840.1.1	1	1	1	>Solyc07g044840.1.1 genomic_reference:SL2.31ch07 evidence_code:10F1H1E1IEG gene_region:55219265-55224407 functional_description:2 3-bisphosphoglycerate-independent phosphoglycerate mutase (AHRD V1 **** B9S1V6_RICCO); contains Interpro domain(s) IPR005995	1	1	1	1	1	1	1	1	1	1	1	1	1	1	1	1	1	1	0	1	1	1	1	1	1	1	1	1	1	1	1	1	1	1	1
324	269;617;791;797;798;1215;1245;1246;1435;1632;1719;2031;2147;2148;2206	315;698;898;904;905;1389;1423;1424;1653;1872;1968;2322;2323;2457;2458;2522	6076;6077;6078;6079;6080;12874;12875;12876;12877;12878;12879;12880;16585;16586;16587;16588;16589;16590;16591;16592;16593;16594;16595;16596;16597;16598;16599;16600;16601;16602;16603;16604;16605;16709;16710;16711;16712;16713;16714;16715;16716;16717;16718;16719;16720;16721;16722;16723;16724;16725;16726;16727;16728;16729;16730;16731;16732;16733;16734;16735;16736;16737;25465;25466;25467;25468;25469;25…	2002;4104;5460;5461;5462;5463;5464;5502;5503;5504;5505;5506;5507;5508;5509;5510;8569;8570;8571;8572;8573;8743;8744;8745;8746;8747;8748;8749;8750;8751;8752;8753;8754;8755;8756;8757;8758;8759;8760;8761;8762;10107;10108;10109;10110;10111;10112;11093;11094;11095;11096;11097;11098;11099;11100;11619;11620;11621;13976;13977;13978;13979;13980;13981;13982;13983;13984;13985;13986;13987;13988;13989;13990;13…	142;143	110	145;271	274	Solyc07g045440.1.1	Solyc07g045440.1.1	15	15	15	>Solyc07g045440.1.1 genomic_reference:SL2.31ch07 evidence_code:10F0H1E1IEG gene_region:55863080-55864309 functional_description:Fasciclin-like arabinogalactan protein 19 (AHRD V1 ***- A9XTM4_GOSHI); contains Interpro domain(s) IPR000782 FAS1 domain	1	15	15	15	5	9	8	6	14	13	9	12	10	9	10	10	10	13	13	14	12	15	13	11	5	9	8	6	14	13	9	12	10	9	10
325	187;295;315;345;601;977;1195;1273;1487;1627;1863;1864;1995	225;341;362;394;682;1118;1365;1461;1708;1867;2137;2138;2284	4297;4298;4299;4300;4301;4302;4303;4304;4305;4306;6516;6517;6518;6519;6520;6521;6843;7402;7403;7404;7405;7406;7407;7408;7409;7410;7411;7412;7413;12653;12654;12655;12656;12657;12658;12659;12660;12661;12662;12663;20809;20810;20811;20812;20813;20814;20815;20816;20817;20818;25100;25101;25102;25103;25104;26694;26695;26696;26697;26698;26699;26700;26701;26702;26703;26704;26705;31186;31187;31188;31189;31…	1408;2141;2142;2234;2394;2395;4037;6990;8453;8932;8933;8934;10390;11067;11068;11069;11070;11071;11072;11073;12684;12685;12686;12687;12688;12689;12690;12691;12692;12693;12694;12695;12696;12697;12698;13683;13684					Solyc07g047740.1.1;Solyc07g049240.1.1;Solyc01g067850.1.1;Solyc12g005790.1.1;Solyc05g046000.1.1;Solyc08g075830.1.1;Solyc01g101050.1.1;Solyc12g089360.1.1;Solyc12g089370.1.1;Solyc04g081860.1.1	Solyc07g047740.1.1;Solyc07g049240.1.1	13;8;1;1;1;1;1;1;1;1	10;5;0;0;0;0;0;0;0;0	8;3;0;0;0;0;0;0;0;0	>Solyc07g047740.1.1 genomic_reference:SL2.31ch07 evidence_code:10F1H1E1IEG gene_region:56277266-56278516 functional_description:Peroxidase (AHRD V1 **** Q07445_SOLLC); contains Interpro domain(s) IPR002016 Haem peroxidase, plant/fungal/bacterial ;>Soly	10	13	10	8	3	4	6	2	9	8	5	7	1	6	7	4	8	9	9	6	10	10	9	10	2	3	5	1	6	6	4	5	0	5	6
326	95;1727	115;1976	2387;2388;2389;2390;2391;2392;2393;2394;2395;2396;2397;2398;2399;2400;35482;35483;35484;35485;35486;35487;35488;35489	820;821;11667					Solyc07g048050.1.1	Solyc07g048050.1.1	2	2	2	>Solyc07g048050.1.1 genomic_reference:SL2.31ch07 evidence_code:10F0H1E1IEG gene_region:56560768-56561979 functional_description:Dopamine beta-monooxygenase (AHRD V1 **-- B6SK92_MAIZE); contains Interpro domain(s) IPR007613 Protein of unknown function DU	1	2	2	2	0	1	1	1	0	2	0	2	0	1	1	1	0	1	2	2	2	2	2	1	0	1	1	1	0	2	0	2	0	1	1
327	321;1666;1900;1945	368;1909;2177;2226	6978;6979;6980;6981;6982;6983;6984;6985;6986;6987;6988;6989;6990;34305;34306;34307;34308;34309;34310;34311;34312;34313;34314;34315;34316;34317;34318;34319;34320;34321;34322;39168;39169;39170;39171;39172;39173;39174;39175;40041;40042;40043;40044;40045;40046;40047;40048;40049;40050;40051;40052;40053;40054;40055;40056;40057;40058	2278;2279;11319;11320;11321;11322;11323;11324;11325;11326;11327;11328;11329;11330;12903;13274;13275;13276;13277;13278;13279;13280;13281;13282;13283;13284;13285;13286;13287					Solyc07g048090.1.1	Solyc07g048090.1.1	4	4	4	>Solyc07g048090.1.1 genomic_reference:SL2.31ch07 evidence_code:10F0H1E1IEG gene_region:56601985-56602683 functional_description:Fasciclin-like arabinogalactan protein 2 (AHRD V1 ***- A9XTK7_GOSHI); contains Interpro domain(s) IPR000782 FAS1 domain	1	4	4	4	0	2	3	1	4	3	2	2	1	3	2	3	4	4	4	4	3	4	4	3	0	2	3	1	4	3	2	2	1	3	2
328	729	829	15435;15436;15437;15438;15439;15440;15441;15442;15443;15444;15445	5160					Solyc07g049190.1.1	Solyc07g049190.1.1	1	1	1	>Solyc07g049190.1.1 genomic_reference:SL2.31ch07 evidence_code:10F0H1E0IEG gene_region:56772160-56773039 functional_description:LysM receptor kinase 5 (AHRD V1 ***- A8WHB4_MEDTR)	1	1	1	1	0	1	0	0	0	1	1	0	1	1	1	1	1	1	0	0	1	1	0	0	0	1	0	0	0	1	1	0	1	1	1
329	1100	1259	23071;23072;23073;23074;23075;23076;23077;23078;23079;23080;23081;23082;23083;23084;23085;23086;23087	7776					Solyc07g049370.1.1	Solyc07g049370.1.1	1	1	1	>Solyc07g049370.1.1 genomic_reference:SL2.31ch07 evidence_code:10F0H1E1IEG gene_region:56968866-56971305 functional_description:Glucan endo-1 3-beta-glucosidase A6 (AHRD V1 ***- B6TIF7_MAIZE); contains Interpro domain(s) IPR000490 Glycoside hydrolase, f	1	1	1	1	0	1	1	0	1	1	1	1	1	1	1	1	0	1	1	1	1	1	1	1	0	1	1	0	1	1	1	1	1	1	1
330	317;528;1523	364;598;1750	6885;6886;6887;6888;6889;6890;6891;6892;6893;6894;6895;6896;6897;6898;6899;6900;6901;6902;6903;6904;6905;6906;6907;6908;6909;6910;6911;6912;6913;6914;6915;6916;6917;6918;6919;6920;6921;6922;6923;6924;6925;6926;6927;6928;6929;6930;6931;6932;6933;6934;6935;6936;6937;6938;6939;6940;6941;6942;11066;31806;31807;31808;31809;31810	2252;2253;2254;2255;2256;2257;2258;2259;2260;2261;2262;2263;2264;2265;2266;2267;2268;2269;2270;2271;2272;3519;10579					Solyc07g052230.1.1	Solyc07g052230.1.1	3	1	1	>Solyc07g052230.1.1 genomic_reference:SL2.31ch07 evidence_code:10F0H1E1IEG gene_region:58048638-58051168 functional_description:Laccase-22 (AHRD V1 **-- LAC22_ORYSJ); contains Interpro domain(s) IPR001117 Multicopper oxidase, type 1	1	3	1	1	1	1	1	2	1	1	1	1	1	1	1	1	1	2	1	1	2	3	1	2	0	0	0	0	0	0	0	0	0	0	0
331	7;96;721;1027;1523;2155;2191	7;116;117;820;1175;1750;2465;2505	154;155;156;157;158;159;160;161;162;163;164;165;166;167;168;169;170;2401;2402;2403;2404;2405;2406;2407;2408;2409;2410;2411;2412;2413;2414;2415;2416;2417;2418;2419;2420;2421;2422;15269;15270;15271;15272;15273;15274;15275;15276;15277;15278;15279;21641;21642;21643;21644;21645;21646;21647;21648;21649;21650;21651;21652;21653;31806;31807;31808;31809;31810;44947;44948;44949;44950;44951;44952;44953;44954…	52;53;822;823;824;825;826;827;5110;7259;7260;10579;14923;15154;15155	144		196		Solyc07g052240.1.1	Solyc07g052240.1.1	7	7	6	>Solyc07g052240.1.1 genomic_reference:SL2.31ch07 evidence_code:10F1H1E1IEG gene_region:58052330-58055404 functional_description:Laccase-22 (AHRD V1 **-- LAC22_ORYSJ); contains Interpro domain(s) IPR001117 Multicopper oxidase, type 1	1	7	7	6	2	5	4	4	3	4	5	4	4	5	2	5	6	5	2	6	7	7	5	6	2	5	4	4	3	4	5	4	4	5	2
332	141;215;240;260;599;600;634;637;832;961;1067;1129;1204;1209;1273;1534;1553;1624;1850;1863;1864	167;257;284;305;680;681;718;722;943;1095;1221;1292;1375;1376;1382;1461;1763;1783;1864;2122;2137;2138	3254;3255;3256;3257;3258;3259;3260;3261;3262;3263;3264;3265;3266;3267;3268;3269;3270;3271;3272;3273;3274;3275;3276;5072;5073;5074;5075;5076;5077;5078;5079;5080;5081;5082;5083;5529;5530;5531;5532;5533;5534;5535;5536;5537;5538;5539;5540;5541;5542;5543;5544;5545;5546;5547;5548;5549;5550;5551;5552;5553;5554;5555;5556;5915;5916;5917;5918;5919;5920;5921;5922;12604;12605;12606;12607;12608;12609;12610;12…	1051;1052;1053;1054;1055;1056;1057;1058;1686;1687;1688;1689;1690;1691;1851;1852;1853;1854;1855;1856;1857;1858;1859;1860;1861;1862;1863;1951;1952;1953;1954;4015;4016;4017;4018;4019;4020;4021;4022;4023;4024;4025;4026;4027;4028;4029;4030;4031;4032;4033;4034;4035;4036;4189;4190;4191;4192;4193;4194;4195;4196;4197;4198;4199;4200;4201;4202;4203;4204;4205;4206;4207;4208;4209;4210;4241;4242;4243;4244;4245…	145;146		183;293		Solyc07g052510.1.1	Solyc07g052510.1.1	21	21	18	>Solyc07g052510.1.1 genomic_reference:SL2.31ch07 evidence_code:10F1H1E1IEG gene_region:58345317-58346740 functional_description:Peroxidase (AHRD V1 **** Q07446_SOLLC); contains Interpro domain(s) IPR002016 Haem peroxidase, plant/fungal/bacterial	1	21	21	18	15	15	14	12	19	19	14	18	15	13	17	14	18	18	21	18	21	19	20	18	15	15	14	12	19	19	14	18	15	13	17
333	1423	1638	29879	9953		111		123	Solyc07g052630.1.1	Solyc07g052630.1.1	1	1	1	>Solyc07g052630.1.1 genomic_reference:SL2.31ch07 evidence_code:10F0H1E0IEG gene_region:58421757-58425995 functional_description:Glycosyltransferase-like protein (AHRD V1 **-- D8QTD2_SELML); contains Interpro domain(s) IPR006740 Protein of unknown functi	1	1	1	1	1	0	0	0	0	0	0	0	0	0	0	0	0	0	0	0	0	0	0	0	1	0	0	0	0	0	0	0	0	0	0
334	391;551;2083	443;625;2383	8312;8313;8314;8315;8316;8317;8318;8319;8320;8321;8322;8323;8324;8325;8326;8327;11686;11687;11688;11689;11690;11691;11692;11693;11694;11695;11696;11697;11698;11699;11700;11701;11702;11703;43597;43598;43599;43600;43601;43602;43603;43604;43605;43606;43607;43608;43609;43610	2665;3707;3708;3709;3710;3711;14497					Solyc07g053540.1.1	Solyc07g053540.1.1	3	3	3	>Solyc07g053540.1.1 genomic_reference:SL2.31ch07 evidence_code:10F0H1E1IEG gene_region:59286902-59287645 functional_description:Fasciclin-like arabinogalactan protein 4 (AHRD V1 ***- A9XTK9_GOSHI); contains Interpro domain(s) IPR000782 FAS1 domain	1	3	3	3	1	3	2	2	2	3	2	3	0	3	2	3	2	3	3	3	3	2	3	3	1	3	2	2	2	3	2	3	0	3	2
335	434;1287;2210	492;1476;2526	9088;9089;9090;9091;9092;9093;9094;9095;9096;9097;9098;9099;9100;9101;9102;9103;26824;26825;26826;26827;26828;26829;26830;26831;26832;26833;45939;45940;45941;45942;45943;45944;45945;45946	2882;2883;8966;15235					Solyc07g055690.1.1	Solyc07g055690.1.1	3	3	3	>Solyc07g055690.1.1 genomic_reference:SL2.31ch07 evidence_code:10F0H1E1IEG gene_region:60960267-60961613 functional_description:S-locus-specific glycoprotein S6 (AHRD V1 **-- SLSG6_BRAOL); contains Interpro domain(s) IPR001480 Curculin-like (mannose-bin	1	3	3	3	2	1	2	1	1	2	1	1	1	3	2	2	2	2	3	3	1	2	2	0	2	1	2	1	1	2	1	1	1	3	2
336	470;856;1289;1290;1973	531;969;970;1478;1479;2257	9756;9757;9758;9759;9760;9761;9762;9763;9764;9765;9766;9767;9768;9769;9770;9771;9772;9773;9774;17702;17703;17704;17705;17706;17707;17708;17709;17710;17711;17712;17713;17714;17715;17716;26849;26850;26851;26852;26853;26854;26855;26856;26857;26858;26859;26860;26861;26862;26863;26864;26865;26866;26867;26868;26869;26870;26871;26872;26873;26874;26875;26876;26877;40605;40606;40607;40608;40609;40610;4061…	3073;5821;5822;5823;8969;8970;8971;8972;8973;8974;8975;8976;8977;8978;8979;13467;13468;13469;13470;13471;13472	147		189		Solyc07g062210.1.1	Solyc07g062210.1.1	5	5	5	>Solyc07g062210.1.1 genomic_reference:SL2.31ch07 evidence_code:10F0H1E1IEG gene_region:62235723-62238981 functional_description:Os06g0207500 protein (Fragment) (AHRD V1 ***- Q0DDQ9_ORYSJ); contains Interpro domain(s) IPR004253 Protein of unknown functio	1	5	5	5	2	3	5	1	5	4	4	4	4	5	4	4	4	3	5	3	5	5	5	5	2	3	5	1	5	4	4	4	4	5	4
337	540	611	11330;11331;11332;11333;11334;11335;11336;11337;11338;11339;11340;11341;11342;11343;11344;11345;11346;11347	3607;3608;3609;3610;3611;3612;3613					Solyc07g062490.1.1	Solyc07g062490.1.1	1	1	1	>Solyc07g062490.1.1 genomic_reference:SL2.31ch07 evidence_code:10F1H1E1IEG gene_region:62436094-62436987 functional_description:S-locus-specific glycoprotein (AHRD V1 **-- SLSG0_BRAOA); contains Interpro domain(s) IPR001480 Curculin-like (mannose-bindin	1	1	1	1	1	1	1	1	1	0	0	1	1	1	1	1	1	1	1	1	1	1	1	1	1	1	1	1	1	0	0	1	1	1	1
338	124;125;247;1021;1337;1474;1924;1994;2070	149;150;291;1168;1536;1693;2203;2282;2283;2367	2947;2948;2949;2950;2951;2952;2953;2954;2955;2956;2957;2958;2959;2960;2961;2962;2963;2964;2965;2966;2967;2968;2969;2970;2971;2972;2973;5620;5621;5622;5623;5624;5625;5626;5627;5628;5629;5630;5631;5632;5633;5634;5635;21520;21521;21522;21523;21524;21525;21526;21527;21528;21529;21530;21531;21532;21533;21534;21535;21536;21537;21538;27840;27841;27842;27843;27844;27845;27846;27847;27848;27849;27850;2785…	968;969;970;1876;7213;7214;7215;7216;9308;9309;10335;13077;13078;13079;13681;13682;14421;14422;14423;14424	148	112	306	53	Solyc07g062650.1.1;Solyc12g014180.1.1;Solyc02g063490.1.1;FOXG_10533	Solyc07g062650.1.1	9;2;1;1	9;2;1;1	9;2;1;1	>Solyc07g062650.1.1 genomic_reference:SL2.31ch07 evidence_code:10F1H1E1IEG gene_region:62566209-62568959 functional_description:Malate dehydrogenase (AHRD V1 **** Q645N1_SOLLC); contains Interpro domain(s) IPR010097 Malate dehydrogenase, NAD-dependent,	4	9	9	9	9	7	7	4	6	6	9	9	8	6	8	4	5	8	7	6	7	7	7	5	9	7	7	4	6	6	9	9	8	6	8
339	1099;1229;1670;1751;2181	1258;1407;1913;2003;2492	23048;23049;23050;23051;23052;23053;23054;23055;23056;23057;23058;23059;23060;23061;23062;23063;23064;23065;23066;23067;23068;23069;23070;25831;25832;25833;25834;25835;25836;25837;25838;25839;25840;25841;25842;25843;25844;25845;25846;25847;25848;34378;34379;34380;34381;34382;34383;34384;34385;34386;34387;34388;34389;34390;34391;34392;34393;34394;34395;34396;34397;35893;35894;35895;35896;35897;358…	7763;7764;7765;7766;7767;7768;7769;7770;7771;7772;7773;7774;7775;8678;8679;11342;11343;11344;11345;11834;11835;11836;15041;15042;15043;15044;15045					Solyc07g063740.1.1	Solyc07g063740.1.1	5	5	5	>Solyc07g063740.1.1 genomic_reference:SL2.31ch07 evidence_code:10F0H1E1IEG gene_region:63341086-63344351 functional_description:Ferredoxin-like (AHRD V1 ***- Q6EP30_ORYSJ)	1	5	5	5	5	5	5	2	5	5	4	4	5	5	5	5	4	5	5	3	5	5	5	5	5	5	5	2	5	5	4	4	5	5	5
340	30;2259	36;2577	706;707;708;709;710;711;712;713;714;715;716;46798;46799;46800;46801;46802;46803;46804;46805;46806;46807	245;246;247;248;249;250;251;15516;15517					Solyc07g064240.1.1	Solyc07g064240.1.1	2	2	2	>Solyc07g064240.1.1 genomic_reference:SL2.31ch07 evidence_code:10F0H1E0IEG gene_region:63691231-63692394 functional_description:CT099 (Fragment) (AHRD V1 *--- Q4KR14_SOLPE); contains Interpro domain(s) IPR003245 Plastocyanin-like	1	2	2	2	0	1	0	1	2	1	0	1	1	0	0	1	2	1	2	2	2	2	1	1	0	1	0	1	2	1	0	1	1	0	0
341	273;496;812;1068;1634;1783;1786;1845	319;563;920;1222;1874;2043;2046;2117	6128;6129;6130;6131;6132;6133;6134;6135;6136;6137;6138;6139;6140;6141;6142;6143;6144;6145;6146;6147;6148;6149;6150;10517;10518;10519;10520;10521;10522;10523;10524;10525;10526;10527;10528;10529;10530;10531;10532;10533;10534;10535;10536;16934;16935;16936;16937;16938;16939;16940;16941;16942;16943;16944;16945;16946;16947;16948;16949;16950;16951;16952;16953;16954;16955;16956;16957;22474;22475;22476;22…	2016;2017;3308;3309;3310;3311;3312;3313;3314;3315;3316;3317;3318;3319;3320;3321;3322;3323;3324;3325;5572;5573;5574;5575;5576;5577;5578;5579;5580;5581;5582;7525;7526;7527;7528;7529;7530;7531;11106;12072;12073;12074;12075;12076;12077;12078;12105;12106;12107;12108;12109;12110;12111;12112;12113;12114;12115;12116;12555;12556;12557;12558;12559;12560;12561;12562;12563					Solyc07g065120.1.1;Solyc12g014570.1.1	Solyc07g065120.1.1	8;1	8;1	8;1	>Solyc07g065120.1.1 genomic_reference:SL2.31ch07 evidence_code:10F0H1E1IEG gene_region:64248109-64254766 functional_description:Glycerophosphoryl diester phosphodiesterase family protein (AHRD V1 ***- D7MKI0_ARALY); contains Interpro domain(s) IPR017946	2	8	8	8	5	8	8	7	8	8	6	8	8	8	6	7	8	8	8	8	7	7	7	7	5	8	8	7	8	8	6	8	8	8	6
342	533;687;799	604;779;906	11171;11172;11173;11174;11175;11176;11177;11178;11179;11180;11181;11182;11183;11184;11185;11186;11187;11188;11189;11190;11191;11192;11193;11194;11195;11196;11197;11198;11199;11200;11201;11202;11203;11204;11205;11206;11207;11208;11209;11210;11211;11212;14540;14541;14542;14543;14544;14545;14546;14547;16738;16739;16740;16741;16742;16743;16744;16745;16746;16747;16748;16749;16750;16751;16752;16753	3557;3558;3559;3560;3561;3562;3563;3564;3565;3566;3567;3568;3569;3570;3571;3572;3573;3574;4830;5511;5512		113		64	Solyc08g005000.1.1	Solyc08g005000.1.1	3	3	3	>Solyc08g005000.1.1 genomic_reference:SL2.31ch08 evidence_code:10F0H1E0IEG gene_region:2472-5878 functional_description:Glucan endo-1 3-beta-glucosidase 3 (AHRD V1 ***- B6TLN1_MAIZE); contains Interpro domain(s) IPR013781 Glycoside hydrolase, subgroup,	1	3	3	3	3	3	2	1	2	1	1	3	3	2	2	3	2	2	2	2	2	2	2	1	3	3	2	1	2	1	1	3	3	2	2
343	105;189;249;505;515;549;891;1003;1299;1304;1350;1356;1959	128;227;294;573;584;623;1009;1010;1149;1491;1496;1552;1559;2241	2622;2623;2624;2625;2626;2627;2628;2629;2630;2631;2632;2633;2634;2635;4476;4477;4478;4479;4480;4481;4482;4483;4484;4485;4486;4487;4488;4489;4490;4491;4492;4493;4494;4495;4496;4497;5730;5731;5732;5733;5734;5735;5736;5737;5738;5739;5740;5741;5742;5743;5744;5745;5746;5747;5748;5749;10707;10708;10709;10710;10711;10712;10713;10714;10715;10716;10717;10718;10719;10720;10721;10722;10723;10724;10725;10857…	892;893;894;1525;1526;1527;1528;1529;1896;1897;1898;1899;1900;1901;1902;1903;1904;1905;1906;1907;1908;1909;1910;3377;3378;3379;3380;3381;3441;3692;3693;3694;3695;3696;3697;3698;3699;3700;3701;6121;6122;7134;9109;9130;9376;9377;9378;9379;9380;9381;9382;9383;9384;9385;9415;13362;13363;13364;13365;13366		114		62	Solyc08g005800.1.1;Solyc08g075060.1.1	Solyc08g005800.1.1	13;1	13;1	13;1	>Solyc08g005800.1.1 genomic_reference:SL2.31ch08 evidence_code:10F0H1E1IEG gene_region:625993-628594 functional_description:Pectinacetylesterase like protein (Fragment) (AHRD V1 **-- Q56WP8_ARATH); contains Interpro domain(s) IPR004963 Pectinacetylester	2	13	13	13	7	9	8	7	9	11	8	9	6	9	7	6	11	9	11	9	11	12	13	11	7	9	8	7	9	11	8	9	6	9	7
344	222	264	5154	1712		115		151	Solyc08g005970.1.1	Solyc08g005970.1.1	1	1	1	>Solyc08g005970.1.1 genomic_reference:SL2.31ch08 evidence_code:10F1H1E1IEG gene_region:729745-748350 functional_description:Protein arginine N-methyltransferase (AHRD V1 **** A9T4F9_PHYPA); contains Interpro domain(s) IPR007857 Skb1 methyltransferase	1	1	1	1	0	0	0	0	0	0	0	0	0	0	0	0	0	0	1	0	0	0	0	0	0	0	0	0	0	0	0	0	0	0	0
345	1387	1596	29064;29065;29066;29067;29068;29069;29070;29071;29072;29073;29074;29075;29076	9699		116		117	Solyc08g006020.1.1	Solyc08g006020.1.1	1	1	1	>Solyc08g006020.1.1 genomic_reference:SL2.31ch08 evidence_code:10F0H1E0IEG gene_region:784730-787858 functional_description:NAC domain transcription factor (AHRD V1 *-** B6U2D4_MAIZE); contains Interpro domain(s) IPR003441 No apical meristem (NAM) prote	1	1	1	1	0	1	0	0	1	0	1	1	0	0	1	1	1	1	0	1	1	1	1	1	0	1	0	0	1	0	1	1	0	0	1
346	339;498;1045;1140;1908;2207	387;565;1195;1304;2186;2523	7280;7281;7282;7283;7284;7285;7286;7287;10552;10553;10554;10555;10556;10557;10558;10559;10560;10561;10562;10563;10564;10565;10566;10567;10568;10569;10570;10571;10572;10573;10574;10575;10576;10577;10578;21985;21986;21987;21988;21989;21990;21991;21992;21993;21994;21995;21996;21997;21998;21999;22000;22001;22002;22003;22004;22005;22006;22007;22008;22009;22010;22011;22012;22013;22014;22015;22016;22017…	2358;2359;2360;3332;3333;3334;3335;3336;3337;3338;3339;3340;7338;7339;7340;7341;7342;7343;7344;7345;7346;7347;7348;7349;7350;7351;7352;7353;7354;7355;7356;7357;8085;12967;12968;15214;15215;15216;15217;15218;15219;15220;15221;15222					Solyc08g006790.1.1	Solyc08g006790.1.1	6	6	6	>Solyc08g006790.1.1 genomic_reference:SL2.31ch08 evidence_code:10F0H1E0IEG gene_region:1346691-1347935 functional_description:Early nodulin-55-1 (Fragment) (AHRD V1 *--- NO551_SOYBN); contains Interpro domain(s) IPR003245 Plastocyanin-like	1	6	6	6	1	5	5	2	6	5	2	2	4	4	4	3	5	4	6	4	6	6	6	6	1	5	5	2	6	5	2	2	4	4	4
347	122;661;774;822;823;926;975;1767;1771;1966;2258	147;751;880;930;931;1053;1116;2023;2024;2028;2249;2576	2904;2905;2906;2907;2908;2909;2910;2911;2912;2913;2914;14160;14161;14162;14163;14164;16300;16301;16302;16303;16304;16305;16306;16307;16308;17182;17183;17184;17185;17186;17187;17188;17189;17190;17191;17192;17193;17194;17195;19571;19572;19573;19574;19575;19576;19577;19578;19579;19580;19581;19582;19583;19584;19585;19586;19587;19588;19589;19590;20778;20779;20780;20781;20782;20783;20784;20785;20786;20…	948;949;4730;4731;5382;5383;5647;5648;5649;6607;6608;6609;6610;6611;6982;6983;6984;6985;6986;6987;11932;11933;11934;11935;11936;11937;11950;11951;13417;15514;15515		117		527	Solyc08g007670.1.1;Solyc08g007600.1.1;Solyc08g007610.1.1;Solyc08g007620.1.1	Solyc08g007670.1.1	11;5;2;1	10;4;1;1	9;3;0;0	>Solyc08g007670.1.1 genomic_reference:SL2.31ch08 evidence_code:10F0H1E1IEG gene_region:2169906-2172140 functional_description:Subtilisin-like protease (AHRD V1 **-- Q9LWA3_SOLLC); contains Interpro domain(s) IPR015500 Peptidase S8, subtilisin-related	4	11	10	9	4	5	4	4	6	7	4	7	2	6	7	3	6	7	4	9	11	11	8	5	3	4	3	3	5	6	3	6	1	5	6
348	562;659;1767;1966	636;637;749;2023;2024;2249	11843;11844;11845;11846;11847;11848;11849;11850;11851;11852;11853;11854;11855;11856;11857;11858;11859;11860;11861;11862;11863;11864;11865;11866;11867;11868;11869;11870;11871;11872;11873;11874;11875;11876;11877;11878;11879;11880;11881;11882;11883;11884;14149;14150;14151;14152;14153;14154;36189;36190;36191;36192;36193;36194;36195;36196;36197;36198;36199;36200;36201;36202;36203;36204;36205;36206;362…	3748;3749;3750;3751;3752;3753;3754;3755;4725;11932;11933;11934;11935;11936;11937;13417	149;150	117	224;226	531	Solyc08g007700.1.1;Solyc08g007680.1.1;Solyc08g007690.1.1	Solyc08g007700.1.1;Solyc08g007680.1.1;Solyc08g007690.1.1	4;3;3	1;0;0	1;0;0	>Solyc08g007700.1.1 genomic_reference:SL2.31ch08 evidence_code:10F0H1E0IEG gene_region:2187646-2189877 functional_description:Subtilisin-like protease (AHRD V1 ***- Q9LWA3_SOLLC); contains Interpro domain(s) IPR015500 Peptidase S8, subtilisin-related ;	3	4	1	1	2	2	3	2	4	2	3	2	2	2	3	2	3	4	4	4	4	2	2	2	0	0	0	0	1	0	0	0	0	0	0
349	286;758;1974	332;863;2258	6403;6404;6405;6406;6407;6408;6409;6410;6411;6412;15986;15987;15988;15989;15990;15991;15992;15993;15994;15995;15996;15997;15998;15999;16000;16001;40626;40627;40628;40629;40630;40631;40632;40633;40634;40635;40636;40637;40638;40639;40640;40641;40642;40643;40644;40645;40646;40647;40648	2109;5306;5307;5308;13473;13474;13475					Solyc08g013880.1.1;Solyc11g045330.1.1	Solyc08g013880.1.1;Solyc11g045330.1.1	3;2	3;2	3;2	>Solyc08g013880.1.1 genomic_reference:SL2.31ch08 evidence_code:10F0H1E1IEG gene_region:3249341-3254318 functional_description:Uncharacterized GPI-anchored protein At1g61900 (AHRD V1 ***- UGPI6_ARATH);>Solyc11g045330.1.1 genomic_reference:SL2.31ch11 evide	2	3	3	3	0	2	3	0	3	2	0	2	3	3	3	1	3	1	3	1	3	2	3	2	0	2	3	0	3	2	0	2	3	3	3
350	1505	1728	31513	10487		118		33	Solyc08g044420.1.1	Solyc08g044420.1.1	1	1	1	>Solyc08g044420.1.1 genomic_reference:SL2.31ch08 evidence_code:10F0H0E0IEG gene_region:32250281-32250511 functional_description:Unknown Protein (AHRD V1)	1	1	1	1	0	0	0	0	0	0	0	0	0	0	0	0	0	0	0	0	0	1	0	0	0	0	0	0	0	0	0	0	0	0	0
351	901;2026;2027	1022;2317;2318	18722;18723;18724;18725;18726;18727;18728;18729;18730;18731;18732;18733;18734;18735;18736;18737;18738;18739;18740;18741;18742;18743;18744;41786;41787;41788;41789;41790;41791;41792;41793;41794;41795;41796;41797;41798;41799;41800;41801;41802;41803;41804;41805;41806;41807;41808;41809;41810;41811;41812;41813;41814;41815;41816;41817;41818;41819;41820;41821;41822;41823;41824	6188;6189;6190;6191;6192;6193;6194;6195;6196;6197;6198;6199;6200;6201;6202;6203;6204;6205;6206;6207;6208;6209;13829;13830;13831;13832;13833;13834;13835;13836;13837;13838;13839;13840;13841;13842;13843;13844;13845;13846;13847;13848;13849;13850;13851;13852;13853;13854;13855;13856;13857;13858;13859;13860;13861;13862					Solyc08g066740.1.1	Solyc08g066740.1.1	3	3	3	>Solyc08g066740.1.1 genomic_reference:SL2.31ch08 evidence_code:10F1H1E1IEG gene_region:52767517-52768237 functional_description:CT099 (Fragment) (AHRD V1 *--- Q4KR02_SOLCI); contains Interpro domain(s) IPR003245 Plastocyanin-like	1	3	3	3	1	2	3	2	3	3	3	3	3	3	2	2	3	3	3	3	3	3	3	3	1	2	3	2	3	3	3	3	3	3	2
352	556;609;1130;2168;2262	630;690;1293;2478;2580	11749;11750;11751;11752;11753;11754;11755;11756;11757;11758;11759;11760;11761;11762;11763;11764;11765;11766;11767;12770;12771;12772;12773;12774;12775;12776;12777;12778;12779;12780;12781;12782;12783;12784;12785;12786;12787;12788;23819;23820;23821;23822;23823;23824;23825;23826;23827;23828;23829;23830;23831;23832;23833;23834;23835;23836;23837;23838;23839;23840;23841;23842;23843;23844;45201;45202;452…	3724;3725;3726;3727;3728;3729;4059;4060;4061;4062;4063;4064;4065;4066;4067;4068;4069;8028;8029;14983;15555					Solyc08g066810.1.1;Solyc05g013810.1.1;REV__Solyc08g062360.1.1	Solyc08g066810.1.1	5;1;1	5;1;1	5;1;1	>Solyc08g066810.1.1 genomic_reference:SL2.31ch08 evidence_code:10F0H1E0IEG gene_region:52871736-52875110 functional_description:Glycosyl hydrolase family 5 protein/cellulase (AHRD V1 **-- A8NVS8_COPC7); contains Interpro domain(s) IPR001547 Glycoside hy	3	5	5	5	2	3	3	3	4	3	3	3	3	2	2	4	5	5	2	3	4	4	4	4	2	3	3	3	4	3	3	3	3	2	2
353	131;312;320;719;720;1046;1086;1114;1193;1292;1293;1536;1537;1664;1812;1813;1939;1940;2219;2220	157;359;367;816;817;818;819;1196;1197;1240;1241;1242;1276;1363;1481;1482;1483;1484;1765;1766;1906;1907;2076;2077;2078;2219;2220;2221;2535;2536	3063;3064;3065;3066;3067;3068;3069;3070;3071;3072;3073;3074;3075;3076;3077;6775;6776;6777;6778;6779;6780;6781;6782;6783;6784;6785;6786;6787;6788;6789;6790;6791;6792;6793;6794;6795;6796;6797;6798;6799;6800;6801;6802;6973;6974;6975;6976;6977;15183;15184;15185;15186;15187;15188;15189;15190;15191;15192;15193;15194;15195;15196;15197;15198;15199;15200;15201;15202;15203;15204;15205;15206;15207;15208;152…	988;989;2213;2214;2215;2216;2217;2218;2219;2220;2221;2222;2277;5089;5090;5091;5092;5093;5094;5095;5096;5097;5098;5099;5100;5101;5102;5103;5104;5105;5106;5107;5108;5109;7358;7359;7360;7361;7362;7363;7364;7365;7366;7367;7368;7369;7598;7599;7600;7601;7602;7603;7604;7605;7606;7607;7608;7609;7610;7611;7612;7613;7614;7615;7616;7617;7618;7619;7620;7621;7622;7623;7624;7625;7626;7627;7628;7629;7630;7893;7…	151;152;153;154;155;156;270	119;120	159;302;322;330;373;435;437	272;369	Solyc08g067100.1.1	Solyc08g067100.1.1	20	20	20	>Solyc08g067100.1.1 genomic_reference:SL2.31ch08 evidence_code:10F0H1E1IEG gene_region:53220396-53223899 functional_description:Aspartic proteinase nepenthesin-1 (AHRD V1 **-- C0JA51_9ORYZ); contains Interpro domain(s) IPR001461 Peptidase A1	1	20	20	20	13	15	15	13	15	18	15	18	17	17	16	15	15	17	16	16	16	17	18	16	13	15	15	13	15	18	15	18	17	17	16
354	607;769;1426;1682;2091;2209	688;875;1641;1927;2392;2525	12754;12755;12756;12757;12758;12759;12760;12761;12762;12763;12764;12765;16206;16207;16208;16209;16210;16211;16212;16213;16214;16215;16216;16217;29904;29905;29906;29907;29908;29909;29910;29911;29912;29913;29914;29915;29916;29917;29918;29919;29920;29921;29922;29923;29924;29925;29926;29927;29928;29929;29930;29931;34630;34631;34632;34633;34634;34635;34636;34637;34638;34639;34640;43732;43733;43734;437…	4056;4057;5363;9959;9960;11421;11422;14540;14541;14542;14543;14544;14545;14546;14547;14548;14549;14550;14551;15225;15226;15227;15228;15229;15230;15231;15232;15233;15234					Solyc08g068420.1.1	Solyc08g068420.1.1	6	6	6	>Solyc08g068420.1.1 genomic_reference:SL2.31ch08 evidence_code:10F0H1E1IEG gene_region:54774706-54777965 functional_description:FAD-linked oxidoreductase (AHRD V1 ***- C7Q9M7_CATAD); contains Interpro domain(s) IPR010030 Plant-specific FAD-dependent oxi	1	6	6	6	2	4	4	2	5	6	3	6	2	4	6	5	5	4	6	4	6	5	6	6	2	4	4	2	5	6	3	6	2	4	6
355	734;806;1092;1169;1698;2118	834;914;1249;1250;1337;1338;1945;2422	15499;15500;15501;15502;15503;15504;15505;15506;15507;15508;15509;16835;16836;16837;16838;16839;16840;16841;16842;16843;16844;16845;16846;16847;16848;16849;16850;16851;16852;16853;16854;16855;16856;16857;16858;16859;16860;16861;16862;22931;22932;22933;22934;22935;22936;22937;22938;22939;22940;22941;22942;22943;22944;22945;22946;22947;22948;22949;22950;22951;22952;24623;24624;24625;24626;24627;246…	5170;5540;5541;5542;5543;5544;5545;5546;5547;5548;5549;5550;5551;5552;5553;5554;5555;7719;7720;7721;7722;8275;8276;8277;8278;8279;8280;8281;8282;8283;8284;8285;8286;8287;8288;11502;11503;14717	157;158		239;350		Solyc08g074390.1.1	Solyc08g074390.1.1	6	6	5	>Solyc08g074390.1.1 genomic_reference:SL2.31ch08 evidence_code:10F0H1E0IEG gene_region:55668984-55670864 functional_description:Glucan endo-1 3-beta-glucosidase 6 (AHRD V1 ***- B6TW83_MAIZE); contains Interpro domain(s) IPR013781 Glycoside hydrolase, su	1	6	6	5	1	3	3	3	5	5	2	5	2	4	4	3	5	5	5	5	5	4	4	5	1	3	3	3	5	5	2	5	2	4	4
356	162;281;316;1366;1842;2095;2117	196;327;363;1570;2113;2396;2421	3737;3738;3739;3740;3741;3742;3743;3744;3745;3746;3747;3748;3749;3750;3751;3752;6285;6286;6287;6288;6289;6290;6291;6292;6293;6294;6295;6296;6297;6298;6299;6300;6301;6302;6303;6304;6305;6306;6307;6308;6309;6310;6311;6312;6313;6314;6315;6316;6844;6845;6846;6847;6848;6849;6850;6851;6852;6853;6854;6855;6856;6857;6858;6859;6860;6861;6862;6863;6864;6865;6866;6867;6868;6869;6870;6871;6872;6873;6874;6875…	1233;1234;1235;1236;1237;1238;1239;2061;2062;2063;2064;2065;2235;2236;2237;2238;2239;2240;2241;2242;2243;2244;2245;2246;2247;2248;2249;2250;2251;9506;9507;9508;9509;9510;9511;9512;9513;9514;9515;9516;9517;9518;9519;12527;12528;14563;14715;14716	159		196		Solyc08g079090.1.1	Solyc08g079090.1.1	7	7	7	>Solyc08g079090.1.1 genomic_reference:SL2.31ch08 evidence_code:10F1H1E1IEG gene_region:59901426-59904926 functional_description:Laccase-22 (AHRD V1 **-- LAC22_ORYSJ); contains Interpro domain(s) IPR001117 Multicopper oxidase, type 1	1	7	7	7	3	5	5	5	6	6	4	5	5	4	5	4	6	5	6	5	6	7	6	5	3	5	5	5	6	6	4	5	5	4	5
357	168;169;740;972;1119;1296;1767;1770;1799;1944;1963;1965	204;205;842;1112;1281;1487;1488;2023;2024;2027;2061;2225;2246;2248	3887;3888;3889;3890;3891;3892;3893;3894;3895;3896;3897;3898;3899;3900;15669;15670;15671;15672;15673;15674;15675;15676;15677;15678;15679;15680;15681;15682;15683;15684;15685;20696;20697;20698;20699;20700;20701;20702;20703;23507;23508;23509;23510;23511;23512;23513;23514;23515;23516;23517;23518;23519;23520;23521;23522;23523;23524;23525;23526;23527;23528;23529;23530;23531;23532;23533;23534;23535;23536…	1297;1298;5224;5225;6956;6957;6958;7912;7913;7914;7915;7916;7917;7918;7919;7920;7921;7922;7923;7924;7925;7926;7927;9098;9099;9100;9101;9102;11932;11933;11934;11935;11936;11937;11949;12170;13272;13273;13406;13407;13408;13409;13410;13411;13412;13413;13415;13416	160	117;121	194	478;532	Solyc08g079860.1.1	Solyc08g079860.1.1	12	8	5	>Solyc08g079860.1.1 genomic_reference:SL2.31ch08 evidence_code:10F0H1E1IEG gene_region:60459747-60461984 functional_description:Subtilisin-like protease (AHRD V1 **-- Q9LWA3_SOLLC); contains Interpro domain(s) IPR015500 Peptidase S8, subtilisin-related	1	12	8	5	5	7	4	5	7	8	6	11	6	9	7	5	9	8	6	9	4	8	6	3	3	3	2	2	3	4	3	7	3	5	4
358	123;166;167;216;227;304;314;660;684;718;747;920;973;1119;1138;1139;1294;1296;1535;1576;1590;1685;1767;1800;1963;1964;2012;2268	148;201;202;203;258;269;270;351;361;750;775;815;849;1043;1044;1113;1281;1302;1303;1485;1487;1488;1764;1808;1828;1829;1930;2023;2024;2062;2063;2246;2247;2303;2587;2588	2915;2916;2917;2918;2919;2920;2921;2922;2923;2924;2925;2926;2927;2928;2929;2930;2931;2932;2933;2934;2935;2936;2937;2938;2939;2940;2941;2942;2943;2944;2945;2946;3844;3845;3846;3847;3848;3849;3850;3851;3852;3853;3854;3855;3856;3857;3858;3859;3860;3861;3862;3863;3864;3865;3866;3867;3868;3869;3870;3871;3872;3873;3874;3875;3876;3877;3878;3879;3880;3881;3882;3883;3884;3885;3886;5084;5085;5086;5087;5088…	950;951;952;953;954;955;956;957;958;959;960;961;962;963;964;965;966;967;1275;1276;1277;1278;1279;1280;1281;1282;1283;1284;1285;1286;1287;1288;1289;1290;1291;1292;1293;1294;1295;1296;1692;1693;1694;1695;1696;1697;1698;1725;1726;1727;1728;1729;1730;1731;1732;1733;1734;1735;1736;1737;1738;1739;1740;1741;1742;1743;1744;2161;2162;2163;2164;2165;2166;2167;2168;2169;2170;2171;2172;2173;2174;2175;2176;22…	161;162;163;271	117;121;122;123;124	194;340;517;623	418;478;532;560;561	Solyc08g079870.1.1	Solyc08g079870.1.1	28	28	14	>Solyc08g079870.1.1 genomic_reference:SL2.31ch08 evidence_code:10F1H1E1IEG gene_region:60465921-60468158 functional_description:Subtilisin-like protease (AHRD V1 **-- Q9LWA3_SOLLC); contains Interpro domain(s) IPR015500 Peptidase S8, subtilisin-related	1	28	28	14	16	27	21	22	22	26	16	26	20	24	24	22	26	26	26	25	17	16	13	11	16	27	21	22	22	26	16	26	20	24	24
359	740;931;1119;1580;1767;1963;1965	842;1058;1281;1812;2023;2024;2246;2248	15669;15670;15671;15672;15673;15674;15675;15676;15677;15678;15679;15680;15681;15682;15683;15684;15685;19688;19689;19690;19691;19692;19693;19694;19695;19696;19697;19698;23507;23508;23509;23510;23511;23512;23513;23514;23515;23516;23517;23518;23519;23520;23521;23522;23523;23524;23525;23526;23527;23528;23529;23530;23531;23532;23533;23534;23535;23536;23537;23538;23539;23540;23541;23542;23543;23544;235…	5224;5225;6669;6670;6671;6672;6673;6674;6675;7912;7913;7914;7915;7916;7917;7918;7919;7920;7921;7922;7923;7924;7925;7926;7927;10815;11932;11933;11934;11935;11936;11937;13406;13407;13408;13409;13410;13411;13412;13413;13415;13416		117		533	Solyc08g079890.1.1	Solyc08g079890.1.1	7	1	1	>Solyc08g079890.1.1 genomic_reference:SL2.31ch08 evidence_code:10F0H1E1IEG gene_region:60485347-60487587 functional_description:Subtilisin-like protease (AHRD V1 **-- Q9LWA3_SOLLC); contains Interpro domain(s) IPR015500 Peptidase S8, subtilisin-related	1	7	1	1	5	4	4	2	7	7	4	6	4	7	3	3	7	7	4	7	5	5	5	5	1	0	1	0	1	1	0	1	0	1	1
360	228;314;718;920;922;931;1013;1075;1119;1294;1535;1575;1726;1767;1872;1962	271;272;361;815;1043;1044;1046;1058;1159;1229;1281;1485;1764;1807;1975;2023;2024;2146;2245	5262;5263;5264;5265;5266;5267;5268;5269;5270;5271;5272;5273;6834;6835;6836;6837;6838;6839;6840;6841;6842;15157;15158;15159;15160;15161;15162;15163;15164;15165;15166;15167;15168;15169;15170;15171;15172;15173;15174;15175;15176;15177;15178;15179;15180;15181;15182;19284;19285;19286;19287;19288;19289;19290;19291;19292;19293;19294;19295;19296;19297;19298;19299;19300;19301;19302;19303;19304;19305;19306;…	1745;1746;1747;1748;1749;2227;2228;2229;2230;2231;2232;2233;5080;5081;5082;5083;5084;5085;5086;5087;5088;6490;6491;6492;6493;6494;6495;6496;6497;6498;6499;6500;6501;6502;6503;6504;6505;6506;6507;6508;6509;6510;6511;6512;6513;6514;6515;6516;6517;6518;6519;6520;6521;6522;6523;6524;6525;6526;6527;6528;6529;6530;6531;6532;6533;6534;6537;6669;6670;6671;6672;6673;6674;6675;7177;7178;7546;7547;7548;7549…	162;164	117;125	194;340	418;532	Solyc08g079900.1.1;Solyc08g079850.1.1	Solyc08g079900.1.1	16;2	9;2	5;0	>Solyc08g079900.1.1 genomic_reference:SL2.31ch08 evidence_code:10F0H1E1IEG gene_region:60493197-60495443 functional_description:Subtilisin-like protease (AHRD V1 **-- Q9LWA4_SOLLC); contains Interpro domain(s) IPR015500 Peptidase S8, subtilisin-related	2	16	9	5	10	14	9	10	13	14	6	12	12	13	9	8	13	13	9	10	11	12	6	5	7	7	4	5	7	8	3	7	5	8	5
361	562;1119;1767;1770	636;637;1281;2023;2024;2027	11843;11844;11845;11846;11847;11848;11849;11850;11851;11852;11853;11854;11855;11856;11857;11858;11859;11860;11861;11862;11863;11864;11865;11866;11867;11868;11869;11870;11871;11872;11873;11874;11875;11876;11877;11878;11879;11880;11881;11882;11883;11884;23507;23508;23509;23510;23511;23512;23513;23514;23515;23516;23517;23518;23519;23520;23521;23522;23523;23524;23525;23526;23527;23528;23529;23530;235…	3748;3749;3750;3751;3752;3753;3754;3755;7912;7913;7914;7915;7916;7917;7918;7919;7920;7921;7922;7923;7924;7925;7926;7927;11932;11933;11934;11935;11936;11937;11949	149;150	117	225;227	533	Solyc08g079920.1.1	Solyc08g079920.1.1	4	1	0	>Solyc08g079920.1.1 genomic_reference:SL2.31ch08 evidence_code:10F0H1E1IEG gene_region:60504028-60506268 functional_description:Subtilisin-like protease (AHRD V1 **-- Q9LWA3_SOLLC); contains Interpro domain(s) IPR015500 Peptidase S8, subtilisin-related	1	4	1	0	3	3	3	2	3	4	4	4	3	3	3	3	3	3	3	3	3	2	2	1	1	1	1	0	1	1	1	1	1	1	1
362	711;854;1379;1380;1856	806;967;1584;1585;1586;2128	14988;14989;14990;14991;14992;14993;14994;14995;14996;14997;14998;14999;15000;15001;15002;15003;15004;15005;15006;15007;15008;15009;15010;15011;15012;17681;17682;17683;17684;17685;17686;17687;17688;17689;17690;17691;17692;17693;17694;17695;28835;28836;28837;28838;28839;28840;28841;28842;28843;28844;28845;28846;28847;28848;28849;28850;28851;28852;28853;28854;28855;28856;28857;28858;28859;28860;288…	5019;5020;5021;5022;5023;5024;5025;5026;5027;5028;5029;5030;5031;5032;5033;5034;5819;9596;9597;9598;9599;9600;9601;9602;9603;9604;9605;9606;9607;9608;12600;12601;12602;12603;12604;12605;12606;12607;12608;12609;12610;12611	165;166		25;26		Solyc08g080590.1.1	Solyc08g080590.1.1	5	5	5	>Solyc08g080590.1.1 genomic_reference:SL2.31ch08 evidence_code:10F0H1E1IEG gene_region:61010470-61011460 functional_description:Osmotin 81 (Fragment) (AHRD V1 **-- Q84ML3_SOLTU); contains Interpro domain(s) IPR001938 Thaumatin, pathogenesis-related	1	5	5	5	4	5	4	3	4	5	3	4	3	4	5	2	4	5	5	4	5	5	5	4	4	5	4	3	4	5	3	4	3	4	5
363	205;210;712;1381;1503;1905;2075	245;246;252;807;808;1587;1588;1726;2182;2183;2374	4907;4908;4909;4910;4911;4912;4913;4914;4915;4916;4917;4918;4919;4920;4921;4922;4967;4968;4969;4970;4971;4972;4973;4974;4975;4976;4977;4978;4979;15013;15014;15015;15016;15017;15018;15019;15020;15021;15022;15023;15024;15025;15026;15027;15028;15029;15030;15031;15032;15033;15034;15035;15036;15037;15038;15039;15040;15041;15042;15043;15044;15045;15046;15047;15048;15049;15050;15051;15052;15053;15054;15…	1647;1648;1649;1650;1651;1652;1653;1661;1662;1663;1664;5035;5036;5037;5038;5039;5040;5041;5042;5043;5044;5045;5046;5047;5048;5049;5050;5051;9609;9610;9611;9612;9613;9614;9615;9616;9617;9618;9619;9620;9621;9622;9623;9624;9625;9626;9627;9628;9629;9630;9631;9632;9633;9634;9635;9636;9637;9638;9639;9640;9641;9642;9643;9644;9645;9646;9647;9648;9649;9650;9651;9652;9653;9654;9655;9656;10470;10471;12932;1…	167;168;169;170;272		28;29;51;75;151		Solyc08g080620.1.1	Solyc08g080620.1.1	7	7	5	>Solyc08g080620.1.1 genomic_reference:SL2.31ch08 evidence_code:10F0H1E1IEG gene_region:61020393-61021073 functional_description:Osmotin-like protein (Fragment) (AHRD V1 **-- Q8S4L1_SOLNI); contains Interpro domain(s) IPR017949 Thaumatin, conserved site	1	7	7	5	3	4	3	3	7	7	6	6	6	6	6	5	4	7	7	5	3	3	3	3	3	4	3	3	7	7	6	6	6	6	6
364	712;1022;1381;1545;1857	807;808;1169;1170;1587;1588;1774;2129	15013;15014;15015;15016;15017;15018;15019;15020;15021;15022;15023;15024;15025;15026;15027;15028;15029;15030;15031;15032;15033;15034;15035;15036;15037;15038;15039;15040;15041;15042;15043;15044;15045;15046;15047;15048;15049;15050;15051;15052;15053;15054;15055;15056;15057;15058;15059;15060;15061;21539;21540;21541;21542;21543;21544;21545;21546;21547;21548;21549;21550;21551;21552;21553;21554;21555;215…	5035;5036;5037;5038;5039;5040;5041;5042;5043;5044;5045;5046;5047;5048;5049;5050;5051;7217;7218;7219;7220;7221;7222;7223;7224;7225;7226;7227;7228;7229;7230;7231;7232;7233;9609;9610;9611;9612;9613;9614;9615;9616;9617;9618;9619;9620;9621;9622;9623;9624;9625;9626;9627;9628;9629;9630;9631;9632;9633;9634;9635;9636;9637;9638;9639;9640;9641;9642;9643;9644;9645;9646;9647;9648;9649;9650;9651;9652;9653;9654…	168;169;171;273		28;29;48;51		Solyc08g080640.1.1	Solyc08g080640.1.1	5	3	3	>Solyc08g080640.1.1 genomic_reference:SL2.31ch08 evidence_code:10F1H1E1IEG gene_region:61047589-61048332 functional_description:Osmotin-like protein (Fragment) (AHRD V1 **-- Q8S4L1_SOLNI); contains Interpro domain(s) IPR017949 Thaumatin, conserved site	1	5	3	3	3	4	3	3	4	4	5	4	4	4	4	4	5	4	4	4	4	3	3	3	1	2	1	1	2	2	3	2	2	2	2
365	712;1381;1904	807;808;1587;1588;2181	15013;15014;15015;15016;15017;15018;15019;15020;15021;15022;15023;15024;15025;15026;15027;15028;15029;15030;15031;15032;15033;15034;15035;15036;15037;15038;15039;15040;15041;15042;15043;15044;15045;15046;15047;15048;15049;15050;15051;15052;15053;15054;15055;15056;15057;15058;15059;15060;15061;28887;28888;28889;28890;28891;28892;28893;28894;28895;28896;28897;28898;28899;28900;28901;28902;28903;289…	5035;5036;5037;5038;5039;5040;5041;5042;5043;5044;5045;5046;5047;5048;5049;5050;5051;9609;9610;9611;9612;9613;9614;9615;9616;9617;9618;9619;9620;9621;9622;9623;9624;9625;9626;9627;9628;9629;9630;9631;9632;9633;9634;9635;9636;9637;9638;9639;9640;9641;9642;9643;9644;9645;9646;9647;9648;9649;9650;9651;9652;9653;9654;9655;9656;12923;12924;12925;12926;12927;12928;12929;12930;12931	168;169;172;272		28;29;51;73		Solyc08g080650.1.1;Solyc08g080660.1.1;Solyc08g080670.1.1	Solyc08g080650.1.1	3;1;1	1;1;1	1;1;1	>Solyc08g080650.1.1 genomic_reference:SL2.31ch08 evidence_code:10F0H1E1IEG gene_region:61049903-61050643 functional_description:Osmotin-like protein (Fragment) (AHRD V1 **-- Q8S4L1_SOLNI); contains Interpro domain(s) IPR001938 Thaumatin, pathogenesis-re	3	3	1	1	3	3	3	3	3	3	3	2	3	2	2	2	3	3	3	3	3	2	2	2	1	1	1	1	1	1	1	0	1	0	0
366	38;74;624;1659;1733;1824;1889	45;92;707;1900;1901;1983;2091;2092;2166	881;882;883;884;885;886;887;888;889;890;891;892;893;894;895;896;897;898;899;900;901;902;903;904;905;906;907;908;909;910;911;912;913;914;915;916;917;1982;1983;1984;1985;1986;1987;1988;1989;1990;1991;1992;1993;1994;1995;1996;1997;1998;1999;2000;2001;2002;2003;2004;2005;2006;2007;12972;12973;34115;34116;34117;34118;34119;34120;34121;34122;34123;34124;34125;34126;34127;34128;34129;34130;34131;34132;3…	294;295;296;297;298;299;300;301;302;303;304;305;306;307;308;309;310;311;312;313;314;315;316;317;678;679;680;681;682;683;684;685;686;687;688;4139;11268;11269;11270;11271;11272;11273;11274;11275;11737;11738;11739;11740;11741;11742;11743;11744;11745;11746;11747;11748;12370;12371;12372;12840;12841;12842;12843;12844;12845;12846;12847		126;127		91;281	Solyc08g081480.1.1	Solyc08g081480.1.1	7	7	7	>Solyc08g081480.1.1 genomic_reference:SL2.31ch08 evidence_code:10F0H1E1IEG gene_region:61693122-61696268 functional_description:Polygalacturonase-like protein (AHRD V1 **-- Q84LI7_FRAAN); contains Interpro domain(s) IPR012334 Pectin lyase fold	1	7	7	7	4	5	6	2	6	6	6	5	6	6	5	5	6	5	6	5	6	6	7	6	4	5	6	2	6	6	6	5	6	6	5
367	1907	2185	39330;39331;39332;39333;39334;39335;39336;39337;39338;39339;39340;39341;39342;39343;39344;39345	12966					Solyc08g081530.1.1	Solyc08g081530.1.1	1	1	1	>Solyc08g081530.1.1 genomic_reference:SL2.31ch08 evidence_code:10F0H1E1IEG gene_region:61722549-61728446 functional_description:Reductase (AHRD V1 ***- B5HVX9_9ACTO); contains Interpro domain(s) IPR013027 FAD-dependent pyridine nucleotide-disulphide oxi	1	1	1	1	1	1	1	0	1	1	1	1	1	0	1	1	1	1	0	1	1	1	1	0	1	1	1	0	1	1	1	1	1	0	1
368	1988	2275	41055;41056;41057;41058;41059;41060;41061;41062;41063;41064;41065;41066;41067;41068;41069;41070;41071;41072;41073	13622;13623					Solyc08g082860.1.1	Solyc08g082860.1.1	1	1	1	>Solyc08g082860.1.1 genomic_reference:SL2.31ch08 evidence_code:10F0H1E1IEG gene_region:62686720-62691558 functional_description:Alpha alpha-trehalase (AHRD V1 **** Q16V80_AEDAE); contains Interpro domain(s) IPR001661 Glycoside hydrolase, family 37	1	1	1	1	1	1	1	0	1	1	1	1	1	1	1	1	1	1	1	1	1	1	1	1	1	1	1	0	1	1	1	1	1	1	1
369	2044;2096	2338;2397	42556;42557;42558;42559;43798;43799;43800;43801;43802;43803;43804;43805;43806;43807;43808	14132;14564;14565					Solyc08g083210.1.1	Solyc08g083210.1.1	2	2	2	>Solyc08g083210.1.1 genomic_reference:SL2.31ch08 evidence_code:10F1H1E1IEG gene_region:62911224-62913086 functional_description:Endoglucanase 1 (AHRD V1 ***- B6U0P7_MAIZE); contains Interpro domain(s) IPR001701 Glycoside hydrolase, family 9	1	2	2	2	1	0	0	0	1	2	0	1	0	1	2	1	1	1	1	1	0	0	0	0	1	0	0	0	1	2	0	1	0	1	2
370	161	195	3731;3732;3733;3734;3735;3736	1231;1232					Solyc09g005180.1.1	Solyc09g005180.1.1	1	1	1	>Solyc09g005180.1.1 genomic_reference:SL2.31ch09 evidence_code:10F0H1E0IEG gene_region:163871-166172 functional_description:FAD-binding domain-containing protein (AHRD V1 **-- D7LF85_ARALY); contains Interpro domain(s) IPR010030 Plant-specific FAD-depen	1	1	1	1	0	0	0	0	0	0	0	1	0	0	0	0	0	0	1	0	1	1	1	1	0	0	0	0	0	0	0	1	0	0	0
371	713;1533	809;810;1762	15062;15063;15064;15065;15066;15067;15068;15069;15070;15071;15072;15073;15074;15075;15076;15077;15078;15079;15080;15081;15082;15083;15084;15085;15086;15087;15088;15089;31919;31920;31921;31922;31923;31924;31925;31926;31927;31928;31929;31930;31931;31932;31933;31934	5052;5053;5054;10611;10612;10613;10614;10615;10616;10617;10618;10619		128		47	Solyc09g006010.1.1	Solyc09g006010.1.1	2	2	2	>Solyc09g006010.1.1 genomic_reference:SL2.31ch09 evidence_code:10F0H1E0IEG gene_region:685099-685578 functional_description:Pathogenesis related protein PR-1 (AHRD V1 ***- Q9SC15_SOLTU); contains Interpro domain(s) IPR001283 Allergen V5/Tpx-1 related	1	2	2	2	1	1	1	0	2	2	1	2	2	2	2	1	2	2	2	2	2	2	2	2	1	1	1	0	2	2	1	2	2	2	2
372	21;22;55;150;152;1256	23;24;66;67;180;181;183;184;185;1435	420;421;422;423;424;425;426;427;428;429;430;431;432;433;434;435;436;437;438;439;440;441;442;443;444;445;446;447;448;449;450;451;452;453;454;455;456;457;458;459;460;461;462;463;464;465;466;467;468;469;470;471;472;473;474;475;476;477;478;479;480;481;482;483;1243;1244;1245;1246;1247;1248;1249;1250;1251;1252;1253;1254;1255;1256;1257;1258;1259;1260;1261;1262;1263;1264;1265;1266;1267;1268;1269;1270;127…	136;137;138;139;140;141;142;143;144;145;146;147;148;149;150;151;152;153;154;155;156;157;158;159;160;161;162;433;434;435;436;437;438;439;440;441;442;443;444;445;446;447;448;449;450;451;452;453;454;455;456;457;458;459;460;461;462;463;464;465;466;467;468;469;470;471;472;1144;1145;1146;1147;1148;1149;1150;1151;1152;1153;1154;1155;1156;1157;1158;1159;1160;1161;1162;1163;1164;1165;1166;1167;1169;1170;1…	23;24;25	24	52;62;78	47	Solyc09g007010.1.1	Solyc09g007010.1.1	6	2	1	>Solyc09g007010.1.1 genomic_reference:SL2.31ch09 evidence_code:10F1H1E1IEG gene_region:687712-688191 functional_description:Pathogenesis related protein PR-1 (AHRD V1 **-- Q9SC15_SOLTU); contains Interpro domain(s) IPR002413 Ves allergen	1	6	2	1	5	5	5	5	6	6	5	5	6	6	5	4	5	6	6	6	3	3	4	1	1	1	1	1	2	2	1	1	2	2	1
373	56;1256	68;1435	1375;1376;1377;1378;1379;1380;1381;1382;1383;1384;1385;1386;1387;1388;26317;26318;26319;26320;26321;26322;26323	473;474;8820					Solyc09g007020.1.1	Solyc09g007020.1.1	2	1	1	>Solyc09g007020.1.1 genomic_reference:SL2.31ch09 evidence_code:10F0H1E1IEG gene_region:691171-691653 functional_description:Pathogenesis-related protein (AHRD V1 ***- O24026_SOLLC); contains Interpro domain(s) IPR018244 Allergen V5/Tpx-1 related, conser	1	2	1	1	1	1	0	1	2	2	1	1	2	2	1	1	1	2	2	1	0	0	0	0	1	1	0	1	1	1	1	1	1	1	1
374	1636	1876	33766;33767;33768;33769;33770;33771;33772;33773	11129					Solyc09g007510.1.1	Solyc09g007510.1.1	1	1	1	>Solyc09g007510.1.1 genomic_reference:SL2.31ch09 evidence_code:10F0H1E0IEG gene_region:1087325-1089067 functional_description:Receptor-like kinase (AHRD V1 *-*- A7VM32_MARPO); contains Interpro domain(s) IPR002290 Serine/threonine protein kinase	1	1	1	1	0	0	0	0	0	1	0	1	0	0	0	0	0	1	0	1	1	1	1	1	0	0	0	0	0	1	0	1	0	0	0
375	36;121;265;266;432;654;783;1172	42;146;310;311;490;743;890;1341	794;795;796;797;798;799;800;801;802;803;804;805;806;807;808;809;810;811;812;813;814;815;816;2885;2886;2887;2888;2889;2890;2891;2892;2893;2894;2895;2896;2897;2898;2899;2900;2901;2902;2903;5976;5977;5978;5979;5980;5981;5982;5983;5984;5985;5986;5987;5988;5989;5990;5991;5992;5993;5994;5995;5996;5997;5998;5999;6000;6001;6002;6003;6004;6005;6006;6007;6008;6009;6010;6011;6012;6013;6014;9064;9065;9066;90…	267;268;947;1971;1972;1973;1974;1975;1976;1977;2878;4652;4653;4654;4655;4656;4657;4658;4659;5436;8291;8292;8293;8294					Solyc09g007520.1.1	Solyc09g007520.1.1	8	8	7	>Solyc09g007520.1.1 genomic_reference:SL2.31ch09 evidence_code:10F1H1E1IEG gene_region:1093151-1096675 functional_description:Peroxidase (AHRD V1 **** C1KA92_POPTR); contains Interpro domain(s) IPR000823 Plant peroxidase	1	8	8	7	7	6	5	5	6	5	6	6	4	6	7	7	6	7	6	5	8	5	7	7	7	6	5	5	6	5	6	6	4	6	7
376	44;65;69;1186	52;80;85;86;1356	999;1000;1001;1002;1003;1004;1005;1006;1007;1008;1009;1010;1011;1012;1013;1014;1015;1016;1017;1018;1019;1020;1021;1658;1659;1660;1661;1662;1663;1664;1665;1666;1667;1668;1669;1670;1764;1765;1766;1767;1768;1769;1770;1771;1772;1773;1774;1775;1776;1777;1778;1779;1780;1781;1782;1783;1784;1785;1786;1787;1788;1789;1790;1791;1792;1793;1794;1795;1796;1797;1798;1799;1800;1801;1802;1803;1804;1805;1806;1807;…	342;343;344;345;346;347;348;349;350;351;352;575;576;577;578;612;613;614;615;616;617;618;619;620;621;622;623;624;625;626;627;628;629;8404	173		91		Solyc09g007660.1.1;Solyc09g007650.1.1	Solyc09g007660.1.1	4;1	4;1	4;1	>Solyc09g007660.1.1 genomic_reference:SL2.31ch09 evidence_code:10F1H1E1IEG gene_region:1214555-1215274 functional_description:Fasciclin-like arabinogalactan protein 7 (AHRD V1 ***- A9XTL2_GOSHI); contains Interpro domain(s) IPR000782 FAS1 domain	2	4	4	4	3	2	2	2	4	3	2	4	3	3	2	1	2	3	2	4	3	3	3	3	3	2	2	2	4	3	2	4	3	3	2
377	1827;2069	2095;2366	37601;37602;37603;43333;43334;43335;43336;43337;43338;43339;43340;43341;43342;43343;43344;43345;43346;43347;43348;43349	12383;12384;14412;14413;14414;14415;14416;14417;14418;14419;14420					Solyc09g009020.1.1;Solyc10g085550.1.1	Solyc09g009020.1.1;Solyc10g085550.1.1	2;2	2;2	2;2	>Solyc09g009020.1.1 genomic_reference:SL2.31ch09 evidence_code:10F1H1E1IEG gene_region:2371333-2375783 functional_description:Enolase (AHRD V1 ***- C5J0G6_TOBAC); contains Interpro domain(s) IPR000941 Enolase ;>Solyc10g085550.1.1 genomic_reference:SL2.	2	2	2	2	1	1	0	1	2	1	1	1	0	0	1	1	1	2	1	1	1	1	2	1	1	1	0	1	2	1	1	1	0	0	1
378	895	1014;1015	18511;18512;18513;18514;18515;18516;18517;18518;18519;18520;18521;18522;18523;18524	6127;6128	174;175		160;164		Solyc09g009260.1.1;Solyc10g083570.1.1	Solyc09g009260.1.1;Solyc10g083570.1.1	1;1	1;1	1;1	>Solyc09g009260.1.1 genomic_reference:SL2.31ch09 evidence_code:10F0H1E1IEG gene_region:2645029-2646904 functional_description:Fructose-bisphosphate aldolase (AHRD V1 ***- Q2PYX3_SOLTU); contains Interpro domain(s) IPR000741 Fructose-bisphosphate aldolas	2	1	1	1	1	1	0	0	1	0	0	1	1	1	0	0	1	0	1	1	1	1	1	1	1	1	0	0	1	0	0	1	1	1	0
379	198;397;737;1078;1133;1780;1936;2085	236;449;838;839;1232;1296;2040;2216;2385	4679;4680;4681;4682;4683;4684;4685;4686;4687;8385;8386;8387;8388;8389;8390;8391;8392;8393;8394;8395;8396;8397;8398;15627;15628;15629;15630;15631;15632;15633;15634;15635;15636;15637;15638;15639;15640;15641;15642;22619;22620;22621;22622;22623;23862;23863;23864;23865;23866;23867;23868;23869;23870;23871;23872;23873;23874;23875;23876;23877;23878;23879;23880;23881;23882;36554;36555;36556;36557;36558;36…	1582;1583;2677;2678;2679;2680;2681;5214;5215;7561;7562;7563;8032;8033;8034;8035;8036;8037;8038;8039;12050;12051;13138;13139;13140;13141;13142;13143;13144;14499					Solyc09g009390.1.1	Solyc09g009390.1.1	8	8	8	>Solyc09g009390.1.1 genomic_reference:SL2.31ch09 evidence_code:10F1H1E1IEG gene_region:2836565-2841361 functional_description:Monodehydroascorbate reductase (NADH)-like protein (AHRD V1 **** Q0WUJ1_ARATH); contains Interpro domain(s) IPR013027 FAD-depen	1	8	8	8	4	4	6	3	5	4	3	6	2	3	5	4	7	5	3	6	7	6	7	7	4	4	6	3	5	4	3	6	2	3	5
380	1228	1406	25830	8677		129		139	Solyc09g010870.1.1	Solyc09g010870.1.1	1	1	1	>Solyc09g010870.1.1 genomic_reference:SL2.31ch09 evidence_code:10F0H1E1IEG gene_region:4201603-4210582 functional_description:Exoribonuclease R/ribonuclease II (AHRD V1 **-* A5GLA4_SYNPW); contains Interpro domain(s) IPR001900 Ribonuclease II and R	1	1	1	1	0	0	0	0	0	0	0	1	0	0	0	0	0	0	0	0	0	0	0	0	0	0	0	0	0	0	0	1	0	0	0
381	92;1116	111;1278	2307;23479;23480;23481;23482;23483;23484;23485;23486;23487;23488;23489;23490;23491;23492;23493;23494;23495;23496;23497	781;7909					Solyc09g014480.1.1	Solyc09g014480.1.1	2	2	2	>Solyc09g014480.1.1 genomic_reference:SL2.31ch09 evidence_code:10F0H1E0IEG gene_region:6097867-6098874 functional_description:Polygalacturonase inhibitor protein (AHRD V1 ***- Q40160_SOLLC); contains Interpro domain(s) IPR013210 Leucine-rich repeat, N-t	1	2	2	2	1	1	1	1	1	1	1	1	0	1	1	1	1	1	2	1	1	1	1	1	1	1	1	1	1	1	1	1	0	1	1
382	2021	2312	41704;41705;41706;41707;41708;41709;41710;41711;41712;41713;41714;41715;41716;41717;41718;41719	13808;13809					Solyc09g015840.1.1	Solyc09g015840.1.1	1	1	1	>Solyc09g015840.1.1 genomic_reference:SL2.31ch09 evidence_code:10F0H1E1IEG gene_region:11277877-11278520 functional_description:Receptor-like kinase (AHRD V1 ***- C6ZRN8_SOYBN)	1	1	1	1	0	0	0	0	1	1	1	1	1	1	1	1	0	1	1	1	1	1	1	1	0	0	0	0	1	1	1	1	1	1	1
383	1008	1154	21397	7164		130		111	Solyc09g064450.1.1	Solyc09g064450.1.1	1	1	1	>Solyc09g064450.1.1 genomic_reference:SL2.31ch09 evidence_code:10F1H1E1IEG gene_region:57327043-57337481 functional_description:NADH dehydrogenase (Ubiquinone) (AHRD V1 **** D7FUY2_ECTSI); contains Interpro domain(s) IPR016040 NAD(P)-binding domain	1	1	1	1	0	0	0	0	0	0	0	0	0	0	0	0	0	0	0	0	1	0	0	0	0	0	0	0	0	0	0	0	0	0	0
384	119;419;808;979;1083;1146;1249;1483;1600;1601;1690;2049;2050;2172;2226;2281	144;476;916;1121;1237;1310;1428;1703;1840;1841;1935;2343;2344;2482;2543;2601	2846;2847;2848;2849;2850;2851;2852;2853;2854;2855;2856;2857;2858;2859;2860;2861;2862;2863;2864;2865;2866;2867;2868;2869;2870;2871;2872;2873;2874;2875;2876;2877;2878;2879;2880;2881;2882;2883;8833;8834;8835;8836;8837;8838;8839;16881;16882;16883;16884;16885;16886;16887;16888;16889;16890;16891;16892;16893;16894;16895;16896;16897;20827;20828;20829;20830;20831;20832;20833;20834;20835;20836;20837;20838;…	944;945;2807;2808;2809;2810;5565;5566;5567;6994;7589;7590;8102;8103;8794;8795;8796;8797;8798;8799;8800;8801;8802;8803;8804;10363;10364;10925;10926;10927;10928;10929;10930;10931;10932;10933;10934;10935;10936;10937;10938;10939;10940;10941;10942;10943;10944;10945;10946;10947;10948;10949;10950;11450;11451;11452;11453;11454;11455;14168;14169;14170;14171;14994;14995;14996;14997;14998;14999;15000;15001;…					Solyc09g072660.1.1	Solyc09g072660.1.1	16	16	16	>Solyc09g072660.1.1 genomic_reference:SL2.31ch09 evidence_code:10F0H1E0IEG gene_region:60770143-60772286 functional_description:FAD-binding domain-containing protein (AHRD V1 **-- D7KFP2_ARALY); contains Interpro domain(s) IPR006094 FAD linked oxidase,	1	16	16	16	11	12	15	9	14	14	10	11	10	12	13	11	13	14	14	13	14	14	13	13	11	12	15	9	14	14	10	11	10	12	13
385	336;1273;1461	384;1461;1680	7215;7216;7217;7218;7219;7220;7221;7222;7223;7224;7225;7226;7227;7228;7229;7230;7231;7232;7233;7234;26694;26695;26696;26697;26698;26699;26700;26701;26702;26703;26704;26705;30800	2339;8932;8933;8934;10294					Solyc09g072700.1.1	Solyc09g072700.1.1	3	2	2	>Solyc09g072700.1.1 genomic_reference:SL2.31ch09 evidence_code:10F0H1E1IEG gene_region:60810475-60812115 functional_description:Peroxidase 57 (AHRD V1 **** D7LXN0_ARALY); contains Interpro domain(s) IPR002016 Haem peroxidase, plant/fungal/bacterial	1	3	2	2	1	1	1	1	2	3	1	1	1	1	1	1	2	2	2	2	2	2	2	2	1	1	1	1	1	2	1	1	1	1	1
386	671;835;1233	761;946;1411	14272;14273;14274;14275;14276;14277;14278;14279;14280;14281;14282;14283;14284;17415;17416;17417;17418;17419;17420;17421;17422;17423;17424;17425;17426;17427;17428;17429;17430;17431;17432;17433;25873;25874;25875;25876;25877;25878	4766;5744;5745;8684					Solyc09g075350.1.1	Solyc09g075350.1.1	3	3	2	>Solyc09g075350.1.1 genomic_reference:SL2.31ch09 evidence_code:10F0H1E1IEG gene_region:62565681-62569976 functional_description:Pectinesterase (AHRD V1 ***- B9SAU4_RICCO); contains Interpro domain(s) IPR000070 Pectinesterase, catalytic	1	3	3	2	1	0	1	1	3	3	1	2	2	2	3	2	2	2	1	3	2	3	3	1	1	0	1	1	3	3	1	2	2	2	3
387	178;608;1614;1657;1676;1890	215;689;1854;1898;1921;2167	4093;4094;4095;4096;4097;4098;4099;4100;4101;4102;4103;4104;4105;4106;4107;4108;4109;12766;12767;12768;12769;33304;33305;33306;33307;33308;33309;33310;33311;33312;33313;33314;33315;33316;33317;33318;33319;33320;33321;33322;33323;33324;33325;33326;33327;34068;34069;34070;34071;34072;34073;34074;34075;34076;34077;34078;34079;34080;34081;34082;34083;34084;34085;34086;34087;34088;34089;34090;34091;34…	1348;1349;1350;1351;1352;1353;1354;1355;1356;4058;10985;10986;10987;10988;11253;11254;11255;11256;11257;11258;11259;11260;11261;11262;11263;11264;11265;11266;11394;11395;11396;11397;12848;12849					Solyc09g075460.1.1	Solyc09g075460.1.1	6	6	6	>Solyc09g075460.1.1 genomic_reference:SL2.31ch09 evidence_code:10F0H1E1IEG gene_region:62665073-62668679 functional_description:Polygalacturonase-like protein-like (AHRD V1 ***- Q2XTD7_SOLTU); contains Interpro domain(s) IPR012334 Pectin lyase fold	1	6	6	6	2	4	4	3	4	3	1	5	4	3	5	2	4	4	4	5	5	4	6	4	2	4	4	3	4	3	1	5	4	3	5
388	328;2007;2030	375;2297;2321	7088;7089;7090;7091;7092;7093;7094;7095;7096;7097;7098;7099;41448;41449;41450;41451;41452;41453;41454;41455;41456;41457;41458;41459;41460;41461;41462;41463;41464;41465;41466;41467;41468;41469;41470;41471;41472;41473;41474;41475;41476;41477;41478;41479;41951;41952;41953;41954;41955;41956;41957;41958;41959;41960;41961;41962;41963;41964;41965;41966;41967;41968;41969;41970;41971;41972;41973;41974;419…	2315;2316;2317;13739;13740;13741;13742;13743;13744;13745;13746;13747;13748;13749;13750;13751;13752;13753;13893;13894;13895;13896;13897;13898;13899;13900;13901;13902;13903;13904;13905;13906;13907;13908;13909;13910;13911;13912;13913;13914;13915;13916;13917;13918;13919;13920;13921;13922;13923;13924;13925;13926;13927;13928;13929;13930;13931;13932;13933;13934;13935;13936;13937;13938;13939;13940;13941;…					Solyc09g075810.1.1	Solyc09g075810.1.1	3	3	3	>Solyc09g075810.1.1 genomic_reference:SL2.31ch09 evidence_code:10F0H1E0IEG gene_region:62927792-62929477 functional_description:Blue copper protein (AHRD V1 *--- B6U7P6_MAIZE); contains Interpro domain(s) IPR003245 Plastocyanin-like	1	3	3	3	2	2	2	2	3	3	2	3	3	3	2	2	2	3	3	2	3	3	3	3	2	2	2	2	3	3	2	3	3	3	2
389	156	189	3676;3677;3678;3679;3680;3681;3682;3683;3684;3685;3686;3687;3688;3689;3690	1213					Solyc09g083200.1.1	Solyc09g083200.1.1	1	1	1	>Solyc09g083200.1.1 genomic_reference:SL2.31ch09 evidence_code:10F0H1E1IEG gene_region:64273010-64274358 functional_description:Nod factor receptor protein (Fragment) (AHRD V1 ***- B6ZN07_GLYSO); contains Interpro domain(s) IPR002482 Peptidoglycan-bindi	1	1	1	1	0	0	1	1	1	1	1	1	0	1	1	0	1	1	1	1	0	1	1	1	0	0	1	1	1	1	1	1	0	1	1
390	33	39	762;763;764;765;766;767;768;769;770;771;772;773;774;775;776;777	263					Solyc09g090040.1.1	Solyc09g090040.1.1	1	1	1	>Solyc09g090040.1.1 genomic_reference:SL2.31ch09 evidence_code:10F1H1E1IEG gene_region:64941325-64942665 functional_description:Germin-like protein 5 (AHRD V1 ***- A8QK91_VITVI); contains Interpro domain(s) IPR014710 RmlC-like jelly roll fold	1	1	1	1	1	1	0	0	0	1	0	1	1	1	1	1	1	1	1	1	1	1	1	1	1	1	0	0	0	1	0	1	1	1	1
391	1328;2060	1522;2355	27618;27619;27620;27621;27622;27623;27624;27625;27626;27627;27628;42897;42898;42899;42900;42901;42902;42903;42904;42905;42906;42907;42908;42909;42910;42911;42912;42913;42914;42915;42916	9247;9248;14241;14242;14243;14244	176		294		Solyc09g090140.1.1;Solyc01g090710.1.1	Solyc09g090140.1.1;Solyc01g090710.1.1	2;1	2;1	2;1	>Solyc09g090140.1.1 genomic_reference:SL2.31ch09 evidence_code:10F1H1E1IEG gene_region:65031907-65034895 functional_description:Malate dehydrogenase (AHRD V1 **** Q2PYY8_SOLTU); contains Interpro domain(s) IPR011274 Malate dehydrogenase, NAD-dependent,	2	2	2	2	1	2	2	2	2	1	2	1	1	2	2	1	2	2	1	1	1	1	1	1	1	2	2	2	2	1	2	1	1	2	2
392	569;2264	644;2582	11963;11964;11965;11966;11967;11968;11969;11970;46882;46883;46884;46885;46886;46887;46888;46889;46890;46891;46892;46893;46894;46895;46896	3780;3781;3782;3783;15557;15558;15559;15560;15561;15562					Solyc09g090980.1.1	Solyc09g090980.1.1	2	2	2	>Solyc09g090980.1.1 genomic_reference:SL2.31ch09 evidence_code:10F1H1E1IEG gene_region:65698825-65700248 functional_description:Major allergen Mal d 1 (AHRD V1 ***- Q84LA7_MALDO); contains Interpro domain(s) IPR000916 Bet v I allergen	1	2	2	2	1	2	1	2	2	1	1	2	1	1	1	1	0	1	2	2	1	1	0	0	1	2	1	2	2	1	1	2	1	1	1
393	115;570;2263	140;645;2581	2780;2781;2782;2783;2784;2785;2786;2787;2788;2789;2790;2791;2792;11971;11972;11973;11974;46881	936;937;938;3784;3785;15556					Solyc09g090990.1.1	Solyc09g090990.1.1	3	3	3	>Solyc09g090990.1.1 genomic_reference:SL2.31ch09 evidence_code:10F1H1E1IEG gene_region:65704046-65705148 functional_description:Major allergen Mal d 1 (AHRD V1 ***- Q43550_MALDO); contains Interpro domain(s) IPR000916 Bet v I allergen	1	3	3	3	2	2	1	1	1	1	0	1	1	0	1	0	2	1	1	1	0	1	0	1	2	2	1	1	1	1	0	1	1	0	1
394	289;892;1055;1766	335;1011;1208;2022	6439;6440;6441;6442;6443;6444;6445;6446;6447;18474;18475;18476;18477;18478;18479;18480;18481;18482;18483;22252;22253;22254;22255;22256;22257;22258;22259;22260;22261;22262;22263;22264;22265;22266;36188	2115;6123;7444;11931	177		550		Solyc09g092160.1.1	Solyc09g092160.1.1	4	4	4	>Solyc09g092160.1.1 genomic_reference:SL2.31ch09 evidence_code:10F1H1E1IEG gene_region:66654405-66668971 functional_description:Beta-galactosidase (AHRD V1 **** A2JGW9_SOLLC); contains Interpro domain(s) IPR001944 Glycoside hydrolase, family 35	1	4	4	4	1	1	2	2	3	0	1	2	0	1	2	1	2	2	2	2	3	3	3	2	1	1	2	2	3	0	1	2	0	1	2
395	746;986;1144;1538;1577	848;1129;1308;1767;1809	15752;15753;15754;15755;15756;15757;15758;15759;15760;15761;15762;15763;15764;15765;15766;15767;15768;15769;15770;15771;15772;15773;15774;15775;15776;15777;15778;15779;15780;15781;15782;15783;15784;15785;15786;15787;15788;20934;20935;20936;20937;20938;20939;20940;20941;20942;20943;20944;20945;20946;20947;20948;20949;20950;20951;20952;20953;24085;24086;24087;24088;24089;24090;24091;24092;24093;240…	5245;5246;5247;5248;5249;5250;7020;7021;7022;7023;7024;7025;7026;7027;7028;7029;8098;8099;8100;10628;10803;10804;10805;10806;10807;10808;10809;10810;10811;10812					Solyc09g098340.1.1	Solyc09g098340.1.1	5	5	5	>Solyc09g098340.1.1 genomic_reference:SL2.31ch09 evidence_code:10F0H1E0IEG gene_region:67456617-67465086 functional_description:Aspartic proteinase-like protein 2 (AHRD V1 **-- ASPL2_ARATH); contains Interpro domain(s) IPR001461 Peptidase A1	1	5	5	5	4	5	4	4	4	5	3	5	4	5	5	5	5	5	5	5	5	5	3	5	4	5	4	4	4	5	3	5	4	5	5
396	0;560	0;634	0;1;2;3;4;5;6;7;8;9;11834;11835;11836	0;3746					Solyc09g098540.1.1	Solyc09g098540.1.1	2	2	2	>Solyc09g098540.1.1 genomic_reference:SL2.31ch09 evidence_code:10F1H1E1IEG gene_region:67611848-67612959 functional_description:Chitinase-like protein (AHRD V1 ***- Q6JX03_GOSHI); contains Interpro domain(s) IPR000726 Glycoside hydrolase, family 19, cat	1	2	2	2	1	1	0	1	0	0	2	0	0	1	1	1	0	0	0	0	1	2	1	1	1	1	0	1	0	0	2	0	0	1	1
397	1880	2156	38757	12787		131		118	Solyc10g005480.1.1	Solyc10g005480.1.1	1	1	1	>Solyc10g005480.1.1 genomic_reference:SL2.31ch10 evidence_code:10F0H0E0IEG gene_region:353623-354462 functional_description:F-box family protein (AHRD V1 ***- B9H220_POPTR); contains Interpro domain(s) IPR001810 Cyclin-like F-box	1	1	1	1	0	0	0	0	0	0	0	0	0	0	0	0	0	0	0	1	0	0	0	0	0	0	0	0	0	0	0	0	0	0	0
398	793;1111;1247;1436;1437;1509;1720;2015;2032;2254	900;1272;1273;1425;1426;1654;1655;1732;1733;1969;2306;2324;2325;2572	16645;16646;16647;16648;16649;16650;16651;16652;16653;16654;16655;16656;16657;16658;16659;16660;16661;16662;16663;16664;16665;16666;16667;23346;23347;23348;23349;23350;23351;23352;23353;23354;23355;23356;23357;23358;23359;23360;23361;23362;23363;23364;23365;23366;23367;23368;23369;23370;23371;23372;23373;23374;23375;23376;23377;23378;23379;23380;23381;23382;23383;23384;23385;23386;23387;23388;233…	5483;5484;5485;5486;5487;5488;5489;5490;5491;5492;7864;7865;7866;7867;7868;7869;7870;7871;7872;7873;7874;7875;7876;7877;7878;7879;7880;7881;7882;7883;7884;7885;7886;7887;7888;7889;7890;8763;8764;8765;8766;8767;8768;8769;8770;8771;8772;8773;8774;8775;8776;8777;8778;8779;8780;8781;8782;8783;8784;8785;8786;8787;8788;8789;8790;10113;10114;10115;10116;10117;10118;10119;10120;10121;10122;10123;10124;10…	178;179;180;274	132;133	147;272;292;316	265;275	Solyc10g005960.1.1;Solyc12g006110.1.1	Solyc10g005960.1.1	10;1	10;1	10;1	>Solyc10g005960.1.1 genomic_reference:SL2.31ch10 evidence_code:10F0H1E1IEG gene_region:742631-743878 functional_description:Fasciclin-like arabinogalactan protein 10 (AHRD V1 ***- A9XTL5_GOSHI); contains Interpro domain(s) IPR000782 FAS1 domain	2	10	10	10	8	7	6	6	8	10	8	9	8	8	9	9	10	10	9	9	10	10	10	9	8	7	6	6	8	10	8	9	8	8	9
399	70;462;725;1207;1257;1306	87;88;523;825;1380;1436;1498	1823;1824;1825;1826;1827;1828;1829;1830;1831;1832;1833;1834;1835;1836;1837;1838;1839;1840;1841;1842;1843;1844;1845;1846;1847;1848;1849;1850;1851;1852;1853;1854;1855;1856;1857;1858;1859;1860;1861;1862;1863;1864;1865;1866;1867;1868;1869;1870;1871;1872;1873;1874;1875;1876;1877;1878;1879;9606;9607;9608;9609;9610;9611;9612;9613;9614;9615;9616;9617;9618;9619;9620;9621;9622;9623;9624;9625;9626;9627;9628…	630;631;632;633;634;635;636;637;638;639;640;641;642;643;644;645;646;647;648;649;650;3038;3039;3040;3041;3042;5141;5142;5143;5144;8523;8524;8525;8526;8527;8528;8821;9132;9133	181	134	41	86	Solyc10g007070.1.1	Solyc10g007070.1.1	6	6	6	>Solyc10g007070.1.1 genomic_reference:SL2.31ch10 evidence_code:10F0H1E0IEG gene_region:1455418-1456717 functional_description:CT099 (Fragment) (AHRD V1 *--- Q30GY4_9SOLN); contains Interpro domain(s) IPR003245 Plastocyanin-like	1	6	6	6	3	2	2	3	6	4	2	4	3	4	4	2	6	5	6	5	5	4	6	6	3	2	2	3	6	4	2	4	3	4	4
400	1118;2072;2136	1280;2369;2444	23503;23504;23505;23506;43383;43384;43385;43386;43387;43388;43389;43390;43391;43392;43393;43394;43395;43396;43397;43398;43399;43400;43401;44631;44632;44633;44634;44635;44636;44637;44638;44639;44640;44641	7911;14428;14429;14811					Solyc10g009410.1.1	Solyc10g009410.1.1	3	3	3	>Solyc10g009410.1.1 genomic_reference:SL2.31ch10 evidence_code:10F0H1E1IEG gene_region:3472716-3474092 functional_description:Aspartic proteinase nepenthesin I (AHRD V1 **-- A9ZMF9_NEPAL); contains Interpro domain(s) IPR001461 Peptidase A1	1	3	3	3	0	1	3	2	2	1	1	1	1	1	2	1	2	2	2	2	2	2	3	3	0	1	3	2	2	1	1	1	1	1	2
401	1692	1938	34796;34797;34798;34799	11460		135		201	Solyc10g012280.1.1	Solyc10g012280.1.1	1	1	1	>Solyc10g012280.1.1 genomic_reference:SL2.31ch10 evidence_code:10F0H1E0IEG gene_region:4851730-4852688 functional_description:Cc-nbs-lrr resistance protein (AHRD V1 ***- B9NBC0_POPTR)	1	1	1	1	1	1	0	0	0	0	0	0	0	1	0	1	0	0	0	0	0	0	0	0	1	1	0	0	0	0	0	0	0	1	0
402	40;852;1190;1463;1488;2195	47;965;1360;1682;1709;2510	928;929;930;931;932;933;934;935;936;937;938;939;940;941;942;943;944;945;946;947;17659;17660;17661;25029;30820;30821;30822;30823;30824;30825;30826;30827;30828;30829;30830;30831;30832;30833;31205;31206;31207;31208;31209;31210;31211;31212;31213;31214;31215;31216;31217;31218;31219;31220;31221;45750;45751;45752;45753;45754;45755;45756;45757	319;320;321;322;323;324;325;326;327;328;5814;8431;10302;10303;10304;10305;10306;10391;10392;10393;15164					Solyc10g038130.1.1	Solyc10g038130.1.1	6	6	6	>Solyc10g038130.1.1 genomic_reference:SL2.31ch10 evidence_code:10F1H1E1IEG gene_region:19661077-19665648 functional_description:Pectinacetylesterase like protein (Fragment) (AHRD V1 *--- Q56WP8_ARATH); contains Interpro domain(s) IPR004963 Pectinacetyle	1	6	6	6	1	2	3	3	3	5	2	2	3	2	2	2	4	3	3	4	6	5	4	4	1	2	3	3	3	5	2	2	3	2	2
403	128;491;492;525;629;635;677;678;844;889;899;900;925;988;1001;1019;1029;1110;1276;1378;1395;1396;1602;1644;1653;1672;1673;1833;1834;1888;2126;2127;2173	153;154;555;556;557;558;594;595;713;719;720;767;768;957;1007;1019;1020;1021;1052;1131;1147;1166;1177;1270;1271;1464;1465;1583;1606;1607;1608;1609;1842;1884;1893;1916;1917;1918;2101;2102;2165;2432;2433;2434;2483;2484	2989;2990;2991;2992;2993;2994;2995;2996;2997;2998;2999;3000;3001;3002;3003;3004;3005;3006;3007;3008;3009;3010;3011;3012;3013;3014;3015;3016;3017;3018;3019;3020;3021;3022;3023;10283;10284;10285;10286;10287;10288;10289;10290;10291;10292;10293;10294;10295;10296;10297;10298;10299;10300;10301;10302;10303;10304;10305;10306;10307;10308;10309;10310;10311;10312;10313;10314;10315;10316;10317;10318;10319;10…	973;974;975;976;977;978;979;980;981;982;983;984;3248;3249;3250;3251;3252;3253;3254;3255;3256;3257;3258;3259;3260;3261;3262;3263;3264;3265;3266;3267;3268;3269;3270;3271;3272;3273;3274;3275;3276;3277;3278;3279;3280;3281;3282;3283;3284;3285;3286;3287;3288;3289;3290;3291;3292;3293;3478;3479;3480;3481;3482;3483;3484;3485;3486;3487;3488;3489;3490;3491;3492;3493;3494;3495;3496;3497;3498;3499;3500;3501;3…	182;183;184;185;186;187;188;189;275;276	136;137	72;88;148;172;192;219;237;257;281;332	103;425	Solyc10g052880.1.1	Solyc10g052880.1.1	33	33	33	>Solyc10g052880.1.1 genomic_reference:SL2.31ch10 evidence_code:10F0H1E1IEG gene_region:49564461-49565897 functional_description:Leucine-rich repeat family protein (AHRD V1 **-- Q4PT10_ARATH); contains Interpro domain(s) IPR013210 Leucine-rich repeat, N-	1	33	33	33	16	23	24	20	27	30	22	27	17	26	27	24	26	30	31	28	30	27	32	29	16	23	24	20	27	30	22	27	17	26	27
404	14;90;420;595;697;801;1036;1316;1383;1569;1588;2171;2196	15;16;108;109;477;676;790;908;1185;1186;1510;1590;1591;1800;1825;2481;2511	238;239;240;241;242;243;244;245;246;247;248;249;250;251;252;253;254;255;256;257;258;259;260;261;262;263;264;265;266;267;268;269;270;271;272;273;274;275;276;277;278;279;280;281;282;283;284;285;286;287;288;289;290;291;292;293;294;295;296;297;298;299;300;301;302;303;304;305;306;307;308;309;310;311;312;313;314;315;316;317;2221;2222;2223;2224;2225;2226;2227;2228;2229;2230;2231;2232;2233;2234;2235;2236…	75;76;77;78;79;80;81;82;83;84;85;86;87;88;89;90;91;92;93;94;95;96;97;98;99;100;101;743;744;745;746;747;748;749;750;751;752;753;754;755;756;757;758;759;760;761;762;763;764;765;766;767;768;2811;2812;2813;2814;3986;3987;3988;3989;3990;3991;3992;3993;3994;3995;3996;3997;4878;4879;4880;4881;4882;4883;4884;4885;4886;4887;4888;4889;4890;4891;4892;5519;7278;7279;7280;7281;7282;7283;7284;7285;7286;7287;72…	190;191;192;193		104;105;216;277		Solyc10g055800.1.1	Solyc10g055800.1.1	13	13	6	>Solyc10g055800.1.1 genomic_reference:SL2.31ch10 evidence_code:10F1H1E1IEG gene_region:52884305-52885445 functional_description:Chitinase (AHRD V1 ***- B9VRK7_CAPAN); contains Interpro domain(s) IPR016283 Glycoside hydrolase, family 19	1	13	13	6	7	11	8	6	13	12	9	9	7	10	10	8	9	11	12	9	8	7	8	8	7	11	8	6	13	12	9	9	7	10	10
405	94;395;420;697;1310;1570;1588;2074;2170;2197	113;114;447;477;790;1504;1801;1825;2372;2373;2480;2512	2333;2334;2335;2336;2337;2338;2339;2340;2341;2342;2343;2344;2345;2346;2347;2348;2349;2350;2351;2352;2353;2354;2355;2356;2357;2358;2359;2360;2361;2362;2363;2364;2365;2366;2367;2368;2369;2370;2371;2372;2373;2374;2375;2376;2377;2378;2379;2380;2381;2382;2383;2384;2385;2386;8370;8371;8372;8373;8374;8375;8376;8377;8378;8840;8841;8842;8843;8844;8845;8846;8847;8848;8849;8850;8851;14709;14710;14711;14712;…	794;795;796;797;798;799;800;801;802;803;804;805;806;807;808;809;810;811;812;813;814;815;816;817;818;819;2675;2811;2812;2813;2814;4878;4879;4880;4881;4882;4883;4884;4885;4886;4887;4888;4889;4890;4891;4892;9178;9179;9180;10762;10763;10764;10765;10766;10863;10864;10865;14450;14451;14452;14453;14454;14455;14456;14457;14458;14459;14460;14986;14987;14988;14989;14990;14991;14992;15168;15169	194;195;196		209;210;270		Solyc10g055810.1.1	Solyc10g055810.1.1	10	6	6	>Solyc10g055810.1.1 genomic_reference:SL2.31ch10 evidence_code:10F1H1E1IEG gene_region:52890942-52892092 functional_description:Endochitinase (Chitinase) (AHRD V1 **** Q43184_SOLTU); contains Interpro domain(s) IPR016283 Glycoside hydrolase, family 19	1	10	6	6	5	9	5	3	10	7	7	8	6	8	7	7	5	7	7	6	5	4	7	5	3	5	3	1	6	4	3	6	4	5	4
406	93;420;697;1588	112;477;790;1825	2308;2309;2310;2311;2312;2313;2314;2315;2316;2317;2318;2319;2320;2321;2322;2323;2324;2325;2326;2327;2328;2329;2330;2331;2332;8840;8841;8842;8843;8844;8845;8846;8847;8848;8849;8850;8851;14709;14710;14711;14712;14713;14714;14715;14716;14717;14718;14719;14720;14721;14722;14723;14724;14725;14726;14727;14728;14729;14730;14731;14732;14733;14734;14735;14736;14737;14738;14739;14740;14741;14742;14743;1474…	782;783;784;785;786;787;788;789;790;791;792;793;2811;2812;2813;2814;4878;4879;4880;4881;4882;4883;4884;4885;4886;4887;4888;4889;4890;4891;4892;10863;10864;10865					Solyc10g055820.1.1	Solyc10g055820.1.1	4	1	1	>Solyc10g055820.1.1 genomic_reference:SL2.31ch10 evidence_code:10F1H1E1IEG gene_region:52909599-52910755 functional_description:Chitinase (AHRD V1 ***- B9VRK7_CAPAN); contains Interpro domain(s) IPR000726 Glycoside hydrolase, family 19, catalytic	1	4	1	1	2	4	2	2	4	3	4	2	2	3	3	3	2	3	3	2	2	2	3	3	1	1	1	1	1	1	1	1	1	1	1
407	94;697;801;1036;1316;1384;1571;1591;1629;1818;1999;2169;2198	113;114;790;908;1185;1186;1510;1592;1802;1830;1831;1869;2084;2288;2479;2513	2333;2334;2335;2336;2337;2338;2339;2340;2341;2342;2343;2344;2345;2346;2347;2348;2349;2350;2351;2352;2353;2354;2355;2356;2357;2358;2359;2360;2361;2362;2363;2364;2365;2366;2367;2368;2369;2370;2371;2372;2373;2374;2375;2376;2377;2378;2379;2380;2381;2382;2383;2384;2385;2386;14709;14710;14711;14712;14713;14714;14715;14716;14717;14718;14719;14720;14721;14722;14723;14724;14725;14726;14727;14728;14729;147…	794;795;796;797;798;799;800;801;802;803;804;805;806;807;808;809;810;811;812;813;814;815;816;817;818;819;4878;4879;4880;4881;4882;4883;4884;4885;4886;4887;4888;4889;4890;4891;4892;5519;7278;7279;7280;7281;7282;7283;7284;7285;7286;7287;7288;7289;7290;7291;7292;7293;7294;7295;7296;7297;7298;7299;7300;7301;7302;7303;7304;7305;7306;7307;7308;9191;9192;9193;9194;9678;9679;9680;9681;9682;9683;9684;9685;…	194;195;197		216;217;277		Solyc10g074440.1.1;Solyc10g074390.1.1;Solyc10g074400.1.1;Solyc10g074460.1.1;Solyc10g068350.1.1	Solyc10g074440.1.1	13;5;4;3;1	9;4;2;2;1	8;4;2;2;1	>Solyc10g074440.1.1 genomic_reference:SL2.31ch10 evidence_code:10F0H1E1IEG gene_region:57232333-57233461 functional_description:Endochitinase (Chitinase) (AHRD V1 **** Q43184_SOLTU); contains Interpro domain(s) IPR016283 Glycoside hydrolase, family 19	5	13	9	8	7	7	8	7	13	12	7	7	8	10	6	7	10	11	10	10	8	8	8	8	5	5	5	5	9	8	5	6	6	7	4
408	81;380	99;431	2094;2095;2096;2097;2098;2099;2100;2101;2102;2103;2104;2105;2106;2107;2108;2109;2110;2111;2112;2113;2114;8038;8039;8040;8041;8042;8043;8044;8045;8046;8047;8048;8049;8050;8051;8052;8053;8054;8055;8056;8057	709;710;711;2563;2564;2565;2566;2567;2568;2569;2570;2571;2572;2573					Solyc10g074820.1.1	Solyc10g074820.1.1	2	2	2	>Solyc10g074820.1.1 genomic_reference:SL2.31ch10 evidence_code:10F0H1E0IEG gene_region:57850437-57851387 functional_description:Unknown Protein (AHRD V1); contains Interpro domain(s) IPR010605 Protein of unknown function DUF1191	1	2	2	2	2	2	2	2	2	2	2	2	2	2	2	2	2	2	2	2	2	2	2	2	2	2	2	2	2	2	2	2	2	2	2
409	84;148;959;1915;1916;1971	102;177;1093;2193;2194;2255	2137;2138;2139;2140;2141;2142;2143;2144;2145;2146;2147;2148;2149;2150;2151;2152;2153;2154;2155;2156;3437;3438;3439;3440;3441;3442;3443;3444;3445;3446;3447;3448;3449;3450;3451;3452;3453;3454;20271;20272;20273;20274;20275;20276;20277;20278;20279;20280;20281;20282;20283;20284;20285;20286;20287;20288;20289;39430;39431;39432;39433;39434;39435;39436;39437;39438;39439;39440;39441;39442;39443;39444;39445…	716;717;718;719;720;721;1120;1121;1122;1123;6828;6829;12993;12994;12995;12996;12997;12998;12999;13000;13001;13002;13003;13004;13005;13006;13007;13008;13455;13456					Solyc10g074920.1.1	Solyc10g074920.1.1	6	6	6	>Solyc10g074920.1.1 genomic_reference:SL2.31ch10 evidence_code:10F0H1E1IEG gene_region:57958036-57959968 functional_description:Mannan endo-1 4-beta-mannosidase (AHRD V1 ***- B4ADW3_BACPU); contains Interpro domain(s) IPR001547 Glycoside hydrolase, fami	1	6	6	6	5	5	5	4	4	2	5	5	6	1	3	5	5	5	4	3	5	5	6	5	5	5	5	4	4	2	5	5	6	1	3
410	342;648;987;1641;2132	390;735;1130;1881;2440	7330;7331;7332;7333;7334;7335;7336;13820;13821;13822;13823;13824;13825;13826;13827;13828;20954;20955;20956;20957;20958;20959;20960;20961;33834;33835;33836;33837;33838;33839;33840;33841;33842;33843;33844;33845;33846;33847;33848;33849;33850;33851;44578;44579;44580;44581;44582;44583;44584;44585;44586;44587	2369;4589;4590;7030;7031;11150;11151;11152;11153;11154;11155;11156;11157;14802;14803					Solyc10g076220.1.1;Solyc10g076210.1.1;Solyc10g076190.1.1;Solyc10g075120.1.1	Solyc10g076220.1.1;Solyc10g076210.1.1	5;4;2;2	5;4;2;2	5;4;2;2	>Solyc10g076220.1.1 genomic_reference:SL2.31ch10 evidence_code:10F0H1E1IEG gene_region:58383200-58384333 functional_description:Peroxidase 1 (AHRD V1 ***- A0SWU6_SESRO); contains Interpro domain(s) IPR002016 Haem peroxidase, plant/fungal/bacterial ;>So	4	5	5	5	1	2	1	0	3	3	1	2	2	3	1	3	1	3	5	4	4	3	5	4	1	2	1	0	3	3	1	2	2	3	1
411	598	679	12602;12603	4014	198		112		Solyc10g078890.1.1	Solyc10g078890.1.1	1	1	1	>Solyc10g078890.1.1 genomic_reference:SL2.31ch10 evidence_code:10F0H1E1IEG gene_region:59875551-59877582 functional_description:Peroxidase (AHRD V1 ***- A9PD65_POPTR); contains Interpro domain(s) IPR002016 Haem peroxidase, plant/fungal/bacterial	1	1	1	1	0	0	0	0	0	0	0	1	0	0	0	0	0	0	0	1	0	0	0	0	0	0	0	0	0	0	0	1	0	0	0
412	58;722;773;777;778;861;1156;1335;1348;1359;1560;1723;1728;1979;2104;2252	70;821;879;883;884;976;977;978;1321;1532;1533;1534;1550;1562;1563;1790;1972;1977;1978;2263;2264;2407;2570	1453;1454;1455;1456;1457;1458;1459;1460;1461;1462;1463;1464;1465;1466;1467;15280;15281;15282;15283;15284;15285;15286;15287;15288;15289;15290;15291;15292;16281;16282;16283;16284;16285;16286;16287;16288;16289;16290;16291;16292;16293;16294;16295;16296;16297;16298;16299;16334;16335;16336;16337;16338;16339;16340;16341;16342;16343;16344;16345;16346;16347;16348;16349;16350;16351;16352;16353;16354;16355;…	495;496;497;5111;5112;5378;5379;5380;5381;5394;5395;5396;5397;5398;5399;5400;5401;5402;5403;5404;5405;5406;5407;5408;5409;5410;5411;5412;5868;5869;5870;5871;5872;5873;5874;5875;5876;5877;5878;5879;5880;5881;5882;5883;5884;5885;5886;5887;5888;5889;5890;5891;5892;5893;5894;5895;5896;5897;5898;5899;5900;5901;5902;5903;5904;5905;5906;5907;8152;8153;8154;8155;8156;8157;8158;8159;8160;8161;8162;8163;81…	199;200;201;202;203;204;205;277		38;40;146;214;215;232;234;288		Solyc10g079860.1.1	Solyc10g079860.1.1	16	16	15	>Solyc10g079860.1.1 genomic_reference:SL2.31ch10 evidence_code:10F1H1E1IEG gene_region:60653348-60654505 functional_description:Beta-1 3-glucanase (AHRD V1 ***- Q68V46_OLEEU); contains Interpro domain(s) IPR000490 Glycoside hydrolase, family 17	1	16	16	15	13	16	15	12	16	14	15	14	16	14	14	14	15	14	15	10	12	8	10	13	13	16	15	12	16	14	15	14	16	14	14
413	51;52;288;301;425;513;550;573;587;588;717;749;776;817;1006;1264;1405;1410;1695;1696;2009;2010;2059;2089;2140;2273;2274	61;62;63;334;347;482;483;582;624;648;667;668;814;851;852;882;925;1152;1444;1618;1624;1625;1942;1943;2299;2300;2354;2389;2390;2448;2449;2593;2594	1155;1156;1157;1158;1159;1160;1161;1162;1163;1164;1165;1166;1167;1168;1169;1170;1171;1172;1173;1174;1175;1176;1177;1178;1179;1180;1181;1182;1183;1184;1185;1186;1187;1188;1189;1190;1191;1192;1193;1194;1195;1196;1197;1198;1199;1200;1201;1202;1203;1204;1205;1206;1207;1208;1209;1210;1211;6424;6425;6426;6427;6428;6429;6430;6431;6432;6433;6434;6435;6436;6437;6438;6582;6583;6584;6585;6586;6587;6588;6589…	399;400;401;402;403;404;405;406;407;408;409;410;411;412;413;414;415;416;417;418;419;420;421;422;423;424;425;426;427;428;429;2111;2112;2113;2114;2150;2151;2152;2847;2848;2849;2850;2851;2852;2853;2854;2855;2856;2857;3420;3421;3422;3423;3424;3425;3426;3427;3428;3429;3430;3431;3432;3433;3434;3435;3436;3437;3438;3702;3703;3704;3705;3706;3788;3789;3790;3791;3792;3793;3794;3795;3796;3797;3914;3915;3916;…	206;207;278	138;139;140	466;548;564	232;367;640	Solyc10g081120.1.1	Solyc10g081120.1.1	27	27	27	>Solyc10g081120.1.1 genomic_reference:SL2.31ch10 evidence_code:10F1H1E1IEG gene_region:61582869-61590593 functional_description:Alpha-L-arabinofuranosidase (AHRD V1 **** Q76LU4_SOLLC); contains Interpro domain(s) IPR017853 Glycoside hydrolase, catalytic	1	27	27	27	16	18	19	16	22	23	13	21	18	17	20	17	23	25	22	24	26	24	27	22	16	18	19	16	22	23	13	21	18	17	20
414	3;4;42;61;108;112;113;146;147;159;164;298;299;450;451;471;688;735;754;842;843;985;1018;1047;1048;1081;1120;1121;1185;1218;1221;1526;1630;1747;1795;2121;2135;2160;2222;2237;2269	3;4;50;73;131;136;137;175;176;193;199;344;345;510;511;532;780;781;835;858;955;956;1128;1165;1198;1199;1235;1282;1283;1355;1392;1397;1754;1870;1999;2055;2425;2443;2470;2538;2555;2589	34;35;36;37;38;39;40;41;42;43;44;45;46;47;48;49;50;51;52;53;54;55;56;57;58;59;60;61;62;63;64;65;66;67;68;69;70;71;72;73;74;75;76;77;78;79;80;81;82;83;84;85;86;87;88;89;90;91;92;93;94;95;96;97;98;99;100;101;102;103;104;105;106;107;108;109;975;976;977;978;979;980;981;982;983;984;985;986;987;1500;1501;1502;1503;1504;1505;1506;1507;1508;1509;1510;1511;1512;1513;1514;1515;1516;1517;1518;1519;1520;1521…	7;8;9;10;11;12;13;14;15;16;17;18;19;20;21;22;23;24;25;26;27;28;29;30;31;32;33;34;35;36;37;38;39;340;506;507;508;509;510;511;512;897;898;899;900;901;902;903;922;923;924;925;926;927;928;929;930;931;932;933;1107;1108;1109;1110;1111;1112;1113;1114;1115;1116;1117;1118;1119;1222;1223;1251;1252;1253;1254;1255;1256;1257;1258;1259;2147;2148;2974;2975;2976;2977;2978;2979;2980;2981;2982;2983;2984;2985;3074;…		141;142		557;750	Solyc10g081510.1.1;Solyc01g009180.1.1	Solyc10g081510.1.1	41;8	41;8	41;8	>Solyc10g081510.1.1 genomic_reference:SL2.31ch10 evidence_code:10F1H1E1IEG gene_region:61889662-61892937 functional_description:5-methyltetrahydropteroyltriglutamate--homocysteine methyltransferase (AHRD V1 ***- B6UF55_MAIZE); contains Interpro domain(s)	2	41	41	41	27	27	26	19	35	32	22	30	27	27	28	23	38	29	29	35	37	34	39	32	27	27	26	19	35	32	22	30	27	27	28
415	1026;1103;2130	1174;1263;2438	21630;21631;21632;21633;21634;21635;21636;21637;21638;21639;21640;23167;23168;23169;23170;23171;23172;23173;23174;23175;23176;23177;23178;23179;23180;23181;23182;23183;44556;44557;44558;44559;44560;44561;44562;44563	7258;7794;14799;14800					Solyc10g081720.1.1	Solyc10g081720.1.1	3	3	3	>Solyc10g081720.1.1 genomic_reference:SL2.31ch10 evidence_code:10F0H1E1IEG gene_region:62065041-62068237 functional_description:Fasciclin-like arabinogalactan protein 14 (AHRD V1 ***- A9XTL9_GOSHI); contains Interpro domain(s) IPR000782 FAS1 domain	1	3	3	3	0	1	2	2	3	3	1	2	0	1	1	1	2	2	2	3	3	2	3	2	0	1	2	2	3	3	1	2	0	1	1
416	39;655;783;1171;1625	46;744;890;1340;1865	918;919;920;921;922;923;924;925;926;927;14011;14012;14013;14014;14015;14016;14017;14018;14019;14020;14021;14022;14023;14024;14025;14026;14027;14028;16474;16475;16476;16477;24662;24663;24664;24665;24666;24667;24668;24669;24670;24671;24672;24673;24674;24675;24676;24677;24678;24679;33506;33507;33508;33509;33510;33511;33512;33513;33514;33515;33516;33517;33518;33519;33520;33521;33522;33523;33524;33525	318;4660;4661;4662;4663;4664;4665;4666;5436;8290;11050;11051;11052;11053;11054;11055;11056;11057;11058;11059;11060					Solyc10g084240.1.1	Solyc10g084240.1.1	5	4	4	>Solyc10g084240.1.1 genomic_reference:SL2.31ch10 evidence_code:10F0H1E0IEG gene_region:63186988-63189640 functional_description:Peroxidase (AHRD V1 ***- C1KA92_POPTR); contains Interpro domain(s) IPR002016 Haem peroxidase, plant/fungal/bacterial	1	5	4	4	3	4	3	2	4	4	3	3	3	3	3	3	4	4	3	4	5	4	4	4	2	4	3	2	4	4	3	3	3	3	3
417	626;744;753;1108;1216;1967	709;846;857;1268;1390;2250	12993;12994;12995;12996;12997;12998;12999;13000;13001;15727;15728;15729;15730;15731;15732;15733;15868;15869;15870;15871;15872;15873;15874;15875;15876;15877;15878;15879;15880;15881;15882;23223;23224;23225;23226;23227;23228;23229;23230;23231;23232;23233;23234;23235;23236;23237;23238;23239;25475;25476;25477;25478;25479;25480;25481;25482;25483;40453;40454;40455;40456;40457;40458;40459;40460;40461;404…	4142;5240;5272;7807;7808;7809;7810;7811;7812;7813;7814;8574;13418					Solyc10g084320.1.1;Solyc10g084560.1.1	Solyc10g084320.1.1;Solyc10g084560.1.1	6;5	5;4	5;4	>Solyc10g084320.1.1 genomic_reference:SL2.31ch10 evidence_code:10F1H1E1IEG gene_region:63239353-63241668 functional_description:Subtilisin-like protease (AHRD V1 **-- O82777_SOLLC); contains Interpro domain(s) IPR015500 Peptidase S8, subtilisin-related	2	6	5	5	1	0	4	1	4	4	1	3	0	3	5	3	5	5	6	4	5	4	6	4	1	0	4	1	3	4	1	3	0	3	4
418	915;1815	1038;2080	19161;19162;19163;19164;19165;19166;19167;19168;19169;19170;19171;19172;19173;19174;19175;19176;19177;19178;19179;19180;19181;19182;19183;19184;19185;19186;19187;19188;19189;19190;19191;19192;19193;19194;19195;19196;19197;37377;37378;37379;37380;37381;37382;37383;37384;37385;37386;37387;37388;37389	6458;6459;6460;6461;12323;12324					Solyc10g085220.1.1	Solyc10g085220.1.1	2	1	1	>Solyc10g085220.1.1 genomic_reference:SL2.31ch10 evidence_code:10F0H1E1IEG gene_region:63812170-63820294 functional_description:Mitochondrial carrier protein expressed (AHRD V1 *-*- Q10MX0_ORYSJ); contains Interpro domain(s) IPR005199 Glycoside hydrolas	1	2	1	1	1	1	1	1	2	2	1	2	2	1	1	0	2	2	2	2	2	2	2	2	0	0	0	0	1	1	1	1	1	0	0
419	672;879;1180	762;996;1349	14285;14286;14287;14288;14289;14290;14291;14292;14293;14294;14295;18131;18132;18133;18134;18135;18136;18137;18138;18139;18140;18141;18142;18143;18144;18145;18146;18147;18148;18149;18150;18151;18152;18153;24809;24810;24811;24812;24813;24814;24815;24816;24817;24818;24819;24820;24821;24822;24823;24824;24825;24826;24827;24828;24829	4767;5990;5991;5992;5993;5994;5995;5996;5997;5998;5999;6000;6001;6002;8351;8352					Solyc10g085670.1.1	Solyc10g085670.1.1	3	3	3	>Solyc10g085670.1.1 genomic_reference:SL2.31ch10 evidence_code:10F0H1E1IEG gene_region:64097633-64103091 functional_description:LRR receptor-like serine/threonine-protein kinase FEI 1 (AHRD V1 *-** FEI1_ARATH); contains Interpro domain(s) IPR002290 Seri	1	3	3	3	2	2	2	2	3	2	2	2	3	3	2	2	3	3	3	3	3	3	3	3	2	2	2	2	3	2	2	2	3	3	2
420	171;262;387;536;579;622;787;1200;1321;1418;1491;1605;1645;1897;1956;1957;1958;2038;2111	207;307;439;607;657;704;894;1371;1515;1633;1712;1845;1885;2174;2237;2238;2239;2240;2331;2332;2415	3908;3909;3910;3911;3912;3913;3914;3915;3916;3917;3918;3919;3920;3921;5926;5927;5928;5929;5930;5931;5932;5933;5934;5935;5936;5937;5938;5939;5940;5941;5942;5943;5944;5945;5946;8284;8285;8286;8287;8288;8289;11249;11250;11251;11252;11253;11254;11255;11256;11257;11258;11259;11260;11261;11262;11263;11264;11265;12138;12139;12140;12141;12142;12143;12144;12145;12146;12147;12932;12933;12934;12935;12936;12…	1305;1306;1307;1308;1309;1956;1957;1958;1959;1960;1961;1962;1963;1964;1965;2653;3582;3583;3584;3585;3854;3855;3856;3857;3858;4121;4122;4123;4124;5448;8476;9210;9211;9212;9213;9214;9215;9925;9926;9927;9928;9929;9930;10397;10398;10399;10400;10401;10956;10957;10958;10959;10960;10961;10962;10963;10964;10965;10966;10967;11187;11188;11189;11190;11191;12879;12880;12881;12882;12883;12884;12885;13313;1331…	208;209		149;270		Solyc11g005770.1.1;Solyc03g078100.1.1;Solyc03g078090.1.1;Solyc11g005750.1.1	Solyc11g005770.1.1	19;2;2;1	19;2;2;1	19;2;2;1	>Solyc11g005770.1.1 genomic_reference:SL2.31ch11 evidence_code:10F0H1E1IEG gene_region:605006-607249 functional_description:Pectinesterase family protein (AHRD V1 ***- D7MRW1_ARALY); contains Interpro domain(s) IPR000070 Pectinesterase, catalytic	4	19	19	19	8	11	14	13	15	17	8	15	9	10	10	10	13	18	17	17	15	19	16	15	8	11	14	13	15	17	8	15	9	10	10
421	218	260	5122	1700		143		305	Solyc11g005960.1.1	Solyc11g005960.1.1	1	1	1	>Solyc11g005960.1.1 genomic_reference:SL2.31ch11 evidence_code:10F0H1E0IEG gene_region:767352-769631 functional_description:Pentatricopeptide repeat-containing protein (AHRD V1 ***- D7KIA6_ARALY); contains Interpro domain(s) IPR002885 Pentatricopeptide	1	1	1	1	0	0	0	0	0	1	0	0	0	0	0	0	0	0	0	0	0	0	0	0	0	0	0	0	0	1	0	0	0	0	0
422	610	691	12789;12790;12791;12792	4070;4071;4072;4073					Solyc11g007950.1.1	Solyc11g007950.1.1	1	1	1	>Solyc11g007950.1.1 genomic_reference:SL2.31ch11 evidence_code:10F0H0E0IEG gene_region:2174725-2175363 functional_description:Unknown Protein (AHRD V1)	1	1	1	1	0	0	0	0	1	1	0	0	0	0	0	0	0	1	0	1	0	0	0	0	0	0	0	0	1	1	0	0	0	0	0
423	89;653;664;811;945;1388;1896;2272	107;742;754;919;1075;1597;2173;2592	2214;2215;2216;2217;2218;2219;2220;13988;13989;13990;13991;13992;13993;13994;14185;14186;14187;14188;14189;14190;14191;14192;14193;14194;16922;16923;16924;16925;16926;16927;16928;16929;16930;16931;16932;16933;19975;19976;19977;19978;19979;19980;19981;19982;19983;19984;19985;29077;29078;29079;29080;29081;29082;29083;29084;29085;39081;39082;39083;39084;39085;39086;39087;39088;39089;39090;39091;3909…	742;4651;4742;5571;6756;6757;9700;9701;12876;12877;12878;15619;15620					Solyc11g008810.1.1	Solyc11g008810.1.1	8	8	7	>Solyc11g008810.1.1 genomic_reference:SL2.31ch11 evidence_code:10F0H1E1IEG gene_region:2996357-3002941 functional_description:Beta-hexosaminidase b (AHRD V1 **** Q17BL1_AEDAE); contains Interpro domain(s) IPR001540 Glycoside hydrolase, family 20	1	8	8	7	1	1	3	0	7	3	1	4	0	1	2	3	7	6	6	5	7	4	6	3	1	1	3	0	7	3	1	4	0	1	2
424	241;445;596;829	285;504;677;938	5557;5558;5559;5560;5561;5562;5563;5564;5565;5566;5567;5568;5569;5570;9261;9262;9263;9264;9265;9266;12577;12578;12579;12580;12581;17261;17262;17263;17264;17265;17266;17267;17268;17269;17270;17271;17272	1864;2931;3998;3999;5667;5668;5669;5670;5671					Solyc11g010120.1.1	Solyc11g010120.1.1	4	4	4	>Solyc11g010120.1.1 genomic_reference:SL2.31ch11 evidence_code:10F0H1E1IEG gene_region:3243585-3246026 functional_description:Peroxidase 17 (AHRD V1 ***- D7LE03_ARALY); contains Interpro domain(s) IPR002016 Haem peroxidase, plant/fungal/bacterial	1	4	4	4	2	2	1	0	2	2	1	1	3	3	1	1	1	2	3	1	4	2	1	4	2	2	1	0	2	2	1	1	3	3	1
425	2249	2567	46616;46617;46618;46619;46620;46621;46622;46623;46624;46625;46626;46627;46628;46629;46630;46631;46632;46633;46634;46635	15456;15457;15458;15459;15460;15461;15462;15463;15464;15465;15466;15467;15468;15469					Solyc11g011020.1.1	Solyc11g011020.1.1	1	1	1	>Solyc11g011020.1.1 genomic_reference:SL2.31ch11 evidence_code:10F1H1E1IEG gene_region:4060595-4063482 functional_description:Receptor-like protein kinase 1-like (AHRD V1 *-** Q5ZBN0_ORYSJ); contains Interpro domain(s) IPR002290 Serine/threonine protein	1	1	1	1	1	1	1	1	1	1	1	1	1	1	1	1	1	1	1	1	1	1	1	1	1	1	1	1	1	1	1	1	1	1	1
426	1260	1439	26359;26360	8832;8833		144		6	Solyc11g011360.1.1	Solyc11g011360.1.1	1	1	1	>Solyc11g011360.1.1 genomic_reference:SL2.31ch11 evidence_code:10F0H0E1IEG gene_region:4399518-4401814 functional_description:Nudix hydrolase 4 (AHRD V1 **-- B6T5N7_MAIZE); contains Interpro domain(s) IPR000086 NUDIX hydrolase domain	1	1	1	1	0	0	0	0	0	0	0	0	0	0	1	0	0	0	0	0	1	0	0	0	0	0	0	0	0	0	0	0	0	0	1
427	186;385;1579;2080;2090;2266	224;437;1811;2380;2391;2584;2585	4268;4269;4270;4271;4272;4273;4274;4275;4276;4277;4278;4279;4280;4281;4282;4283;4284;4285;4286;4287;4288;4289;4290;4291;4292;4293;4294;4295;4296;8246;8247;8248;8249;8250;8251;8252;8253;8254;8255;8256;8257;8258;8259;8260;8261;8262;8263;8264;8265;32677;32678;32679;32680;32681;32682;32683;32684;43571;43572;43573;43574;43575;43576;43577;43578;43579;43717;43718;43719;43720;43721;43722;43723;43724;4372…	1402;1403;1404;1405;1406;1407;2640;2641;2642;2643;2644;2645;2646;2647;2648;2649;2650;2651;10814;14489;14490;14491;14492;14493;14531;14532;14533;14534;14535;14536;14537;14538;14539;15564;15565;15566;15567;15568;15569;15570;15571;15572;15573;15574;15575;15576		145		196	Solyc11g012870.1.1	Solyc11g012870.1.1	6	6	6	>Solyc11g012870.1.1 genomic_reference:SL2.31ch11 evidence_code:10F0H1E1IEG gene_region:5656217-5659119 functional_description:LysM domain containing protein (AHRD V1 *-*- Q2R2V0_ORYSJ); contains Interpro domain(s) IPR002482 Peptidoglycan-binding Lysin s	1	6	6	6	3	4	2	2	5	4	3	3	4	4	3	3	6	4	3	5	6	6	5	5	3	4	2	2	5	4	3	3	4	4	3
428	576;1683	652;653;1928	12035;12036;12037;12038;12039;12040;12041;12042;12043;12044;12045;12046;12047;12048;12049;12050;12051;12052;12053;12054;12055;12056;12057;12058;12059;12060;12061;12062;12063;12064;12065;12066;12067;12068;12069;12070;12071;12072;12073;12074;12075;12076;12077;12078;12079;12080;12081;12082;12083;12084;12085;12086;12087;12088;12089;12090;12091;12092;12093;12094;12095;12096;34641;34642	3814;3815;3816;3817;3818;3819;3820;3821;3822;3823;3824;3825;3826;3827;3828;3829;3830;3831;3832;3833;3834;3835;3836;3837;11423	279		631		Solyc11g018500.1.1	Solyc11g018500.1.1	2	1	1	>Solyc11g018500.1.1 genomic_reference:SL2.31ch11 evidence_code:10F0H1E1IEG gene_region:8620502-8629747 functional_description:Beta-galactosidase (AHRD V1 ***- B9GU11_POPTR); contains Interpro domain(s) IPR001944 Glycoside hydrolase, family 35	1	2	1	1	0	2	1	1	1	1	1	1	1	1	1	1	1	1	1	1	1	2	1	1	0	1	0	0	0	0	0	0	0	0	0
429	31;430;927;1056	37;488;1054;1209	717;718;719;720;721;722;723;724;725;726;727;9041;9042;9043;9044;9045;9046;9047;9048;9049;19591;19592;22267;22268;22269;22270;22271;22272;22273;22274;22275;22276;22277;22278;22279;22280;22281;22282;22283	252;253;2875;6612;6613;7445;7446;7447;7448;7449;7450					Solyc11g040330.1.1	Solyc11g040330.1.1	4	4	4	>Solyc11g040330.1.1 genomic_reference:SL2.31ch11 evidence_code:10F0H1E1IEG gene_region:30540104-30548533 functional_description:Endo-1 4-beta-xylanase (AHRD V1 **-- B6SW51_MAIZE); contains Interpro domain(s) IPR013781 Glycoside hydrolase, subgroup, cata	1	4	4	4	2	2	2	3	3	1	2	2	3	0	2	0	3	2	1	1	2	3	4	1	2	2	2	3	3	1	2	2	3	0	2
430	1259	1438	26358	8831		146		1	Solyc11g042610.1.1	Solyc11g042610.1.1	1	1	1	>Solyc11g042610.1.1 genomic_reference:SL2.31ch11 evidence_code:10F1H1E1IEG gene_region:32735025-32737080 functional_description:Ribosomal protein S5 (AHRD V1 ***- A8J2I5_CHLRE); contains Interpro domain(s) IPR005716 Ribosomal protein S7, eukaryotic/arch	1	1	1	1	0	0	0	0	0	0	0	0	0	0	0	0	0	0	0	0	0	1	0	0	0	0	0	0	0	0	0	0	0	0	0
431	388;581;586;849;2094;2227	440;659;660;661;666;962;2395;2544	8290;8291;8292;8293;8294;8295;8296;8297;8298;8299;8300;8301;12166;12167;12168;12169;12170;12171;12172;12173;12174;12175;12176;12177;12178;12179;12180;12181;12182;12183;12184;12185;12186;12187;12188;12189;12190;12191;12192;12193;12194;12195;12196;12197;12198;12199;12200;12201;12202;12203;12204;12205;12206;12207;12208;12209;12210;12211;12212;12213;12214;12215;12216;12217;12218;12219;12220;12221;122…	2654;2655;2656;3865;3866;3867;3868;3869;3870;3871;3872;3873;3874;3875;3876;3877;3878;3879;3880;3881;3882;3883;3884;3885;3886;3887;3888;3889;3890;3913;5811;14562;15324;15325;15326;15327;15328;15329;15330;15331;15332;15333;15334;15335;15336;15337	210;211		265;269		Solyc11g066250.1.1	Solyc11g066250.1.1	6	6	4	>Solyc11g066250.1.1 genomic_reference:SL2.31ch11 evidence_code:10F0H1E0IEG gene_region:49045227-49049182 functional_description:Serine carboxypeptidase (AHRD V1 **** Q9XH61_9ASTR); contains Interpro domain(s) IPR001563 Peptidase S10, serine carboxypepti	1	6	6	4	3	3	4	2	5	4	6	5	6	3	5	6	6	5	5	5	6	6	5	6	3	3	4	2	5	4	6	5	6	3	5
432	151	182	3537;3538;3539	1168					Solyc11g066270.1.1	Solyc11g066270.1.1	1	1	1	>Solyc11g066270.1.1 genomic_reference:SL2.31ch11 evidence_code:10F1H1E1IEG gene_region:49084094-49086198 functional_description:Xyloglucan endotransglucosylase/hydrolase 9 (AHRD V1 ***- C0IRI2_MALDO); contains Interpro domain(s) IPR016455 Xyloglucan end	1	1	1	1	0	0	0	0	0	0	0	0	0	0	0	0	1	0	1	0	0	0	1	0	0	0	0	0	0	0	0	0	0	0	0
433	2;1539;1540;1976	2;1768;1769;2260	28;29;30;31;32;33;31984;31985;31986;31987;31988;31989;31990;31991;31992;31993;31994;31995;31996;31997;31998;31999;32000;32001;32002;32003;40671;40672;40673	5;6;10629;10630;10631;10632;10633;13480					Solyc11g066290.1.1	Solyc11g066290.1.1	4	4	4	>Solyc11g066290.1.1 genomic_reference:SL2.31ch11 evidence_code:10F1H1E1IEG gene_region:49098670-49102046 functional_description:Icc family phosphohydrolase (AHRD V1 **-- C6I6S4_9BACE); contains Interpro domain(s) IPR011230 Phosphoesterase At2g46880	1	4	4	4	0	1	0	0	1	2	0	4	0	1	0	1	1	2	1	4	2	4	2	1	0	1	0	0	1	2	0	4	0	1	0
434	117;1112	142;1274	2809;2810;2811;2812;2813;2814;2815;2816;2817;2818;2819;2820;23422;23423;23424;23425;23426;23427;23428;23429	940;7891					Solyc11g066390.1.1	Solyc11g066390.1.1	2	2	2	>Solyc11g066390.1.1 genomic_reference:SL2.31ch11 evidence_code:10F1H1E1IEG gene_region:49245452-49250771 functional_description:Superoxide dismutase (AHRD V1 ***- Q7XAV2_SOLLC); contains Interpro domain(s) IPR018152 Superoxide dismutase, copper/zinc, b	1	2	2	2	0	1	0	0	2	1	0	1	2	2	0	0	2	2	1	1	2	2	1	0	0	1	0	0	2	1	0	1	2	2	0
435	1183;1184;2194	1353;1354;2509	24950;24951;24952;24953;24954;24955;24956;24957;24958;24959;24960;24961;24962;24963;24964;24965;24966;24967;24968;45736;45737;45738;45739;45740;45741;45742;45743;45744;45745;45746;45747;45748;45749	8398;8399;8400;8401;8402;15162;15163					Solyc11g066520.1.1	Solyc11g066520.1.1	3	3	3	>Solyc11g066520.1.1 genomic_reference:SL2.31ch11 evidence_code:10F0H1E1IEG gene_region:49359966-49366338 functional_description:Serine carboxypeptidase family protein expressed (AHRD V1 ***- Q10K92_ORYSJ); contains Interpro domain(s) IPR001563 Peptidase	1	3	3	3	0	0	2	1	2	2	1	1	0	1	1	2	3	2	2	2	2	3	3	3	0	0	2	1	2	2	1	1	0	1	1
436	998;1037;1038	1144;1187;1188	21175;21176;21177;21178;21179;21180;21181;21182;21183;21184;21185;21186;21187;21188;21189;21190;21191;21192;21193;21194;21195;21196;21197;21198;21199;21200;21201;21202;21835;21836;21837;21838;21839;21840;21841;21842;21843;21844;21845;21846;21847;21848;21849;21850;21851;21852;21853;21854;21855;21856;21857;21858;21859;21860;21861;21862;21863;21864;21865;21866;21867;21868;21869;21870;21871;21872;218…	7106;7107;7108;7109;7110;7111;7112;7113;7309;7310;7311;7312;7313;7314;7315;7316;7317					Solyc11g066620.1.1	Solyc11g066620.1.1	3	3	3	>Solyc11g066620.1.1 genomic_reference:SL2.31ch11 evidence_code:10F0H1E1IEG gene_region:49475979-49481373 functional_description:Aspartyl protease family protein (AHRD V1 **-- D7M1J9_ARALY); contains Interpro domain(s) IPR001461 Peptidase A1	1	3	3	3	3	3	3	3	3	3	2	3	2	3	3	2	3	3	2	3	3	3	3	3	3	3	3	3	3	3	2	3	2	3	3
437	67	82	1691;1692;1693;1694;1695;1696;1697;1698;1699;1700;1701;1702;1703;1704;1705	582;583;584;585					Solyc11g069250.1.1	Solyc11g069250.1.1	1	1	1	>Solyc11g069250.1.1 genomic_reference:SL2.31ch11 evidence_code:10F0H1E0IEG gene_region:50966224-50968081 functional_description:Fasciclin-like arabinogalactan protein (AHRD V1 ***- D5KXI3_9MYRT); contains Interpro domain(s) IPR000782 FAS1 domain	1	1	1	1	0	1	1	0	1	1	0	1	0	0	1	1	1	1	1	1	1	0	1	1	0	1	1	0	1	1	0	1	0	0	1
438	59;263;541;559;576;577;621;847;1023;1192;1303;1307;1398;1399;1456;1464;1518;1566;1648;1708;1709;1743;1755;1756;1774;1835;1881;1928;2051	71;308;612;633;652;653;654;655;702;703;960;1171;1362;1495;1499;1611;1612;1675;1683;1742;1797;1888;1957;1958;1994;2008;2009;2010;2032;2033;2103;2157;2158;2208;2345	1468;1469;1470;1471;1472;1473;1474;1475;1476;1477;1478;1479;1480;1481;1482;1483;1484;1485;1486;1487;1488;1489;1490;1491;1492;5947;5948;5949;5950;5951;5952;5953;5954;5955;5956;5957;5958;5959;5960;5961;5962;5963;5964;5965;11348;11349;11350;11351;11352;11353;11354;11355;11356;11357;11358;11359;11815;11816;11817;11818;11819;11820;11821;11822;11823;11824;11825;11826;11827;11828;11829;11830;11831;11832…	498;499;500;501;502;503;504;1966;1967;1968;3614;3615;3739;3740;3741;3742;3743;3744;3745;3814;3815;3816;3817;3818;3819;3820;3821;3822;3823;3824;3825;3826;3827;3828;3829;3830;3831;3832;3833;3834;3835;3836;3837;3838;3839;3840;3841;3842;3843;3844;3845;3846;3847;3848;3849;3850;3851;3852;4113;4114;4115;4116;4117;4118;4119;4120;5807;5808;5809;7234;7235;7236;7237;7238;7239;7240;7241;7242;7243;7244;7245;8…	212;213;279	147;148;149	521;612;663	63;300;726	Solyc11g069270.1.1;Solyc04g080840.1.1;Solyc11g018540.1.1	Solyc11g069270.1.1	29;1;1	29;1;1	28;1;0	>Solyc11g069270.1.1 genomic_reference:SL2.31ch11 evidence_code:10F1H1E1IEG gene_region:50982983-50989514 functional_description:Beta-galactosidase (AHRD V1 ***- Q9LLT0_SOLLC); contains Interpro domain(s) IPR001944 Glycoside hydrolase, family 35	3	29	29	28	5	22	17	12	26	23	13	22	7	24	19	21	24	26	22	23	28	26	26	28	5	22	17	12	26	23	13	22	7	24	19
439	287;894;1947	333;1013;2228	6413;6414;6415;6416;6417;6418;6419;6420;6421;6422;6423;18495;18496;18497;18498;18499;18500;18501;18502;18503;18504;18505;18506;18507;18508;18509;18510;40062;40063;40064;40065;40066;40067;40068;40069;40070;40071;40072	2110;6126;13290					Solyc11g071640.1.1;Solyc06g073740.1.1;Solyc01g009240.1.1;Solyc06g073750.1.1;Solyc06g073760.1.1	Solyc11g071640.1.1;Solyc06g073740.1.1	3;2;1;1;1	3;2;1;1;1	3;2;1;1;1	>Solyc11g071640.1.1 genomic_reference:SL2.31ch11 evidence_code:10F0H1E1IEG gene_region:52140753-52143842 functional_description:Beta-D-glucosidase (AHRD V1 ***- O82074_TROMA); contains Interpro domain(s) IPR001764 Glycoside hydrolase, family 3, N-termin	5	3	3	3	1	2	1	1	3	1	1	2	0	2	2	2	3	1	2	2	3	3	3	3	1	2	1	1	3	1	1	2	0	2	2
440	585	665	12287;12288;12289;12290;12291;12292;12293;12294;12295;12296;12297;12298;12299;12300;12301;12302;12303;12304;12305;12306;12307;12308;12309;12310;12311;12312	3903;3904;3905;3906;3907;3908;3909;3910;3911;3912					Solyc11g072920.1.1	Solyc11g072920.1.1	1	1	1	>Solyc11g072920.1.1 genomic_reference:SL2.31ch11 evidence_code:10F0H1E1IEG gene_region:53160265-53161590 functional_description:Peroxidase 5 (AHRD V1 ***- Q9XFL6_PHAVU); contains Interpro domain(s) IPR002016 Haem peroxidase, plant/fungal/bacterial	1	1	1	1	1	1	1	1	1	1	1	1	1	1	1	1	1	1	1	0	1	1	1	1	1	1	1	1	1	1	1	1	1	1	1
441	1282	1471	26794;26795;26796;26797;26798;26799	8961		150		171	Solyc11g072940.1.1	Solyc11g072940.1.1	1	1	1	>Solyc11g072940.1.1 genomic_reference:SL2.31ch11 evidence_code:10F0H1E1IEG gene_region:53177697-53184526 functional_description:CCR4-NOT transcription complex subunit 2 (AHRD V1 **-- B6SVB8_MAIZE); contains Interpro domain(s) IPR007282 NOT2/NOT3/NOT5	1	1	1	1	0	0	0	0	1	0	0	0	0	0	0	0	1	1	0	1	0	1	0	1	0	0	0	0	1	0	0	0	0	0	0
442	213;221;255;292;293;369;404;548;575;1164;1224;1351;1596;1597;1899;1920;1942;2144;2145;2260	255;263;300;338;339;419;458;459;621;622;650;651;1330;1400;1553;1554;1836;1837;2176;2198;2199;2223;2453;2454;2455;2578	5027;5028;5029;5030;5031;5032;5033;5034;5035;5036;5037;5038;5039;5040;5041;5042;5043;5044;5045;5046;5047;5048;5049;5050;5051;5052;5053;5054;5137;5138;5139;5140;5141;5142;5143;5144;5145;5146;5147;5148;5149;5150;5151;5152;5153;5860;5861;5862;5863;5864;5865;6477;6478;6479;6480;6481;6482;6483;6484;6485;6486;6487;6488;6489;6490;6491;6492;6493;6494;6495;6496;6497;6498;6499;6500;6501;6502;6503;6504;6505…	1671;1672;1673;1674;1675;1676;1677;1678;1679;1680;1681;1682;1705;1706;1707;1708;1709;1710;1711;1939;2128;2129;2130;2131;2132;2133;2134;2135;2136;2137;2138;2139;2498;2499;2500;2501;2502;2503;2504;2505;2506;2507;2508;2509;2510;2511;2512;2513;2713;2714;2715;2716;2717;2718;2719;2720;2721;2722;2723;2724;2725;2726;2727;2728;2729;2730;2731;2732;2733;2734;3683;3684;3685;3686;3687;3688;3689;3690;3691;3806…	214;215;216;217;218	151;152	47;74;87;150;163	137;176	Solyc12g005720.1.1	Solyc12g005720.1.1	20	20	20	>Solyc12g005720.1.1 genomic_reference:SL2.31ch12 evidence_code:10F0H1E0IEG gene_region:382632-383354 functional_description:Cysteine-rich receptor-like protein kinase (AHRD V1 ***- C6ZRS1_SOYBN); contains Interpro domain(s) IPR002902 Protein of unknown	1	20	20	20	16	20	14	14	19	20	15	20	16	16	16	15	18	19	19	20	17	19	19	17	16	20	14	14	19	20	15	20	16	16	16
443	428;1158;1411;1442;2035;2102	486;1323;1626;1661;2328;2405	9015;9016;9017;9018;9019;9020;9021;9022;9023;9024;9025;9026;9027;9028;9029;9030;9031;9032;9033;24372;24373;24374;24375;24376;24377;24378;24379;24380;24381;24382;24383;24384;24385;24386;24387;24388;29699;29700;29701;29702;29703;29704;29705;29706;29707;29708;29709;29710;29711;30483;30484;30485;30486;30487;30488;30489;30490;30491;30492;30493;30494;30495;30496;30497;30498;30499;30500;30501;30502;4231…	2865;2866;2867;2868;2869;2870;2871;2872;2873;8187;8188;8189;8190;8191;8192;8193;8194;9905;10173;10174;10175;10176;10177;14045;14046;14047;14640;14641;14642					Solyc12g008580.1.1	Solyc12g008580.1.1	6	6	6	>Solyc12g008580.1.1 genomic_reference:SL2.31ch12 evidence_code:10F0H1E1IEG gene_region:1969863-1974678 functional_description:Glucan endo-1 3-beta-glucosidase 4 (AHRD V1 ***- B6TCY1_MAIZE); contains Interpro domain(s) IPR000490 Glycoside hydrolase, fami	1	6	6	6	3	6	5	4	6	6	2	5	5	4	5	5	6	5	6	5	5	5	6	6	3	6	5	4	6	6	2	5	5	4	5
444	386	438	8266;8267;8268;8269;8270;8271;8272;8273;8274;8275;8276;8277;8278;8279;8280;8281;8282;8283	2652					Solyc12g008640.1.1	Solyc12g008640.1.1	1	1	1	>Solyc12g008640.1.1 genomic_reference:SL2.31ch12 evidence_code:10F0H1E1IEG gene_region:2018369-2021783 functional_description:Gamma-glutamyltransferase-like protein (AHRD V1 ***- Q9M0G0_ARATH); contains Interpro domain(s) IPR000101 Gamma-glutamyltranspe	1	1	1	1	0	1	1	1	1	1	1	1	1	1	1	1	1	1	1	1	1	1	1	0	0	1	1	1	1	1	1	1	1	1	1
445	476;1826	537;2094	9870;9871;9872;9873;9874;9875;9876;9877;9878;9879;9880;9881;37595;37596;37597;37598;37599;37600	3095;3096;12382					Solyc12g008840.1.1	Solyc12g008840.1.1	2	2	2	>Solyc12g008840.1.1 genomic_reference:SL2.31ch12 evidence_code:10F1H1E1IEG gene_region:2184971-2191441 functional_description:Beta-galactosidase (AHRD V1 ***- O81100_SOLLC); contains Interpro domain(s) IPR001944 Glycoside hydrolase, family 35	1	2	2	2	0	0	0	0	2	2	0	1	0	1	0	0	1	1	2	2	2	2	1	1	0	0	0	0	2	2	0	1	0	1	0
446	204;427;516;772;1197;1323;1782;1788;1867;2167;2232;2283	244;485;585;878;1367;1517;2042;2048;2141;2477;2549;2603;2604	4901;4902;4903;4904;4905;4906;9001;9002;9003;9004;9005;9006;9007;9008;9009;9010;9011;9012;9013;9014;10862;10863;10864;10865;10866;10867;10868;10869;10870;10871;10872;10873;16266;16267;16268;16269;16270;16271;16272;16273;16274;16275;16276;16277;16278;16279;16280;25119;25120;25121;25122;25123;25124;25125;25126;25127;25128;25129;25130;25131;25132;25133;25134;25135;25136;25137;25138;25139;25140;25141…	1646;2863;2864;3442;5373;5374;5375;5376;5377;8456;8457;8458;8459;8460;9222;9223;9224;9225;12071;12119;12120;12121;12122;12123;12124;12125;12126;12708;12709;14982;15364;15654;15655	219		133		Solyc12g009800.1.1	Solyc12g009800.1.1	12	12	11	>Solyc12g009800.1.1 genomic_reference:SL2.31ch12 evidence_code:10F0H1E1IEG gene_region:3006315-3010084 functional_description:Purple acid phosphatase 3 (AHRD V1 ***- Q6J5M8_SOLTU); contains Interpro domain(s) IPR015914 Purple acid phosphatase, N-termina	1	12	12	11	1	3	6	1	9	9	6	7	3	4	6	3	11	10	11	8	11	11	11	12	1	3	6	1	9	9	6	7	3	4	6
447	408;409;442;1669;1878	463;464;501;1912;2154	8639;8640;8641;8642;8643;8644;8645;8646;8647;8648;8649;8650;8651;8652;8653;8654;8655;8656;8657;8658;8659;8660;8661;8662;8663;8664;8665;8666;8667;8668;8669;8670;8671;8672;8673;8674;8675;8676;8677;8678;9232;9233;9234;9235;9236;9237;9238;9239;9240;9241;9242;9243;9244;9245;9246;9247;34358;34359;34360;34361;34362;34363;34364;34365;34366;34367;34368;34369;34370;34371;34372;34373;34374;34375;34376;34377…	2742;2743;2744;2745;2746;2747;2748;2923;2924;2925;2926;11341;12767;12768;12769;12770;12771;12772;12773					Solyc12g010040.1.1;Solyc12g010020.1.1;Solyc00g187050.1.1	Solyc12g010040.1.1	5;1;1	5;1;1	5;1;1	>Solyc12g010040.1.1 genomic_reference:SL2.31ch12 evidence_code:10F1H1E1IEG gene_region:3182106-3188634 functional_description:Leucyl aminopeptidase (AHRD V1 ***- D7DWG6_NOSA0); contains Interpro domain(s) IPR011356 Peptidase M17, leucyl aminopeptidase	3	5	5	5	5	5	3	4	5	5	3	4	3	4	5	3	5	5	5	5	5	5	5	5	5	5	3	4	5	5	3	4	3	4	5
448	495;1063;1258;1470;1646;2248	561;562;1217;1437;1689;1886;2566	10453;10454;10455;10456;10457;10458;10459;10460;10461;10462;10463;10464;10465;10466;10467;10468;10469;10470;10471;10472;10473;10474;10475;10476;10477;10478;10479;10480;10481;10482;10483;10484;10485;10486;10487;10488;10489;10490;10491;10492;10493;10494;10495;10496;10497;10498;10499;10500;10501;10502;10503;10504;10505;10506;10507;10508;10509;10510;10511;10512;10513;10514;10515;10516;22399;22400;224…	3297;3298;3299;3300;3301;3302;3303;3304;3305;3306;3307;7491;7492;7493;7494;7495;8822;8823;8824;8825;8826;8827;8828;8829;8830;10321;10322;10323;10324;11192;11193;15451;15452;15453;15454;15455	220	153	53	87	Solyc12g013900.1.1	Solyc12g013900.1.1	6	6	6	>Solyc12g013900.1.1 genomic_reference:SL2.31ch12 evidence_code:10F0H1E1IEG gene_region:4706258-4707641 functional_description:CT099 (Fragment) (AHRD V1 **-- Q30GX2_SOLPI); contains Interpro domain(s) IPR003245 Plastocyanin-like	1	6	6	6	5	5	5	4	6	6	4	6	5	5	5	3	6	6	5	6	5	6	6	5	5	5	5	4	6	6	4	6	5	5	5
449	34;1416	40;1631	778;779;780;781;782;783;784;29771	264;9919					Solyc12g014270.1.1	Solyc12g014270.1.1	2	2	2	>Solyc12g014270.1.1 genomic_reference:SL2.31ch12 evidence_code:10F0H1E0IEG gene_region:5092814-5094462 functional_description:Peptide-N4-(N-acetyl-beta-glucosaminyl)asparagine amidase A (AHRD V1 ***- B2W0X1_PYRTR)	1	2	2	2	0	0	1	1	1	0	0	0	1	0	0	0	1	0	0	0	1	0	2	0	0	0	1	1	1	0	0	0	1	0	0
450	101;755;831;1441;1444;1445;1506;1681;1841;2057;2101;2142;2228	122;859;860;941;942;1660;1663;1664;1729;1926;2111;2112;2351;2352;2403;2404;2451;2545	2502;2503;2504;2505;2506;2507;2508;2509;2510;2511;2512;2513;2514;2515;2516;2517;2518;2519;15898;15899;15900;15901;15902;15903;15904;15905;15906;15907;15908;15909;15910;15911;15912;15913;15914;15915;15916;15917;15918;15919;15920;15921;15922;15923;15924;15925;15926;15927;15928;15929;15930;15931;15932;15933;15934;15935;15936;15937;15938;15939;15940;15941;15942;15943;15944;15945;15946;15947;15948;159…	846;847;848;849;850;851;852;853;5274;5275;5276;5277;5278;5279;5280;5281;5282;5283;5284;5285;5286;5287;5288;5289;5290;5291;5292;5293;5294;5692;5693;5694;5695;5696;5697;5698;5699;5700;5701;5702;5703;5704;5705;5706;5707;5708;5709;5710;5711;5712;5713;5714;5715;5716;5717;5718;5719;10169;10170;10171;10172;10184;10185;10186;10187;10188;10189;10190;10191;10192;10193;10194;10195;10196;10197;10198;10199;10…	221;222;223;224;280	154	34;35;163;230;319	184	Solyc12g014420.1.1	Solyc12g014420.1.1	13	13	13	>Solyc12g014420.1.1 genomic_reference:SL2.31ch12 evidence_code:10F0H1E1IEG gene_region:5391403-5393372 functional_description:Glucan endo-1 3-beta-glucosidase A6 (AHRD V1 ***- B6TIF7_MAIZE); contains Interpro domain(s) IPR000490 Glycoside hydrolase, fam	1	13	13	13	9	11	9	9	12	12	9	9	12	11	11	13	13	11	13	11	13	12	13	12	9	11	9	9	12	12	9	9	12	11	11
451	1615	1855	33328;33329;33330;33331;33332;33333;33334;33335;33336;33337;33338;33339;33340;33341;33342;33343;33344;33345;33346;33347;33348	10989;10990;10991;10992;10993;10994					Solyc12g015690.1.1	Solyc12g015690.1.1	1	1	1	>Solyc12g015690.1.1 genomic_reference:SL2.31ch12 evidence_code:10F0H1E1IEG gene_region:5672171-5672974 functional_description:Fasciclin-like arabinogalactan protein 10 (AHRD V1 ***- A9XTL5_GOSHI); contains Interpro domain(s) IPR000782 FAS1 domain	1	1	1	1	1	1	1	0	1	1	1	1	0	0	1	1	1	1	1	1	1	1	1	1	1	1	1	0	1	1	1	1	0	0	1
452	209;438;1033;1051;1084;1550;1628;1738;1804;1912;1946;2053;2054;2276	251;496;1181;1202;1238;1780;1868;1988;2067;2190;2227;2347;2348;2596	4958;4959;4960;4961;4962;4963;4964;4965;4966;9149;9150;9151;9152;9153;9154;9155;9156;9157;9158;9159;9160;9161;9162;9163;9164;9165;21719;21720;21721;21722;21723;21724;21725;21726;21727;21728;21729;21730;21731;21732;21733;21734;21735;21736;21737;21738;22150;22151;22152;22153;22154;22155;22156;22157;22158;22159;22160;22161;22162;22163;22164;22165;22166;22167;22168;22169;22170;22171;22687;22688;22689…	1659;1660;2902;2903;7269;7387;7388;7389;7390;7391;7392;7393;7394;7395;7396;7397;7398;7399;7400;7401;7402;7591;7592;7593;7594;7595;10684;10685;11074;11075;11076;11077;11078;11772;11773;11774;11775;11776;11777;11778;11779;11780;12196;12977;12978;12979;12980;12981;12982;12983;12984;12985;12986;12987;13288;13289;14186;14187;14188;14189;14190;14191;14192;14193;14194;15637;15638;15639					Solyc12g017460.1.1	Solyc12g017460.1.1	14	14	14	>Solyc12g017460.1.1 genomic_reference:SL2.31ch12 evidence_code:10F0H1E1IEG gene_region:6721547-6722656 functional_description:GDSL esterase/lipase At1g28590 (AHRD V1 ***- GDL8_ARATH); contains Interpro domain(s) IPR001087 Lipase, GDSL	1	14	14	14	9	7	9	8	10	10	6	9	10	11	11	9	12	13	12	11	13	12	14	12	9	7	9	8	10	10	6	9	10	11	11
453	8;182;804;1665	8;219;912;1908	171;4152;4153;4154;4155;4156;4157;4158;4159;4160;4161;4162;4163;4164;4165;4166;4167;4168;4169;4170;16819;16820;16821;16822;16823;16824;16825;16826;16827;16828;16829;16830;16831;16832;16833;34295;34296;34297;34298;34299;34300;34301;34302;34303;34304	54;1364;1365;1366;1367;1368;1369;1370;5538;11318					Solyc12g019890.1.1;Solyc10g078510.1.1;Solyc05g006210.1.1;Solyc11g012030.1.1;Solyc04g051590.1.1	Solyc12g019890.1.1;Solyc10g078510.1.1	4;2;1;1;1	4;2;1;1;1	4;2;1;1;1	>Solyc12g019890.1.1 genomic_reference:SL2.31ch12 evidence_code:10F0H1E1IEG gene_region:12108522-12111519 functional_description:Glucan endo-1 3-beta-glucosidase 5 (AHRD V1 ***- B6SXV6_MAIZE); contains Interpro domain(s) IPR013781 Glycoside hydrolase, su	5	4	4	4	2	1	1	3	2	2	0	2	1	2	3	3	3	3	2	2	3	3	4	3	2	1	1	3	2	2	0	2	1	2	3
454	1415	1630	29758;29759;29760;29761;29762;29763;29764;29765;29766;29767;29768;29769;29770	9918		155;156		95;99	Solyc12g036080.1.1	Solyc12g036080.1.1	1	1	1	>Solyc12g036080.1.1 genomic_reference:SL2.31ch12 evidence_code:10F0H1E0IEG gene_region:29507594-29507986 functional_description:Unknown Protein (AHRD V1)	1	1	1	1	0	1	1	1	0	0	0	1	0	1	1	0	1	1	0	1	1	1	1	1	0	1	1	1	0	0	0	1	0	1	1
455	907	1029	19029;19030;19031;19032;19033;19034;19035;19036;19037;19038;19039	6392					Solyc12g039070.1.1	Solyc12g039070.1.1	1	1	1	>Solyc12g039070.1.1 genomic_reference:SL2.31ch12 evidence_code:10F0H1E1IEG gene_region:37656035-37659748 functional_description:Strictosidine synthase family protein (AHRD V1 ***- D7LVM7_ARALY); contains Interpro domain(s) IPR004141 Strictosidine syntha	1	1	1	1	1	0	1	1	1	1	0	1	1	0	0	0	1	0	1	1	1	0	0	0	1	0	1	1	1	1	0	1	1	0	0
456	2063	2358	42949;42950;42951;42952;42953;42954;42955;42956;42957;42958;42959;42960;42961;42962;42963;42964;42965;42966	14254					Solyc12g055720.1.1	Solyc12g055720.1.1	1	1	1	>Solyc12g055720.1.1 genomic_reference:SL2.31ch12 evidence_code:10F1H1E1IEG gene_region:47043353-47052838 functional_description:Receptor protein kinase-like protein (AHRD V1 *-*- Q9LJU5_ARATH); contains Interpro domain(s) IPR002290 Serine/threonine prot	1	1	1	1	1	1	1	0	1	1	1	1	1	1	1	1	1	1	1	0	1	1	1	1	1	1	1	0	1	1	1	1	1	1	1
457	1909	2187	39360;39361;39362	12969					Solyc12g055840.1.1	Solyc12g055840.1.1	1	1	1	>Solyc12g055840.1.1 genomic_reference:SL2.31ch12 evidence_code:10F0H1E1IEG gene_region:47199685-47201070 functional_description:Glucan endo-1 3-beta-glucosidase 7 (AHRD V1 ***- B6T478_MAIZE); contains Interpro domain(s) IPR000490 Glycoside hydrolase, fa	1	1	1	1	0	0	0	0	0	0	0	0	0	0	0	0	0	0	0	0	1	0	1	1	0	0	0	0	0	0	0	0	0	0	0
458	134	160	3090;3091;3092;3093;3094;3095;3096;3097;3098;3099;3100;3101;3102;3103;3104;3105;3106	996;997;998;999;1000;1001;1002;1003;1004					Solyc12g056390.1.1	Solyc12g056390.1.1	1	1	1	>Solyc12g056390.1.1 genomic_reference:SL2.31ch12 evidence_code:10F0H1E0IEG gene_region:47678056-47678739 functional_description:Thaumatin-like protein (AHRD V1 **-- Q5DJS5_TOBAC); contains Interpro domain(s) IPR001938 Thaumatin, pathogenesis-related	1	1	1	1	1	1	1	0	1	1	0	1	1	1	1	1	1	1	1	0	1	1	1	1	1	1	1	0	1	1	0	1	1	1	1
459	62;175;190;191;234;235;254;271;272;384;483;803;930;1005;1041;1042;1173;1174;1210;1225;1226;1355;1390;1391;1403;1404;1772;1831;1832;1839;1977;2018;2048;2185;2186;2187	74;75;212;228;229;278;279;299;317;318;436;545;546;547;910;911;1057;1151;1191;1192;1342;1343;1383;1384;1401;1402;1403;1404;1558;1599;1600;1601;1602;1616;1617;2029;2030;2099;2100;2107;2108;2109;2261;2309;2342;2496;2497;2498;2499;2500	1532;1533;1534;1535;1536;1537;1538;1539;1540;1541;1542;1543;1544;1545;1546;1547;1548;1549;1550;1551;1552;1553;1554;1555;1556;1557;1558;1559;1560;1561;1562;1563;1564;1565;1566;1567;1568;1569;1570;1571;1572;1573;1574;1575;1576;1577;1578;1579;1580;1581;1582;1583;1584;1585;1586;1587;1588;1589;1590;1591;1592;1593;1594;1595;1596;1597;1598;1599;1600;1601;1602;1603;1604;1605;1606;1607;1608;1609;1610;1611…	513;514;515;516;517;518;519;520;521;522;523;524;525;526;527;528;529;530;531;532;533;534;535;536;537;538;539;540;541;542;543;544;545;546;1328;1329;1330;1331;1332;1333;1334;1335;1336;1530;1531;1532;1533;1793;1794;1795;1796;1797;1798;1799;1800;1801;1802;1927;1928;1929;1930;1931;1932;1933;1934;1935;1936;1937;1938;2004;2005;2006;2007;2008;2009;2010;2011;2012;2013;2014;2015;2591;2592;2593;2594;2595;259…	225;226;227;228;229;230;231;281	157;158	150;172;188;191;248;251;370;478	364;387	Solyc12g056960.1.1	Solyc12g056960.1.1	36	36	36	>Solyc12g056960.1.1 genomic_reference:SL2.31ch12 evidence_code:10F0H0E1IEG gene_region:48397113-48402776 functional_description:Glucan 1 3-beta-glucosidase (AHRD V1 ***- C1H4T0_PARBA); contains Interpro domain(s) IPR001547 Glycoside hydrolase, family 5	1	36	36	36	28	26	30	21	34	33	24	32	27	25	30	25	32	33	32	34	32	33	35	30	28	26	30	21	34	33	24	32	27	25	30
460	932;1040;1806;2108	1059;1190;2070;2412	19699;19700;19701;19702;19703;19704;19705;19706;19707;19708;19709;19710;19711;19712;19713;21902;21903;21904;21905;21906;21907;21908;21909;37076;37077;37078;37079;37080;37081;37082;37083;37084;37085;37086;37087;37088;37089;37090;37091;37092;37093;37094;37095;37096;37097;37098;37099;37100;37101;37102;44149;44150;44151;44152;44153;44154;44155;44156;44157;44158;44159;44160;44161;44162;44163	6676;6677;6678;6679;6680;7321;7322;12202;12203;12204;14688					Solyc12g087940.1.1	Solyc12g087940.1.1	4	3	3	>Solyc12g087940.1.1 genomic_reference:SL2.31ch12 evidence_code:10F0H1E1IEG gene_region:61882364-61884505 functional_description:Aspartic proteinase nepenthesin-1 (AHRD V1 **-- B6TE66_MAIZE); contains Interpro domain(s) IPR001461 Peptidase A1	1	4	3	3	2	3	2	2	4	4	1	1	1	1	1	1	3	4	4	3	4	4	4	3	2	2	1	2	3	3	0	0	1	1	0
461	185;858;1430;2138	223;972;1647;2446	4243;4244;4245;4246;4247;4248;4249;4250;4251;4252;4253;4254;4255;4256;4257;4258;4259;4260;4261;4262;4263;4264;4265;4266;4267;17735;17736;17737;17738;17739;17740;17741;17742;17743;17744;17745;17746;17747;17748;30213;30214;30215;30216;30217;30218;30219;30220;30221;30222;44660	1400;1401;5834;5835;5836;10091;10092;14814					Solyc12g088670.1.1	Solyc12g088670.1.1	4	4	4	>Solyc12g088670.1.1 genomic_reference:SL2.31ch12 evidence_code:10F1H1E1IEG gene_region:62390858-62394629 functional_description:Cathepsin B-like cysteine proteinase (AHRD V1 **-- CYSP_SCHMA); contains Interpro domain(s) IPR013128 Peptidase C1A, papain	1	4	4	4	0	2	2	2	2	3	1	3	1	1	2	1	1	3	1	3	2	4	3	3	0	2	2	2	2	3	1	3	1	1	2
462	75;86;157;280;306;348;356;704;870;872;1072;1102;1117;1495;1589;1608;1729;1730;1798;1960;2011;2174	93;104;190;191;326;353;398;406;798;799;987;989;1226;1261;1262;1279;1716;1717;1826;1827;1848;1979;1980;2059;2060;2242;2243;2301;2302;2485	2008;2009;2010;2011;2012;2013;2014;2163;2164;2165;2166;2167;2168;2169;2170;3691;3692;3693;3694;3695;3696;3697;3698;3699;3700;3701;3702;3703;3704;3705;3706;3707;6272;6273;6274;6275;6276;6277;6278;6279;6280;6281;6282;6283;6284;6693;6694;6695;6696;6697;6698;6699;6700;7445;7446;7447;7448;7449;7450;7451;7452;7453;7454;7455;7456;7457;7458;7459;7550;7551;7552;7553;7554;7555;7556;7557;7558;7559;7560;7561…	689;690;723;724;725;1214;1215;1216;1217;1218;1219;1220;2060;2185;2403;2404;2405;2406;2407;2408;2409;2410;2429;2430;2431;2432;4972;4973;4974;4975;4976;5937;5938;5939;5940;5941;5942;5943;5944;5945;5946;5947;5948;5958;5959;7536;7779;7780;7781;7782;7783;7784;7785;7786;7787;7788;7789;7790;7791;7792;7793;7910;10419;10420;10421;10866;10867;10868;10869;10870;10871;10974;10975;11706;11707;11708;11709;1171…	232;233;234;282	159;160;161;162;163;164;165;166	148;455;508;667	150;235;296;488;524;552;553;581	Solyc12g088760.1.1;Solyc10g085530.1.1;Solyc10g085540.1.1;Solyc12g088780.1.1	Solyc12g088760.1.1	22;1;1;1	22;1;1;1	21;0;0;1	>Solyc12g088760.1.1 genomic_reference:SL2.31ch12 evidence_code:10F0H1E1IEG gene_region:62455785-62458034 functional_description:Subtilisin-like protease (AHRD V1 **-- Q38708_ALNGL); contains Interpro domain(s) IPR015500 Peptidase S8, subtilisin-related	4	22	22	21	6	13	7	7	14	17	5	17	9	13	11	10	13	20	12	21	18	20	19	16	6	13	7	7	14	17	5	17	9	13	11
463	176;318;834;911;982;1524;2193	213;365;945;1033;1125;1751;1752;2508	4062;4063;4064;4065;4066;4067;6943;6944;6945;6946;6947;6948;6949;6950;6951;6952;6953;6954;17408;17409;17410;17411;17412;17413;17414;19078;19079;19080;19081;19082;19083;19084;19085;20878;20879;20880;20881;20882;20883;20884;20885;20886;20887;20888;20889;31811;31812;31813;31814;31815;31816;31817;31818;31819;31820;31821;31822;45717;45718;45719;45720;45721;45722;45723;45724;45725;45726;45727;45728;457…	1337;2273;2274;2275;5742;5743;6399;6400;6401;6402;6403;7010;7011;7012;10580;10581;10582;10583;15161	235	85	362	511	Solyc12g094460.1.1	Solyc12g094460.1.1	7	6	6	>Solyc12g094460.1.1 genomic_reference:SL2.31ch12 evidence_code:10F0H1E1IEG gene_region:63012085-63015748 functional_description:Laccase-2 (AHRD V1 **-- LAC2_ORYSJ); contains Interpro domain(s) IPR001117 Multicopper oxidase, type 1	1	7	6	6	1	2	1	4	6	4	1	5	2	1	5	4	6	4	3	6	6	5	4	4	1	2	1	4	5	3	1	4	2	1	4
464	206	247	4923;4924;4925;4926;4927;4928;4929;4930;4931	1654	283		40		Solyc12g096620.1.1	Solyc12g096620.1.1	1	1	1	>Solyc12g096620.1.1 genomic_reference:SL2.31ch12 evidence_code:10F0H1E1IEG gene_region:63796713-63797855 functional_description:GDSL esterase/lipase At1g28590 (AHRD V1 ***- GDL8_ARATH); contains Interpro domain(s) IPR001087 Lipase, GDSL	1	1	1	1	0	0	0	0	1	1	1	0	0	0	1	0	1	0	1	1	0	0	1	1	0	0	0	0	1	1	1	0	0	0	1
465	757	862	15985	5305					Solyc12g098540.1.1	Solyc12g098540.1.1	1	1	1	>Solyc12g098540.1.1 genomic_reference:SL2.31ch12 evidence_code:10F0H1E1IEG gene_region:64351150-64356794 functional_description:Ectonucleoside triphosphate diphosphohydrolase 6 (AHRD V1 **-- Q6YHK4_CAVPO); contains Interpro domain(s) IPR000407 Nucleosid	1	1	1	1	0	0	0	0	0	0	0	0	0	1	0	0	0	0	0	0	0	0	0	0	0	0	0	0	0	0	0	0	0	1	0
466	382;557;597;1150;1793;1981	433;631;678;1314;2053;2266	8070;8071;8072;8073;8074;8075;8076;8077;8078;8079;8080;8081;8082;8083;8084;8085;8086;8087;8088;8089;8090;8091;8092;8093;8094;11768;11769;11770;11771;11772;11773;11774;11775;11776;11777;11778;11779;11780;11781;11782;11783;11784;11785;11786;11787;11788;11789;11790;11791;11792;11793;11794;11795;11796;11797;11798;11799;11800;11801;11802;11803;11804;11805;11806;12582;12583;12584;12585;12586;12587;1258…	2575;2576;2577;2578;2579;2580;2581;2582;2583;2584;2585;2586;2587;2588;3730;3731;3732;3733;3734;3735;3736;3737;4000;4001;4002;4003;4004;4005;4006;4007;4008;4009;4010;4011;4012;4013;8113;8114;12136;13512;13513;13514;13515;13516;13517;13518;13519;13520;13521;13522;13523;13524;13525;13526					Solyc12g099160.1.1	Solyc12g099160.1.1	6	6	6	>Solyc12g099160.1.1 genomic_reference:SL2.31ch12 evidence_code:10F1H1E1IEG gene_region:64752360-64756764 functional_description:Serine carboxypeptidase K10B2.2 (AHRD V1 ***- B6TSK4_MAIZE); contains Interpro domain(s) IPR001563 Peptidase S10, serine carb	1	6	6	6	5	5	6	4	6	5	4	5	5	5	5	4	6	5	4	5	6	5	5	5	5	5	6	4	6	5	4	5	5	5	5
467	114;291;433;633;692;730;898;902;1049;1105;1179;1241;1649;1650;1811;2084;2215	138;139;337;491;717;785;830;1018;1023;1200;1265;1348;1419;1889;1890;2075;2384;2531	2770;2771;2772;2773;2774;2775;2776;2777;2778;2779;6460;6461;6462;6463;6464;6465;6466;6467;6468;6469;6470;6471;6472;6473;6474;6475;6476;9076;9077;9078;9079;9080;9081;9082;9083;9084;9085;9086;9087;13126;13127;13128;13129;13130;13131;13132;13133;13134;13135;13136;13137;13138;13139;13140;13141;13142;13143;13144;13145;13146;13147;13148;13149;13150;14626;14627;14628;14629;14630;14631;14632;14633;14634;…	934;935;2125;2126;2127;2879;2880;2881;4179;4180;4181;4182;4183;4184;4185;4186;4187;4188;4853;4854;4855;4856;4857;4858;4859;4860;4861;4862;5161;5162;6137;6138;6139;6140;6141;6142;6143;6144;6210;6211;6212;7385;7796;8350;8705;8706;11200;11201;11202;11203;12243;12244;12245;14498;15251;15252	236		439		Solyc12g100120.1.1;Solyc11g061700.1.1	Solyc12g100120.1.1	17;2	17;2	17;2	>Solyc12g100120.1.1 genomic_reference:SL2.31ch12 evidence_code:10F0H1E1IEG gene_region:65308741-65313830 functional_description:Acetyl-CoA carboxylase-like protein (AHRD V1 *-*- Q8ABH3_BACTN); contains Interpro domain(s) IPR012878 Protein of unknown fun	2	17	17	17	3	9	10	8	9	6	5	9	5	10	11	4	10	10	4	14	16	15	9	12	3	9	10	8	9	6	5	9	5	10	11
[truncated: 160 more columns]
